# Supplementary material for: Solvent‐Triggered Aggregation‐Induced Reversal and Enhancement of Circularly Polarized Luminescence in Chiral Salen Metalla‐Macrocycles
Source: Small. 2025 May 9;21(37):2500751. doi: 10.1002/smll.202500751 (PMC12444834; doi:10.1002/smll.202500751)
Supplement: Supplementary file 2 — Supporting Information [file SMLL-21-2500751-s003.cif]

data_qy2e_sq
# start Validation Reply Form
_vrf_PLAT029_qy2e_sq
;
PROBLEM: _diffrn_measured_fraction_theta_full value Low .      0.943 Why?
RESPONSE:
To achieve the highest possible resolution, the measurement has been performed
at
the macromolecular beamline P11@DESY, which is equipped single axis
goniometer. Based on the given orientation of the crystal in the loop it was
not possible to reach higher completeness in monoclinic spacegroup P21 in a
single 360° phi scan.
;
_vrf_PLAT420_qy2e_sq
;
PROBLEM: D-H Bond Without Acceptor  O1_6     --H1_6     .     Please Check
RESPONSE: Hydrogen atoms on coordinated hydroxides were modelled using
contraints (AFIX 147).
Due to large disordered solvent content the hydrogen accptor could not be
modelled. Instead this volume was treated with using the PLATON SQUEEZE
routine.
;
# end Validation Reply Form

_publ_section_references
;
Sheldrick, G.M. (2015). Acta Cryst. A71, 3-8.
Sheldrick, G.M. (2015). Acta Cryst. C71, 3-8.
;
_audit_contact_author_address
;
Faculty of Chemistry and Chemical Biology
TU Dortmund University
Otto-Hahn-Str. 6
44227 Dortmund
Germany
;
_audit_contact_author_email       julian.holstein@tu-dortmund.de
_audit_contact_author_name        'Julian J. Holstein'
_audit_contact_author_phone       '+49 231 755 3426'
_publ_contact_author_id_orcid     0000-0002-8385-7805
_audit_creation_method
;
FinalCif by Daniel Kratzert, Freiburg 2019,
https://github.com/dkratzert/FinalCif
;
_shelx_SHELXL_version_number      '2014/7'
_chemical_name_systematic         ?
_chemical_name_common             ?
_chemical_formula_sum             'C57 H46 Co N3 O4'
_chemical_formula_moiety          ?
_chemical_formula_weight          895.90
_chemical_melting_point           ?
_chemical_absolute_configuration  ad
_space_group_crystal_system       monoclinic
_space_group_IT_number            4
_space_group_name_H-M_alt         'P 21'
_space_group_name_Hall            'P 2yb'
_shelx_space_group_comment
;
The symmetry employed for this shelxl refinement is uniquely defined
by the following loop, which should always be used as a source of
symmetry information in preference to the above space-group names.
They are only intended as comments.
;

loop_
_space_group_symop_operation_xyz
'x, y, z'
'-x, y+1/2, -z'

_cell_length_a                    16.553(3)
_cell_length_b                    18.006(4)
_cell_length_c                    24.146(5)
_cell_angle_alpha                 90
_cell_angle_beta                  96.02(3)
_cell_angle_gamma                 90
_cell_volume                      7157(3)
_cell_formula_units_Z             4
_cell_measurement_temperature     100(2)
_cell_measurement_reflns_used     82719
_cell_measurement_theta_min       0.822
_cell_measurement_theta_max       24.204
_exptl_crystal_description        block
_exptl_crystal_colour             red
_exptl_crystal_recrystallization_method ?
_exptl_crystal_density_meas       ?
_exptl_crystal_density_method     ?
_exptl_crystal_density_diffrn     0.831
_exptl_crystal_F_000              1872
_exptl_crystal_size_max           0.200
_exptl_crystal_size_mid           0.020
_exptl_crystal_size_min           0.010
_exptl_absorpt_coefficient_mu     0.250
_exptl_absorpt_correction_type    none
_exptl_absorpt_correction_T_min   ?
_exptl_absorpt_correction_T_max   ?
_exptl_absorpt_process_details    ?
_exptl_absorpt_special_details    ?
_shelx_estimated_absorpt_T_min    0.952
_shelx_estimated_absorpt_T_max    0.998
_exptl_transmission_factor_min    ?
_exptl_transmission_factor_max    ?
_exptl_special_details            ?
_diffrn_ambient_temperature       100(2)
_diffrn_ambient_environment       ?
_diffrn_radiation_type            synchrotron
_diffrn_radiation_wavelength      0.6888
_diffrn_radiation_monochromator   'double crystal monochromator (Si-111 and Si-113 reflections)'
_olex2_diffrn_ambient_temperature_device ?
_diffrn_radiation_probe           ?
_diffrn_source                    'P11@PETRA III, DESY, Hamburg, Germany'
_diffrn_source_type               ?
_diffrn_source_voltage            ?
_diffrn_source_current            ?
_diffrn_detector                  ?
_diffrn_detector_type             ?
_diffrn_detector_area_resol_mean  ?
_diffrn_measurement_device        ?
_diffrn_measurement_device_type
;
Eiger 2X 16M, High Precision 1-Axis Goniostat with Sta\"ubli sample changing
robot
;
_diffrn_measurement_method        '360\deg \p scan'
_diffrn_measurement_specimen_support ?
_diffrn_reflns_number             82719
_diffrn_reflns_av_unetI/netI      0.0247
_diffrn_reflns_av_R_equivalents   0.0281
_diffrn_reflns_theta_min          0.822
_diffrn_reflns_theta_max          24.204
_diffrn_reflns_theta_full         24.204
_diffrn_reflns_limit_h_min        -19
_diffrn_reflns_limit_h_max        19
_diffrn_reflns_limit_k_min        -19
_diffrn_reflns_limit_k_max        18
_diffrn_reflns_limit_l_min        -28
_diffrn_reflns_limit_l_max        28
_diffrn_measured_fraction_theta_max 0.943
_diffrn_measured_fraction_theta_full 0.943
_diffrn_reflns_Laue_measured_fraction_max 0.943
_diffrn_reflns_Laue_measured_fraction_full 0.943
_diffrn_reflns_point_group_measured_fraction_max 0.932
_diffrn_reflns_point_group_measured_fraction_full 0.932
_reflns_number_total              23594
_reflns_number_gt                 14639
_reflns_threshold_expression      'I > 2\s(I)'
_reflns_Friedel_coverage          0.910
_reflns_Friedel_fraction_max      0.920
_reflns_Friedel_fraction_full     0.920
_reflns_special_details
;
 Reflections were merged by SHELXL according to the crystal
 class for the calculation of statistics and refinement.
 
 Structure factors included contributions from the .fab file.
 
 _reflns_Friedel_fraction is defined as the number of unique
 Friedel pairs measured divided by the number that would be
 possible theoretically, ignoring centric projections and
 systematic absences.
;
_computing_data_collection        'costum designed P11 GUI'
_computing_cell_refinement        'XDS (Kabsch, 2010)'
_computing_data_reduction         'XDS (Kabsch, 2010)'
_computing_structure_solution     'SHELXT 2018/2 (Sheldrick, 2018)'
_computing_structure_refinement   'SHELXL-2014/7 (Sheldrick, 2014)'
_computing_molecular_graphics     ?
_computing_publication_material   ?
_refine_special_details           ?
_refine_ls_structure_factor_coef  Fsqd
_refine_ls_matrix_type            full
_refine_ls_weighting_scheme       calc
_refine_ls_weighting_details      'w=1/[\s^2^(Fo^2^)+(0.1389P)^2^] where P=(Fo^2^+2Fc^2^)/3'
_atom_sites_solution_primary      direct
_atom_sites_solution_secondary    ?
_atom_sites_solution_hydrogens    geom
_refine_ls_hydrogen_treatment     constr
_refine_ls_number_reflns          23594
_refine_ls_number_parameters      1174
_refine_ls_number_restraints      2540
_refine_ls_R_factor_all           0.0833
_refine_ls_R_factor_gt            0.0599
_refine_ls_wR_factor_ref          0.2066
_refine_ls_wR_factor_gt           0.1800
_refine_ls_goodness_of_fit_ref    0.999
_refine_ls_restrained_S_all       1.002
_refine_ls_shift/su_max           0.006
_refine_ls_shift/su_mean          0.000
_refine_diff_density_max          0.491
_refine_diff_density_min          -0.148
_refine_diff_density_rms          0.038
_refine_ls_extinction_method      none
_refine_ls_extinction_coef        .
_refine_ls_abs_structure_Flack    0.101(7)
_refine_ls_abs_structure_details
;
 Flack x determined using 5646 quotients [(I+)-(I-)]/[(I+)+(I-)]
 (Parsons, Flack and Wagner, Acta Cryst. B69 (2013) 249-259).
;

loop_
_atom_type_symbol
_atom_type_description
_atom_type_scat_dispersion_real
_atom_type_scat_dispersion_imag
_atom_type_scat_source
'C' 'C' 0.0032 0.0016 'International Tables Vol C Tables 4.2.6.8 and 6.1.1.4'
'H' 'H' 0.0000 0.0000 'International Tables Vol C Tables 4.2.6.8 and 6.1.1.4'
'N' 'N' 0.0061 0.0032 'International Tables Vol C Tables 4.2.6.8 and 6.1.1.4'
'O' 'O' 0.0106 0.0058 'International Tables Vol C Tables 4.2.6.8 and 6.1.1.4'
'Co' 'Co' 0.3483 0.9275 'International Tables Vol C Tables 4.2.6.8 and 6.1.1.4'

_geom_special_details
;
 All esds (except the esd in the dihedral angle between two l.s. planes)
 are estimated using the full covariance matrix.  The cell esds are taken
 into account individually in the estimation of esds in distances, angles
 and torsion angles; correlations between esds in cell parameters are only
 used when they are defined by crystal symmetry.  An approximate (isotropic)
 treatment of cell esds is used for estimating esds involving l.s. planes.
;

loop_
_atom_site_label
_atom_site_type_symbol
_atom_site_fract_x
_atom_site_fract_y
_atom_site_fract_z
_atom_site_U_iso_or_equiv
_atom_site_adp_type
_atom_site_occupancy
_atom_site_site_symmetry_order
_atom_site_calc_flag
_atom_site_refinement_flags_posn
_atom_site_refinement_flags_adp
_atom_site_refinement_flags_occupancy
_atom_site_disorder_assembly
_atom_site_disorder_group
Co1_1 Co 0.42209(6) 0.43291(5) 0.45258(3) 0.1301(3) Uani 1 1 d . U . . .
Co2_1 Co 0.59135(6) 0.60900(6) 1.04615(3) 0.1371(4) Uani 1 1 d . U . . .
N1_2 N 0.5574(3) 0.6819(3) 1.09450(15) 0.1231(15) Uani 1 1 d D U . . .
C2_2 C 0.5104(4) 0.7366(4) 1.0798(2) 0.132(2) Uani 1 1 d D U . . .
H2_2 H 0.5059 0.7751 1.1062 0.158 Uiso 1 1 calc R U . . .
C3_2 C 0.4649(4) 0.7437(4) 1.0273(2) 0.1254(18) Uani 1 1 d D U . . .
C4_2 C 0.4091(4) 0.8028(4) 1.0184(2) 0.1292(19) Uani 1 1 d D U . . .
H4_2 H 0.4047 0.8382 1.0471 0.155 Uiso 1 1 calc R U . . .
C5_2 C 0.3614(4) 0.8096(4) 0.9690(2) 0.1308(19) Uani 1 1 d D U . . .
H5_2 H 0.3239 0.8496 0.9644 0.157 Uiso 1 1 calc R U . . .
C6_2 C 0.3659(4) 0.7595(4) 0.9248(2) 0.139(2) Uani 1 1 d D U . . .
C7_2 C 0.4224(4) 0.7032(4) 0.9321(2) 0.156(3) Uani 1 1 d D U . . .
H7_2 H 0.4272 0.6693 0.9025 0.187 Uiso 1 1 calc R U . . .
C8_2 C 0.4723(4) 0.6947(5) 0.9816(2) 0.155(3) Uani 1 1 d D U . . .
O9_2 O 0.5234(4) 0.6381(4) 0.98499(16) 0.188(2) Uani 1 1 d D U . . .
C10_2 C 0.3082(3) 0.7639(4) 0.8737(2) 0.1249(18) Uani 1 1 d D U . . .
C11_2 C 0.2855(4) 0.8338(4) 0.8529(2) 0.1261(17) Uani 1 1 d D U . . .
H11_2 H 0.3080 0.8772 0.8707 0.151 Uiso 1 1 calc R U . . .
C12_2 C 0.2297(4) 0.8396(4) 0.8057(2) 0.1333(19) Uani 1 1 d D U . . .
H12_2 H 0.2132 0.8873 0.7920 0.160 Uiso 1 1 calc R U . . .
C13_2 C 0.1974(3) 0.7755(4) 0.7783(2) 0.1273(18) Uani 1 1 d D U . . .
C14_2 C 0.2225(4) 0.7072(4) 0.7991(2) 0.135(2) Uani 1 1 d D U . . .
H14_2 H 0.2025 0.6636 0.7802 0.162 Uiso 1 1 calc R U . . .
C15_2 C 0.2764(4) 0.7005(4) 0.8471(2) 0.142(2) Uani 1 1 d D U . . .
H15_2 H 0.2913 0.6527 0.8615 0.170 Uiso 1 1 calc R U . . .
C16_2 C 0.1383(3) 0.7839(4) 0.72719(19) 0.1259(18) Uani 1 1 d D U . . .
C17_2 C 0.0716(4) 0.8274(4) 0.7268(2) 0.137(2) Uani 1 1 d D U . . .
C18_2 C 0.0439(4) 0.8574(4) 0.7792(2) 0.141(2) Uani 1 1 d D U . . .
C19_2 C 0.0253(4) 0.8075(5) 0.8209(3) 0.155(2) Uani 1 1 d D U . . .
H19_2 H 0.0320 0.7557 0.8159 0.186 Uiso 1 1 calc R U . . .
C20_2 C -0.0028(5) 0.8340(6) 0.8690(3) 0.167(3) Uani 1 1 d D U . . .
H20_2 H -0.0159 0.8003 0.8969 0.201 Uiso 1 1 calc R U . . .
C21_2 C -0.0118(4) 0.9098(5) 0.8764(3) 0.155(3) Uani 1 1 d D U . . .
H21_2 H -0.0309 0.9280 0.9096 0.185 Uiso 1 1 calc R U . . .
C22_2 C 0.0067(4) 0.9582(5) 0.8362(3) 0.153(2) Uani 1 1 d D U . . .
H22_2 H -0.0001 1.0100 0.8413 0.183 Uiso 1 1 calc R U . . .
C23_2 C 0.0359(4) 0.9318(5) 0.7868(2) 0.150(2) Uani 1 1 d D U . . .
H23_2 H 0.0499 0.9657 0.7592 0.180 Uiso 1 1 calc R U . . .
C24_2 C 0.0259(4) 0.8528(4) 0.6730(2) 0.149(2) Uani 1 1 d D U . . .
C25_2 C -0.0579(4) 0.8467(5) 0.6673(3) 0.169(3) Uani 1 1 d D U . . .
H25_2 H -0.0849 0.8273 0.6970 0.203 Uiso 1 1 calc R U . . .
C26_2 C -0.1026(5) 0.8692(6) 0.6180(3) 0.188(3) Uani 1 1 d D U . . .
H26_2 H -0.1599 0.8632 0.6141 0.226 Uiso 1 1 calc R U . . .
C27_2 C -0.0657(5) 0.8997(5) 0.5747(3) 0.181(3) Uani 1 1 d D U . . .
H27_2 H -0.0970 0.9154 0.5416 0.217 Uiso 1 1 calc R U . . .
C28_2 C 0.0197(5) 0.9070(5) 0.5809(3) 0.178(3) Uani 1 1 d D U . . .
H28_2 H 0.0469 0.9283 0.5520 0.213 Uiso 1 1 calc R U . . .
C29_2 C 0.0638(4) 0.8825(4) 0.6303(2) 0.152(2) Uani 1 1 d D U . . .
H29_2 H 0.1214 0.8866 0.6342 0.182 Uiso 1 1 calc R U . . .
C30_2 C 0.1574(4) 0.7410(4) 0.6778(2) 0.1257(17) Uani 1 1 d D U . . .
C31_2 C 0.0986(4) 0.7062(4) 0.6420(2) 0.139(2) Uani 1 1 d D U . . .
H31_2 H 0.0434 0.7101 0.6492 0.167 Uiso 1 1 calc R U . . .
C32_2 C 0.1168(4) 0.6659(4) 0.5964(2) 0.1312(19) Uani 1 1 d D U . . .
H32_2 H 0.0746 0.6430 0.5727 0.157 Uiso 1 1 calc R U . . .
C33_2 C 0.1975(3) 0.6589(3) 0.5852(2) 0.1217(17) Uani 1 1 d D U . . .
C34_2 C 0.2572(4) 0.6929(4) 0.6212(2) 0.1314(19) Uani 1 1 d D U . . .
H34_2 H 0.3124 0.6886 0.6143 0.158 Uiso 1 1 calc R U . . .
C35_2 C 0.2378(4) 0.7329(4) 0.6672(2) 0.1278(18) Uani 1 1 d D U . . .
H35_2 H 0.2799 0.7548 0.6916 0.153 Uiso 1 1 calc R U . . .
C36_2 C 0.2173(3) 0.6137(3) 0.53707(18) 0.1140(15) Uani 1 1 d D U . . .
C37_2 C 0.1660(3) 0.6127(4) 0.4868(2) 0.1285(18) Uani 1 1 d D U . . .
H37_2 H 0.1159 0.6388 0.4838 0.154 Uiso 1 1 calc R U . . .
C38_2 C 0.1887(3) 0.5742(3) 0.4421(2) 0.1230(18) Uani 1 1 d D U . . .
H38_2 H 0.1550 0.5757 0.4078 0.148 Uiso 1 1 calc R U . . .
C39_2 C 0.2601(3) 0.5327(3) 0.44589(19) 0.1132(15) Uani 1 1 d D U . . .
C40_2 C 0.3122(4) 0.5323(3) 0.4959(2) 0.1168(16) Uani 1 1 d D U . . .
C41_2 C 0.2894(3) 0.5728(3) 0.5399(2) 0.1180(16) Uani 1 1 d D U . . .
H41_2 H 0.3242 0.5730 0.5738 0.142 Uiso 1 1 calc R U . . .
O42_2 O 0.3796(3) 0.4963(3) 0.50316(17) 0.1510(17) Uani 1 1 d D U . . .
C43_2 C 0.2761(4) 0.4898(3) 0.3970(2) 0.1173(16) Uani 1 1 d D U . . .
H43_2 H 0.2382 0.4932 0.3647 0.141 Uiso 1 1 calc R U . . .
N44_2 N 0.3387(3) 0.4476(3) 0.39474(15) 0.1143(13) Uani 1 1 d D U . . .
C45_2 C 0.3468(3) 0.4024(3) 0.34425(18) 0.1206(16) Uani 1 1 d D U . . .
H45_2 H 0.3199 0.3537 0.3498 0.145 Uiso 1 1 calc R U . . .
C46_2 C 0.3069(3) 0.4347(4) 0.29069(19) 0.1239(16) Uani 1 1 d D U . . .
C47_2 C 0.2429(4) 0.3939(4) 0.2629(2) 0.143(2) Uani 1 1 d D U . . .
H47_2 H 0.2280 0.3471 0.2769 0.171 Uiso 1 1 calc R U . . .
C48_2 C 0.2022(4) 0.4224(5) 0.2153(3) 0.166(3) Uani 1 1 d D U . . .
H48_2 H 0.1575 0.3959 0.1969 0.200 Uiso 1 1 calc R U . . .
C49_2 C 0.2252(5) 0.4890(5) 0.1936(3) 0.165(3) Uani 1 1 d D U . . .
H49_2 H 0.1970 0.5077 0.1602 0.198 Uiso 1 1 calc R U . . .
C50_2 C 0.2894(5) 0.5287(5) 0.2206(3) 0.163(3) Uani 1 1 d D U . . .
H50_2 H 0.3050 0.5747 0.2058 0.195 Uiso 1 1 calc R U . . .
C51_2 C 0.3308(5) 0.5014(4) 0.2689(2) 0.145(2) Uani 1 1 d D U . . .
H51_2 H 0.3754 0.5282 0.2871 0.174 Uiso 1 1 calc R U . . .
C52_2 C 0.4376(3) 0.3867(4) 0.34375(19) 0.1280(18) Uani 1 1 d D U . . .
H52_2 H 0.4642 0.4343 0.3343 0.154 Uiso 1 1 calc R U . . .
C53_2 C 0.4601(4) 0.3291(4) 0.3032(2) 0.1341(19) Uani 1 1 d D U . . .
C54_2 C 0.5308(4) 0.3408(5) 0.2779(3) 0.161(2) Uani 1 1 d D U . . .
H54_2 H 0.5632 0.3833 0.2875 0.194 Uiso 1 1 calc R U . . .
C55_2 C 0.5543(5) 0.2909(6) 0.2389(3) 0.183(3) Uani 1 1 d D U . . .
H55_2 H 0.6016 0.3000 0.2209 0.219 Uiso 1 1 calc R U . . .
C56_2 C 0.5089(6) 0.2284(7) 0.2267(3) 0.200(4) Uani 1 1 d D U . . .
H56_2 H 0.5247 0.1942 0.1998 0.240 Uiso 1 1 calc R U . . .
C57_2 C 0.4398(6) 0.2147(6) 0.2532(4) 0.213(4) Uani 1 1 d D U . . .
H57_2 H 0.4094 0.1704 0.2458 0.255 Uiso 1 1 calc R U . . .
C58_2 C 0.4159(5) 0.2668(5) 0.2909(3) 0.163(3) Uani 1 1 d D U . . .
H58_2 H 0.3678 0.2585 0.3082 0.196 Uiso 1 1 calc R U . . .
N59_2 N 0.4658(3) 0.3693(3) 0.40269(16) 0.1246(15) Uani 1 1 d D U . . .
C60_2 C 0.5146(4) 0.3156(4) 0.4168(2) 0.133(2) Uani 1 1 d D U . . .
H60_2 H 0.5263 0.2814 0.3887 0.159 Uiso 1 1 calc R U . . .
C61_2 C 0.5534(4) 0.3038(4) 0.4732(2) 0.133(2) Uani 1 1 d D U . . .
C62_2 C 0.5995(4) 0.2391(4) 0.4849(2) 0.131(2) Uani 1 1 d D U . . .
H62_2 H 0.5971 0.2009 0.4576 0.158 Uiso 1 1 calc R U . . .
C63_2 C 0.6472(4) 0.2287(4) 0.5336(2) 0.143(2) Uani 1 1 d D U . . .
H63_2 H 0.6799 0.1854 0.5394 0.172 Uiso 1 1 calc R U . . .
C64_2 C 0.6473(4) 0.2831(4) 0.5752(2) 0.1294(18) Uani 1 1 d D U . . .
C65_2 C 0.6014(4) 0.3472(4) 0.5650(2) 0.137(2) Uani 1 1 d D U . . .
H65_2 H 0.6030 0.3842 0.5931 0.165 Uiso 1 1 calc R U . . .
C66_2 C 0.5530(4) 0.3591(4) 0.5149(2) 0.139(2) Uani 1 1 d D U . . .
O67_2 O 0.5094(3) 0.4201(3) 0.50904(17) 0.1631(19) Uani 1 1 d D U . . .
C68_2 C 0.7021(4) 0.2748(4) 0.6271(2) 0.1276(18) Uani 1 1 d D U . . .
C69_2 C 0.7205(4) 0.2064(4) 0.6501(2) 0.1254(17) Uani 1 1 d D U . . .
H69_2 H 0.6964 0.1635 0.6326 0.150 Uiso 1 1 calc R U . . .
C70_2 C 0.7724(3) 0.1982(4) 0.6975(2) 0.1235(17) Uani 1 1 d D U . . .
H70_2 H 0.7827 0.1498 0.7123 0.148 Uiso 1 1 calc R U . . .
C71_2 C 0.8105(3) 0.2584(4) 0.7244(2) 0.1262(18) Uani 1 1 d D U . . .
C72_2 C 0.7923(4) 0.3282(4) 0.7032(2) 0.136(2) Uani 1 1 d D U . . .
H72_2 H 0.8160 0.3707 0.7217 0.163 Uiso 1 1 calc R U . . .
C73_2 C 0.7390(4) 0.3370(4) 0.6542(2) 0.1310(19) Uani 1 1 d D U . . .
H73_2 H 0.7279 0.3853 0.6394 0.157 Uiso 1 1 calc R U . . .
C74_2 C 0.8653(4) 0.2470(4) 0.7763(2) 0.135(2) Uani 1 1 d D U . . .
C75_2 C 0.9274(4) 0.1987(4) 0.7782(2) 0.135(2) Uani 1 1 d D U . . .
C76_2 C 0.9547(3) 0.1666(4) 0.7265(2) 0.1335(19) Uani 1 1 d D U . . .
C77_2 C 0.9777(4) 0.2125(4) 0.6846(2) 0.143(2) Uani 1 1 d D U . . .
H77_2 H 0.9762 0.2649 0.6889 0.172 Uiso 1 1 calc R U . . .
C78_2 C 1.0027(4) 0.1818(6) 0.6368(3) 0.161(3) Uani 1 1 d D U . . .
H78_2 H 1.0187 0.2136 0.6085 0.193 Uiso 1 1 calc R U . . .
C79_2 C 1.0048(4) 0.1068(6) 0.6295(3) 0.155(2) Uani 1 1 d D U . . .
H79_2 H 1.0232 0.0867 0.5966 0.185 Uiso 1 1 calc R U . . .
C80_2 C 0.9804(4) 0.0605(5) 0.6694(2) 0.149(2) Uani 1 1 d D U . . .
H80_2 H 0.9797 0.0082 0.6638 0.178 Uiso 1 1 calc R U . . .
C81_2 C 0.9566(4) 0.0907(4) 0.7184(2) 0.137(2) Uani 1 1 d D U . . .
H81_2 H 0.9414 0.0585 0.7466 0.164 Uiso 1 1 calc R U . . .
C82_2 C 0.9726(4) 0.1704(4) 0.8309(2) 0.145(2) Uani 1 1 d D U . . .
C83_2 C 1.0568(4) 0.1709(4) 0.8370(2) 0.153(2) Uani 1 1 d D U . . .
H83_2 H 1.0863 0.1876 0.8076 0.183 Uiso 1 1 calc R U . . .
C84_2 C 1.0973(5) 0.1463(5) 0.8872(3) 0.176(3) Uani 1 1 d D U . . .
H84_2 H 1.1548 0.1488 0.8935 0.211 Uiso 1 1 calc R U . . .
C85_2 C 1.0532(6) 0.1186(6) 0.9275(3) 0.190(3) Uani 1 1 d D U . . .
H85_2 H 1.0818 0.0998 0.9607 0.228 Uiso 1 1 calc R U . . .
C86_2 C 0.9711(5) 0.1164(5) 0.9225(2) 0.170(3) Uani 1 1 d D U . . .
H86_2 H 0.9429 0.0980 0.9519 0.204 Uiso 1 1 calc R U . . .
C87_2 C 0.9289(4) 0.1420(4) 0.8729(2) 0.148(2) Uani 1 1 d D U . . .
H87_2 H 0.8713 0.1402 0.8677 0.178 Uiso 1 1 calc R U . . .
C88_2 C 0.8467(3) 0.2928(4) 0.8243(2) 0.1285(18) Uani 1 1 d D U . . .
C89_2 C 0.9082(4) 0.3247(4) 0.8610(2) 0.145(2) Uani 1 1 d D U . . .
H89_2 H 0.9634 0.3172 0.8549 0.174 Uiso 1 1 calc R U . . .
C90_2 C 0.8900(4) 0.3669(4) 0.9059(2) 0.142(2) Uani 1 1 d D U . . .
H90_2 H 0.9326 0.3885 0.9301 0.171 Uiso 1 1 calc R U . . .
C91_2 C 0.8098(3) 0.3777(3) 0.91561(19) 0.1169(16) Uani 1 1 d D U . . .
C92_2 C 0.7482(3) 0.3454(3) 0.87953(19) 0.1197(16) Uani 1 1 d D U . . .
H92_2 H 0.6930 0.3525 0.8857 0.144 Uiso 1 1 calc R U . . .
C93_2 C 0.7675(3) 0.3031(4) 0.8347(2) 0.1255(18) Uani 1 1 d D U . . .
H93_2 H 0.7251 0.2808 0.8108 0.151 Uiso 1 1 calc R U . . .
C94_2 C 0.7903(3) 0.4213(3) 0.96460(19) 0.1131(15) Uani 1 1 d D U . . .
C95_2 C 0.8378(3) 0.4174(3) 1.0158(2) 0.1194(17) Uani 1 1 d D U . . .
H95_2 H 0.8862 0.3886 1.0196 0.143 Uiso 1 1 calc R U . . .
C96_2 C 0.8144(3) 0.4553(3) 1.06045(19) 0.1124(15) Uani 1 1 d D U . . .
H96_2 H 0.8479 0.4525 1.0948 0.135 Uiso 1 1 calc R U . . .
C97_2 C 0.7433(3) 0.4981(3) 1.05788(18) 0.1105(15) Uani 1 1 d D U . . .
C98_2 C 0.6941(4) 0.5008(4) 1.0053(2) 0.130(2) Uani 1 1 d D U . . .
C99_2 C 0.7201(4) 0.4625(3) 0.9599(2) 0.1216(18) Uani 1 1 d D U . . .
H99_2 H 0.6882 0.4650 0.9248 0.146 Uiso 1 1 calc R U . . .
O100_2 O 0.6240(3) 0.5357(3) 0.99813(15) 0.1531(17) Uani 1 1 d D U . . .
C101_2 C 0.7175(3) 0.5330(3) 1.10650(19) 0.1056(14) Uani 1 1 d D U . . .
H101_2 H 0.7494 0.5232 1.1407 0.127 Uiso 1 1 calc R U . . .
N102_2 N 0.6579(3) 0.5749(3) 1.10882(15) 0.1051(11) Uani 1 1 d D U . . .
C103_2 C 0.6286(3) 0.5993(3) 1.16029(16) 0.1132(15) Uani 1 1 d D U . . .
H103_2 H 0.5782 0.5702 1.1645 0.136 Uiso 1 1 calc R U . . .
C104_2 C 0.6861(3) 0.5853(3) 1.21256(18) 0.1179(17) Uani 1 1 d D U . . .
C105_2 C 0.6719(4) 0.5222(4) 1.2433(2) 0.138(2) Uani 1 1 d D U . . .
H105_2 H 0.6257 0.4923 1.2326 0.166 Uiso 1 1 calc R U . . .
C106_2 C 0.7252(4) 0.5023(5) 1.2902(2) 0.152(2) Uani 1 1 d D U . . .
H106_2 H 0.7160 0.4587 1.3108 0.183 Uiso 1 1 calc R U . . .
C107_2 C 0.7907(4) 0.5471(5) 1.3054(2) 0.147(2) Uani 1 1 d D U . . .
H107_2 H 0.8268 0.5347 1.3372 0.176 Uiso 1 1 calc R U . . .
C108_2 C 0.8047(4) 0.6096(5) 1.2753(2) 0.145(2) Uani 1 1 d D U . . .
H108_2 H 0.8500 0.6406 1.2864 0.174 Uiso 1 1 calc R U . . .
C109_2 C 0.7516(3) 0.6272(4) 1.2280(2) 0.1258(18) Uani 1 1 d D U . . .
H109_2 H 0.7621 0.6697 1.2065 0.151 Uiso 1 1 calc R U . . .
C110_2 C 0.6026(3) 0.6796(3) 1.15124(17) 0.1226(17) Uani 1 1 d D U . . .
H110_2 H 0.6526 0.7107 1.1509 0.147 Uiso 1 1 calc R U . . .
C111_2 C 0.5547(4) 0.7081(3) 1.19654(19) 0.1231(17) Uani 1 1 d D U . . .
C112_2 C 0.5866(4) 0.7654(4) 1.2318(3) 0.154(2) Uani 1 1 d D U . . .
H112_2 H 0.6382 0.7862 1.2270 0.185 Uiso 1 1 calc R U . . .
C113_2 C 0.5423(6) 0.7919(5) 1.2740(3) 0.168(3) Uani 1 1 d D U . . .
H113_2 H 0.5637 0.8302 1.2983 0.202 Uiso 1 1 calc R U . . .
C114_2 C 0.4674(6) 0.7616(5) 1.2798(3) 0.170(3) Uani 1 1 d D U . . .
H114_2 H 0.4371 0.7795 1.3083 0.204 Uiso 1 1 calc R U . . .
C115_2 C 0.4351(4) 0.7057(5) 1.2448(3) 0.151(2) Uani 1 1 d D U . . .
H115_2 H 0.3828 0.6859 1.2489 0.182 Uiso 1 1 calc R U . . .
C116_2 C 0.4795(4) 0.6797(4) 1.2046(2) 0.139(2) Uani 1 1 d D U . . .
H116_2 H 0.4578 0.6405 1.1812 0.166 Uiso 1 1 calc R U . . .
C1_3 C 0.5143(7) 0.5662(7) 0.4394(5) 0.212(4) Uani 1 1 d D U . . .
H1_3 H 0.5100 0.5736 0.4779 0.254 Uiso 1 1 calc R U . . .
O1_3 O 0.4830(3) 0.5130(3) 0.4171(2) 0.1628(17) Uani 1 1 d D U . . .
N1_3 N 0.5599(6) 0.6215(5) 0.4092(4) 0.233(4) Uani 1 1 d D U . . .
C2_3 C 0.5732(8) 0.6089(7) 0.3536(5) 0.245(5) Uani 1 1 d D U . . .
H2A_3 H 0.5475 0.5621 0.3408 0.367 Uiso 1 1 calc R U . . .
H2B_3 H 0.5498 0.6498 0.3304 0.367 Uiso 1 1 calc R U . . .
H2C_3 H 0.6318 0.6061 0.3507 0.367 Uiso 1 1 calc R U . . .
C3_3 C 0.5891(10) 0.6851(9) 0.4414(6) 0.311(8) Uani 1 1 d D U . . .
H3A_3 H 0.5721 0.6814 0.4790 0.467 Uiso 1 1 calc R U . . .
H3B_3 H 0.6486 0.6867 0.4437 0.467 Uiso 1 1 calc R U . . .
H3C_3 H 0.5666 0.7304 0.4234 0.467 Uiso 1 1 calc R U . . .
O1_6 O 0.5049(4) 0.5411(4) 1.0656(3) 0.188(2) Uani 1 1 d . U . . .
H1_6 H 0.4933 0.5110 1.0394 0.281 Uiso 1 1 calc R U . . .
O1_7 O 0.6791(4) 0.6761(4) 1.0293(2) 0.188(2) Uani 1 1 d D U . . .
C2_7 C 0.8002(15) 0.7953(13) 1.0148(9) 0.386(11) Uani 1 1 d D U . . .
H2A_7 H 0.7671 0.7937 1.0462 0.579 Uiso 1 1 calc R U . . .
H2B_7 H 0.8575 0.7885 1.0287 0.579 Uiso 1 1 calc R U . . .
H2C_7 H 0.7931 0.8434 0.9961 0.579 Uiso 1 1 calc R U . . .
C3_7 C 0.8109(14) 0.7218(17) 0.9238(8) 0.450(14) Uani 1 1 d D U . . .
H3A_7 H 0.8509 0.7609 0.9192 0.676 Uiso 1 1 calc R U . . .
H3B_7 H 0.8380 0.6734 0.9257 0.676 Uiso 1 1 calc R U . . .
H3C_7 H 0.7689 0.7226 0.8921 0.676 Uiso 1 1 calc R U . . .
N1_7 N 0.7740(10) 0.7345(10) 0.9746(7) 0.342(7) Uani 1 1 d D U . . .
C1_7 C 0.7123(10) 0.6830(10) 0.9901(6) 0.279(6) Uani 1 1 d D U . . .
H1_7 H 0.6960 0.6478 0.9619 0.335 Uiso 1 1 calc R U . . .
O1_5 O 0.3612(5) 0.3515(4) 0.4814(2) 0.191(2) Uani 1 1 d . U . . .
H1_5 H 0.3260 0.3364 0.4564 0.287 Uiso 1 1 calc R U . . .

loop_
_atom_site_aniso_label
_atom_site_aniso_U_11
_atom_site_aniso_U_22
_atom_site_aniso_U_33
_atom_site_aniso_U_23
_atom_site_aniso_U_13
_atom_site_aniso_U_12
Co1_1 0.1539(7) 0.1506(7) 0.0781(4) -0.0136(4) -0.0248(4) 0.0344(5)
Co2_1 0.1491(7) 0.1830(8) 0.0721(4) -0.0107(4) -0.0221(4) 0.0525(6)
N1_2 0.131(3) 0.165(4) 0.068(2) -0.008(2) -0.016(2) 0.024(3)
C2_2 0.143(4) 0.178(5) 0.072(3) -0.015(3) 0.001(3) 0.033(4)
C3_2 0.134(4) 0.161(5) 0.078(3) -0.015(3) -0.006(3) 0.030(4)
C4_2 0.137(4) 0.167(5) 0.081(3) -0.009(3) -0.003(3) 0.025(4)
C5_2 0.138(4) 0.165(5) 0.085(3) -0.010(3) -0.010(3) 0.022(4)
C6_2 0.154(5) 0.181(5) 0.077(3) -0.015(3) -0.015(3) 0.054(4)
C7_2 0.177(6) 0.206(6) 0.078(3) -0.024(4) -0.016(3) 0.078(5)
C8_2 0.172(5) 0.211(6) 0.074(3) -0.021(3) -0.018(3) 0.081(5)
O9_2 0.204(4) 0.255(5) 0.090(2) -0.038(3) -0.049(3) 0.121(4)
C10_2 0.130(4) 0.165(5) 0.076(3) -0.009(3) -0.008(3) 0.037(4)
C11_2 0.121(4) 0.163(5) 0.088(3) 0.000(3) -0.019(3) 0.023(4)
C12_2 0.134(4) 0.160(5) 0.099(3) -0.015(3) -0.023(3) 0.040(4)
C13_2 0.128(4) 0.162(5) 0.086(3) -0.022(3) -0.015(3) 0.036(4)
C14_2 0.149(5) 0.165(5) 0.086(3) -0.011(3) -0.016(3) 0.038(4)
C15_2 0.153(5) 0.164(5) 0.101(4) 0.005(4) -0.015(3) 0.018(4)
C16_2 0.130(4) 0.160(5) 0.082(3) -0.006(3) -0.013(3) 0.033(4)
C17_2 0.133(4) 0.184(5) 0.087(3) -0.021(3) -0.023(3) 0.042(4)
C18_2 0.120(4) 0.207(6) 0.090(3) -0.024(4) -0.022(3) 0.043(4)
C19_2 0.141(5) 0.221(7) 0.101(4) -0.022(4) -0.003(3) 0.031(5)
C20_2 0.147(5) 0.237(7) 0.114(4) -0.027(5) -0.010(4) 0.026(5)
C21_2 0.134(4) 0.226(7) 0.095(4) -0.033(4) -0.029(3) 0.043(5)
C22_2 0.133(5) 0.214(7) 0.101(4) -0.035(4) -0.035(3) 0.046(4)
C23_2 0.142(5) 0.209(6) 0.088(3) -0.038(4) -0.034(3) 0.058(5)
C24_2 0.153(5) 0.206(6) 0.082(3) -0.032(3) -0.024(3) 0.060(4)
C25_2 0.141(5) 0.249(8) 0.108(4) -0.045(5) -0.029(3) 0.055(5)
C26_2 0.157(6) 0.287(9) 0.111(4) -0.041(5) -0.033(4) 0.078(6)
C27_2 0.171(6) 0.258(8) 0.102(4) -0.052(5) -0.037(4) 0.087(6)
C28_2 0.203(6) 0.226(8) 0.098(4) -0.040(4) -0.012(4) 0.080(6)
C29_2 0.162(5) 0.188(6) 0.099(4) -0.030(4) -0.015(3) 0.064(5)
C30_2 0.127(4) 0.155(5) 0.090(3) -0.014(3) -0.011(3) 0.024(3)
C31_2 0.121(4) 0.182(5) 0.109(4) -0.029(4) -0.012(3) 0.028(4)
C32_2 0.122(4) 0.174(5) 0.093(3) -0.022(3) -0.010(3) 0.006(4)
C33_2 0.129(4) 0.148(4) 0.083(3) -0.013(3) -0.014(3) 0.014(3)
C34_2 0.129(4) 0.161(5) 0.099(3) -0.026(4) -0.012(3) 0.016(4)
C35_2 0.137(4) 0.154(5) 0.088(3) -0.016(3) -0.010(3) 0.025(4)
C36_2 0.122(3) 0.132(4) 0.085(3) -0.001(3) -0.004(2) 0.010(3)
C37_2 0.120(4) 0.162(5) 0.098(3) -0.013(3) -0.019(3) 0.017(4)
C38_2 0.124(4) 0.142(4) 0.094(3) -0.009(3) -0.031(3) 0.019(3)
C39_2 0.131(4) 0.130(4) 0.074(3) -0.003(3) -0.010(2) 0.013(3)
C40_2 0.137(4) 0.136(4) 0.073(3) -0.003(3) -0.013(3) 0.016(3)
C41_2 0.137(4) 0.129(4) 0.081(3) -0.001(3) -0.023(3) 0.020(3)
O42_2 0.160(3) 0.189(4) 0.094(2) -0.025(2) -0.038(2) 0.059(3)
C43_2 0.133(4) 0.138(4) 0.077(3) -0.001(3) -0.011(3) -0.001(3)
N44_2 0.139(3) 0.133(3) 0.067(2) -0.009(2) -0.005(2) 0.010(3)
C45_2 0.132(4) 0.146(4) 0.079(3) -0.005(3) -0.012(2) 0.008(3)
C46_2 0.128(4) 0.165(4) 0.073(3) -0.009(3) -0.017(2) 0.013(4)
C47_2 0.128(4) 0.193(6) 0.101(4) -0.011(4) -0.021(3) 0.001(4)
C48_2 0.139(5) 0.226(8) 0.120(5) -0.008(5) -0.048(4) 0.007(5)
C49_2 0.182(6) 0.207(7) 0.094(4) -0.003(4) -0.046(4) 0.024(5)
C50_2 0.211(7) 0.173(6) 0.098(4) 0.008(4) -0.020(4) 0.012(5)
C51_2 0.180(6) 0.164(5) 0.082(3) 0.000(3) -0.026(3) -0.008(4)
C52_2 0.120(4) 0.180(5) 0.079(3) -0.008(3) -0.014(2) 0.009(3)
C53_2 0.129(4) 0.193(5) 0.076(3) -0.019(3) -0.011(3) 0.010(4)
C54_2 0.147(5) 0.224(7) 0.112(4) -0.007(5) 0.011(4) 0.008(5)
C55_2 0.162(6) 0.282(9) 0.107(5) -0.032(5) 0.024(4) 0.024(6)
C56_2 0.191(8) 0.277(10) 0.131(6) -0.058(6) 0.013(5) 0.019(7)
C57_2 0.207(8) 0.257(9) 0.177(7) -0.089(7) 0.030(6) 0.000(7)
C58_2 0.161(6) 0.197(6) 0.131(5) -0.038(5) 0.015(4) -0.008(5)
N59_2 0.140(3) 0.154(4) 0.074(2) -0.007(2) -0.012(2) 0.027(3)
C60_2 0.145(5) 0.169(5) 0.079(3) -0.007(3) -0.012(3) 0.021(4)
C61_2 0.148(4) 0.172(5) 0.075(3) -0.014(3) -0.011(3) 0.046(4)
C62_2 0.154(5) 0.153(5) 0.083(3) -0.011(3) -0.009(3) 0.038(4)
C63_2 0.163(5) 0.182(5) 0.081(3) -0.006(3) -0.006(3) 0.053(4)
C64_2 0.138(4) 0.165(5) 0.081(3) -0.003(3) -0.008(3) 0.039(4)
C65_2 0.155(5) 0.163(5) 0.089(3) -0.015(3) -0.014(3) 0.043(4)
C66_2 0.159(5) 0.163(5) 0.086(3) -0.009(3) -0.024(3) 0.051(4)
O67_2 0.190(4) 0.191(4) 0.095(2) -0.041(3) -0.047(2) 0.068(4)
C68_2 0.137(4) 0.161(5) 0.082(3) -0.004(3) -0.001(3) 0.037(4)
C69_2 0.128(4) 0.150(4) 0.094(3) -0.012(3) -0.008(3) 0.035(4)
C70_2 0.130(4) 0.151(4) 0.085(3) -0.001(3) -0.009(3) 0.024(3)
C71_2 0.127(4) 0.165(5) 0.082(3) -0.005(3) -0.012(3) 0.028(4)
C72_2 0.154(5) 0.155(5) 0.092(3) -0.002(3) -0.017(3) 0.020(4)
C73_2 0.154(5) 0.152(4) 0.082(3) -0.003(3) -0.011(3) 0.046(4)
C74_2 0.126(4) 0.174(5) 0.097(3) -0.021(3) -0.020(3) 0.026(4)
C75_2 0.127(4) 0.178(5) 0.093(3) -0.023(3) -0.025(3) 0.037(4)
C76_2 0.117(4) 0.187(5) 0.089(3) -0.018(3) -0.023(3) 0.036(4)
C77_2 0.133(4) 0.196(6) 0.095(4) -0.003(4) -0.016(3) 0.022(4)
C78_2 0.131(5) 0.238(7) 0.106(4) -0.008(5) -0.022(3) 0.016(5)
C79_2 0.123(4) 0.244(7) 0.090(3) -0.023(5) -0.022(3) 0.022(5)
C80_2 0.127(4) 0.223(7) 0.086(3) -0.038(4) -0.035(3) 0.035(4)
C81_2 0.128(4) 0.193(5) 0.082(3) -0.022(3) -0.024(3) 0.035(4)
C82_2 0.145(4) 0.201(6) 0.082(3) -0.024(3) -0.021(3) 0.058(4)
C83_2 0.139(4) 0.208(6) 0.100(4) -0.037(4) -0.037(3) 0.056(4)
C84_2 0.160(5) 0.249(8) 0.105(4) -0.046(5) -0.045(4) 0.083(5)
C85_2 0.221(7) 0.244(8) 0.092(4) -0.045(5) -0.039(4) 0.087(7)
C86_2 0.216(7) 0.203(6) 0.085(3) -0.028(4) -0.019(4) 0.087(6)
C87_2 0.177(5) 0.184(6) 0.079(3) -0.029(3) -0.012(3) 0.052(4)
C88_2 0.123(4) 0.167(5) 0.091(3) -0.019(3) -0.014(3) 0.034(4)
C89_2 0.118(4) 0.199(6) 0.111(4) -0.038(4) -0.015(3) 0.021(4)
C90_2 0.115(4) 0.199(6) 0.110(4) -0.036(4) -0.007(3) 0.015(4)
C91_2 0.119(4) 0.143(4) 0.085(3) -0.003(3) -0.007(3) 0.019(3)
C92_2 0.112(3) 0.164(5) 0.080(3) -0.002(3) -0.009(2) 0.022(3)
C93_2 0.114(4) 0.161(5) 0.095(3) -0.015(3) -0.021(3) 0.018(3)
C94_2 0.116(3) 0.133(4) 0.087(3) -0.002(3) -0.008(2) 0.009(3)
C95_2 0.122(4) 0.140(4) 0.091(3) -0.009(3) -0.019(3) 0.001(3)
C96_2 0.112(3) 0.140(4) 0.080(3) -0.002(3) -0.014(2) 0.000(3)
C97_2 0.118(3) 0.139(4) 0.070(2) 0.010(3) -0.011(2) -0.004(3)
C98_2 0.142(4) 0.166(5) 0.075(3) 0.001(3) -0.022(3) 0.037(4)
C99_2 0.138(4) 0.153(5) 0.069(3) 0.003(3) -0.011(2) 0.024(4)
O100_2 0.162(3) 0.209(4) 0.079(2) -0.018(2) -0.033(2) 0.071(3)
C101_2 0.108(3) 0.131(4) 0.073(3) 0.006(2) -0.013(2) -0.004(3)
N102_2 0.100(3) 0.138(3) 0.073(2) 0.004(2) -0.0125(18) 0.003(2)
C103_2 0.107(3) 0.159(4) 0.070(2) -0.001(2) -0.011(2) 0.003(3)
C104_2 0.121(4) 0.163(5) 0.065(2) -0.003(3) -0.012(2) 0.000(3)
C105_2 0.132(4) 0.186(5) 0.092(3) 0.009(4) -0.010(3) -0.013(4)
C106_2 0.147(5) 0.212(7) 0.092(4) 0.026(4) -0.016(3) -0.020(5)
C107_2 0.139(5) 0.210(6) 0.084(3) 0.022(4) -0.015(3) -0.018(4)
C108_2 0.139(4) 0.189(6) 0.097(3) 0.017(4) -0.029(3) -0.026(4)
C109_2 0.125(4) 0.166(5) 0.082(3) 0.007(3) -0.012(3) -0.018(4)
C110_2 0.131(4) 0.164(4) 0.067(2) -0.010(3) -0.021(2) 0.015(3)
C111_2 0.131(4) 0.156(4) 0.077(3) -0.004(3) -0.017(3) 0.011(3)
C112_2 0.150(5) 0.195(6) 0.113(4) -0.047(4) -0.006(4) 0.004(4)
C113_2 0.198(7) 0.185(6) 0.120(5) -0.040(5) 0.008(5) -0.008(5)
C114_2 0.183(6) 0.218(7) 0.111(4) -0.023(5) 0.022(5) 0.010(6)
C115_2 0.143(5) 0.212(6) 0.098(4) -0.002(4) 0.001(3) 0.023(5)
C116_2 0.130(4) 0.191(6) 0.090(3) -0.016(4) -0.012(3) 0.013(4)
C1_3 0.213(9) 0.210(8) 0.206(8) -0.071(7) 0.000(7) -0.042(7)
O1_3 0.161(4) 0.163(4) 0.153(4) -0.012(3) -0.041(3) 0.014(3)
N1_3 0.251(9) 0.209(7) 0.243(8) -0.083(7) 0.048(7) -0.049(7)
C2_3 0.307(15) 0.222(10) 0.213(9) -0.058(8) 0.067(9) -0.046(10)
C3_3 0.328(16) 0.289(13) 0.335(16) -0.147(13) 0.119(14) -0.104(13)
O1_6 0.145(4) 0.221(6) 0.190(5) -0.072(4) -0.012(3) -0.013(4)
O1_7 0.212(5) 0.227(5) 0.130(4) 0.052(4) 0.044(4) 0.064(4)
C2_7 0.38(2) 0.39(2) 0.39(2) 0.057(17) 0.025(19) 0.036(18)
C3_7 0.43(3) 0.59(3) 0.36(2) 0.04(2) 0.19(2) -0.06(3)
N1_7 0.339(15) 0.392(17) 0.311(15) 0.055(13) 0.115(12) -0.023(13)
C1_7 0.307(13) 0.314(14) 0.232(10) 0.030(10) 0.096(10) 0.026(11)
O1_5 0.250(7) 0.204(5) 0.119(3) 0.019(4) 0.021(4) 0.052(4)

loop_
_geom_bond_atom_site_label_1
_geom_bond_atom_site_label_2
_geom_bond_distance
_geom_bond_site_symmetry_2
_geom_bond_publ_flag
Co1_1 O42_2 1.863(4) . ?
Co1_1 N59_2 1.863(5) . ?
Co1_1 N44_2 1.876(5) . ?
Co1_1 O67_2 1.894(4) . ?
Co1_1 O1_5 1.948(7) . ?
Co1_1 O1_3 2.003(6) . ?
Co2_1 O9_2 1.836(4) . ?
Co2_1 O100_2 1.874(5) . ?
Co2_1 N102_2 1.879(4) . ?
Co2_1 N1_2 1.881(5) . ?
Co2_1 O1_7 1.965(7) . ?
Co2_1 O1_6 1.976(6) . ?
N1_2 C2_2 1.282(7) . ?
N1_2 C110_2 1.491(5) . ?
C2_2 C3_2 1.411(7) . ?
C2_2 H2_2 0.9500 . ?
C3_2 C4_2 1.410(7) . ?
C3_2 C8_2 1.429(7) . ?
C4_2 C5_2 1.365(6) . ?
C4_2 H4_2 0.9500 . ?
C5_2 C6_2 1.405(7) . ?
C5_2 H5_2 0.9500 . ?
C6_2 C7_2 1.378(7) . ?
C6_2 C10_2 1.483(6) . ?
C7_2 C8_2 1.388(7) . ?
C7_2 H7_2 0.9500 . ?
C8_2 O9_2 1.321(8) . ?
C10_2 C15_2 1.387(8) . ?
C10_2 C11_2 1.391(7) . ?
C11_2 C12_2 1.393(6) . ?
C11_2 H11_2 0.9500 . ?
C12_2 C13_2 1.407(8) . ?
C12_2 H12_2 0.9500 . ?
C13_2 C14_2 1.376(8) . ?
C13_2 C16_2 1.499(6) . ?
C14_2 C15_2 1.393(7) . ?
C14_2 H14_2 0.9500 . ?
C15_2 H15_2 0.9500 . ?
C16_2 C17_2 1.353(7) . ?
C16_2 C30_2 1.483(7) . ?
C17_2 C18_2 1.491(7) . ?
C17_2 C24_2 1.505(6) . ?
C18_2 C23_2 1.361(9) . ?
C18_2 C19_2 1.405(8) . ?
C19_2 C20_2 1.381(8) . ?
C19_2 H19_2 0.9500 . ?
C20_2 C21_2 1.386(10) . ?
C20_2 H20_2 0.9500 . ?
C21_2 C22_2 1.364(10) . ?
C21_2 H21_2 0.9500 . ?
C22_2 C23_2 1.415(7) . ?
C22_2 H22_2 0.9500 . ?
C23_2 H23_2 0.9500 . ?
C24_2 C29_2 1.371(8) . ?
C24_2 C25_2 1.385(8) . ?
C25_2 C26_2 1.394(8) . ?
C25_2 H25_2 0.9500 . ?
C26_2 C27_2 1.378(10) . ?
C26_2 H26_2 0.9500 . ?
C27_2 C28_2 1.411(10) . ?
C27_2 H27_2 0.9500 . ?
C28_2 C29_2 1.402(8) . ?
C28_2 H28_2 0.9500 . ?
C29_2 H29_2 0.9500 . ?
C30_2 C31_2 1.381(7) . ?
C30_2 C35_2 1.390(7) . ?
C31_2 C32_2 1.378(7) . ?
C31_2 H31_2 0.9500 . ?
C32_2 C33_2 1.397(7) . ?
C32_2 H32_2 0.9500 . ?
C33_2 C34_2 1.387(7) . ?
C33_2 C36_2 1.484(6) . ?
C34_2 C35_2 1.389(6) . ?
C34_2 H34_2 0.9500 . ?
C35_2 H35_2 0.9500 . ?
C36_2 C41_2 1.397(7) . ?
C36_2 C37_2 1.407(6) . ?
C37_2 C38_2 1.368(7) . ?
C37_2 H37_2 0.9500 . ?
C38_2 C39_2 1.392(7) . ?
C38_2 H38_2 0.9500 . ?
C39_2 C40_2 1.409(6) . ?
C39_2 C43_2 1.459(7) . ?
C40_2 O42_2 1.286(7) . ?
C40_2 C41_2 1.374(7) . ?
C41_2 H41_2 0.9500 . ?
C43_2 N44_2 1.290(7) . ?
C43_2 H43_2 0.9500 . ?
N44_2 C45_2 1.483(6) . ?
C45_2 C46_2 1.506(6) . ?
C45_2 C52_2 1.531(7) . ?
C45_2 H45_2 1.0000 . ?
C46_2 C51_2 1.386(8) . ?
C46_2 C47_2 1.401(7) . ?
C47_2 C48_2 1.371(8) . ?
C47_2 H47_2 0.9500 . ?
C48_2 C49_2 1.377(10) . ?
C48_2 H48_2 0.9500 . ?
C49_2 C50_2 1.386(10) . ?
C49_2 H49_2 0.9500 . ?
C50_2 C51_2 1.380(7) . ?
C50_2 H50_2 0.9500 . ?
C51_2 H51_2 0.9500 . ?
C52_2 N59_2 1.484(5) . ?
C52_2 C53_2 1.499(7) . ?
C52_2 H52_2 1.0000 . ?
C53_2 C58_2 1.356(8) . ?
C53_2 C54_2 1.391(8) . ?
C54_2 C55_2 1.387(8) . ?
C54_2 H54_2 0.9500 . ?
C55_2 C56_2 1.368(11) . ?
C55_2 H55_2 0.9500 . ?
C56_2 C57_2 1.391(11) . ?
C56_2 H56_2 0.9500 . ?
C57_2 C58_2 1.393(8) . ?
C57_2 H57_2 0.9500 . ?
C58_2 H58_2 0.9500 . ?
N59_2 C60_2 1.282(8) . ?
C60_2 C61_2 1.461(7) . ?
C60_2 H60_2 0.9500 . ?
C61_2 C62_2 1.405(7) . ?
C61_2 C66_2 1.416(8) . ?
C62_2 C63_2 1.360(7) . ?
C62_2 H62_2 0.9500 . ?
C63_2 C64_2 1.403(7) . ?
C63_2 H63_2 0.9500 . ?
C64_2 C65_2 1.390(7) . ?
C64_2 C68_2 1.474(6) . ?
C65_2 C66_2 1.394(7) . ?
C65_2 H65_2 0.9500 . ?
C66_2 O67_2 1.314(7) . ?
C68_2 C69_2 1.373(7) . ?
C68_2 C73_2 1.405(8) . ?
C69_2 C70_2 1.364(6) . ?
C69_2 H69_2 0.9500 . ?
C70_2 C71_2 1.382(8) . ?
C70_2 H70_2 0.9500 . ?
C71_2 C72_2 1.380(8) . ?
C71_2 C74_2 1.482(6) . ?
C72_2 C73_2 1.410(6) . ?
C72_2 H72_2 0.9500 . ?
C73_2 H73_2 0.9500 . ?
C74_2 C75_2 1.344(7) . ?
C74_2 C88_2 1.480(7) . ?
C75_2 C76_2 1.489(7) . ?
C75_2 C82_2 1.496(7) . ?
C76_2 C81_2 1.380(8) . ?
C76_2 C77_2 1.390(8) . ?
C77_2 C78_2 1.381(8) . ?
C77_2 H77_2 0.9500 . ?
C78_2 C79_2 1.364(10) . ?
C78_2 H78_2 0.9500 . ?
C79_2 C80_2 1.366(10) . ?
C79_2 H79_2 0.9500 . ?
C80_2 C81_2 1.396(7) . ?
C80_2 H80_2 0.9500 . ?
C81_2 H81_2 0.9500 . ?
C82_2 C83_2 1.387(8) . ?
C82_2 C87_2 1.401(8) . ?
C83_2 C84_2 1.395(7) . ?
C83_2 H83_2 0.9500 . ?
C84_2 C85_2 1.369(10) . ?
C84_2 H84_2 0.9500 . ?
C85_2 C86_2 1.351(10) . ?
C85_2 H85_2 0.9500 . ?
C86_2 C87_2 1.400(7) . ?
C86_2 H86_2 0.9500 . ?
C87_2 H87_2 0.9500 . ?
C88_2 C93_2 1.373(7) . ?
C88_2 C89_2 1.401(7) . ?
C89_2 C90_2 1.383(7) . ?
C89_2 H89_2 0.9500 . ?
C90_2 C91_2 1.386(7) . ?
C90_2 H90_2 0.9500 . ?
C91_2 C92_2 1.397(7) . ?
C91_2 C94_2 1.483(6) . ?
C92_2 C93_2 1.389(6) . ?
C92_2 H92_2 0.9500 . ?
C93_2 H93_2 0.9500 . ?
C94_2 C99_2 1.374(7) . ?
C94_2 C95_2 1.396(6) . ?
C95_2 C96_2 1.364(6) . ?
C95_2 H95_2 0.9500 . ?
C96_2 C97_2 1.403(6) . ?
C96_2 H96_2 0.9500 . ?
C97_2 C98_2 1.435(6) . ?
C97_2 C101_2 1.436(7) . ?
C98_2 O100_2 1.314(7) . ?
C98_2 C99_2 1.402(7) . ?
C99_2 H99_2 0.9500 . ?
C101_2 N102_2 1.248(6) . ?
C101_2 H101_2 0.9500 . ?
N102_2 C103_2 1.449(5) . ?
C103_2 C110_2 1.517(8) . ?
C103_2 C104_2 1.520(6) . ?
C103_2 H103_2 1.0000 . ?
C104_2 C109_2 1.341(7) . ?
C104_2 C105_2 1.390(7) . ?
C105_2 C106_2 1.405(7) . ?
C105_2 H105_2 0.9500 . ?
C106_2 C107_2 1.370(9) . ?
C106_2 H106_2 0.9500 . ?
C107_2 C108_2 1.372(9) . ?
C107_2 H107_2 0.9500 . ?
C108_2 C109_2 1.403(6) . ?
C108_2 H108_2 0.9500 . ?
C109_2 H109_2 0.9500 . ?
C110_2 C111_2 1.506(6) . ?
C110_2 H110_2 1.0000 . ?
C111_2 C116_2 1.380(7) . ?
C111_2 C112_2 1.405(8) . ?
C112_2 C113_2 1.400(8) . ?
C112_2 H112_2 0.9500 . ?
C113_2 C114_2 1.376(10) . ?
C113_2 H113_2 0.9500 . ?
C114_2 C115_2 1.384(10) . ?
C114_2 H114_2 0.9500 . ?
C115_2 C116_2 1.362(7) . ?
C115_2 H115_2 0.9500 . ?
C116_2 H116_2 0.9500 . ?
C1_3 O1_3 1.190(10) . ?
C1_3 N1_3 1.485(14) . ?
C1_3 H1_3 0.9500 . ?
N1_3 C2_3 1.403(11) . ?
N1_3 C3_3 1.439(13) . ?
C2_3 H2A_3 0.9800 . ?
C2_3 H2B_3 0.9800 . ?
C2_3 H2C_3 0.9800 . ?
C3_3 H3A_3 0.9800 . ?
C3_3 H3B_3 0.9800 . ?
C3_3 H3C_3 0.9800 . ?
O1_6 H1_6 0.8400 . ?
O1_7 C1_7 1.149(12) . ?
C2_7 N1_7 1.497(19) . ?
C2_7 H2A_7 0.9800 . ?
C2_7 H2B_7 0.9800 . ?
C2_7 H2C_7 0.9800 . ?
C3_7 N1_7 1.444(16) . ?
C3_7 H3A_7 0.9800 . ?
C3_7 H3B_7 0.9800 . ?
C3_7 H3C_7 0.9800 . ?
N1_7 C1_7 1.458(19) . ?
C1_7 H1_7 0.9500 . ?
O1_5 H1_5 0.8400 . ?

loop_
_geom_angle_atom_site_label_1
_geom_angle_atom_site_label_2
_geom_angle_atom_site_label_3
_geom_angle
_geom_angle_site_symmetry_1
_geom_angle_site_symmetry_3
_geom_angle_publ_flag
O42_2 Co1_1 N59_2 179.2(2) . . ?
O42_2 Co1_1 N44_2 95.89(19) . . ?
N59_2 Co1_1 N44_2 84.9(2) . . ?
O42_2 Co1_1 O67_2 85.11(19) . . ?
N59_2 Co1_1 O67_2 94.1(2) . . ?
N44_2 Co1_1 O67_2 177.5(3) . . ?
O42_2 Co1_1 O1_5 89.0(3) . . ?
N59_2 Co1_1 O1_5 91.1(3) . . ?
N44_2 Co1_1 O1_5 90.2(3) . . ?
O67_2 Co1_1 O1_5 92.0(3) . . ?
O42_2 Co1_1 O1_3 94.6(3) . . ?
N59_2 Co1_1 O1_3 85.4(2) . . ?
N44_2 Co1_1 O1_3 86.8(2) . . ?
O67_2 Co1_1 O1_3 90.9(3) . . ?
O1_5 Co1_1 O1_3 175.6(2) . . ?
O9_2 Co2_1 O100_2 84.00(19) . . ?
O9_2 Co2_1 N102_2 177.2(3) . . ?
O100_2 Co2_1 N102_2 94.91(18) . . ?
O9_2 Co2_1 N1_2 95.9(2) . . ?
O100_2 Co2_1 N1_2 179.3(3) . . ?
N102_2 Co2_1 N1_2 85.18(19) . . ?
O9_2 Co2_1 O1_7 93.5(3) . . ?
O100_2 Co2_1 O1_7 92.2(3) . . ?
N102_2 Co2_1 O1_7 89.1(2) . . ?
N1_2 Co2_1 O1_7 88.5(3) . . ?
O9_2 Co2_1 O1_6 88.3(3) . . ?
O100_2 Co2_1 O1_6 88.5(3) . . ?
N102_2 Co2_1 O1_6 89.1(3) . . ?
N1_2 Co2_1 O1_6 90.8(2) . . ?
O1_7 Co2_1 O1_6 178.1(3) . . ?
C2_2 N1_2 C110_2 120.4(5) . . ?
C2_2 N1_2 Co2_1 125.2(3) . . ?
C110_2 N1_2 Co2_1 113.4(4) . . ?
N1_2 C2_2 C3_2 124.7(6) . . ?
N1_2 C2_2 H2_2 117.6 . . ?
C3_2 C2_2 H2_2 117.6 . . ?
C4_2 C3_2 C2_2 119.0(5) . . ?
C4_2 C3_2 C8_2 117.2(5) . . ?
C2_2 C3_2 C8_2 123.8(5) . . ?
C5_2 C4_2 C3_2 120.7(5) . . ?
C5_2 C4_2 H4_2 119.6 . . ?
C3_2 C4_2 H4_2 119.6 . . ?
C4_2 C5_2 C6_2 122.2(6) . . ?
C4_2 C5_2 H5_2 118.9 . . ?
C6_2 C5_2 H5_2 118.9 . . ?
C7_2 C6_2 C5_2 117.7(5) . . ?
C7_2 C6_2 C10_2 121.0(5) . . ?
C5_2 C6_2 C10_2 121.2(5) . . ?
C6_2 C7_2 C8_2 121.8(6) . . ?
C6_2 C7_2 H7_2 119.1 . . ?
C8_2 C7_2 H7_2 119.1 . . ?
O9_2 C8_2 C7_2 117.3(5) . . ?
O9_2 C8_2 C3_2 122.3(5) . . ?
C7_2 C8_2 C3_2 120.3(6) . . ?
C8_2 O9_2 Co2_1 127.2(4) . . ?
C15_2 C10_2 C11_2 120.2(5) . . ?
C15_2 C10_2 C6_2 121.4(5) . . ?
C11_2 C10_2 C6_2 118.4(5) . . ?
C10_2 C11_2 C12_2 119.6(6) . . ?
C10_2 C11_2 H11_2 120.2 . . ?
C12_2 C11_2 H11_2 120.2 . . ?
C11_2 C12_2 C13_2 120.6(6) . . ?
C11_2 C12_2 H12_2 119.7 . . ?
C13_2 C12_2 H12_2 119.7 . . ?
C14_2 C13_2 C12_2 118.4(5) . . ?
C14_2 C13_2 C16_2 122.4(5) . . ?
C12_2 C13_2 C16_2 119.2(5) . . ?
C13_2 C14_2 C15_2 121.6(6) . . ?
C13_2 C14_2 H14_2 119.2 . . ?
C15_2 C14_2 H14_2 119.2 . . ?
C10_2 C15_2 C14_2 119.5(6) . . ?
C10_2 C15_2 H15_2 120.3 . . ?
C14_2 C15_2 H15_2 120.3 . . ?
C17_2 C16_2 C30_2 122.6(4) . . ?
C17_2 C16_2 C13_2 121.7(4) . . ?
C30_2 C16_2 C13_2 115.7(4) . . ?
C16_2 C17_2 C18_2 121.8(4) . . ?
C16_2 C17_2 C24_2 121.2(5) . . ?
C18_2 C17_2 C24_2 116.8(5) . . ?
C23_2 C18_2 C19_2 120.0(6) . . ?
C23_2 C18_2 C17_2 120.9(6) . . ?
C19_2 C18_2 C17_2 119.0(6) . . ?
C20_2 C19_2 C18_2 120.0(7) . . ?
C20_2 C19_2 H19_2 120.0 . . ?
C18_2 C19_2 H19_2 120.0 . . ?
C19_2 C20_2 C21_2 120.0(8) . . ?
C19_2 C20_2 H20_2 120.0 . . ?
C21_2 C20_2 H20_2 120.0 . . ?
C22_2 C21_2 C20_2 120.0(7) . . ?
C22_2 C21_2 H21_2 120.0 . . ?
C20_2 C21_2 H21_2 120.0 . . ?
C21_2 C22_2 C23_2 120.5(7) . . ?
C21_2 C22_2 H22_2 119.7 . . ?
C23_2 C22_2 H22_2 119.7 . . ?
C18_2 C23_2 C22_2 119.4(7) . . ?
C18_2 C23_2 H23_2 120.3 . . ?
C22_2 C23_2 H23_2 120.3 . . ?
C29_2 C24_2 C25_2 119.3(5) . . ?
C29_2 C24_2 C17_2 122.7(6) . . ?
C25_2 C24_2 C17_2 117.9(6) . . ?
C24_2 C25_2 C26_2 119.8(7) . . ?
C24_2 C25_2 H25_2 120.1 . . ?
C26_2 C25_2 H25_2 120.1 . . ?
C27_2 C26_2 C25_2 121.7(7) . . ?
C27_2 C26_2 H26_2 119.1 . . ?
C25_2 C26_2 H26_2 119.1 . . ?
C26_2 C27_2 C28_2 118.4(6) . . ?
C26_2 C27_2 H27_2 120.8 . . ?
C28_2 C27_2 H27_2 120.8 . . ?
C29_2 C28_2 C27_2 119.2(7) . . ?
C29_2 C28_2 H28_2 120.4 . . ?
C27_2 C28_2 H28_2 120.4 . . ?
C24_2 C29_2 C28_2 121.5(7) . . ?
C24_2 C29_2 H29_2 119.2 . . ?
C28_2 C29_2 H29_2 119.2 . . ?
C31_2 C30_2 C35_2 117.6(5) . . ?
C31_2 C30_2 C16_2 123.0(5) . . ?
C35_2 C30_2 C16_2 119.4(5) . . ?
C32_2 C31_2 C30_2 122.7(6) . . ?
C32_2 C31_2 H31_2 118.7 . . ?
C30_2 C31_2 H31_2 118.7 . . ?
C31_2 C32_2 C33_2 119.7(5) . . ?
C31_2 C32_2 H32_2 120.1 . . ?
C33_2 C32_2 H32_2 120.1 . . ?
C34_2 C33_2 C32_2 118.1(5) . . ?
C34_2 C33_2 C36_2 122.1(5) . . ?
C32_2 C33_2 C36_2 119.7(5) . . ?
C33_2 C34_2 C35_2 121.4(5) . . ?
C33_2 C34_2 H34_2 119.3 . . ?
C35_2 C34_2 H34_2 119.3 . . ?
C34_2 C35_2 C30_2 120.5(5) . . ?
C34_2 C35_2 H35_2 119.8 . . ?
C30_2 C35_2 H35_2 119.8 . . ?
C41_2 C36_2 C37_2 118.1(4) . . ?
C41_2 C36_2 C33_2 120.6(4) . . ?
C37_2 C36_2 C33_2 121.3(5) . . ?
C38_2 C37_2 C36_2 119.7(5) . . ?
C38_2 C37_2 H37_2 120.1 . . ?
C36_2 C37_2 H37_2 120.1 . . ?
C37_2 C38_2 C39_2 121.5(5) . . ?
C37_2 C38_2 H38_2 119.3 . . ?
C39_2 C38_2 H38_2 119.3 . . ?
C38_2 C39_2 C40_2 119.9(5) . . ?
C38_2 C39_2 C43_2 117.2(5) . . ?
C40_2 C39_2 C43_2 123.0(5) . . ?
O42_2 C40_2 C41_2 117.9(5) . . ?
O42_2 C40_2 C39_2 124.3(5) . . ?
C41_2 C40_2 C39_2 117.8(5) . . ?
C40_2 C41_2 C36_2 123.0(5) . . ?
C40_2 C41_2 H41_2 118.5 . . ?
C36_2 C41_2 H41_2 118.5 . . ?
C40_2 O42_2 Co1_1 127.0(3) . . ?
N44_2 C43_2 C39_2 124.1(5) . . ?
N44_2 C43_2 H43_2 117.9 . . ?
C39_2 C43_2 H43_2 117.9 . . ?
C43_2 N44_2 C45_2 120.0(4) . . ?
C43_2 N44_2 Co1_1 125.6(3) . . ?
C45_2 N44_2 Co1_1 114.3(4) . . ?
N44_2 C45_2 C46_2 115.1(5) . . ?
N44_2 C45_2 C52_2 106.4(4) . . ?
C46_2 C45_2 C52_2 114.1(4) . . ?
N44_2 C45_2 H45_2 106.9 . . ?
C46_2 C45_2 H45_2 106.9 . . ?
C52_2 C45_2 H45_2 106.9 . . ?
C51_2 C46_2 C47_2 120.4(5) . . ?
C51_2 C46_2 C45_2 122.9(5) . . ?
C47_2 C46_2 C45_2 116.8(6) . . ?
C48_2 C47_2 C46_2 119.0(7) . . ?
C48_2 C47_2 H47_2 120.5 . . ?
C46_2 C47_2 H47_2 120.5 . . ?
C47_2 C48_2 C49_2 120.9(7) . . ?
C47_2 C48_2 H48_2 119.5 . . ?
C49_2 C48_2 H48_2 119.5 . . ?
C48_2 C49_2 C50_2 119.9(6) . . ?
C48_2 C49_2 H49_2 120.0 . . ?
C50_2 C49_2 H49_2 120.0 . . ?
C51_2 C50_2 C49_2 120.2(7) . . ?
C51_2 C50_2 H50_2 119.9 . . ?
C49_2 C50_2 H50_2 119.9 . . ?
C50_2 C51_2 C46_2 119.5(6) . . ?
C50_2 C51_2 H51_2 120.3 . . ?
C46_2 C51_2 H51_2 120.3 . . ?
N59_2 C52_2 C53_2 113.9(5) . . ?
N59_2 C52_2 C45_2 104.0(4) . . ?
C53_2 C52_2 C45_2 116.4(5) . . ?
N59_2 C52_2 H52_2 107.4 . . ?
C53_2 C52_2 H52_2 107.4 . . ?
C45_2 C52_2 H52_2 107.4 . . ?
C58_2 C53_2 C54_2 119.2(6) . . ?
C58_2 C53_2 C52_2 123.4(6) . . ?
C54_2 C53_2 C52_2 117.4(6) . . ?
C55_2 C54_2 C53_2 120.6(7) . . ?
C55_2 C54_2 H54_2 119.7 . . ?
C53_2 C54_2 H54_2 119.7 . . ?
C56_2 C55_2 C54_2 119.5(8) . . ?
C56_2 C55_2 H55_2 120.2 . . ?
C54_2 C55_2 H55_2 120.2 . . ?
C55_2 C56_2 C57_2 120.4(8) . . ?
C55_2 C56_2 H56_2 119.8 . . ?
C57_2 C56_2 H56_2 119.8 . . ?
C56_2 C57_2 C58_2 119.0(9) . . ?
C56_2 C57_2 H57_2 120.5 . . ?
C58_2 C57_2 H57_2 120.5 . . ?
C53_2 C58_2 C57_2 121.2(7) . . ?
C53_2 C58_2 H58_2 119.4 . . ?
C57_2 C58_2 H58_2 119.4 . . ?
C60_2 N59_2 C52_2 122.6(5) . . ?
C60_2 N59_2 Co1_1 124.7(4) . . ?
C52_2 N59_2 Co1_1 112.7(4) . . ?
N59_2 C60_2 C61_2 124.0(6) . . ?
N59_2 C60_2 H60_2 118.0 . . ?
C61_2 C60_2 H60_2 118.0 . . ?
C62_2 C61_2 C66_2 118.9(5) . . ?
C62_2 C61_2 C60_2 118.9(5) . . ?
C66_2 C61_2 C60_2 121.8(5) . . ?
C63_2 C62_2 C61_2 122.8(5) . . ?
C63_2 C62_2 H62_2 118.6 . . ?
C61_2 C62_2 H62_2 118.6 . . ?
C62_2 C63_2 C64_2 118.7(5) . . ?
C62_2 C63_2 H63_2 120.7 . . ?
C64_2 C63_2 H63_2 120.7 . . ?
C65_2 C64_2 C63_2 119.6(5) . . ?
C65_2 C64_2 C68_2 120.7(5) . . ?
C63_2 C64_2 C68_2 119.4(5) . . ?
C64_2 C65_2 C66_2 122.4(5) . . ?
C64_2 C65_2 H65_2 118.8 . . ?
C66_2 C65_2 H65_2 118.8 . . ?
O67_2 C66_2 C65_2 118.8(5) . . ?
O67_2 C66_2 C61_2 123.7(5) . . ?
C65_2 C66_2 C61_2 117.6(5) . . ?
C66_2 O67_2 Co1_1 123.3(4) . . ?
C69_2 C68_2 C73_2 117.3(5) . . ?
C69_2 C68_2 C64_2 121.8(6) . . ?
C73_2 C68_2 C64_2 120.9(5) . . ?
C70_2 C69_2 C68_2 122.2(6) . . ?
C70_2 C69_2 H69_2 118.9 . . ?
C68_2 C69_2 H69_2 118.9 . . ?
C69_2 C70_2 C71_2 121.6(6) . . ?
C69_2 C70_2 H70_2 119.2 . . ?
C71_2 C70_2 H70_2 119.2 . . ?
C72_2 C71_2 C70_2 118.0(5) . . ?
C72_2 C71_2 C74_2 122.0(6) . . ?
C70_2 C71_2 C74_2 119.9(5) . . ?
C71_2 C72_2 C73_2 120.5(6) . . ?
C71_2 C72_2 H72_2 119.8 . . ?
C73_2 C72_2 H72_2 119.8 . . ?
C68_2 C73_2 C72_2 120.4(5) . . ?
C68_2 C73_2 H73_2 119.8 . . ?
C72_2 C73_2 H73_2 119.8 . . ?
C75_2 C74_2 C88_2 123.7(5) . . ?
C75_2 C74_2 C71_2 121.1(5) . . ?
C88_2 C74_2 C71_2 115.2(5) . . ?
C74_2 C75_2 C76_2 121.4(5) . . ?
C74_2 C75_2 C82_2 124.2(5) . . ?
C76_2 C75_2 C82_2 114.3(5) . . ?
C81_2 C76_2 C77_2 118.2(6) . . ?
C81_2 C76_2 C75_2 121.2(6) . . ?
C77_2 C76_2 C75_2 120.6(6) . . ?
C78_2 C77_2 C76_2 119.9(7) . . ?
C78_2 C77_2 H77_2 120.0 . . ?
C76_2 C77_2 H77_2 120.0 . . ?
C79_2 C78_2 C77_2 121.2(8) . . ?
C79_2 C78_2 H78_2 119.4 . . ?
C77_2 C78_2 H78_2 119.4 . . ?
C78_2 C79_2 C80_2 119.9(7) . . ?
C78_2 C79_2 H79_2 120.0 . . ?
C80_2 C79_2 H79_2 120.0 . . ?
C79_2 C80_2 C81_2 119.3(7) . . ?
C79_2 C80_2 H80_2 120.3 . . ?
C81_2 C80_2 H80_2 120.3 . . ?
C76_2 C81_2 C80_2 121.3(7) . . ?
C76_2 C81_2 H81_2 119.4 . . ?
C80_2 C81_2 H81_2 119.4 . . ?
C83_2 C82_2 C87_2 121.0(5) . . ?
C83_2 C82_2 C75_2 119.7(6) . . ?
C87_2 C82_2 C75_2 119.3(5) . . ?
C82_2 C83_2 C84_2 118.4(7) . . ?
C82_2 C83_2 H83_2 120.8 . . ?
C84_2 C83_2 H83_2 120.8 . . ?
C85_2 C84_2 C83_2 119.3(7) . . ?
C85_2 C84_2 H84_2 120.3 . . ?
C83_2 C84_2 H84_2 120.3 . . ?
C86_2 C85_2 C84_2 123.6(7) . . ?
C86_2 C85_2 H85_2 118.2 . . ?
C84_2 C85_2 H85_2 118.2 . . ?
C85_2 C86_2 C87_2 118.3(7) . . ?
C85_2 C86_2 H86_2 120.9 . . ?
C87_2 C86_2 H86_2 120.9 . . ?
C86_2 C87_2 C82_2 119.3(7) . . ?
C86_2 C87_2 H87_2 120.3 . . ?
C82_2 C87_2 H87_2 120.3 . . ?
C93_2 C88_2 C89_2 118.3(5) . . ?
C93_2 C88_2 C74_2 119.9(5) . . ?
C89_2 C88_2 C74_2 121.8(5) . . ?
C90_2 C89_2 C88_2 121.2(5) . . ?
C90_2 C89_2 H89_2 119.4 . . ?
C88_2 C89_2 H89_2 119.4 . . ?
C89_2 C90_2 C91_2 120.1(5) . . ?
C89_2 C90_2 H90_2 120.0 . . ?
C91_2 C90_2 H90_2 120.0 . . ?
C90_2 C91_2 C92_2 119.1(5) . . ?
C90_2 C91_2 C94_2 120.1(5) . . ?
C92_2 C91_2 C94_2 120.8(5) . . ?
C93_2 C92_2 C91_2 120.1(5) . . ?
C93_2 C92_2 H92_2 119.9 . . ?
C91_2 C92_2 H92_2 119.9 . . ?
C88_2 C93_2 C92_2 121.3(5) . . ?
C88_2 C93_2 H93_2 119.4 . . ?
C92_2 C93_2 H93_2 119.4 . . ?
C99_2 C94_2 C95_2 119.6(5) . . ?
C99_2 C94_2 C91_2 118.2(4) . . ?
C95_2 C94_2 C91_2 122.1(5) . . ?
C96_2 C95_2 C94_2 119.7(5) . . ?
C96_2 C95_2 H95_2 120.2 . . ?
C94_2 C95_2 H95_2 120.2 . . ?
C95_2 C96_2 C97_2 123.0(4) . . ?
C95_2 C96_2 H96_2 118.5 . . ?
C97_2 C96_2 H96_2 118.5 . . ?
C96_2 C97_2 C98_2 117.0(5) . . ?
C96_2 C97_2 C101_2 121.7(4) . . ?
C98_2 C97_2 C101_2 121.1(5) . . ?
O100_2 C98_2 C99_2 118.1(4) . . ?
O100_2 C98_2 C97_2 123.0(5) . . ?
C99_2 C98_2 C97_2 118.8(5) . . ?
C94_2 C99_2 C98_2 121.8(5) . . ?
C94_2 C99_2 H99_2 119.1 . . ?
C98_2 C99_2 H99_2 119.1 . . ?
C98_2 O100_2 Co2_1 124.2(4) . . ?
N102_2 C101_2 C97_2 127.3(4) . . ?
N102_2 C101_2 H101_2 116.3 . . ?
C97_2 C101_2 H101_2 116.3 . . ?
C101_2 N102_2 C103_2 124.0(4) . . ?
C101_2 N102_2 Co2_1 124.1(3) . . ?
C103_2 N102_2 Co2_1 111.8(3) . . ?
N102_2 C103_2 C110_2 106.3(4) . . ?
N102_2 C103_2 C104_2 115.2(4) . . ?
C110_2 C103_2 C104_2 114.9(4) . . ?
N102_2 C103_2 H103_2 106.6 . . ?
C110_2 C103_2 H103_2 106.6 . . ?
C104_2 C103_2 H103_2 106.6 . . ?
C109_2 C104_2 C105_2 119.2(5) . . ?
C109_2 C104_2 C103_2 123.7(5) . . ?
C105_2 C104_2 C103_2 117.0(5) . . ?
C104_2 C105_2 C106_2 120.8(6) . . ?
C104_2 C105_2 H105_2 119.6 . . ?
C106_2 C105_2 H105_2 119.6 . . ?
C107_2 C106_2 C105_2 118.5(6) . . ?
C107_2 C106_2 H106_2 120.7 . . ?
C105_2 C106_2 H106_2 120.7 . . ?
C106_2 C107_2 C108_2 121.0(6) . . ?
C106_2 C107_2 H107_2 119.5 . . ?
C108_2 C107_2 H107_2 119.5 . . ?
C107_2 C108_2 C109_2 119.3(6) . . ?
C107_2 C108_2 H108_2 120.4 . . ?
C109_2 C108_2 H108_2 120.4 . . ?
C104_2 C109_2 C108_2 121.3(6) . . ?
C104_2 C109_2 H109_2 119.4 . . ?
C108_2 C109_2 H109_2 119.4 . . ?
N1_2 C110_2 C111_2 114.0(4) . . ?
N1_2 C110_2 C103_2 105.4(4) . . ?
C111_2 C110_2 C103_2 112.5(5) . . ?
N1_2 C110_2 H110_2 108.2 . . ?
C111_2 C110_2 H110_2 108.2 . . ?
C103_2 C110_2 H110_2 108.2 . . ?
C116_2 C111_2 C112_2 118.3(5) . . ?
C116_2 C111_2 C110_2 121.8(5) . . ?
C112_2 C111_2 C110_2 119.9(6) . . ?
C113_2 C112_2 C111_2 120.0(7) . . ?
C113_2 C112_2 H112_2 120.0 . . ?
C111_2 C112_2 H112_2 120.0 . . ?
C114_2 C113_2 C112_2 119.0(7) . . ?
C114_2 C113_2 H113_2 120.5 . . ?
C112_2 C113_2 H113_2 120.5 . . ?
C113_2 C114_2 C115_2 121.4(7) . . ?
C113_2 C114_2 H114_2 119.3 . . ?
C115_2 C114_2 H114_2 119.3 . . ?
C116_2 C115_2 C114_2 118.9(7) . . ?
C116_2 C115_2 H115_2 120.6 . . ?
C114_2 C115_2 H115_2 120.6 . . ?
C115_2 C116_2 C111_2 122.4(6) . . ?
C115_2 C116_2 H116_2 118.8 . . ?
C111_2 C116_2 H116_2 118.8 . . ?
O1_3 C1_3 N1_3 122.5(10) . . ?
O1_3 C1_3 H1_3 118.8 . . ?
N1_3 C1_3 H1_3 118.8 . . ?
C1_3 O1_3 Co1_1 127.0(8) . . ?
C2_3 N1_3 C3_3 124.6(11) . . ?
C2_3 N1_3 C1_3 120.1(9) . . ?
C3_3 N1_3 C1_3 115.4(10) . . ?
N1_3 C2_3 H2A_3 109.5 . . ?
N1_3 C2_3 H2B_3 109.5 . . ?
H2A_3 C2_3 H2B_3 109.5 . . ?
N1_3 C2_3 H2C_3 109.5 . . ?
H2A_3 C2_3 H2C_3 109.5 . . ?
H2B_3 C2_3 H2C_3 109.5 . . ?
N1_3 C3_3 H3A_3 109.5 . . ?
N1_3 C3_3 H3B_3 109.5 . . ?
H3A_3 C3_3 H3B_3 109.5 . . ?
N1_3 C3_3 H3C_3 109.5 . . ?
H3A_3 C3_3 H3C_3 109.5 . . ?
H3B_3 C3_3 H3C_3 109.5 . . ?
Co2_1 O1_6 H1_6 109.5 . . ?
C1_7 O1_7 Co2_1 131.6(12) . . ?
N1_7 C2_7 H2A_7 109.5 . . ?
N1_7 C2_7 H2B_7 109.5 . . ?
H2A_7 C2_7 H2B_7 109.5 . . ?
N1_7 C2_7 H2C_7 109.5 . . ?
H2A_7 C2_7 H2C_7 109.5 . . ?
H2B_7 C2_7 H2C_7 109.5 . . ?
N1_7 C3_7 H3A_7 109.5 . . ?
N1_7 C3_7 H3B_7 109.5 . . ?
H3A_7 C3_7 H3B_7 109.5 . . ?
N1_7 C3_7 H3C_7 109.5 . . ?
H3A_7 C3_7 H3C_7 109.5 . . ?
H3B_7 C3_7 H3C_7 109.5 . . ?
C3_7 N1_7 C1_7 119.3(19) . . ?
C3_7 N1_7 C2_7 123.2(19) . . ?
C1_7 N1_7 C2_7 117.4(16) . . ?
O1_7 C1_7 N1_7 133.6(18) . . ?
O1_7 C1_7 H1_7 113.2 . . ?
N1_7 C1_7 H1_7 113.2 . . ?
Co1_1 O1_5 H1_5 109.5 . . ?

loop_
_geom_torsion_atom_site_label_1
_geom_torsion_atom_site_label_2
_geom_torsion_atom_site_label_3
_geom_torsion_atom_site_label_4
_geom_torsion
_geom_torsion_site_symmetry_1
_geom_torsion_site_symmetry_2
_geom_torsion_site_symmetry_3
_geom_torsion_site_symmetry_4
_geom_torsion_publ_flag
O9_2 Co2_1 N1_2 C2_2 -8.6(7) . . . . ?
N102_2 Co2_1 N1_2 C2_2 174.0(6) . . . . ?
O1_7 Co2_1 N1_2 C2_2 84.8(6) . . . . ?
O1_6 Co2_1 N1_2 C2_2 -97.0(6) . . . . ?
O9_2 Co2_1 N1_2 C110_2 -177.6(5) . . . . ?
N102_2 Co2_1 N1_2 C110_2 5.0(4) . . . . ?
O1_7 Co2_1 N1_2 C110_2 -84.2(4) . . . . ?
O1_6 Co2_1 N1_2 C110_2 94.0(5) . . . . ?
C110_2 N1_2 C2_2 C3_2 -179.7(6) . . . . ?
Co2_1 N1_2 C2_2 C3_2 12.1(11) . . . . ?
N1_2 C2_2 C3_2 C4_2 173.6(7) . . . . ?
N1_2 C2_2 C3_2 C8_2 -7.2(12) . . . . ?
C2_2 C3_2 C4_2 C5_2 -177.1(7) . . . . ?
C8_2 C3_2 C4_2 C5_2 3.7(10) . . . . ?
C3_2 C4_2 C5_2 C6_2 -0.8(10) . . . . ?
C4_2 C5_2 C6_2 C7_2 -1.7(10) . . . . ?
C4_2 C5_2 C6_2 C10_2 174.2(7) . . . . ?
C5_2 C6_2 C7_2 C8_2 1.2(11) . . . . ?
C10_2 C6_2 C7_2 C8_2 -174.6(7) . . . . ?
C6_2 C7_2 C8_2 O9_2 178.7(8) . . . . ?
C6_2 C7_2 C8_2 C3_2 1.7(12) . . . . ?
C4_2 C3_2 C8_2 O9_2 179.1(7) . . . . ?
C2_2 C3_2 C8_2 O9_2 -0.1(12) . . . . ?
C4_2 C3_2 C8_2 C7_2 -4.1(10) . . . . ?
C2_2 C3_2 C8_2 C7_2 176.7(8) . . . . ?
C7_2 C8_2 O9_2 Co2_1 -175.4(6) . . . . ?
C3_2 C8_2 O9_2 Co2_1 1.6(12) . . . . ?
O100_2 Co2_1 O9_2 C8_2 -178.8(8) . . . . ?
N1_2 Co2_1 O9_2 C8_2 1.9(8) . . . . ?
O1_7 Co2_1 O9_2 C8_2 -87.0(8) . . . . ?
O1_6 Co2_1 O9_2 C8_2 92.5(8) . . . . ?
C7_2 C6_2 C10_2 C15_2 35.4(10) . . . . ?
C5_2 C6_2 C10_2 C15_2 -140.4(7) . . . . ?
C7_2 C6_2 C10_2 C11_2 -145.4(7) . . . . ?
C5_2 C6_2 C10_2 C11_2 38.9(9) . . . . ?
C15_2 C10_2 C11_2 C12_2 1.0(9) . . . . ?
C6_2 C10_2 C11_2 C12_2 -178.2(5) . . . . ?
C10_2 C11_2 C12_2 C13_2 -1.4(9) . . . . ?
C11_2 C12_2 C13_2 C14_2 -0.1(9) . . . . ?
C11_2 C12_2 C13_2 C16_2 -179.1(5) . . . . ?
C12_2 C13_2 C14_2 C15_2 2.1(9) . . . . ?
C16_2 C13_2 C14_2 C15_2 -179.0(6) . . . . ?
C11_2 C10_2 C15_2 C14_2 0.9(9) . . . . ?
C6_2 C10_2 C15_2 C14_2 -179.9(6) . . . . ?
C13_2 C14_2 C15_2 C10_2 -2.5(10) . . . . ?
C14_2 C13_2 C16_2 C17_2 129.0(7) . . . . ?
C12_2 C13_2 C16_2 C17_2 -52.0(9) . . . . ?
C14_2 C13_2 C16_2 C30_2 -50.2(8) . . . . ?
C12_2 C13_2 C16_2 C30_2 128.8(6) . . . . ?
C30_2 C16_2 C17_2 C18_2 167.0(7) . . . . ?
C13_2 C16_2 C17_2 C18_2 -12.2(10) . . . . ?
C30_2 C16_2 C17_2 C24_2 -18.3(10) . . . . ?
C13_2 C16_2 C17_2 C24_2 162.6(7) . . . . ?
C16_2 C17_2 C18_2 C23_2 122.2(7) . . . . ?
C24_2 C17_2 C18_2 C23_2 -52.8(9) . . . . ?
C16_2 C17_2 C18_2 C19_2 -58.4(9) . . . . ?
C24_2 C17_2 C18_2 C19_2 126.6(7) . . . . ?
C23_2 C18_2 C19_2 C20_2 1.4(9) . . . . ?
C17_2 C18_2 C19_2 C20_2 -178.0(6) . . . . ?
C18_2 C19_2 C20_2 C21_2 -0.6(10) . . . . ?
C19_2 C20_2 C21_2 C22_2 0.3(11) . . . . ?
C20_2 C21_2 C22_2 C23_2 -0.6(10) . . . . ?
C19_2 C18_2 C23_2 C22_2 -1.7(9) . . . . ?
C17_2 C18_2 C23_2 C22_2 177.7(5) . . . . ?
C21_2 C22_2 C23_2 C18_2 1.3(9) . . . . ?
C16_2 C17_2 C24_2 C29_2 -47.3(10) . . . . ?
C18_2 C17_2 C24_2 C29_2 127.7(7) . . . . ?
C16_2 C17_2 C24_2 C25_2 133.6(7) . . . . ?
C18_2 C17_2 C24_2 C25_2 -51.4(9) . . . . ?
C29_2 C24_2 C25_2 C26_2 1.4(11) . . . . ?
C17_2 C24_2 C25_2 C26_2 -179.5(7) . . . . ?
C24_2 C25_2 C26_2 C27_2 -2.0(12) . . . . ?
C25_2 C26_2 C27_2 C28_2 0.9(12) . . . . ?
C26_2 C27_2 C28_2 C29_2 0.6(11) . . . . ?
C25_2 C24_2 C29_2 C28_2 0.2(10) . . . . ?
C17_2 C24_2 C29_2 C28_2 -178.8(6) . . . . ?
C27_2 C28_2 C29_2 C24_2 -1.2(11) . . . . ?
C17_2 C16_2 C30_2 C31_2 -38.2(10) . . . . ?
C13_2 C16_2 C30_2 C31_2 141.0(7) . . . . ?
C17_2 C16_2 C30_2 C35_2 143.9(7) . . . . ?
C13_2 C16_2 C30_2 C35_2 -36.9(8) . . . . ?
C35_2 C30_2 C31_2 C32_2 -1.6(10) . . . . ?
C16_2 C30_2 C31_2 C32_2 -179.5(6) . . . . ?
C30_2 C31_2 C32_2 C33_2 0.4(10) . . . . ?
C31_2 C32_2 C33_2 C34_2 0.5(9) . . . . ?
C31_2 C32_2 C33_2 C36_2 178.1(6) . . . . ?
C32_2 C33_2 C34_2 C35_2 -0.1(9) . . . . ?
C36_2 C33_2 C34_2 C35_2 -177.7(6) . . . . ?
C33_2 C34_2 C35_2 C30_2 -1.1(9) . . . . ?
C31_2 C30_2 C35_2 C34_2 1.9(9) . . . . ?
C16_2 C30_2 C35_2 C34_2 180.0(6) . . . . ?
C34_2 C33_2 C36_2 C41_2 32.2(9) . . . . ?
C32_2 C33_2 C36_2 C41_2 -145.4(6) . . . . ?
C34_2 C33_2 C36_2 C37_2 -145.4(6) . . . . ?
C32_2 C33_2 C36_2 C37_2 37.1(8) . . . . ?
C41_2 C36_2 C37_2 C38_2 -1.8(9) . . . . ?
C33_2 C36_2 C37_2 C38_2 175.8(6) . . . . ?
C36_2 C37_2 C38_2 C39_2 2.9(9) . . . . ?
C37_2 C38_2 C39_2 C40_2 -2.5(9) . . . . ?
C37_2 C38_2 C39_2 C43_2 176.2(6) . . . . ?
C38_2 C39_2 C40_2 O42_2 -179.5(6) . . . . ?
C43_2 C39_2 C40_2 O42_2 1.9(10) . . . . ?
C38_2 C39_2 C40_2 C41_2 0.9(8) . . . . ?
C43_2 C39_2 C40_2 C41_2 -177.7(6) . . . . ?
O42_2 C40_2 C41_2 C36_2 -179.5(6) . . . . ?
C39_2 C40_2 C41_2 C36_2 0.2(9) . . . . ?
C37_2 C36_2 C41_2 C40_2 0.2(9) . . . . ?
C33_2 C36_2 C41_2 C40_2 -177.4(6) . . . . ?
C41_2 C40_2 O42_2 Co1_1 176.1(5) . . . . ?
C39_2 C40_2 O42_2 Co1_1 -3.5(10) . . . . ?
N44_2 Co1_1 O42_2 C40_2 2.5(6) . . . . ?
O67_2 Co1_1 O42_2 C40_2 -179.7(6) . . . . ?
O1_5 Co1_1 O42_2 C40_2 -87.6(6) . . . . ?
O1_3 Co1_1 O42_2 C40_2 89.8(6) . . . . ?
C38_2 C39_2 C43_2 N44_2 -178.4(6) . . . . ?
C40_2 C39_2 C43_2 N44_2 0.3(9) . . . . ?
C39_2 C43_2 N44_2 C45_2 176.0(5) . . . . ?
C39_2 C43_2 N44_2 Co1_1 -0.7(9) . . . . ?
O42_2 Co1_1 N44_2 C43_2 -0.4(6) . . . . ?
N59_2 Co1_1 N44_2 C43_2 179.6(5) . . . . ?
O1_5 Co1_1 N44_2 C43_2 88.5(5) . . . . ?
O1_3 Co1_1 N44_2 C43_2 -94.8(5) . . . . ?
O42_2 Co1_1 N44_2 C45_2 -177.3(4) . . . . ?
N59_2 Co1_1 N44_2 C45_2 2.7(4) . . . . ?
O1_5 Co1_1 N44_2 C45_2 -88.4(4) . . . . ?
O1_3 Co1_1 N44_2 C45_2 88.3(4) . . . . ?
C43_2 N44_2 C45_2 C46_2 29.0(8) . . . . ?
Co1_1 N44_2 C45_2 C46_2 -153.9(4) . . . . ?
C43_2 N44_2 C45_2 C52_2 156.4(5) . . . . ?
Co1_1 N44_2 C45_2 C52_2 -26.5(6) . . . . ?
N44_2 C45_2 C46_2 C51_2 63.5(8) . . . . ?
C52_2 C45_2 C46_2 C51_2 -59.9(8) . . . . ?
N44_2 C45_2 C46_2 C47_2 -116.5(6) . . . . ?
C52_2 C45_2 C46_2 C47_2 120.1(6) . . . . ?
C51_2 C46_2 C47_2 C48_2 -2.8(9) . . . . ?
C45_2 C46_2 C47_2 C48_2 177.2(6) . . . . ?
C46_2 C47_2 C48_2 C49_2 2.3(11) . . . . ?
C47_2 C48_2 C49_2 C50_2 -1.1(12) . . . . ?
C48_2 C49_2 C50_2 C51_2 0.4(12) . . . . ?
C49_2 C50_2 C51_2 C46_2 -1.0(11) . . . . ?
C47_2 C46_2 C51_2 C50_2 2.1(10) . . . . ?
C45_2 C46_2 C51_2 C50_2 -177.8(6) . . . . ?
N44_2 C45_2 C52_2 N59_2 41.8(6) . . . . ?
C46_2 C45_2 C52_2 N59_2 169.8(5) . . . . ?
N44_2 C45_2 C52_2 C53_2 167.9(5) . . . . ?
C46_2 C45_2 C52_2 C53_2 -64.0(7) . . . . ?
N59_2 C52_2 C53_2 C58_2 84.0(8) . . . . ?
C45_2 C52_2 C53_2 C58_2 -37.0(8) . . . . ?
N59_2 C52_2 C53_2 C54_2 -95.1(7) . . . . ?
C45_2 C52_2 C53_2 C54_2 143.9(6) . . . . ?
C58_2 C53_2 C54_2 C55_2 2.5(10) . . . . ?
C52_2 C53_2 C54_2 C55_2 -178.3(6) . . . . ?
C53_2 C54_2 C55_2 C56_2 -2.2(12) . . . . ?
C54_2 C55_2 C56_2 C57_2 -0.3(14) . . . . ?
C55_2 C56_2 C57_2 C58_2 2.4(14) . . . . ?
C54_2 C53_2 C58_2 C57_2 -0.3(11) . . . . ?
C52_2 C53_2 C58_2 C57_2 -179.5(7) . . . . ?
C56_2 C57_2 C58_2 C53_2 -2.1(13) . . . . ?
C53_2 C52_2 N59_2 C60_2 9.5(9) . . . . ?
C45_2 C52_2 N59_2 C60_2 137.1(6) . . . . ?
C53_2 C52_2 N59_2 Co1_1 -170.1(4) . . . . ?
C45_2 C52_2 N59_2 Co1_1 -42.5(6) . . . . ?
N44_2 Co1_1 N59_2 C60_2 -155.9(6) . . . . ?
O67_2 Co1_1 N59_2 C60_2 26.3(6) . . . . ?
O1_5 Co1_1 N59_2 C60_2 -65.8(6) . . . . ?
O1_3 Co1_1 N59_2 C60_2 116.9(6) . . . . ?
N44_2 Co1_1 N59_2 C52_2 23.7(4) . . . . ?
O67_2 Co1_1 N59_2 C52_2 -154.1(5) . . . . ?
O1_5 Co1_1 N59_2 C52_2 113.8(5) . . . . ?
O1_3 Co1_1 N59_2 C52_2 -63.5(4) . . . . ?
C52_2 N59_2 C60_2 C61_2 170.1(6) . . . . ?
Co1_1 N59_2 C60_2 C61_2 -10.3(10) . . . . ?
N59_2 C60_2 C61_2 C62_2 173.8(7) . . . . ?
N59_2 C60_2 C61_2 C66_2 -13.0(11) . . . . ?
C66_2 C61_2 C62_2 C63_2 -3.5(10) . . . . ?
C60_2 C61_2 C62_2 C63_2 169.9(7) . . . . ?
C61_2 C62_2 C63_2 C64_2 3.4(10) . . . . ?
C62_2 C63_2 C64_2 C65_2 -2.4(10) . . . . ?
C62_2 C63_2 C64_2 C68_2 -176.7(6) . . . . ?
C63_2 C64_2 C65_2 C66_2 1.6(10) . . . . ?
C68_2 C64_2 C65_2 C66_2 175.8(7) . . . . ?
C64_2 C65_2 C66_2 O67_2 178.0(7) . . . . ?
C64_2 C65_2 C66_2 C61_2 -1.6(10) . . . . ?
C62_2 C61_2 C66_2 O67_2 -177.2(7) . . . . ?
C60_2 C61_2 C66_2 O67_2 9.6(11) . . . . ?
C62_2 C61_2 C66_2 C65_2 2.4(10) . . . . ?
C60_2 C61_2 C66_2 C65_2 -170.8(7) . . . . ?
C65_2 C66_2 O67_2 Co1_1 -163.9(5) . . . . ?
C61_2 C66_2 O67_2 Co1_1 15.7(10) . . . . ?
O42_2 Co1_1 O67_2 C66_2 151.0(6) . . . . ?
N59_2 Co1_1 O67_2 C66_2 -29.0(6) . . . . ?
O1_5 Co1_1 O67_2 C66_2 62.2(6) . . . . ?
O1_3 Co1_1 O67_2 C66_2 -114.4(6) . . . . ?
C65_2 C64_2 C68_2 C69_2 151.5(7) . . . . ?
C63_2 C64_2 C68_2 C69_2 -34.3(9) . . . . ?
C65_2 C64_2 C68_2 C73_2 -30.0(9) . . . . ?
C63_2 C64_2 C68_2 C73_2 144.2(6) . . . . ?
C73_2 C68_2 C69_2 C70_2 0.0(9) . . . . ?
C64_2 C68_2 C69_2 C70_2 178.6(5) . . . . ?
C68_2 C69_2 C70_2 C71_2 -1.0(9) . . . . ?
C69_2 C70_2 C71_2 C72_2 2.3(9) . . . . ?
C69_2 C70_2 C71_2 C74_2 178.9(5) . . . . ?
C70_2 C71_2 C72_2 C73_2 -2.5(9) . . . . ?
C74_2 C71_2 C72_2 C73_2 -179.0(5) . . . . ?
C69_2 C68_2 C73_2 C72_2 -0.3(8) . . . . ?
C64_2 C68_2 C73_2 C72_2 -178.8(5) . . . . ?
C71_2 C72_2 C73_2 C68_2 1.5(9) . . . . ?
C72_2 C71_2 C74_2 C75_2 -129.9(7) . . . . ?
C70_2 C71_2 C74_2 C75_2 53.7(9) . . . . ?
C72_2 C71_2 C74_2 C88_2 49.5(9) . . . . ?
C70_2 C71_2 C74_2 C88_2 -127.0(6) . . . . ?
C88_2 C74_2 C75_2 C76_2 -166.3(7) . . . . ?
C71_2 C74_2 C75_2 C76_2 13.0(10) . . . . ?
C88_2 C74_2 C75_2 C82_2 16.1(11) . . . . ?
C71_2 C74_2 C75_2 C82_2 -164.6(7) . . . . ?
C74_2 C75_2 C76_2 C81_2 -122.7(7) . . . . ?
C82_2 C75_2 C76_2 C81_2 55.2(8) . . . . ?
C74_2 C75_2 C76_2 C77_2 56.1(9) . . . . ?
C82_2 C75_2 C76_2 C77_2 -126.0(6) . . . . ?
C81_2 C76_2 C77_2 C78_2 -1.0(8) . . . . ?
C75_2 C76_2 C77_2 C78_2 -179.8(6) . . . . ?
C76_2 C77_2 C78_2 C79_2 0.5(10) . . . . ?
C77_2 C78_2 C79_2 C80_2 1.2(10) . . . . ?
C78_2 C79_2 C80_2 C81_2 -2.5(9) . . . . ?
C77_2 C76_2 C81_2 C80_2 -0.3(9) . . . . ?
C75_2 C76_2 C81_2 C80_2 178.5(5) . . . . ?
C79_2 C80_2 C81_2 C76_2 2.1(9) . . . . ?
C74_2 C75_2 C82_2 C83_2 -131.7(7) . . . . ?
C76_2 C75_2 C82_2 C83_2 50.5(9) . . . . ?
C74_2 C75_2 C82_2 C87_2 49.8(10) . . . . ?
C76_2 C75_2 C82_2 C87_2 -128.0(7) . . . . ?
C87_2 C82_2 C83_2 C84_2 -3.5(10) . . . . ?
C75_2 C82_2 C83_2 C84_2 178.0(7) . . . . ?
C82_2 C83_2 C84_2 C85_2 3.8(11) . . . . ?
C83_2 C84_2 C85_2 C86_2 -3.1(13) . . . . ?
C84_2 C85_2 C86_2 C87_2 1.9(13) . . . . ?
C85_2 C86_2 C87_2 C82_2 -1.4(10) . . . . ?
C83_2 C82_2 C87_2 C86_2 2.4(10) . . . . ?
C75_2 C82_2 C87_2 C86_2 -179.2(6) . . . . ?
C75_2 C74_2 C88_2 C93_2 -139.2(7) . . . . ?
C71_2 C74_2 C88_2 C93_2 41.5(9) . . . . ?
C75_2 C74_2 C88_2 C89_2 38.8(10) . . . . ?
C71_2 C74_2 C88_2 C89_2 -140.5(7) . . . . ?
C93_2 C88_2 C89_2 C90_2 -1.4(10) . . . . ?
C74_2 C88_2 C89_2 C90_2 -179.5(7) . . . . ?
C88_2 C89_2 C90_2 C91_2 0.6(11) . . . . ?
C89_2 C90_2 C91_2 C92_2 0.0(10) . . . . ?
C89_2 C90_2 C91_2 C94_2 178.4(6) . . . . ?
C90_2 C91_2 C92_2 C93_2 0.1(9) . . . . ?
C94_2 C91_2 C92_2 C93_2 -178.2(5) . . . . ?
C89_2 C88_2 C93_2 C92_2 1.6(9) . . . . ?
C74_2 C88_2 C93_2 C92_2 179.7(6) . . . . ?
C91_2 C92_2 C93_2 C88_2 -1.0(9) . . . . ?
C90_2 C91_2 C94_2 C99_2 147.4(6) . . . . ?
C92_2 C91_2 C94_2 C99_2 -34.3(8) . . . . ?
C90_2 C91_2 C94_2 C95_2 -37.2(9) . . . . ?
C92_2 C91_2 C94_2 C95_2 141.2(6) . . . . ?
C99_2 C94_2 C95_2 C96_2 -0.7(8) . . . . ?
C91_2 C94_2 C95_2 C96_2 -176.1(5) . . . . ?
C94_2 C95_2 C96_2 C97_2 0.8(9) . . . . ?
C95_2 C96_2 C97_2 C98_2 0.2(8) . . . . ?
C95_2 C96_2 C97_2 C101_2 175.6(5) . . . . ?
C96_2 C97_2 C98_2 O100_2 176.3(6) . . . . ?
C101_2 C97_2 C98_2 O100_2 0.9(9) . . . . ?
C96_2 C97_2 C98_2 C99_2 -1.2(8) . . . . ?
C101_2 C97_2 C98_2 C99_2 -176.7(6) . . . . ?
C95_2 C94_2 C99_2 C98_2 -0.3(9) . . . . ?
C91_2 C94_2 C99_2 C98_2 175.2(6) . . . . ?
O100_2 C98_2 C99_2 C94_2 -176.4(6) . . . . ?
C97_2 C98_2 C99_2 C94_2 1.3(9) . . . . ?
C99_2 C98_2 O100_2 Co2_1 -163.3(5) . . . . ?
C97_2 C98_2 O100_2 Co2_1 19.1(9) . . . . ?
O9_2 Co2_1 O100_2 C98_2 157.3(6) . . . . ?
N102_2 Co2_1 O100_2 C98_2 -25.2(6) . . . . ?
O1_7 Co2_1 O100_2 C98_2 64.0(6) . . . . ?
O1_6 Co2_1 O100_2 C98_2 -114.2(6) . . . . ?
C96_2 C97_2 C101_2 N102_2 176.4(6) . . . . ?
C98_2 C97_2 C101_2 N102_2 -8.4(9) . . . . ?
C97_2 C101_2 N102_2 C103_2 170.5(5) . . . . ?
C97_2 C101_2 N102_2 Co2_1 -5.5(8) . . . . ?
O100_2 Co2_1 N102_2 C101_2 18.5(5) . . . . ?
N1_2 Co2_1 N102_2 C101_2 -162.2(5) . . . . ?
O1_7 Co2_1 N102_2 C101_2 -73.6(5) . . . . ?
O1_6 Co2_1 N102_2 C101_2 106.9(5) . . . . ?
O100_2 Co2_1 N102_2 C103_2 -157.9(4) . . . . ?
N1_2 Co2_1 N102_2 C103_2 21.4(4) . . . . ?
O1_7 Co2_1 N102_2 C103_2 110.0(4) . . . . ?
O1_6 Co2_1 N102_2 C103_2 -69.4(4) . . . . ?
C101_2 N102_2 C103_2 C110_2 141.9(5) . . . . ?
Co2_1 N102_2 C103_2 C110_2 -41.7(5) . . . . ?
C101_2 N102_2 C103_2 C104_2 13.4(8) . . . . ?
Co2_1 N102_2 C103_2 C104_2 -170.3(4) . . . . ?
N102_2 C103_2 C104_2 C109_2 77.7(7) . . . . ?
C110_2 C103_2 C104_2 C109_2 -46.4(7) . . . . ?
N102_2 C103_2 C104_2 C105_2 -97.7(6) . . . . ?
C110_2 C103_2 C104_2 C105_2 138.2(6) . . . . ?
C109_2 C104_2 C105_2 C106_2 0.1(9) . . . . ?
C103_2 C104_2 C105_2 C106_2 175.7(6) . . . . ?
C104_2 C105_2 C106_2 C107_2 1.1(10) . . . . ?
C105_2 C106_2 C107_2 C108_2 -0.8(11) . . . . ?
C106_2 C107_2 C108_2 C109_2 -0.6(11) . . . . ?
C105_2 C104_2 C109_2 C108_2 -1.6(9) . . . . ?
C103_2 C104_2 C109_2 C108_2 -176.9(6) . . . . ?
C107_2 C108_2 C109_2 C104_2 1.9(10) . . . . ?
C2_2 N1_2 C110_2 C111_2 38.4(9) . . . . ?
Co2_1 N1_2 C110_2 C111_2 -152.1(5) . . . . ?
C2_2 N1_2 C110_2 C103_2 162.3(6) . . . . ?
Co2_1 N1_2 C110_2 C103_2 -28.2(6) . . . . ?
N102_2 C103_2 C110_2 N1_2 43.2(6) . . . . ?
C104_2 C103_2 C110_2 N1_2 171.9(4) . . . . ?
N102_2 C103_2 C110_2 C111_2 168.1(4) . . . . ?
C104_2 C103_2 C110_2 C111_2 -63.2(6) . . . . ?
N1_2 C110_2 C111_2 C116_2 54.8(8) . . . . ?
C103_2 C110_2 C111_2 C116_2 -65.3(7) . . . . ?
N1_2 C110_2 C111_2 C112_2 -125.0(6) . . . . ?
C103_2 C110_2 C111_2 C112_2 115.0(6) . . . . ?
C116_2 C111_2 C112_2 C113_2 0.4(10) . . . . ?
C110_2 C111_2 C112_2 C113_2 -179.9(6) . . . . ?
C111_2 C112_2 C113_2 C114_2 -0.8(11) . . . . ?
C112_2 C113_2 C114_2 C115_2 0.1(13) . . . . ?
C113_2 C114_2 C115_2 C116_2 1.0(12) . . . . ?
C114_2 C115_2 C116_2 C111_2 -1.5(10) . . . . ?
C112_2 C111_2 C116_2 C115_2 0.7(9) . . . . ?
C110_2 C111_2 C116_2 C115_2 -179.0(6) . . . . ?
N1_3 C1_3 O1_3 Co1_1 178.5(7) . . . . ?
O1_3 C1_3 N1_3 C2_3 -5.5(17) . . . . ?
O1_3 C1_3 N1_3 C3_3 175.9(13) . . . . ?
Co2_1 O1_7 C1_7 N1_7 175.8(11) . . . . ?
C3_7 N1_7 C1_7 O1_7 172(2) . . . . ?
C2_7 N1_7 C1_7 O1_7 -4(3) . . . . ?

_shelx_res_file
;

    qy2e_sq.res created by SHELXL-2014/7


TITL sol_a.res in P2(1)
REM Old TITL sol in P2(1)/m
REM SHELXT solution in P2(1): R1 0.397, Rweak 0.037, Alpha 0.065
REM <I/s>   0.877 for    3 systematic absences,  Orientation as input
REM Flack x =  0.350 ( 0.006 ) from  5934 Parsons' quotients
REM Formula found by SHELXT:  C82 N33 O11 Co2
CELL  0.68880  16.5530  18.0060  24.1460   90.000   96.020   90.000
ZERR   4.000   0.0033   0.0036   0.0048    0.000    0.030    0.000
LATT -1
SYMM -X, 1/2+Y, -Z
SFAC C H N O Co
DISP $C  0.00315  0.00158 10.63357!SOURCE KISSEL
DISP $H -0.00002  0.00000  0.66583!SOURCE KISSEL
DISP $N  0.00614  0.00319 18.01970!SOURCE KISSEL
DISP $O  0.01061  0.00581 29.58449!SOURCE KISSEL
DISP $CO  0.34826  0.92750 3658.55356!SOURCE KISSEL
UNIT 228 184 12 16 4
LIST 4 ! automatically inserted. Change 6 to 4 for CHECKCIF!!
REM CGLS 20
L.S. 20 0  510
ACTA
CONF
BOND $H
TEMP -173
SIZE 0.2 0.02 0.01
REM CRYSTAL DARK RED PLATE
RIGU
SIMU 0.02 0.04
REM Produced by Grade Web Server http://grade.globalphasing.org
REM --------- service provided by Global Phasing Ltd. ---------
REM
REM GEN: Generated by GRADE 1.2.20 (Dec 01 2020)
REM GEN: from mol2 file
REM GEN: using MOGUL 2020.3.0(298154), CSD as542be, with quantum mechanics RM1
REM Compound InChI DWTJKIGBACEMRF-TVROKVMWSA-N
REM Compound full name AQA__chiral_Salen_ring
REM
REM Number of restraints found:
REM Bond lengths
REM     lengths/sigmas set by mogul               132
REM     bonds to hydrogen set to neutron values    76
REM     bonds lengths set by partial QM             0
REM Bond Angles
REM     angles/sigmas set by mogul                184
REM     non-H angles set by partial QM              0
REM     H bond angles set by partial QM           156
REM Trigonal planes (atoms bonded to 3 others that are held flat)
REM     trigonal atoms from 3 mogul bond angles    32
REM     atoms NOT trigonal from 3 mogul angles      0
REM     trigonal atoms from partial QM             72
REM     atoms not trigonal from partial QM          0
REM Torsions and 1-4 planes
REM     bonds where mogul states cis/trans          0
REM     bonds mogul indicates flat                  0
REM     bonds mogul indicates 3-fold staggered      0
REM     bonds mogul indicates not flat              0
REM     in flat 5/6 membered rings after PQM       96
REM     other flat bonds after partial QM           5
REM     sp3-sp3 set 3-fold staggered by QM          2
REM     All other torsions (unrestrained)          25
REM Total charge set to -4
REM Bonds defined by QM have a sigma set to 0.030 Angs
REM Angles defined by QM have a sigma set to 3.0 degrees

REM grade-cif2shelx output
REM Version: 0.0.5 <Dec 20 2013>
REM grade-cif2shelx extracts restraints from a grade CIF file
REM and translates them into SHELX syntax.
REM authors Oliver Smart and Julian Holstein.

REM bonds:
DFIX_AQA 1.267 0.018 C2 N1
DFIX_AQA 1.463 0.007 C110 N1
DFIX_AQA 1.455 0.012 C2 C3
DFIX_AQA 1.400 0.009 C3 C4
DFIX_AQA 1.434 0.014 C3 C8
DFIX_AQA 1.384 0.009 C4 C5
DFIX_AQA 1.394 0.010 C5 C6
DFIX_AQA 1.395 0.009 C6 C7
DFIX_AQA 1.485 0.010 C10 C6
DFIX_AQA 1.407 0.015 C7 C8
DFIX_AQA 1.294 0.024 C8 O9
DFIX_AQA 1.394 0.010 C10 C11
DFIX_AQA 1.394 0.010 C10 C15
DFIX_AQA 1.384 0.009 C11 C12
DFIX_AQA 1.392 0.011 C12 C13
DFIX_AQA 1.392 0.011 C13 C14
DFIX_AQA 1.489 0.010 C13 C16
DFIX_AQA 1.384 0.009 C14 C15
DFIX_AQA 1.355 0.010 C16 C17
DFIX_AQA 1.489 0.010 C16 C30
DFIX_AQA 1.489 0.010 C17 C18
DFIX_AQA 1.489 0.010 C17 C24
DFIX_AQA 1.392 0.011 C18 C19
DFIX_AQA 1.392 0.011 C18 C23
DFIX_AQA 1.385 0.009 C19 C20
DFIX_AQA 1.381 0.014 C20 C21
DFIX_AQA 1.381 0.014 C21 C22
DFIX_AQA 1.385 0.009 C22 C23
DFIX_AQA 1.392 0.011 C24 C25
DFIX_AQA 1.392 0.011 C24 C29
DFIX_AQA 1.385 0.009 C25 C26
DFIX_AQA 1.381 0.014 C26 C27
DFIX_AQA 1.381 0.014 C27 C28
DFIX_AQA 1.385 0.009 C28 C29
DFIX_AQA 1.392 0.011 C30 C31
DFIX_AQA 1.392 0.011 C30 C35
DFIX_AQA 1.384 0.009 C31 C32
DFIX_AQA 1.394 0.010 C32 C33
DFIX_AQA 1.394 0.010 C33 C34
DFIX_AQA 1.485 0.010 C33 C36
DFIX_AQA 1.384 0.009 C34 C35
DFIX_AQA 1.394 0.010 C36 C37
DFIX_AQA 1.395 0.009 C36 C41
DFIX_AQA 1.384 0.009 C37 C38
DFIX_AQA 1.400 0.009 C38 C39
DFIX_AQA 1.434 0.014 C39 C40
DFIX_AQA 1.455 0.012 C39 C43
DFIX_AQA 1.407 0.015 C40 C41
DFIX_AQA 1.294 0.024 C40 O42
DFIX_AQA 1.267 0.018 C43 N44
DFIX_AQA 1.463 0.007 C45 N44
DFIX_AQA 1.513 0.008 C45 C46
DFIX_AQA 1.554 0.011 C45 C52
DFIX_AQA 1.388 0.010 C46 C47
DFIX_AQA 1.388 0.010 C46 C51
DFIX_AQA 1.385 0.009 C47 C48
DFIX_AQA 1.381 0.014 C48 C49
DFIX_AQA 1.381 0.014 C49 C50
DFIX_AQA 1.385 0.009 C50 C51
DFIX_AQA 1.513 0.008 C52 C53
DFIX_AQA 1.463 0.007 C52 N59
DFIX_AQA 1.388 0.010 C53 C54
DFIX_AQA 1.388 0.010 C53 C58
DFIX_AQA 1.385 0.009 C54 C55
DFIX_AQA 1.381 0.014 C55 C56
DFIX_AQA 1.381 0.014 C56 C57
DFIX_AQA 1.385 0.009 C57 C58
DFIX_AQA 1.267 0.018 C60 N59
DFIX_AQA 1.455 0.012 C60 C61
DFIX_AQA 1.400 0.009 C61 C62
DFIX_AQA 1.434 0.014 C61 C66
DFIX_AQA 1.384 0.009 C62 C63
DFIX_AQA 1.394 0.010 C63 C64
DFIX_AQA 1.395 0.009 C64 C65
DFIX_AQA 1.485 0.010 C64 C68
DFIX_AQA 1.407 0.015 C65 C66
DFIX_AQA 1.294 0.024 C66 O67
DFIX_AQA 1.394 0.010 C68 C69
DFIX_AQA 1.394 0.010 C68 C73
DFIX_AQA 1.384 0.009 C69 C70
DFIX_AQA 1.392 0.011 C70 C71
DFIX_AQA 1.392 0.011 C71 C72
DFIX_AQA 1.489 0.010 C71 C74
DFIX_AQA 1.384 0.009 C72 C73
DFIX_AQA 1.355 0.010 C74 C75
DFIX_AQA 1.489 0.010 C74 C88
DFIX_AQA 1.489 0.010 C75 C76
DFIX_AQA 1.489 0.010 C75 C82
DFIX_AQA 1.392 0.011 C76 C77
DFIX_AQA 1.392 0.011 C76 C81
DFIX_AQA 1.385 0.009 C77 C78
DFIX_AQA 1.381 0.014 C78 C79
DFIX_AQA 1.381 0.014 C79 C80
DFIX_AQA 1.385 0.009 C80 C81
DFIX_AQA 1.392 0.011 C82 C83
DFIX_AQA 1.392 0.011 C82 C87
DFIX_AQA 1.385 0.009 C83 C84
DFIX_AQA 1.381 0.014 C84 C85
DFIX_AQA 1.381 0.014 C85 C86
DFIX_AQA 1.385 0.009 C86 C87
DFIX_AQA 1.392 0.011 C88 C89
DFIX_AQA 1.392 0.011 C88 C93
DFIX_AQA 1.384 0.009 C89 C90
DFIX_AQA 1.394 0.010 C90 C91
DFIX_AQA 1.394 0.010 C91 C92
DFIX_AQA 1.485 0.010 C91 C94
DFIX_AQA 1.384 0.009 C92 C93
DFIX_AQA 1.394 0.010 C94 C95
DFIX_AQA 1.395 0.009 C94 C99
DFIX_AQA 1.384 0.009 C95 C96
DFIX_AQA 1.400 0.009 C96 C97
DFIX_AQA 1.434 0.014 C97 C98
DFIX_AQA 1.455 0.012 C101 C97
DFIX_AQA 1.407 0.015 C98 C99
DFIX_AQA 1.294 0.024 C98 O100
DFIX_AQA 1.267 0.018 C101 N102
DFIX_AQA 1.463 0.007 C103 N102
DFIX_AQA 1.513 0.008 C103 C104
DFIX_AQA 1.554 0.011 C103 C110
DFIX_AQA 1.388 0.010 C104 C105
DFIX_AQA 1.388 0.010 C104 C109
DFIX_AQA 1.385 0.009 C105 C106
DFIX_AQA 1.381 0.014 C106 C107
DFIX_AQA 1.381 0.014 C107 C108
DFIX_AQA 1.385 0.009 C108 C109
DFIX_AQA 1.513 0.008 C110 C111
DFIX_AQA 1.388 0.010 C111 C112
DFIX_AQA 1.388 0.010 C111 C116
DFIX_AQA 1.385 0.009 C112 C113
DFIX_AQA 1.381 0.014 C113 C114
DFIX_AQA 1.381 0.014 C114 C115
DFIX_AQA 1.385 0.009 C115 C116

REM angles SHELX uses 1,3 distance restraints for angles,
REM these are derived by trig from the grade angle and two bond lengths:
REM C110 N1 C2 ang=118.1,1.6 b12=1.463,0.007 b23=1.267,0.018
DANG_AQA 2.343 0.025 C110 C2
REM C3 C2 N1 ang=122.3,1.2 b12=1.455,0.012 b23=1.267,0.018
DANG_AQA 2.386 0.023 C3 N1
REM C2 C3 C4 ang=120.0,1.3 b12=1.455,0.012 b23=1.400,0.009
DANG_AQA 2.473 0.021 C2 C4
REM C2 C3 C8 ang=120.1,1.2 b12=1.455,0.012 b23=1.434,0.014
DANG_AQA 2.503 0.022 C2 C8
REM C4 C3 C8 ang=119.6,0.9 b12=1.400,0.009 b23=1.434,0.014
DANG_AQA 2.449 0.018 C4 C8
REM C3 C4 C5 ang=121.7,1.1 b12=1.400,0.009 b23=1.384,0.009
DANG_AQA 2.431 0.017 C3 C5
REM C4 C5 C6 ang=121.3,0.7 b12=1.384,0.009 b23=1.394,0.010
DANG_AQA 2.421 0.014 C4 C6
REM C5 C6 C7 ang=118.3,0.9 b12=1.394,0.010 b23=1.395,0.009
DANG_AQA 2.394 0.016 C5 C7
REM C10 C6 C5 ang=121.2,1.0 b12=1.485,0.010 b23=1.394,0.010
DANG_AQA 2.509 0.017 C10 C5
REM C10 C6 C7 ang=120.9,1.3 b12=1.485,0.010 b23=1.395,0.009
DANG_AQA 2.506 0.020 C10 C7
REM C6 C7 C8 ang=119.8,1.4 b12=1.395,0.009 b23=1.407,0.015
DANG_AQA 2.424 0.023 C6 C8
REM C3 C8 C7 ang=117.7,0.6 b12=1.434,0.014 b23=1.407,0.015
DANG_AQA 2.431 0.019 C3 C7
REM C3 C8 O9 ang=121.1,0.8 b12=1.434,0.014 b23=1.294,0.024
DANG_AQA 2.376 0.026 C3 O9
REM C7 C8 O9 ang=121.7,1.5 b12=1.407,0.015 b23=1.294,0.024
DANG_AQA 2.360 0.030 C7 O9
REM C11 C10 C6 ang=121.2,1.0 b12=1.394,0.010 b23=1.485,0.010
DANG_AQA 2.509 0.017 C11 C6
REM C15 C10 C6 ang=121.2,1.0 b12=1.394,0.010 b23=1.485,0.010
DANG_AQA 2.509 0.017 C15 C6
REM C11 C10 C15 ang=117.9,1.1 b12=1.394,0.010 b23=1.394,0.010
DANG_AQA 2.389 0.018 C11 C15
REM C10 C11 C12 ang=121.3,0.7 b12=1.394,0.010 b23=1.384,0.009
DANG_AQA 2.421 0.014 C10 C12
REM C11 C12 C13 ang=120.8,0.6 b12=1.384,0.009 b23=1.392,0.011
DANG_AQA 2.414 0.014 C11 C13
REM C12 C13 C14 ang=118.7,0.9 b12=1.392,0.011 b23=1.392,0.011
DANG_AQA 2.395 0.017 C12 C14
REM C12 C13 C16 ang=120.9,1.1 b12=1.392,0.011 b23=1.489,0.010
DANG_AQA 2.507 0.019 C12 C16
REM C14 C13 C16 ang=120.9,1.1 b12=1.392,0.011 b23=1.489,0.010
DANG_AQA 2.507 0.019 C14 C16
REM C13 C14 C15 ang=120.8,0.6 b12=1.392,0.011 b23=1.384,0.009
DANG_AQA 2.414 0.014 C13 C15
REM C10 C15 C14 ang=121.3,0.7 b12=1.394,0.010 b23=1.384,0.009
DANG_AQA 2.421 0.014 C10 C14
REM C13 C16 C17 ang=122.6,1.2 b12=1.489,0.010 b23=1.355,0.010
DANG_AQA 2.495 0.019 C13 C17
REM C13 C16 C30 ang=115.3,1.5 b12=1.489,0.010 b23=1.489,0.010
DANG_AQA 2.516 0.024 C13 C30
REM C17 C16 C30 ang=122.6,1.2 b12=1.355,0.010 b23=1.489,0.010
DANG_AQA 2.495 0.019 C17 C30
REM C16 C17 C18 ang=122.6,1.2 b12=1.355,0.010 b23=1.489,0.010
DANG_AQA 2.495 0.019 C16 C18
REM C16 C17 C24 ang=122.6,1.2 b12=1.355,0.010 b23=1.489,0.010
DANG_AQA 2.495 0.019 C16 C24
REM C18 C17 C24 ang=115.3,1.5 b12=1.489,0.010 b23=1.489,0.010
DANG_AQA 2.516 0.024 C18 C24
REM C17 C18 C19 ang=120.9,1.1 b12=1.489,0.010 b23=1.392,0.011
DANG_AQA 2.507 0.019 C17 C19
REM C17 C18 C23 ang=120.9,1.1 b12=1.489,0.010 b23=1.392,0.011
DANG_AQA 2.507 0.019 C17 C23
REM C19 C18 C23 ang=118.7,0.9 b12=1.392,0.011 b23=1.392,0.011
DANG_AQA 2.395 0.017 C19 C23
REM C18 C19 C20 ang=120.3,0.6 b12=1.392,0.011 b23=1.385,0.009
DANG_AQA 2.409 0.014 C18 C20
REM C19 C20 C21 ang=120.4,0.7 b12=1.385,0.009 b23=1.381,0.014
DANG_AQA 2.400 0.017 C19 C21
REM C20 C21 C22 ang=119.8,0.7 b12=1.381,0.014 b23=1.381,0.014
DANG_AQA 2.390 0.019 C20 C22
REM C21 C22 C23 ang=120.4,0.7 b12=1.381,0.014 b23=1.385,0.009
DANG_AQA 2.400 0.017 C21 C23
REM C18 C23 C22 ang=120.3,0.6 b12=1.392,0.011 b23=1.385,0.009
DANG_AQA 2.409 0.014 C18 C22
REM C17 C24 C25 ang=120.9,1.1 b12=1.489,0.010 b23=1.392,0.011
DANG_AQA 2.507 0.019 C17 C25
REM C17 C24 C29 ang=120.9,1.1 b12=1.489,0.010 b23=1.392,0.011
DANG_AQA 2.507 0.019 C17 C29
REM C25 C24 C29 ang=118.7,0.9 b12=1.392,0.011 b23=1.392,0.011
DANG_AQA 2.395 0.017 C25 C29
REM C24 C25 C26 ang=120.3,0.6 b12=1.392,0.011 b23=1.385,0.009
DANG_AQA 2.409 0.014 C24 C26
REM C25 C26 C27 ang=120.4,0.7 b12=1.385,0.009 b23=1.381,0.014
DANG_AQA 2.400 0.017 C25 C27
REM C26 C27 C28 ang=119.8,0.7 b12=1.381,0.014 b23=1.381,0.014
DANG_AQA 2.390 0.019 C26 C28
REM C27 C28 C29 ang=120.4,0.7 b12=1.381,0.014 b23=1.385,0.009
DANG_AQA 2.400 0.017 C27 C29
REM C24 C29 C28 ang=120.3,0.6 b12=1.392,0.011 b23=1.385,0.009
DANG_AQA 2.409 0.014 C24 C28
REM C16 C30 C31 ang=120.9,1.1 b12=1.489,0.010 b23=1.392,0.011
DANG_AQA 2.507 0.019 C16 C31
REM C16 C30 C35 ang=120.9,1.1 b12=1.489,0.010 b23=1.392,0.011
DANG_AQA 2.507 0.019 C16 C35
REM C31 C30 C35 ang=118.7,0.9 b12=1.392,0.011 b23=1.392,0.011
DANG_AQA 2.395 0.017 C31 C35
REM C30 C31 C32 ang=120.8,0.6 b12=1.392,0.011 b23=1.384,0.009
DANG_AQA 2.414 0.014 C30 C32
REM C31 C32 C33 ang=121.3,0.7 b12=1.384,0.009 b23=1.394,0.010
DANG_AQA 2.421 0.014 C31 C33
REM C32 C33 C34 ang=117.9,1.1 b12=1.394,0.010 b23=1.394,0.010
DANG_AQA 2.389 0.018 C32 C34
REM C32 C33 C36 ang=121.2,1.0 b12=1.394,0.010 b23=1.485,0.010
DANG_AQA 2.509 0.017 C32 C36
REM C34 C33 C36 ang=121.2,1.0 b12=1.394,0.010 b23=1.485,0.010
DANG_AQA 2.509 0.017 C34 C36
REM C33 C34 C35 ang=121.3,0.7 b12=1.394,0.010 b23=1.384,0.009
DANG_AQA 2.421 0.014 C33 C35
REM C30 C35 C34 ang=120.8,0.6 b12=1.392,0.011 b23=1.384,0.009
DANG_AQA 2.414 0.014 C30 C34
REM C33 C36 C37 ang=121.2,1.0 b12=1.485,0.010 b23=1.394,0.010
DANG_AQA 2.509 0.017 C33 C37
REM C33 C36 C41 ang=120.9,1.3 b12=1.485,0.010 b23=1.395,0.009
DANG_AQA 2.506 0.020 C33 C41
REM C37 C36 C41 ang=118.3,0.9 b12=1.394,0.010 b23=1.395,0.009
DANG_AQA 2.394 0.016 C37 C41
REM C36 C37 C38 ang=121.3,0.7 b12=1.394,0.010 b23=1.384,0.009
DANG_AQA 2.421 0.014 C36 C38
REM C37 C38 C39 ang=121.7,1.1 b12=1.384,0.009 b23=1.400,0.009
DANG_AQA 2.431 0.017 C37 C39
REM C38 C39 C40 ang=119.6,0.9 b12=1.400,0.009 b23=1.434,0.014
DANG_AQA 2.449 0.018 C38 C40
REM C38 C39 C43 ang=120.0,1.3 b12=1.400,0.009 b23=1.455,0.012
DANG_AQA 2.473 0.021 C38 C43
REM C40 C39 C43 ang=120.1,1.2 b12=1.434,0.014 b23=1.455,0.012
DANG_AQA 2.503 0.022 C40 C43
REM C39 C40 C41 ang=117.7,0.6 b12=1.434,0.014 b23=1.407,0.015
DANG_AQA 2.431 0.019 C39 C41
REM C39 C40 O42 ang=121.1,0.8 b12=1.434,0.014 b23=1.294,0.024
DANG_AQA 2.376 0.026 C39 O42
REM C41 C40 O42 ang=121.7,1.5 b12=1.407,0.015 b23=1.294,0.024
DANG_AQA 2.360 0.030 C41 O42
REM C36 C41 C40 ang=119.8,1.4 b12=1.395,0.009 b23=1.407,0.015
DANG_AQA 2.424 0.023 C36 C40
REM C39 C43 N44 ang=122.3,1.2 b12=1.455,0.012 b23=1.267,0.018
DANG_AQA 2.386 0.023 C39 N44
REM C43 N44 C45 ang=118.1,1.6 b12=1.267,0.018 b23=1.463,0.007
DANG_AQA 2.343 0.025 C43 C45
REM C46 C45 N44 ang=110.4,1.4 b12=1.513,0.008 b23=1.463,0.007
DANG_AQA 2.444 0.023 C46 N44
REM C52 C45 N44 ang=108.2,1.1 b12=1.554,0.011 b23=1.463,0.007
DANG_AQA 2.444 0.020 C52 N44
REM C46 C45 C52 ang=111.4,1.4 b12=1.513,0.008 b23=1.554,0.011
DANG_AQA 2.534 0.024 C46 C52
REM C45 C46 C47 ang=120.7,1.2 b12=1.513,0.008 b23=1.388,0.010
DANG_AQA 2.522 0.019 C45 C47
REM C45 C46 C51 ang=120.7,1.2 b12=1.513,0.008 b23=1.388,0.010
DANG_AQA 2.522 0.019 C45 C51
REM C47 C46 C51 ang=118.4,0.8 b12=1.388,0.010 b23=1.388,0.010
DANG_AQA 2.384 0.016 C47 C51
REM C46 C47 C48 ang=120.7,0.6 b12=1.388,0.010 b23=1.385,0.009
DANG_AQA 2.410 0.014 C46 C48
REM C47 C48 C49 ang=120.4,0.7 b12=1.385,0.009 b23=1.381,0.014
DANG_AQA 2.400 0.017 C47 C49
REM C48 C49 C50 ang=119.8,0.7 b12=1.381,0.014 b23=1.381,0.014
DANG_AQA 2.390 0.019 C48 C50
REM C49 C50 C51 ang=120.4,0.7 b12=1.381,0.014 b23=1.385,0.009
DANG_AQA 2.400 0.017 C49 C51
REM C46 C51 C50 ang=120.7,0.6 b12=1.388,0.010 b23=1.385,0.009
DANG_AQA 2.410 0.014 C46 C50
REM C45 C52 C53 ang=111.4,1.4 b12=1.554,0.011 b23=1.513,0.008
DANG_AQA 2.534 0.024 C45 C53
REM C45 C52 N59 ang=108.2,1.1 b12=1.554,0.011 b23=1.463,0.007
DANG_AQA 2.444 0.020 C45 N59
REM C53 C52 N59 ang=110.4,1.4 b12=1.513,0.008 b23=1.463,0.007
DANG_AQA 2.444 0.023 C53 N59
REM C52 C53 C54 ang=120.7,1.2 b12=1.513,0.008 b23=1.388,0.010
DANG_AQA 2.522 0.019 C52 C54
REM C52 C53 C58 ang=120.7,1.2 b12=1.513,0.008 b23=1.388,0.010
DANG_AQA 2.522 0.019 C52 C58
REM C54 C53 C58 ang=118.4,0.8 b12=1.388,0.010 b23=1.388,0.010
DANG_AQA 2.384 0.016 C54 C58
REM C53 C54 C55 ang=120.7,0.6 b12=1.388,0.010 b23=1.385,0.009
DANG_AQA 2.410 0.014 C53 C55
REM C54 C55 C56 ang=120.4,0.7 b12=1.385,0.009 b23=1.381,0.014
DANG_AQA 2.400 0.017 C54 C56
REM C55 C56 C57 ang=119.8,0.7 b12=1.381,0.014 b23=1.381,0.014
DANG_AQA 2.390 0.019 C55 C57
REM C56 C57 C58 ang=120.4,0.7 b12=1.381,0.014 b23=1.385,0.009
DANG_AQA 2.400 0.017 C56 C58
REM C53 C58 C57 ang=120.7,0.6 b12=1.388,0.010 b23=1.385,0.009
DANG_AQA 2.410 0.014 C53 C57
REM C52 N59 C60 ang=118.1,1.6 b12=1.463,0.007 b23=1.267,0.018
DANG_AQA 2.343 0.025 C52 C60
REM C61 C60 N59 ang=122.3,1.2 b12=1.455,0.012 b23=1.267,0.018
DANG_AQA 2.386 0.023 C61 N59
REM C60 C61 C62 ang=120.0,1.3 b12=1.455,0.012 b23=1.400,0.009
DANG_AQA 2.473 0.021 C60 C62
REM C60 C61 C66 ang=120.1,1.2 b12=1.455,0.012 b23=1.434,0.014
DANG_AQA 2.503 0.022 C60 C66
REM C62 C61 C66 ang=119.6,0.9 b12=1.400,0.009 b23=1.434,0.014
DANG_AQA 2.449 0.018 C62 C66
REM C61 C62 C63 ang=121.7,1.1 b12=1.400,0.009 b23=1.384,0.009
DANG_AQA 2.431 0.017 C61 C63
REM C62 C63 C64 ang=121.3,0.7 b12=1.384,0.009 b23=1.394,0.010
DANG_AQA 2.421 0.014 C62 C64
REM C63 C64 C65 ang=118.3,0.9 b12=1.394,0.010 b23=1.395,0.009
DANG_AQA 2.394 0.016 C63 C65
REM C63 C64 C68 ang=121.2,1.0 b12=1.394,0.010 b23=1.485,0.010
DANG_AQA 2.509 0.017 C63 C68
REM C65 C64 C68 ang=120.9,1.3 b12=1.395,0.009 b23=1.485,0.010
DANG_AQA 2.506 0.020 C65 C68
REM C64 C65 C66 ang=119.8,1.4 b12=1.395,0.009 b23=1.407,0.015
DANG_AQA 2.424 0.023 C64 C66
REM C61 C66 C65 ang=117.7,0.6 b12=1.434,0.014 b23=1.407,0.015
DANG_AQA 2.431 0.019 C61 C65
REM C61 C66 O67 ang=121.1,0.8 b12=1.434,0.014 b23=1.294,0.024
DANG_AQA 2.376 0.026 C61 O67
REM C65 C66 O67 ang=121.7,1.5 b12=1.407,0.015 b23=1.294,0.024
DANG_AQA 2.360 0.030 C65 O67
REM C64 C68 C69 ang=121.2,1.0 b12=1.485,0.010 b23=1.394,0.010
DANG_AQA 2.509 0.017 C64 C69
REM C64 C68 C73 ang=121.2,1.0 b12=1.485,0.010 b23=1.394,0.010
DANG_AQA 2.509 0.017 C64 C73
REM C69 C68 C73 ang=117.9,1.1 b12=1.394,0.010 b23=1.394,0.010
DANG_AQA 2.389 0.018 C69 C73
REM C68 C69 C70 ang=121.3,0.7 b12=1.394,0.010 b23=1.384,0.009
DANG_AQA 2.421 0.014 C68 C70
REM C69 C70 C71 ang=120.8,0.6 b12=1.384,0.009 b23=1.392,0.011
DANG_AQA 2.414 0.014 C69 C71
REM C70 C71 C72 ang=118.7,0.9 b12=1.392,0.011 b23=1.392,0.011
DANG_AQA 2.395 0.017 C70 C72
REM C70 C71 C74 ang=120.9,1.1 b12=1.392,0.011 b23=1.489,0.010
DANG_AQA 2.507 0.019 C70 C74
REM C72 C71 C74 ang=120.9,1.1 b12=1.392,0.011 b23=1.489,0.010
DANG_AQA 2.507 0.019 C72 C74
REM C71 C72 C73 ang=120.8,0.6 b12=1.392,0.011 b23=1.384,0.009
DANG_AQA 2.414 0.014 C71 C73
REM C68 C73 C72 ang=121.3,0.7 b12=1.394,0.010 b23=1.384,0.009
DANG_AQA 2.421 0.014 C68 C72
REM C71 C74 C75 ang=122.6,1.2 b12=1.489,0.010 b23=1.355,0.010
DANG_AQA 2.495 0.019 C71 C75
REM C71 C74 C88 ang=115.3,1.5 b12=1.489,0.010 b23=1.489,0.010
DANG_AQA 2.516 0.024 C71 C88
REM C75 C74 C88 ang=122.6,1.2 b12=1.355,0.010 b23=1.489,0.010
DANG_AQA 2.495 0.019 C75 C88
REM C74 C75 C76 ang=122.6,1.2 b12=1.355,0.010 b23=1.489,0.010
DANG_AQA 2.495 0.019 C74 C76
REM C74 C75 C82 ang=122.6,1.2 b12=1.355,0.010 b23=1.489,0.010
DANG_AQA 2.495 0.019 C74 C82
REM C76 C75 C82 ang=115.3,1.5 b12=1.489,0.010 b23=1.489,0.010
DANG_AQA 2.516 0.024 C76 C82
REM C75 C76 C77 ang=120.9,1.1 b12=1.489,0.010 b23=1.392,0.011
DANG_AQA 2.507 0.019 C75 C77
REM C75 C76 C81 ang=120.9,1.1 b12=1.489,0.010 b23=1.392,0.011
DANG_AQA 2.507 0.019 C75 C81
REM C77 C76 C81 ang=118.7,0.9 b12=1.392,0.011 b23=1.392,0.011
DANG_AQA 2.395 0.017 C77 C81
REM C76 C77 C78 ang=120.3,0.6 b12=1.392,0.011 b23=1.385,0.009
DANG_AQA 2.409 0.014 C76 C78
REM C77 C78 C79 ang=120.4,0.7 b12=1.385,0.009 b23=1.381,0.014
DANG_AQA 2.400 0.017 C77 C79
REM C78 C79 C80 ang=119.8,0.7 b12=1.381,0.014 b23=1.381,0.014
DANG_AQA 2.390 0.019 C78 C80
REM C79 C80 C81 ang=120.4,0.7 b12=1.381,0.014 b23=1.385,0.009
DANG_AQA 2.400 0.017 C79 C81
REM C76 C81 C80 ang=120.3,0.6 b12=1.392,0.011 b23=1.385,0.009
DANG_AQA 2.409 0.014 C76 C80
REM C75 C82 C83 ang=120.9,1.1 b12=1.489,0.010 b23=1.392,0.011
DANG_AQA 2.507 0.019 C75 C83
REM C75 C82 C87 ang=120.9,1.1 b12=1.489,0.010 b23=1.392,0.011
DANG_AQA 2.507 0.019 C75 C87
REM C83 C82 C87 ang=118.7,0.9 b12=1.392,0.011 b23=1.392,0.011
DANG_AQA 2.395 0.017 C83 C87
REM C82 C83 C84 ang=120.3,0.6 b12=1.392,0.011 b23=1.385,0.009
DANG_AQA 2.409 0.014 C82 C84
REM C83 C84 C85 ang=120.4,0.7 b12=1.385,0.009 b23=1.381,0.014
DANG_AQA 2.400 0.017 C83 C85
REM C84 C85 C86 ang=119.8,0.7 b12=1.381,0.014 b23=1.381,0.014
DANG_AQA 2.390 0.019 C84 C86
REM C85 C86 C87 ang=120.4,0.7 b12=1.381,0.014 b23=1.385,0.009
DANG_AQA 2.400 0.017 C85 C87
REM C82 C87 C86 ang=120.3,0.6 b12=1.392,0.011 b23=1.385,0.009
DANG_AQA 2.409 0.014 C82 C86
REM C74 C88 C89 ang=120.9,1.1 b12=1.489,0.010 b23=1.392,0.011
DANG_AQA 2.507 0.019 C74 C89
REM C74 C88 C93 ang=120.9,1.1 b12=1.489,0.010 b23=1.392,0.011
DANG_AQA 2.507 0.019 C74 C93
REM C89 C88 C93 ang=118.7,0.9 b12=1.392,0.011 b23=1.392,0.011
DANG_AQA 2.395 0.017 C89 C93
REM C88 C89 C90 ang=120.8,0.6 b12=1.392,0.011 b23=1.384,0.009
DANG_AQA 2.414 0.014 C88 C90
REM C89 C90 C91 ang=121.3,0.7 b12=1.384,0.009 b23=1.394,0.010
DANG_AQA 2.421 0.014 C89 C91
REM C90 C91 C92 ang=117.9,1.1 b12=1.394,0.010 b23=1.394,0.010
DANG_AQA 2.389 0.018 C90 C92
REM C90 C91 C94 ang=121.2,1.0 b12=1.394,0.010 b23=1.485,0.010
DANG_AQA 2.509 0.017 C90 C94
REM C92 C91 C94 ang=121.2,1.0 b12=1.394,0.010 b23=1.485,0.010
DANG_AQA 2.509 0.017 C92 C94
REM C91 C92 C93 ang=121.3,0.7 b12=1.394,0.010 b23=1.384,0.009
DANG_AQA 2.421 0.014 C91 C93
REM C88 C93 C92 ang=120.8,0.6 b12=1.392,0.011 b23=1.384,0.009
DANG_AQA 2.414 0.014 C88 C92
REM C91 C94 C95 ang=121.2,1.0 b12=1.485,0.010 b23=1.394,0.010
DANG_AQA 2.509 0.017 C91 C95
REM C91 C94 C99 ang=120.9,1.3 b12=1.485,0.010 b23=1.395,0.009
DANG_AQA 2.506 0.020 C91 C99
REM C95 C94 C99 ang=118.3,0.9 b12=1.394,0.010 b23=1.395,0.009
DANG_AQA 2.394 0.016 C95 C99
REM C94 C95 C96 ang=121.3,0.7 b12=1.394,0.010 b23=1.384,0.009
DANG_AQA 2.421 0.014 C94 C96
REM C95 C96 C97 ang=121.7,1.1 b12=1.384,0.009 b23=1.400,0.009
DANG_AQA 2.431 0.017 C95 C97
REM C96 C97 C98 ang=119.6,0.9 b12=1.400,0.009 b23=1.434,0.014
DANG_AQA 2.449 0.018 C96 C98
REM C101 C97 C96 ang=120.0,1.3 b12=1.455,0.012 b23=1.400,0.009
DANG_AQA 2.473 0.021 C101 C96
REM C101 C97 C98 ang=120.1,1.2 b12=1.455,0.012 b23=1.434,0.014
DANG_AQA 2.503 0.022 C101 C98
REM C97 C98 C99 ang=117.7,0.6 b12=1.434,0.014 b23=1.407,0.015
DANG_AQA 2.431 0.019 C97 C99
REM C97 C98 O100 ang=121.1,0.8 b12=1.434,0.014 b23=1.294,0.024
DANG_AQA 2.376 0.026 C97 O100
REM C99 C98 O100 ang=121.7,1.5 b12=1.407,0.015 b23=1.294,0.024
DANG_AQA 2.360 0.030 C99 O100
REM C94 C99 C98 ang=119.8,1.4 b12=1.395,0.009 b23=1.407,0.015
DANG_AQA 2.424 0.023 C94 C98
REM C97 C101 N102 ang=122.3,1.2 b12=1.455,0.012 b23=1.267,0.018
DANG_AQA 2.386 0.023 C97 N102
REM C101 N102 C103 ang=118.1,1.6 b12=1.267,0.018 b23=1.463,0.007
DANG_AQA 2.343 0.025 C101 C103
REM C104 C103 N102 ang=110.4,1.4 b12=1.513,0.008 b23=1.463,0.007
DANG_AQA 2.444 0.023 C104 N102
REM C110 C103 N102 ang=108.2,1.1 b12=1.554,0.011 b23=1.463,0.007
DANG_AQA 2.444 0.020 C110 N102
REM C104 C103 C110 ang=111.4,1.4 b12=1.513,0.008 b23=1.554,0.011
DANG_AQA 2.534 0.024 C104 C110
REM C103 C104 C105 ang=120.7,1.2 b12=1.513,0.008 b23=1.388,0.010
DANG_AQA 2.522 0.019 C103 C105
REM C103 C104 C109 ang=120.7,1.2 b12=1.513,0.008 b23=1.388,0.010
DANG_AQA 2.522 0.019 C103 C109
REM C105 C104 C109 ang=118.4,0.8 b12=1.388,0.010 b23=1.388,0.010
DANG_AQA 2.384 0.016 C105 C109
REM C104 C105 C106 ang=120.7,0.6 b12=1.388,0.010 b23=1.385,0.009
DANG_AQA 2.410 0.014 C104 C106
REM C105 C106 C107 ang=120.4,0.7 b12=1.385,0.009 b23=1.381,0.014
DANG_AQA 2.400 0.017 C105 C107
REM C106 C107 C108 ang=119.8,0.7 b12=1.381,0.014 b23=1.381,0.014
DANG_AQA 2.390 0.019 C106 C108
REM C107 C108 C109 ang=120.4,0.7 b12=1.381,0.014 b23=1.385,0.009
DANG_AQA 2.400 0.017 C107 C109
REM C104 C109 C108 ang=120.7,0.6 b12=1.388,0.010 b23=1.385,0.009
DANG_AQA 2.410 0.014 C104 C108
REM C103 C110 N1 ang=108.2,1.1 b12=1.554,0.011 b23=1.463,0.007
DANG_AQA 2.444 0.020 C103 N1
REM C111 C110 N1 ang=110.4,1.4 b12=1.513,0.008 b23=1.463,0.007
DANG_AQA 2.444 0.023 C111 N1
REM C103 C110 C111 ang=111.4,1.4 b12=1.554,0.011 b23=1.513,0.008
DANG_AQA 2.534 0.024 C103 C111
REM C110 C111 C112 ang=120.7,1.2 b12=1.513,0.008 b23=1.388,0.010
DANG_AQA 2.522 0.019 C110 C112
REM C110 C111 C116 ang=120.7,1.2 b12=1.513,0.008 b23=1.388,0.010
DANG_AQA 2.522 0.019 C110 C116
REM C112 C111 C116 ang=118.4,0.8 b12=1.388,0.010 b23=1.388,0.010
DANG_AQA 2.384 0.016 C112 C116
REM C111 C112 C113 ang=120.7,0.6 b12=1.388,0.010 b23=1.385,0.009
DANG_AQA 2.410 0.014 C111 C113
REM C112 C113 C114 ang=120.4,0.7 b12=1.385,0.009 b23=1.381,0.014
DANG_AQA 2.400 0.017 C112 C114
REM C113 C114 C115 ang=119.8,0.7 b12=1.381,0.014 b23=1.381,0.014
DANG_AQA 2.390 0.019 C113 C115
REM C114 C115 C116 ang=120.4,0.7 b12=1.381,0.014 b23=1.385,0.009
DANG_AQA 2.400 0.017 C114 C116
REM C111 C116 C115 ang=120.7,0.6 b12=1.388,0.010 b23=1.385,0.009
DANG_AQA 2.410 0.014 C111 C115

REM planes:
REM plane csd-C10
FLAT_AQA C10 C6 C11 C15
REM plane csd-C104
FLAT_AQA C104 C103 C105 C109
REM plane csd-C111
FLAT_AQA C111 C110 C112 C116
REM plane csd-C13
FLAT_AQA C13 C12 C14 C16
REM plane csd-C16
FLAT_AQA C16 C13 C17 C30
REM plane csd-C17
FLAT_AQA C17 C16 C18 C24
REM plane csd-C18
FLAT_AQA C18 C17 C19 C23
REM plane csd-C24
FLAT_AQA C24 C17 C25 C29
REM plane csd-C3
FLAT_AQA C3 C2 C4 C8
REM plane csd-C30
FLAT_AQA C30 C16 C31 C35
REM plane csd-C33
FLAT_AQA C33 C32 C34 C36
REM plane csd-C36
FLAT_AQA C36 C33 C37 C41
REM plane csd-C39
FLAT_AQA C39 C38 C40 C43
REM plane csd-C40
FLAT_AQA C40 C39 C41 O42
REM plane csd-C46
FLAT_AQA C46 C45 C47 C51
REM plane csd-C53
FLAT_AQA C53 C52 C54 C58
REM plane csd-C6
FLAT_AQA C6 C5 C7 C10
REM plane csd-C61
FLAT_AQA C61 C60 C62 C66
REM plane csd-C64
FLAT_AQA C64 C63 C65 C68
REM plane csd-C66
FLAT_AQA C66 C61 C65 O67
REM plane csd-C68
FLAT_AQA C68 C64 C69 C73
REM plane csd-C71
FLAT_AQA C71 C70 C72 C74
REM plane csd-C74
FLAT_AQA C74 C71 C75 C88
REM plane csd-C75
FLAT_AQA C75 C74 C76 C82
REM plane csd-C76
FLAT_AQA C76 C75 C77 C81
REM plane csd-C8
FLAT_AQA C8 C3 C7 O9
REM plane csd-C82
FLAT_AQA C82 C75 C83 C87
REM plane csd-C88
FLAT_AQA C88 C74 C89 C93
REM plane csd-C91
FLAT_AQA C91 C90 C92 C94
REM plane csd-C94
FLAT_AQA C94 C91 C95 C99
REM plane csd-C97
FLAT_AQA C97 C96 C98 C101
REM plane csd-C98
FLAT_AQA C98 C97 C99 O100
REM plane qmf-01
FLAT_AQA C110 N1 C2 C3
REM plane qmf-02
FLAT_AQA C13 C16 C17 C18
REM plane qmf-03
FLAT_AQA C39 C43 N44 C45
REM plane qmf-04
FLAT_AQA C52 N59 C60 C61
REM plane qmf-05
FLAT_AQA C71 C74 C75 C76
REM plane ring6A-1
FLAT_AQA C3 C4 C5 C6
REM plane ring6A-2
FLAT_AQA C4 C5 C6 C7
REM plane ring6A-3
FLAT_AQA C5 C6 C7 C8
REM plane ring6A-4
FLAT_AQA C6 C7 C8 C3
REM plane ring6A-5
FLAT_AQA C7 C8 C3 C4
REM plane ring6A-6
FLAT_AQA C8 C3 C4 C5
REM plane ring6B-1
FLAT_AQA C10 C11 C12 C13
REM plane ring6B-2
FLAT_AQA C11 C12 C13 C14
REM plane ring6B-3
FLAT_AQA C12 C13 C14 C15
REM plane ring6B-4
FLAT_AQA C13 C14 C15 C10
REM plane ring6B-5
FLAT_AQA C14 C15 C10 C11
REM plane ring6B-6
FLAT_AQA C15 C10 C11 C12
REM plane ring6C-1
FLAT_AQA C18 C19 C20 C21
REM plane ring6C-2
FLAT_AQA C19 C20 C21 C22
REM plane ring6C-3
FLAT_AQA C20 C21 C22 C23
REM plane ring6C-4
FLAT_AQA C21 C22 C23 C18
REM plane ring6C-5
FLAT_AQA C22 C23 C18 C19
REM plane ring6C-6
FLAT_AQA C23 C18 C19 C20
REM plane ring6D-1
FLAT_AQA C24 C25 C26 C27
REM plane ring6D-2
FLAT_AQA C25 C26 C27 C28
REM plane ring6D-3
FLAT_AQA C26 C27 C28 C29
REM plane ring6D-4
FLAT_AQA C27 C28 C29 C24
REM plane ring6D-5
FLAT_AQA C28 C29 C24 C25
REM plane ring6D-6
FLAT_AQA C29 C24 C25 C26
REM plane ring6E-1
FLAT_AQA C30 C31 C32 C33
REM plane ring6E-2
FLAT_AQA C31 C32 C33 C34
REM plane ring6E-3
FLAT_AQA C32 C33 C34 C35
REM plane ring6E-4
FLAT_AQA C33 C34 C35 C30
REM plane ring6E-5
FLAT_AQA C34 C35 C30 C31
REM plane ring6E-6
FLAT_AQA C35 C30 C31 C32
REM plane ring6F-1
FLAT_AQA C36 C37 C38 C39
REM plane ring6F-2
FLAT_AQA C37 C38 C39 C40
REM plane ring6F-3
FLAT_AQA C38 C39 C40 C41
REM plane ring6F-4
FLAT_AQA C39 C40 C41 C36
REM plane ring6F-5
FLAT_AQA C40 C41 C36 C37
REM plane ring6F-6
FLAT_AQA C41 C36 C37 C38
REM plane ring6G-1
FLAT_AQA C46 C47 C48 C49
REM plane ring6G-2
FLAT_AQA C47 C48 C49 C50
REM plane ring6G-3
FLAT_AQA C48 C49 C50 C51
REM plane ring6G-4
FLAT_AQA C49 C50 C51 C46
REM plane ring6G-5
FLAT_AQA C50 C51 C46 C47
REM plane ring6G-6
FLAT_AQA C51 C46 C47 C48
REM plane ring6H-1
FLAT_AQA C53 C54 C55 C56
REM plane ring6H-2
FLAT_AQA C54 C55 C56 C57
REM plane ring6H-3
FLAT_AQA C55 C56 C57 C58
REM plane ring6H-4
FLAT_AQA C56 C57 C58 C53
REM plane ring6H-5
FLAT_AQA C57 C58 C53 C54
REM plane ring6H-6
FLAT_AQA C58 C53 C54 C55
REM plane ring6I-1
FLAT_AQA C61 C62 C63 C64
REM plane ring6I-2
FLAT_AQA C62 C63 C64 C65
REM plane ring6I-3
FLAT_AQA C63 C64 C65 C66
REM plane ring6I-4
FLAT_AQA C64 C65 C66 C61
REM plane ring6I-5
FLAT_AQA C65 C66 C61 C62
REM plane ring6I-6
FLAT_AQA C66 C61 C62 C63
REM plane ring6J-1
FLAT_AQA C68 C69 C70 C71
REM plane ring6J-2
FLAT_AQA C69 C70 C71 C72
REM plane ring6J-3
FLAT_AQA C70 C71 C72 C73
REM plane ring6J-4
FLAT_AQA C71 C72 C73 C68
REM plane ring6J-5
FLAT_AQA C72 C73 C68 C69
REM plane ring6J-6
FLAT_AQA C73 C68 C69 C70
REM plane ring6K-1
FLAT_AQA C76 C77 C78 C79
REM plane ring6K-2
FLAT_AQA C77 C78 C79 C80
REM plane ring6K-3
FLAT_AQA C78 C79 C80 C81
REM plane ring6K-4
FLAT_AQA C79 C80 C81 C76
REM plane ring6K-5
FLAT_AQA C80 C81 C76 C77
REM plane ring6K-6
FLAT_AQA C81 C76 C77 C78
REM plane ring6L-1
FLAT_AQA C82 C83 C84 C85
REM plane ring6L-2
FLAT_AQA C83 C84 C85 C86
REM plane ring6L-3
FLAT_AQA C84 C85 C86 C87
REM plane ring6L-4
FLAT_AQA C85 C86 C87 C82
REM plane ring6L-5
FLAT_AQA C86 C87 C82 C83
REM plane ring6L-6
FLAT_AQA C87 C82 C83 C84
REM plane ring6M-1
FLAT_AQA C88 C89 C90 C91
REM plane ring6M-2
FLAT_AQA C89 C90 C91 C92
REM plane ring6M-3
FLAT_AQA C90 C91 C92 C93
REM plane ring6M-4
FLAT_AQA C91 C92 C93 C88
REM plane ring6M-5
FLAT_AQA C92 C93 C88 C89
REM plane ring6M-6
FLAT_AQA C93 C88 C89 C90
REM plane ring6N-1
FLAT_AQA C94 C95 C96 C97
REM plane ring6N-2
FLAT_AQA C95 C96 C97 C98
REM plane ring6N-3
FLAT_AQA C96 C97 C98 C99
REM plane ring6N-4
FLAT_AQA C97 C98 C99 C94
REM plane ring6N-5
FLAT_AQA C98 C99 C94 C95
REM plane ring6N-6
FLAT_AQA C99 C94 C95 C96
REM plane ring6O-1
FLAT_AQA C104 C105 C106 C107
REM plane ring6O-2
FLAT_AQA C105 C106 C107 C108
REM plane ring6O-3
FLAT_AQA C106 C107 C108 C109
REM plane ring6O-4
FLAT_AQA C107 C108 C109 C104
REM plane ring6O-5
FLAT_AQA C108 C109 C104 C105
REM plane ring6O-6
FLAT_AQA C109 C104 C105 C106
REM plane ring6P-1
FLAT_AQA C111 C112 C113 C114
REM plane ring6P-2
FLAT_AQA C112 C113 C114 C115
REM plane ring6P-3
FLAT_AQA C113 C114 C115 C116
REM plane ring6P-4
FLAT_AQA C114 C115 C116 C111
REM plane ring6P-5
FLAT_AQA C115 C116 C111 C112
REM plane ring6P-6
FLAT_AQA C116 C111 C112 C113
REM Produced by Grade Web Server http://grade.globalphasing.org
REM --------- service provided by Global Phasing Ltd. ---------
REM
REM GEN: Generated by GRADE 1.2.20 (Dec 01 2020)
REM GEN: from mol2 file
REM GEN: using MOGUL 2020.3.0(298154), CSD as542be, with quantum mechanics RM1
REM Compound InChI ZMXDDKWLCZADIW-UHFFFAOYSA-N
REM Compound full name DMF__N_N_Dimethylformamide
REM
REM Number of restraints found:
REM Bond lengths
REM     lengths/sigmas set by mogul                 3
REM     bonds to hydrogen set to neutron values     7
REM     bonds lengths set by partial QM             1
REM Bond Angles
REM     angles/sigmas set by mogul                  1
REM     non-H angles set by partial QM              3
REM     H bond angles set by partial QM            14
REM Trigonal planes (atoms bonded to 3 others that are held flat)
REM     trigonal atoms from 3 mogul bond angles     0
REM     atoms NOT trigonal from 3 mogul angles      0
REM     trigonal atoms from partial QM              2
REM     atoms not trigonal from partial QM          0
REM Torsions and 1-4 planes
REM     bonds where mogul states cis/trans          0
REM     bonds mogul indicates flat                  0
REM     bonds mogul indicates 3-fold staggered      0
REM     bonds mogul indicates not flat              0
REM     in flat 5/6 membered rings after PQM        0
REM     other flat bonds after partial QM           1
REM     sp3-sp3 set 3-fold staggered by QM          0
REM     All other torsions (unrestrained)           2
REM Total charge set to 0
REM Bonds defined by QM have a sigma set to 0.030 Angs
REM Angles defined by QM have a sigma set to 3.0 degrees

REM grade-cif2shelx output
REM Version: 0.0.5 <Dec 20 2013>
REM grade-cif2shelx extracts restraints from a grade CIF file
REM and translates them into SHELX syntax.
REM authors Oliver Smart and Julian Holstein.

REM bonds:
DFIX_DMF 1.213 0.025 C1 O1
DFIX_DMF 1.399 0.030 C1 N1
DFIX_DMF 1.455 0.019 C2 N1
DFIX_DMF 1.455 0.019 C3 N1

REM angles SHELX uses 1,3 distance restraints for angles,
REM these are derived by trig from the grade angle and two bond lengths:
REM N1 C1 O1 ang=121.0,3.0 b12=1.399,0.030 b23=1.213,0.025
DANG_DMF 2.275 0.048 N1 O1
REM C1 N1 C2 ang=120.5,3.0 b12=1.399,0.030 b23=1.455,0.019
DANG_DMF 2.478 0.048 C1 C2
REM C1 N1 C3 ang=121.0,3.0 b12=1.399,0.030 b23=1.455,0.019
DANG_DMF 2.484 0.048 C1 C3
REM C2 N1 C3 ang=116.5,1.5 b12=1.455,0.019 b23=1.455,0.019
DANG_DMF 2.475 0.030 C2 C3

REM planes:
REM plane qm-N1
FLAT_DMF N1 C2 C3 C1
REM plane qmf-01
FLAT_DMF O1 C1 N1 C2
WPDB -2
BOND $H
CONF
FMAP 2
PLAN 20
ABIN
WGHT    0.138900
FVAR       0.27650   0.53016
RESI 1 Co
CO1   5    0.422093    0.432911    0.452579    11.00000    0.15388    0.15056 =
         0.07812   -0.01360   -0.02476    0.03439
CO2   5    0.591346    0.608997    1.046154    11.00000    0.14908    0.18302 =
         0.07207   -0.01074   -0.02213    0.05246
RESI 2 AQA
N1    3    0.557433    0.681870    1.094504    11.00000    0.13095    0.16496 =
         0.06764   -0.00752   -0.01645    0.02361
C2    1    0.510386    0.736582    1.079834    11.00000    0.14316    0.17838 =
         0.07189   -0.01541    0.00064    0.03255
AFIX  43
H2    2    0.505859    0.775102    1.106217    11.00000   -1.20000
AFIX   0
C3    1    0.464860    0.743695    1.027333    11.00000    0.13370    0.16054 =
         0.07841   -0.01516   -0.00555    0.02983
C4    1    0.409102    0.802791    1.018426    11.00000    0.13725    0.16654 =
         0.08053   -0.00928   -0.00350    0.02451
AFIX  43
H4    2    0.404691    0.838219    1.047108    11.00000   -1.20000
AFIX   0
C5    1    0.361396    0.809638    0.969031    11.00000    0.13821    0.16497 =
         0.08476   -0.01042   -0.00951    0.02246
AFIX  43
H5    2    0.323858    0.849626    0.964374    11.00000   -1.20000
AFIX   0
C6    1    0.365935    0.759544    0.924847    11.00000    0.15422    0.18108 =
         0.07704   -0.01468   -0.01474    0.05395
C7    1    0.422393    0.703208    0.932139    11.00000    0.17743    0.20595 =
         0.07776   -0.02404   -0.01632    0.07826
AFIX  43
H7    2    0.427249    0.669302    0.902526    11.00000   -1.20000
AFIX   0
C8    1    0.472343    0.694685    0.981582    11.00000    0.17237    0.21057 =
         0.07409   -0.02112   -0.01788    0.08124
O9    4    0.523420    0.638120    0.984987    11.00000    0.20423    0.25490 =
         0.09033   -0.03837   -0.04900    0.12150
C10   1    0.308234    0.763942    0.873655    11.00000    0.12982    0.16530 =
         0.07582   -0.00920   -0.00768    0.03713
C11   1    0.285526    0.833776    0.852852    11.00000    0.12133    0.16260 =
         0.08796   -0.00039   -0.01865    0.02266
AFIX  43
H11   2    0.307975    0.877241    0.870687    11.00000   -1.20000
AFIX   0
C12   1    0.229692    0.839596    0.805727    11.00000    0.13388    0.15952 =
         0.09892   -0.01512   -0.02328    0.04020
AFIX  43
H12   2    0.213226    0.887271    0.791975    11.00000   -1.20000
AFIX   0
C13   1    0.197418    0.775539    0.778274    11.00000    0.12833    0.16245 =
         0.08560   -0.02221   -0.01497    0.03578
C14   1    0.222498    0.707205    0.799055    11.00000    0.14938    0.16459 =
         0.08580   -0.01147   -0.01579    0.03821
AFIX  43
H14   2    0.202531    0.663579    0.780175    11.00000   -1.20000
AFIX   0
C15   1    0.276430    0.700453    0.847084    11.00000    0.15325    0.16415 =
         0.10111    0.00528   -0.01523    0.01845
AFIX  43
H15   2    0.291325    0.652745    0.861540    11.00000   -1.20000
AFIX   0
C16   1    0.138350    0.783944    0.727188    11.00000    0.13013    0.16008 =
         0.08233   -0.00580   -0.01348    0.03301
C17   1    0.071592    0.827361    0.726839    11.00000    0.13251    0.18381 =
         0.08716   -0.02117   -0.02271    0.04175
C18   1    0.043938    0.857366    0.779247    11.00000    0.12022    0.20739 =
         0.08974   -0.02415   -0.02214    0.04332
C19   1    0.025309    0.807547    0.820851    11.00000    0.14072    0.22077 =
         0.10055   -0.02240   -0.00335    0.03100
AFIX  43
H19   2    0.032037    0.755659    0.815882    11.00000   -1.20000
AFIX   0
C20   1   -0.002780    0.834027    0.868960    11.00000    0.14660    0.23689 =
         0.11361   -0.02715   -0.01003    0.02640
AFIX  43
H20   2   -0.015902    0.800325    0.896935    11.00000   -1.20000
AFIX   0
C21   1   -0.011835    0.909774    0.876448    11.00000    0.13427    0.22594 =
         0.09479   -0.03331   -0.02914    0.04331
AFIX  43
H21   2   -0.030945    0.927986    0.909625    11.00000   -1.20000
AFIX   0
C22   1    0.006686    0.958195    0.836186    11.00000    0.13348    0.21409 =
         0.10100   -0.03456   -0.03456    0.04630
AFIX  43
H22   2   -0.000112    1.010039    0.841338    11.00000   -1.20000
AFIX   0
C23   1    0.035929    0.931811    0.786834    11.00000    0.14240    0.20926 =
         0.08755   -0.03768   -0.03376    0.05834
AFIX  43
H23   2    0.049851    0.965736    0.759236    11.00000   -1.20000
AFIX   0
C24   1    0.025938    0.852848    0.673001    11.00000    0.15267    0.20552 =
         0.08189   -0.03246   -0.02408    0.06030
C25   1   -0.057901    0.846725    0.667337    11.00000    0.14131    0.24866 =
         0.10791   -0.04549   -0.02905    0.05514
AFIX  43
H25   2   -0.084924    0.827290    0.696993    11.00000   -1.20000
AFIX   0
C26   1   -0.102579    0.869154    0.617998    11.00000    0.15743    0.28659 =
         0.11120   -0.04099   -0.03301    0.07819
AFIX  43
H26   2   -0.159923    0.863228    0.614097    11.00000   -1.20000
AFIX   0
C27   1   -0.065691    0.899702    0.574740    11.00000    0.17121    0.25805 =
         0.10178   -0.05239   -0.03659    0.08679
AFIX  43
H27   2   -0.096956    0.915427    0.541570    11.00000   -1.20000
AFIX   0
C28   1    0.019673    0.907043    0.580941    11.00000    0.20306    0.22590 =
         0.09842   -0.03966   -0.01245    0.08025
AFIX  43
H28   2    0.046869    0.928339    0.552042    11.00000   -1.20000
AFIX   0
C29   1    0.063841    0.882517    0.630278    11.00000    0.16167    0.18828 =
         0.09945   -0.02969   -0.01546    0.06421
AFIX  43
H29   2    0.121380    0.886558    0.634187    11.00000   -1.20000
AFIX   0
C30   1    0.157363    0.741006    0.677783    11.00000    0.12664    0.15539 =
         0.09036   -0.01447   -0.01120    0.02394
C31   1    0.098608    0.706179    0.642039    11.00000    0.12123    0.18166 =
         0.10858   -0.02874   -0.01167    0.02819
AFIX  43
H31   2    0.043424    0.710135    0.649200    11.00000   -1.20000
AFIX   0
C32   1    0.116785    0.665930    0.596416    11.00000    0.12184    0.17423 =
         0.09318   -0.02243   -0.00989    0.00628
AFIX  43
H32   2    0.074576    0.643024    0.572690    11.00000   -1.20000
AFIX   0
C33   1    0.197502    0.658946    0.585194    11.00000    0.12909    0.14767 =
         0.08300   -0.01278   -0.01385    0.01437
C34   1    0.257158    0.692868    0.621220    11.00000    0.12911    0.16101 =
         0.09892   -0.02640   -0.01186    0.01644
AFIX  43
H34   2    0.312414    0.688647    0.614286    11.00000   -1.20000
AFIX   0
C35   1    0.237806    0.732877    0.667218    11.00000    0.13712    0.15365 =
         0.08782   -0.01599   -0.01026    0.02534
AFIX  43
H35   2    0.279872    0.754839    0.691627    11.00000   -1.20000
AFIX   0
C36   1    0.217310    0.613652    0.537067    11.00000    0.12181    0.13191 =
         0.08510   -0.00058   -0.00448    0.01037
C37   1    0.166042    0.612725    0.486781    11.00000    0.11960    0.16201 =
         0.09751   -0.01301   -0.01873    0.01677
AFIX  43
H37   2    0.115875    0.638788    0.483848    11.00000   -1.20000
AFIX   0
C38   1    0.188706    0.574152    0.442129    11.00000    0.12361    0.14232 =
         0.09395   -0.00877   -0.03147    0.01857
AFIX  43
H38   2    0.155007    0.575675    0.407787    11.00000   -1.20000
AFIX   0
C39   1    0.260082    0.532698    0.445891    11.00000    0.13106    0.12991 =
         0.07416   -0.00274   -0.01046    0.01292
C40   1    0.312227    0.532322    0.495898    11.00000    0.13679    0.13576 =
         0.07277   -0.00274   -0.01335    0.01623
C41   1    0.289368    0.572810    0.539880    11.00000    0.13690    0.12910 =
         0.08063   -0.00076   -0.02267    0.02030
AFIX  43
H41   2    0.324165    0.573046    0.573769    11.00000   -1.20000
AFIX   0
O42   4    0.379557    0.496279    0.503165    11.00000    0.15976    0.18871 =
         0.09378   -0.02522   -0.03803    0.05882
C43   1    0.276147    0.489819    0.396975    11.00000    0.13253    0.13799 =
         0.07683   -0.00113   -0.01118   -0.00075
AFIX  43
H43   2    0.238167    0.493202    0.364729    11.00000   -1.20000
AFIX   0
N44   3    0.338705    0.447579    0.394744    11.00000    0.13928    0.13298 =
         0.06726   -0.00867   -0.00498    0.00972
C45   1    0.346837    0.402426    0.344254    11.00000    0.13197    0.14572 =
         0.07927   -0.00455   -0.01241    0.00770
AFIX  13
H45   2    0.319869    0.353679    0.349780    11.00000   -1.20000
AFIX   0
C46   1    0.306863    0.434705    0.290691    11.00000    0.12811    0.16490 =
         0.07286   -0.00939   -0.01729    0.01322
C47   1    0.242917    0.393865    0.262901    11.00000    0.12785    0.19284 =
         0.10058   -0.01114   -0.02117    0.00119
AFIX  43
H47   2    0.227985    0.347062    0.276868    11.00000   -1.20000
AFIX   0
C48   1    0.202200    0.422420    0.215257    11.00000    0.13937    0.22636 =
         0.12046   -0.00772   -0.04757    0.00747
AFIX  43
H48   2    0.157496    0.395919    0.196925    11.00000   -1.20000
AFIX   0
C49   1    0.225192    0.488989    0.193595    11.00000    0.18215    0.20663 =
         0.09422   -0.00264   -0.04602    0.02352
AFIX  43
H49   2    0.197042    0.507687    0.160183    11.00000   -1.20000
AFIX   0
C50   1    0.289418    0.528661    0.220580    11.00000    0.21053    0.17255 =
         0.09782    0.00850   -0.02021    0.01195
AFIX  43
H50   2    0.305007    0.574740    0.205756    11.00000   -1.20000
AFIX   0
C51   1    0.330816    0.501446    0.268925    11.00000    0.17996    0.16416 =
         0.08196    0.00045   -0.02571   -0.00797
AFIX  43
H51   2    0.375381    0.528245    0.287144    11.00000   -1.20000
AFIX   0
C52   1    0.437641    0.386710    0.343754    11.00000    0.11997    0.17958 =
         0.07920   -0.00802   -0.01425    0.00885
AFIX  13
H52   2    0.464176    0.434293    0.334309    11.00000   -1.20000
AFIX   0
C53   1    0.460129    0.329133    0.303221    11.00000    0.12880    0.19289 =
         0.07607   -0.01900   -0.01066    0.00964
C54   1    0.530795    0.340794    0.277940    11.00000    0.14728    0.22414 =
         0.11182   -0.00653    0.01079    0.00792
AFIX  43
H54   2    0.563242    0.383341    0.287481    11.00000   -1.20000
AFIX   0
C55   1    0.554321    0.290874    0.238928    11.00000    0.16174    0.28225 =
         0.10686   -0.03211    0.02442    0.02400
AFIX  43
H55   2    0.601630    0.300015    0.220854    11.00000   -1.20000
AFIX   0
C56   1    0.508946    0.228401    0.226659    11.00000    0.19081    0.27715 =
         0.13078   -0.05790    0.01303    0.01885
AFIX  43
H56   2    0.524716    0.194177    0.199846    11.00000   -1.20000
AFIX   0
C57   1    0.439815    0.214689    0.253230    11.00000    0.20727    0.25698 =
         0.17665   -0.08907    0.03035    0.00020
AFIX  43
H57   2    0.409369    0.170425    0.245793    11.00000   -1.20000
AFIX   0
C58   1    0.415912    0.266809    0.290887    11.00000    0.16129    0.19698 =
         0.13079   -0.03830    0.01469   -0.00811
AFIX  43
H58   2    0.367778    0.258544    0.308237    11.00000   -1.20000
AFIX   0
N59   3    0.465816    0.369280    0.402694    11.00000    0.14014    0.15432 =
         0.07423   -0.00710   -0.01227    0.02725
C60   1    0.514640    0.315619    0.416759    11.00000    0.14484    0.16891 =
         0.07946   -0.00699   -0.01166    0.02050
AFIX  43
H60   2    0.526336    0.281444    0.388706    11.00000   -1.20000
AFIX   0
C61   1    0.553379    0.303800    0.473250    11.00000    0.14802    0.17217 =
         0.07479   -0.01406   -0.01066    0.04565
C62   1    0.599460    0.239056    0.484893    11.00000    0.15417    0.15268 =
         0.08276   -0.01072   -0.00887    0.03850
AFIX  43
H62   2    0.597139    0.200938    0.457569    11.00000   -1.20000
AFIX   0
C63   1    0.647249    0.228654    0.533631    11.00000    0.16293    0.18154 =
         0.08113   -0.00632   -0.00602    0.05250
AFIX  43
H63   2    0.679902    0.185395    0.539406    11.00000   -1.20000
AFIX   0
C64   1    0.647335    0.283090    0.575181    11.00000    0.13763    0.16543 =
         0.08105   -0.00306   -0.00839    0.03896
C65   1    0.601351    0.347194    0.564952    11.00000    0.15492    0.16280 =
         0.08861   -0.01506   -0.01447    0.04277
AFIX  43
H65   2    0.602971    0.384230    0.593068    11.00000   -1.20000
AFIX   0
C66   1    0.552962    0.359085    0.514938    11.00000    0.15867    0.16276 =
         0.08622   -0.00907   -0.02422    0.05090
O67   4    0.509386    0.420130    0.509036    11.00000    0.18994    0.19142 =
         0.09470   -0.04052   -0.04737    0.06849
C68   1    0.702058    0.274821    0.627051    11.00000    0.13698    0.16079 =
         0.08238   -0.00363   -0.00090    0.03671
C69   1    0.720534    0.206444    0.650149    11.00000    0.12760    0.15035 =
         0.09390   -0.01238   -0.00826    0.03455
AFIX  43
H69   2    0.696376    0.163481    0.632593    11.00000   -1.20000
AFIX   0
C70   1    0.772445    0.198168    0.697486    11.00000    0.12997    0.15080 =
         0.08538   -0.00084   -0.00885    0.02371
AFIX  43
H70   2    0.782703    0.149798    0.712295    11.00000   -1.20000
AFIX   0
C71   1    0.810477    0.258381    0.724429    11.00000    0.12655    0.16486 =
         0.08223   -0.00530   -0.01173    0.02750
C72   1    0.792336    0.328248    0.703190    11.00000    0.15376    0.15506 =
         0.09229   -0.00226   -0.01728    0.01999
AFIX  43
H72   2    0.815981    0.370746    0.721734    11.00000   -1.20000
AFIX   0
C73   1    0.738970    0.337024    0.654174    11.00000    0.15410    0.15218 =
         0.08160   -0.00283   -0.01116    0.04640
AFIX  43
H73   2    0.727905    0.385292    0.639398    11.00000   -1.20000
AFIX   0
C74   1    0.865265    0.247031    0.776338    11.00000    0.12596    0.17432 =
         0.09726   -0.02123   -0.02040    0.02593
C75   1    0.927387    0.198680    0.778230    11.00000    0.12666    0.17764 =
         0.09254   -0.02269   -0.02504    0.03687
C76   1    0.954728    0.166551    0.726514    11.00000    0.11746    0.18671 =
         0.08905   -0.01780   -0.02338    0.03634
C77   1    0.977677    0.212467    0.684619    11.00000    0.13275    0.19608 =
         0.09481   -0.00269   -0.01576    0.02205
AFIX  43
H77   2    0.976168    0.264887    0.688853    11.00000   -1.20000
AFIX   0
C78   1    1.002676    0.181822    0.636828    11.00000    0.13120    0.23784 =
         0.10639   -0.00836   -0.02234    0.01603
AFIX  43
H78   2    1.018709    0.213617    0.608548    11.00000   -1.20000
AFIX   0
C79   1    1.004779    0.106765    0.629467    11.00000    0.12282    0.24400 =
         0.08986   -0.02266   -0.02171    0.02242
AFIX  43
H79   2    1.023163    0.086695    0.596630    11.00000   -1.20000
AFIX   0
C80   1    0.980430    0.060489    0.669352    11.00000    0.12688    0.22287 =
         0.08627   -0.03751   -0.03494    0.03498
AFIX  43
H80   2    0.979715    0.008248    0.663814    11.00000   -1.20000
AFIX   0
C81   1    0.956596    0.090744    0.718351    11.00000    0.12815    0.19266 =
         0.08163   -0.02153   -0.02421    0.03491
AFIX  43
H81   2    0.941370    0.058505    0.746620    11.00000   -1.20000
AFIX   0
C82   1    0.972563    0.170363    0.830903    11.00000    0.14549    0.20150 =
         0.08150   -0.02394   -0.02070    0.05793
C83   1    1.056818    0.170900    0.836959    11.00000    0.13913    0.20822 =
         0.10020   -0.03700   -0.03667    0.05579
AFIX  43
H83   2    1.086257    0.187581    0.807605    11.00000   -1.20000
AFIX   0
C84   1    1.097274    0.146339    0.887227    11.00000    0.16022    0.24921 =
         0.10537   -0.04642   -0.04490    0.08330
AFIX  43
H84   2    1.154835    0.148845    0.893480    11.00000   -1.20000
AFIX   0
C85   1    1.053166    0.118584    0.927456    11.00000    0.22134    0.24400 =
         0.09232   -0.04483   -0.03851    0.08662
AFIX  43
H85   2    1.081801    0.099814    0.960674    11.00000   -1.20000
AFIX   0
C86   1    0.971147    0.116445    0.922475    11.00000    0.21581    0.20289 =
         0.08469   -0.02761   -0.01885    0.08721
AFIX  43
H86   2    0.942851    0.098050    0.951867    11.00000   -1.20000
AFIX   0
C87   1    0.928941    0.142041    0.872876    11.00000    0.17655    0.18406 =
         0.07914   -0.02870   -0.01205    0.05247
AFIX  43
H87   2    0.871284    0.140222    0.867730    11.00000   -1.20000
AFIX   0
C88   1    0.846697    0.292822    0.824280    11.00000    0.12308    0.16653 =
         0.09067   -0.01879   -0.01370    0.03447
C89   1    0.908215    0.324724    0.860978    11.00000    0.11832    0.19942 =
         0.11099   -0.03843   -0.01466    0.02109
AFIX  43
H89   2    0.963407    0.317243    0.854898    11.00000   -1.20000
AFIX   0
C90   1    0.890031    0.366898    0.905884    11.00000    0.11464    0.19862 =
         0.11000   -0.03640   -0.00696    0.01478
AFIX  43
H90   2    0.932559    0.388500    0.930103    11.00000   -1.20000
AFIX   0
C91   1    0.809838    0.377694    0.915606    11.00000    0.11942    0.14285 =
         0.08483   -0.00317   -0.00690    0.01877
C92   1    0.748202    0.345431    0.879528    11.00000    0.11194    0.16373 =
         0.07960   -0.00249   -0.00871    0.02207
AFIX  43
H92   2    0.692967    0.352476    0.885669    11.00000   -1.20000
AFIX   0
C93   1    0.767524    0.303068    0.834690    11.00000    0.11412    0.16054 =
         0.09493   -0.01518   -0.02137    0.01804
AFIX  43
H93   2    0.725130    0.280756    0.810767    11.00000   -1.20000
AFIX   0
C94   1    0.790301    0.421275    0.964597    11.00000    0.11585    0.13259 =
         0.08673   -0.00241   -0.00838    0.00934
C95   1    0.837806    0.417434    1.015826    11.00000    0.12154    0.13979 =
         0.09056   -0.00868   -0.01903    0.00089
AFIX  43
H95   2    0.886154    0.388628    1.019598    11.00000   -1.20000
AFIX   0
C96   1    0.814443    0.455259    1.060446    11.00000    0.11210    0.14001 =
         0.08007   -0.00246   -0.01421    0.00043
AFIX  43
H96   2    0.847884    0.452487    1.094848    11.00000   -1.20000
AFIX   0
C97   1    0.743330    0.498053    1.057876    11.00000    0.11767    0.13919 =
         0.07038    0.01004   -0.01054   -0.00398
C98   1    0.694081    0.500849    1.005325    11.00000    0.14152    0.16581 =
         0.07452    0.00142   -0.02198    0.03678
C99   1    0.720071    0.462478    0.959877    11.00000    0.13842    0.15277 =
         0.06887    0.00346   -0.01087    0.02364
AFIX  43
H99   2    0.688219    0.465045    0.924834    11.00000   -1.20000
AFIX   0
O100  4    0.623977    0.535680    0.998133    11.00000    0.16175    0.20875 =
         0.07907   -0.01826   -0.03265    0.07137
C101  1    0.717509    0.533024    1.106498    11.00000    0.10842    0.13065 =
         0.07287    0.00584   -0.01328   -0.00449
AFIX  43
H101  2    0.749398    0.523158    1.140747    11.00000   -1.20000
AFIX   0
N102  3    0.657890    0.574916    1.108816    11.00000    0.10019    0.13757 =
         0.07294    0.00370   -0.01255    0.00332
C103  1    0.628618    0.599331    1.160290    11.00000    0.10678    0.15886 =
         0.06988   -0.00118   -0.01054    0.00324
AFIX  13
H103  2    0.578152    0.570245    1.164469    11.00000   -1.20000
AFIX   0
C104  1    0.686056    0.585315    1.212564    11.00000    0.12066    0.16290 =
         0.06548   -0.00312   -0.01171   -0.00033
C105  1    0.671907    0.522244    1.243340    11.00000    0.13199    0.18558 =
         0.09187    0.00884   -0.01046   -0.01274
AFIX  43
H105  2    0.625678    0.492272    1.232592    11.00000   -1.20000
AFIX   0
C106  1    0.725173    0.502301    1.290155    11.00000    0.14719    0.21165 =
         0.09234    0.02575   -0.01558   -0.01967
AFIX  43
H106  2    0.715988    0.458733    1.310782    11.00000   -1.20000
AFIX   0
C107  1    0.790663    0.547121    1.305378    11.00000    0.13936    0.21048 =
         0.08443    0.02217   -0.01546   -0.01797
AFIX  43
H107  2    0.826850    0.534747    1.337206    11.00000   -1.20000
AFIX   0
C108  1    0.804722    0.609617    1.275312    11.00000    0.13854    0.18941 =
         0.09700    0.01735   -0.02948   -0.02564
AFIX  43
H108  2    0.849975    0.640626    1.286402    11.00000   -1.20000
AFIX   0
C109  1    0.751550    0.627234    1.228015    11.00000    0.12452    0.16638 =
         0.08180    0.00713   -0.01187   -0.01767
AFIX  43
H109  2    0.762134    0.669658    1.206526    11.00000   -1.20000
AFIX   0
C110  1    0.602592    0.679573    1.151243    11.00000    0.13067    0.16373 =
         0.06677   -0.00962   -0.02063    0.01537
AFIX  13
H110  2    0.652556    0.710721    1.150921    11.00000   -1.20000
AFIX   0
C111  1    0.554748    0.708093    1.196537    11.00000    0.13080    0.15559 =
         0.07689   -0.00412   -0.01683    0.01057
C112  1    0.586618    0.765425    1.231791    11.00000    0.14977    0.19523 =
         0.11330   -0.04657   -0.00566    0.00352
AFIX  43
H112  2    0.638175    0.786201    1.226986    11.00000   -1.20000
AFIX   0
C113  1    0.542335    0.791919    1.274011    11.00000    0.19820    0.18516 =
         0.11963   -0.04042    0.00847   -0.00784
AFIX  43
H113  2    0.563750    0.830234    1.298320    11.00000   -1.20000
AFIX   0
C114  1    0.467351    0.761644    1.279771    11.00000    0.18332    0.21763 =
         0.11099   -0.02295    0.02229    0.01015
AFIX  43
H114  2    0.437086    0.779499    1.308335    11.00000   -1.20000
AFIX   0
C115  1    0.435069    0.705726    1.244836    11.00000    0.14253    0.21151 =
         0.09773   -0.00178    0.00099    0.02270
AFIX  43
H115  2    0.382840    0.685867    1.248873    11.00000   -1.20000
AFIX   0
C116  1    0.479469    0.679662    1.204570    11.00000    0.12956    0.19105 =
         0.08999   -0.01611   -0.01198    0.01304
AFIX  43
H116  2    0.457814    0.640492    1.181177    11.00000   -1.20000
AFIX   0

RESI 0
RESI 3 DMF
C1    1    0.514322    0.566211    0.439394    11.00000    0.21330    0.21014 =
         0.20645   -0.07121   -0.00044   -0.04154
AFIX  43
H1    2    0.510034    0.573563    0.477936    11.00000   -1.20000
AFIX   0
O1    4    0.482988    0.513050    0.417117    11.00000    0.16059    0.16302 =
         0.15258   -0.01161   -0.04086    0.01447
N1    3    0.559877    0.621497    0.409220    11.00000    0.25107    0.20941 =
         0.24269   -0.08288    0.04776   -0.04902
C2    1    0.573245    0.608913    0.353559    11.00000    0.30720    0.22188 =
         0.21335   -0.05763    0.06687   -0.04602
AFIX  33
H2A   2    0.547474    0.562089    0.340780    11.00000   -1.50000
H2B   2    0.549823    0.649800    0.330366    11.00000   -1.50000
H2C   2    0.631773    0.606060    0.350657    11.00000   -1.50000
AFIX   0

C3    1    0.589127    0.685093    0.441379    11.00000    0.32752    0.28918 =
         0.33518   -0.14748    0.11916   -0.10440
AFIX  33
H3A   2    0.572129    0.681444    0.478958    11.00000   -1.50000
H3B   2    0.648563    0.686707    0.443687    11.00000   -1.50000
H3C   2    0.566613    0.730448    0.423397    11.00000   -1.50000
AFIX   0
RESI 6 H2O
O1    4    0.504940    0.541065    1.065644    11.00000    0.14518    0.22100 =
         0.19048   -0.07207   -0.01163   -0.01321
AFIX 147
H1    2    0.493342    0.510996    1.039415    11.00000   -1.50000
AFIX   0
RESI 0
RESI 7 DMF
O1    4    0.679130    0.676117    1.029320    11.00000    0.21220    0.22711 =
         0.13014    0.05216    0.04389    0.06437
C2    1    0.800190    0.795271    1.014848    11.00000    0.37632    0.39253 =
         0.38698    0.05721    0.02528    0.03582
AFIX  33
H2A   2    0.767104    0.793680    1.046190    11.00000   -1.50000
H2B   2    0.857521    0.788462    1.028653    11.00000   -1.50000
H2C   2    0.793066    0.843434    0.996067    11.00000   -1.50000
AFIX   0
C3    1    0.810921    0.721842    0.923813    11.00000    0.42786    0.58985 =
         0.36458    0.03534    0.18888   -0.05516
AFIX  33
H3A   2    0.850893    0.760911    0.919215    11.00000   -1.50000
H3B   2    0.838019    0.673381    0.925716    11.00000   -1.50000
H3C   2    0.768894    0.722623    0.892051    11.00000   -1.50000
AFIX   0
N1    3    0.774032    0.734524    0.974568    11.00000    0.33894    0.39238 =
         0.31119    0.05544    0.11512   -0.02297
C1    1    0.712289    0.683047    0.990138    11.00000    0.30733    0.31364 =
         0.23186    0.02994    0.09647    0.02645
AFIX  43
H1    2    0.696016    0.647751    0.961911    11.00000   -1.20000
AFIX   0
RESI 0
RESI 5 H2O
O1    4    0.361249    0.351471    0.481393    11.00000    0.25014    0.20409 =
         0.11927    0.01884    0.02096    0.05210
AFIX 147
H1    2    0.325971    0.336372    0.456384    11.00000   -1.50000
RESI 0

AFIX   0
HKLF 4

REM  sol_a.res in P2(1)
REM R1 =  0.0599 for   14639 Fo > 4sig(Fo)  and  0.0833 for all   23594 data
REM   1174 parameters refined using   2540 restraints

END

WGHT      0.1389      0.0000

REM Highest difference peak  0.491,  deepest hole -0.148,  1-sigma level  0.038
Q1    1   0.3595  0.3534  0.5278  11.00000  0.05    0.26
Q2    1   0.3391  0.4513  0.5099  11.00000  0.05    0.24
Q3    1   0.2966  0.3174  0.4521  11.00000  0.05    0.23
Q4    1   0.7038  0.7208  1.0501  11.00000  0.05    0.23
Q5    1   0.5552  0.6716  0.9755  11.00000  0.05    0.22
Q6    1   0.5808  0.3945  0.6057  11.00000  0.05    0.20
Q7    1   0.2493  0.5397  0.4562  11.00000  0.05    0.20
Q8    1   0.6550  0.5782  0.9918  11.00000  0.05    0.20
Q9    1   0.4664  0.4772  1.0331  11.00000  0.05    0.18
Q10   1   0.4200  0.6422  0.8990  11.00000  0.05    0.18
Q11   1   0.7610  0.4974  1.0500  11.00000  0.05    0.18
Q12   1   0.7966  0.2931  0.8301  11.00000  0.05    0.18
Q13   1   0.1808  0.7473  0.6700  11.00000  0.05    0.18
Q14   1   0.7652  0.4405  0.9618  11.00000  0.05    0.17
Q15   1   0.6321  0.6783  0.9702  11.00000  0.05    0.17
Q16   1   0.4446  0.3699  0.5263  11.00000  0.05    0.17
Q17   1   0.8337  0.3652  0.9151  11.00000  0.05    0.16
Q18   1   0.5233  0.5448  1.0455  11.00000  0.05    0.16
Q19   1   0.5197  0.6496  1.1166  11.00000  0.05    0.16
Q20   1   0.6225  0.6242  1.1546  11.00000  0.05    0.16
;
_shelx_res_checksum               48380
_shelx_hkl_file
;
   0   0   1    2.12    0.07
   0   0  -1    2.05    0.07
   0   0   2 2347.50   66.99
   0   0   2 2207.99   63.02
   0   0  -2 2197.37   62.74
   0   0  -2 2201.62   62.81
   0   0   3   15.86    0.57
   0   0   3   16.78    0.57
   0   0  -3   16.15    0.57
   0   0  -3   15.79    0.50
   0   0   4  462.42   13.31
   0   0   4  475.45   13.67
   0   0  -4  454.42   13.03
   0   0  -4  482.81   13.88
   0   0   5    1.70    0.21
   0   0  -5    1.98    0.28
   0   0  -5    2.05    0.21
   0   0   6    1.13    0.28
   0   0   6    0.50    0.21
   0   0  -6    0.21    0.28
   0   0  -6    0.50    0.21
   0   0  -7   28.47    0.99
   0   0  -7   30.59    1.06
   0   0   8    1.20    0.28
   0   0   8    0.71    0.28
   0   0  -8    1.91    0.28
   0   0  -8    1.42    0.21
   0   0  10    6.37    0.42
   0   0  10    5.67    0.50
   0   0 -10    7.15    0.50
   0   0 -10    6.09    0.42
   0   0  11   14.30    0.64
   0   0  11   13.53    0.71
   0   0 -11   14.02    0.64
   0   0 -11   14.87    0.78
   0   0  12  123.08    3.82
   0   0  12  120.38    3.68
   0   0 -12  119.96    3.75
   0   0 -12  123.22    3.75
   0   0  13   10.41    0.64
   0   0  13    9.91    0.57
   0   0 -13   10.20    0.57
   0   0 -13   10.83    0.64
   0   0  14   67.77    2.34
   0   0  14   65.57    2.12
   0   0 -14   65.22    2.20
   0   0 -14   61.18    1.98
   0   0  15    0.07    0.35
   0   0  15   -0.14    0.28
   0   0 -15   -0.50    0.35
   0   0 -15    0.21    0.28
   0   0  16   68.83    2.41
   0   0  16   68.83    2.27
   0   0 -16   70.11    2.41
   0   0 -16   65.29    2.20
   0   0  17    0.21    0.50
   0   0 -17    0.71    0.35
   0   0  18   70.18    2.48
   0   0  18   67.49    2.27
   0   0 -18   68.90    2.27
   0   0 -18   68.12    2.41
   0   0  19    1.77    0.42
   0   0  19    1.20    0.50
   0   0 -19    2.05    0.35
   0   0 -19    1.70    0.50
   0   0  20    1.77    0.42
   0   0  20    2.27    0.57
   0   0 -20    1.42    0.50
   0   0 -20    2.12    0.42
   0   0  21    3.68    0.71
   0   0  21    3.05    0.50
   0   0 -21    3.89    0.50
   0   0 -21    4.82    0.64
   0   0  22   14.73    0.85
   0   0  22   13.67    1.06
   0   0 -22   13.88    0.85
   0   0 -22   13.31    0.92
   0   0  23    0.64    0.42
   0   0  23    0.92    0.57
   0   0 -23    0.85    0.42
   0   0 -23    0.42    0.50
   0   0  24    7.58    0.71
   0   0  24    8.29    0.85
   0   0 -24    7.51    0.64
   0   0 -24    7.01    0.78
   0   0  25    0.00    0.57
   0   0  25   -0.07    0.42
   0   0 -25    0.50    0.57
   0   0 -25    0.07    0.42
   0   0  26    1.42    0.57
   0   0  26    1.91    0.50
   0   0 -26    2.27    0.64
   0   0 -26    2.34    0.50
   0   0  27    0.42    0.57
   0   0  27   -0.50    0.42
   0   0 -27   -0.42    0.57
   0   0 -27   -0.42    0.42
   0   1   1  323.91    9.28
   0   1  -1  325.39    9.28
   0  -1   2 1206.68   34.49
   0  -1   2 1261.21   35.97
   0   1   2 1328.48   37.96
   0   1   2 1307.23   37.32
   0   1  -2 1257.66   35.90
   0   1  -2 1250.58   35.69
   0  -1   3  181.50    5.24
   0  -1   3  182.63    5.31
   0  -1  -3  196.72    5.67
   0  -1  -3  200.69    5.81
   0   1   3  199.63    5.81
   0   1   3  188.93    5.45
   0   1  -3  192.54    5.59
   0   1  -3  181.57    5.24
   0  -1   4  158.70    4.60
   0  -1   4  166.06    4.82
   0  -1  -4  166.77    4.89
   0  -1  -4  160.68    4.67
   0   1   4  169.53    4.96
   0   1   4  164.15    4.74
   0   1  -4  168.68    4.89
   0   1  -4  162.87    4.74
   0  -1   5 1552.96   44.40
   0  -1   5 1550.13   44.33
   0  -1  -5 1586.95   45.32
   0  -1  -5 1575.62   45.04
   0   1   5 1579.87   45.11
   0   1   5 1584.83   45.32
   0   1  -5 1563.58   44.68
   0   1  -5 1552.25   44.40
   0  -1   6   75.63    2.34
   0  -1   6   76.90    2.34
   0  -1  -6   73.93    2.27
   0  -1  -6   75.63    2.34
   0   1   6   70.46    2.12
   0   1   6   73.65    2.27
   0   1  -6   73.72    2.27
   0   1  -6   70.39    2.12
   0  -1   7  132.56    3.89
   0  -1   7  135.89    4.11
   0  -1  -7  133.13    3.97
   0  -1  -7  137.03    4.11
   0   1   7  139.15    4.18
   0   1   7  136.60    4.04
   0   1  -7  136.03    4.04
   0   1  -7  136.18    4.04
   0  -1   8   21.39    0.78
   0  -1   8   20.11    0.85
   0  -1  -8   20.25    0.85
   0  -1  -8   21.24    0.78
   0   1   8   19.33    0.71
   0   1   8   17.70    0.78
   0   1  -8   17.56    0.71
   0   1  -8   19.19    0.71
   0  -1   9    5.59    0.35
   0  -1   9    5.74    0.42
   0   1  -9    4.82    0.42
   0   1  -9    5.31    0.35
   0  -1  10   77.97    2.41
   0  -1  10   79.45    2.55
   0  -1 -10   83.99    2.69
   0  -1 -10   79.38    2.48
   0   1  10   76.90    2.41
   0   1  10   79.52    2.55
   0   1 -10   79.95    2.55
   0   1 -10   78.60    2.48
   0  -1  11    7.72    0.57
   0  -1  11    8.50    0.50
   0  -1 -11    7.08    0.42
   0  -1 -11    8.29    0.57
   0   1  11    9.06    0.50
   0   1  11    9.28    0.64
   0   1 -11    8.71    0.50
   0   1 -11    7.86    0.57
   0  -1  12   42.63    1.56
   0  -1  12   43.13    1.49
   0  -1 -12   44.83    1.63
   0  -1 -12   44.83    1.56
   0   1  12   46.10    1.63
   0   1  12   44.97    1.56
   0   1 -12   44.83    1.49
   0   1 -12   46.45    1.63
   0  -1  13  215.91    6.51
   0  -1  13  216.41    6.44
   0  -1 -13  213.93    6.37
   0  -1 -13  217.12    6.51
   0   1  13  217.97    6.59
   0   1  13  213.01    6.30
   0   1 -13  220.94    6.66
   0   1 -13  219.03    6.51
   0  -1  14   35.19    1.42
   0  -1  14   35.41    1.27
   0  -1 -14   35.12    1.27
   0  -1 -14   35.55    1.35
   0   1  14   35.48    1.42
   0   1  14   33.00    1.20
   0   1 -14   35.83    1.27
   0   1 -14   36.61    1.42
   0  -1  15   33.35    1.35
   0  -1  15   35.55    1.35
   0  -1 -15   33.00    1.35
   0  -1 -15   32.86    1.20
   0   1 -15   30.31    1.13
   0   1 -15   33.57    1.35
   0  -1  16  127.68    3.97
   0  -1  16  119.68    3.82
   0  -1 -16  124.56    3.97
   0  -1 -16  121.38    3.75
   0   1 -16  121.45    3.75
   0   1 -16  118.33    3.75
   0  -1  17  130.16    4.18
   0  -1  17  137.45    4.25
   0   1 -17  132.56    4.11
   0   1 -17  132.49    4.25
   0  -1  18   48.72    1.91
   0  -1  18   49.15    1.77
   0  -1 -18   46.60    1.70
   0  -1 -18   47.23    1.77
   0   1  18   45.96    1.84
   0   1  18   45.60    1.70
   0   1 -18   44.61    1.63
   0   1 -18   46.17    1.77
   0  -1  19    1.20    0.42
   0  -1  19    0.85    0.50
   0  -1 -19    1.27    0.42
   0  -1 -19    0.92    0.35
   0   1  19    0.78    0.50
   0   1  19    1.27    0.42
   0   1 -19    1.20    0.35
   0   1 -19    0.57    0.42
   0  -1  20    9.49    0.85
   0  -1  20    8.36    0.71
   0  -1 -20    8.43    0.71
   0  -1 -20    8.36    0.64
   0   1  20    9.21    0.78
   0   1  20    9.77    0.71
   0   1 -20    7.79    0.71
   0   1 -20    9.06    0.64
   0  -1  21    1.13    0.42
   0  -1  21    1.13    0.57
   0  -1 -21    0.99    0.50
   0  -1 -21    1.56    0.42
   0   1  21    1.20    0.57
   0   1  21    1.63    0.42
   0   1 -21    0.78    0.35
   0   1 -21    1.13    0.50
   0  -1  22    3.47    0.71
   0  -1  22    3.19    0.50
   0  -1 -22    2.76    0.57
   0  -1 -22    2.41    0.50
   0   1  22    2.76    0.50
   0   1  22    3.61    0.71
   0   1 -22    3.54    0.64
   0   1 -22    3.82    0.50
   0  -1  23    2.55    0.64
   0  -1  23    3.26    0.50
   0  -1 -23    2.41    0.50
   0  -1 -23    2.05    0.64
   0   1  23    2.12    0.64
   0   1  23    2.12    0.50
   0   1 -23    1.70    0.57
   0   1 -23    2.27    0.50
   0  -1  24    0.99    0.64
   0  -1  24    1.56    0.50
   0  -1 -24    1.20    0.42
   0  -1 -24    0.99    0.57
   0   1  24    1.70    0.42
   0   1  24    1.13    0.64
   0   1 -24    2.05    0.42
   0   1 -24    0.99    0.57
   0  -1  25    3.12    0.57
   0  -1  25    2.83    0.71
   0  -1 -25    2.62    0.50
   0  -1 -25    3.12    0.64
   0   1  25    2.83    0.50
   0   1  25    3.89    0.71
   0   1 -25    1.77    0.64
   0   1 -25    3.19    0.50
   0  -1  26    3.97    0.71
   0  -1  26    4.89    0.64
   0  -1 -26    4.04    0.57
   0  -1 -26    4.82    0.71
   0   1  26    3.97    0.71
   0   1  26    4.53    0.64
   0   1 -26    5.95    0.64
   0   1 -26    4.53    0.71
   0  -1  27    2.76    0.57
   0  -1  27    1.70    0.64
   0  -1 -27    1.63    0.50
   0  -1 -27    2.05    0.64
   0   1  27    2.20    0.64
   0   1  27    2.34    0.57
   0   1 -27    2.55    0.64
   0   1 -27    1.49    0.50
   0  -1  28    0.00    0.50
   0  -1  28   -0.21    0.50
   0   1 -28    0.99    0.50
   0   1 -28   -0.35    0.57
   0   2   0   42.98    1.27
   0   2   0   45.75    1.35
   0  -2  -1 1698.13   48.44
   0  -2  -1 1726.46   49.29
   0   2   1 1758.32   50.21
   0   2   1 1683.26   48.08
   0   2  -1 1596.16   45.60
   0   2  -1 1599.70   45.68
   0  -2   2 1429.04   40.79
   0  -2  -2 1453.82   41.50
   0  -2  -2 1417.71   40.51
   0   2   2 1363.89   38.95
   0   2   2 1412.75   40.36
   0   2  -2 1352.56   38.59
   0   2  -2 1328.48   37.96
   0  -2   3  595.90   17.07
   0  -2   3  592.86   17.00
   0  -2  -3  614.10   17.63
   0  -2  -3  624.65   17.92
   0   2   3  634.43   18.13
   0   2   3  610.99   17.49
   0   2  -3  593.35   17.00
   0  -2   4   54.95    1.63
   0  -2   4   57.86    1.77
   0  -2  -4   53.75    1.63
   0  -2  -4   59.13    1.84
   0   2   4   61.89    1.84
   0   2   4   61.04    1.84
   0   2  -4   63.52    1.91
   0   2  -4   59.55    1.77
   0  -2   5   27.33    0.92
   0  -2   5   26.13    0.85
   0  -2  -5   26.41    0.85
   0  -2  -5   28.11    0.99
   0   2   5   26.41    0.92
   0   2   5   27.48    0.99
   0   2  -5   26.13    0.92
   0   2  -5   27.83    0.92
   0  -2   6  121.31    3.61
   0  -2   6  129.66    3.82
   0  -2  -6  121.52    3.61
   0  -2  -6  119.96    3.61
   0   2   6  129.31    3.82
   0   2   6  130.72    3.89
   0   2  -6  125.55    3.75
   0   2  -6  132.85    3.89
   0  -2   7  133.27    3.97
   0  -2   7  130.37    3.89
   0  -2  -7  130.87    3.89
   0  -2  -7  128.81    3.82
   0   2   7  133.63    4.04
   0   2   7  132.56    3.97
   0   2  -7  130.94    3.89
   0   2  -7  128.81    3.82
   0  -2   8  124.21    3.75
   0  -2   8  121.87    3.61
   0  -2  -8  121.45    3.68
   0  -2  -8  123.57    3.68
   0   2   8  128.03    3.89
   0   2   8  125.20    3.75
   0   2  -8  125.34    3.75
   0   2  -8  125.55    3.75
   0  -2   9   51.06    1.63
   0  -2   9   52.54    1.77
   0   2  -9   49.29    1.63
   0   2  -9   48.79    1.56
   0  -2  10   30.59    1.20
   0  -2  10   29.95    1.06
   0   2  10   33.07    1.27
   0   2  10   34.06    1.20
   0   2 -10   33.57    1.20
   0   2 -10   33.07    1.20
   0  -2  11    8.92    0.57
   0  -2  11    7.29    0.50
   0   2  11    5.59    0.42
   0   2  11    5.24    0.50
   0   2 -11    4.53    0.50
   0   2 -11    5.31    0.42
   0  -2  12    9.84    0.64
   0  -2  12   10.48    0.57
   0  -2 -12    9.35    0.50
   0  -2 -12    9.49    0.64
   0   2  12    9.14    0.50
   0   2  12    9.42    0.64
   0   2 -12    8.85    0.50
   0   2 -12    7.86    0.57
   0  -2  13    2.41    0.42
   0  -2  13    1.91    0.35
   0  -2 -13    2.41    0.35
   0  -2 -13    2.20    0.35
   0   2  13    1.06    0.28
   0   2  13    0.57    0.35
   0   2 -13    0.35    0.35
   0   2 -13    0.85    0.28
   0  -2  14    3.47    0.50
   0  -2  14    1.91    0.35
   0  -2 -14    2.83    0.42
   0  -2 -14    2.27    0.35
   0   2  14    2.20    0.42
   0   2  14    2.62    0.35
   0   2 -14    1.56    0.28
   0   2 -14    2.76    0.42
   0  -2  15   45.11    1.70
   0  -2  15   47.09    1.63
   0  -2 -15   43.90    1.56
   0  -2 -15   45.11    1.70
   0   2  15   45.39    1.70
   0   2  15   44.19    1.56
   0   2 -15   45.39    1.70
   0   2 -15   44.75    1.56
   0  -2  16   33.57    1.27
   0  -2  16   33.99    1.42
   0  -2 -16   34.77    1.42
   0  -2 -16   34.13    1.27
   0   2  16   34.84    1.42
   0   2  16   35.76    1.35
   0   2 -16   35.90    1.35
   0   2 -16   33.92    1.42
   0  -2  17    1.35    0.35
   0  -2  17    0.64    0.42
   0   2 -17    0.50    0.42
   0   2 -17    1.06    0.35
   0  -2  18   86.04    2.97
   0  -2  18   85.90    2.83
   0  -2 -18   84.62    2.90
   0  -2 -18   85.12    2.76
   0   2  18   84.91    2.90
   0   2  18   83.42    2.76
   0   2 -18   83.49    2.69
   0   2 -18   82.57    2.83
   0  -2  19   47.80    1.91
   0  -2  19   43.27    1.63
   0  -2 -19   43.48    1.63
   0  -2 -19   43.34    1.70
   0   2  19   44.47    1.63
   0   2  19   42.56    1.70
   0   2 -19   43.06    1.63
   0   2 -19   42.35    1.70
   0  -2  20  105.73    3.47
   0  -2  20  102.75    3.47
   0  -2 -20  111.39    3.68
   0  -2 -20  106.93    3.40
   0   2  20  102.19    3.33
   0   2  20  104.95    3.54
   0   2 -20  102.19    3.47
   0   2 -20  102.40    3.26
   0  -2  21    3.97    0.50
   0  -2  21    4.60    0.71
   0  -2 -21    3.97    0.64
   0  -2 -21    2.55    0.42
   0   2  21    4.18    0.50
   0   2  21    4.25    0.64
   0   2 -21    3.89    0.64
   0   2 -21    5.03    0.50
   0  -2  22    8.21    0.85
   0  -2  22    7.72    0.64
   0  -2 -22    7.22    0.78
   0  -2 -22    7.79    0.64
   0   2  22    6.80    0.78
   0   2  22    6.87    0.64
   0   2 -22    7.29    0.64
   0   2 -22    6.80    0.78
   0  -2  23    0.35    0.57
   0  -2  23    0.35    0.35
   0   2 -23   -0.14    0.50
   0   2 -23   -0.85    0.35
   0  -2  24    3.54    0.57
   0  -2  24    4.53    0.78
   0  -2 -24    3.33    0.50
   0  -2 -24    3.97    0.64
   0   2 -24    3.54    0.57
   0   2 -24    2.55    0.64
   0  -2  25    3.12    0.57
   0  -2  25    2.27    0.71
   0  -2 -25    3.82    0.57
   0  -2 -25    3.97    0.64
   0   2  25    2.97    0.50
   0   2  25    2.83    0.64
   0   2 -25    2.55    0.64
   0   2 -25    3.61    0.57
   0  -2  26    0.92    0.57
   0  -2  26   -0.07    0.42
   0  -2 -26    0.78    0.50
   0  -2 -26    0.35    0.42
   0   2  26    0.42    0.57
   0   2  26    0.14    0.42
   0   2 -26    0.28    0.42
   0   2 -26    0.21    0.50
   0  -2  27   -0.64    0.57
   0  -2  27    0.07    0.50
   0  -2 -27    0.21    0.42
   0  -2 -27    0.35    0.57
   0   2  27    0.28    0.57
   0   2  27    0.28    0.42
   0   2 -27    0.57    0.57
   0   2 -27    0.99    0.42
   0  -2  28    0.42    0.57
   0  -2  28   -0.07    0.50
   0   2 -28   -0.14    0.50
   0   2 -28    1.56    0.64
   0  -3   0   -0.07    0.07
   0  -3   0    0.07    0.07
   0   3   0    0.14    0.07
   0   3   0    0.21    0.14
   0  -3   1  651.07   18.70
   0  -3  -1  691.22   19.76
   0  -3  -1  691.36   19.76
   0   3   1  696.39   19.90
   0   3   1  700.07   20.04
   0   3  -1  640.52   18.41
   0   3  -1  720.89   20.75
   0  -3   2 1144.36   32.72
   0  -3   2 1162.07   33.21
   0  -3  -2 1258.37   35.97
   0  -3  -2 1212.34   34.63
   0   3   2 1225.80   35.05
   0   3   2 1237.13   35.34
   0   3  -2 1146.49   32.72
   0   3  -2 1139.40   32.57
   0  -3   3  414.05   11.90
   0  -3   3  449.74   12.89
   0  -3  -3  448.75   12.89
   0  -3  -3  442.87   12.75
   0   3   3  427.72   12.32
   0   3   3  454.70   13.03
   0   3  -3  431.12   12.39
   0   3  -3  441.81   12.68
   0  -3   4 1802.23   51.48
   0  -3   4 1879.42   53.68
   0  -3  -4 1829.14   52.26
   0  -3  -4 1839.76   52.62
   0   3   4 1815.68   51.91
   0   3   4 1814.97   51.84
   0   3  -4 1839.76   52.54
   0   3  -4 1823.47   52.05
   0  -3   5  244.38    7.08
   0  -3   5  248.20    7.15
   0  -3  -5  258.97    7.51
   0  -3  -5  259.61    7.58
   0   3   5  264.85    7.65
   0   3   5  252.81    7.36
   0   3  -5  247.99    7.15
   0   3  -5  252.60    7.29
   0  -3   6  331.27    9.56
   0  -3   6  345.57    9.98
   0  -3  -6  348.19   10.06
   0  -3  -6  350.67   10.20
   0   3   6  360.94   10.41
   0   3   6  352.80   10.27
   0   3  -6  356.34   10.34
   0   3  -6  350.32   10.13
   0  -3   7   48.79    1.63
   0  -3   7   47.66    1.49
   0  -3  -7   46.60    1.49
   0  -3  -7   48.22    1.56
   0   3   7   49.43    1.63
   0   3   7   46.67    1.49
   0   3  -7   48.22    1.56
   0   3  -7   46.10    1.49
   0  -3   8   17.21    0.71
   0  -3   8   15.65    0.64
   0  -3  -8   16.57    0.71
   0  -3  -8   15.79    0.64
   0   3   8   11.12    0.57
   0   3   8   10.69    0.50
   0   3  -8   10.69    0.57
   0   3  -8   10.06    0.50
   0  -3   9   64.51    2.05
   0  -3   9   65.93    2.12
   0  -3  -9   66.28    2.12
   0   3   9   66.57    2.12
   0   3  -9   63.73    1.98
   0   3  -9   65.43    2.12
   0  -3 -10    4.89    0.42
   0  -3 -10    4.74    0.35
   0   3  10    3.33    0.42
   0   3  10    3.68    0.35
   0  -3  11   26.48    0.99
   0  -3  11   26.98    1.06
   0  -3 -11   25.14    1.06
   0  -3 -11   25.42    0.99
   0   3  11   27.26    0.99
   0   3  11   26.70    1.06
   0   3 -11   25.49    0.99
   0   3 -11   26.06    1.06
   0  -3  12   54.53    1.84
   0  -3  12   54.46    1.91
   0  -3 -12   52.62    1.84
   0  -3 -12   54.95    1.84
   0   3  12   51.06    1.77
   0   3  12   52.12    1.77
   0   3 -12   52.19    1.70
   0   3 -12   51.91    1.77
   0  -3  13    4.82    0.50
   0  -3  13    4.25    0.42
   0  -3 -13    4.46    0.50
   0  -3 -13    3.61    0.35
   0   3  13    5.31    0.50
   0   3  13    3.89    0.35
   0   3 -13    4.89    0.50
   0   3 -13    3.97    0.35
   0  -3  14  138.09    4.25
   0  -3  14  129.87    4.11
   0  -3 -14  129.73    3.97
   0  -3 -14  129.94    4.11
   0   3  14  135.26    4.25
   0   3  14  132.28    4.04
   0   3 -14  138.94    4.32
   0   3 -14  138.58    4.18
   0  -3  15    3.82    0.42
   0  -3 -15    3.82    0.50
   0  -3 -15    5.24    0.42
   0   3  15    5.24    0.57
   0   3  15    4.82    0.42
   0   3 -15    4.39    0.42
   0   3 -15    4.18    0.50
   0  -3  16  152.32    4.82
   0  -3  16  154.45    4.74
   0  -3 -16  147.01    4.60
   0  -3 -16  147.01    4.53
   0   3  16  145.67    4.60
   0   3  16  148.85    4.53
   0   3 -16  146.73    4.60
   0   3 -16  151.12    4.60
   0  -3  17    4.60    0.50
   0  -3  17    5.24    0.64
   0  -3 -17    4.32    0.42
   0  -3 -17    4.74    0.57
   0   3  17    2.97    0.57
   0   3  17    4.60    0.50
   0   3 -17    4.96    0.57
   0   3 -17    3.89    0.42
   0  -3  18  125.41    3.97
   0  -3  18  130.79    4.32
   0  -3 -18  122.93    3.97
   0  -3 -18  119.75    3.75
   0   3  18  121.31    3.82
   0   3  18  123.57    4.04
   0   3 -18  125.34    4.04
   0  -3  19   12.39    0.78
   0  -3  19   14.23    0.92
   0  -3 -19   13.81    0.92
   0  -3 -19   13.74    0.78
   0   3  19   13.53    0.78
   0   3  19   12.75    0.92
   0   3 -19   14.02    0.78
   0   3 -19   13.17    0.85
   0  -3  20   19.54    1.13
   0  -3  20   19.12    0.99
   0   3  20   21.24    0.99
   0   3  20   21.10    1.13
   0   3 -20   20.04    0.99
   0   3 -20   19.69    1.13
   0  -3  21   19.05    0.99
   0  -3  21   19.47    1.20
   0  -3 -21   19.47    1.35
   0  -3 -21   19.69    1.06
   0   3  21   19.62    1.13
   0   3  21   21.60    1.06
   0   3 -21   19.47    1.13
   0   3 -21   20.18    0.99
   0  -3  22    3.40    0.71
   0  -3  22    1.91    0.50
   0  -3 -22    3.68    0.64
   0  -3 -22    2.90    0.50
   0   3  22    3.33    0.50
   0   3  22    4.46    0.71
   0   3 -22    2.55    0.57
   0   3 -22    2.55    0.50
   0  -3  23    1.98    0.64
   0  -3  23    1.20    0.42
   0   3 -23    1.35    0.57
   0   3 -23    1.49    0.42
   0  -3 -24    0.71    0.42
   0  -3 -24    0.50    0.50
   0   3  24    0.28    0.57
   0   3  24    0.99    0.42
   0  -3  25    0.85    0.50
   0  -3  25   -0.14    0.57
   0  -3 -25    0.35    0.57
   0  -3 -25    0.42    0.42
   0   3  25    0.71    0.42
   0   3  25    1.13    0.57
   0   3 -25    0.21    0.57
   0   3 -25    0.71    0.42
   0  -3  26    2.12    0.50
   0  -3  26    0.71    0.57
   0  -3 -26    2.12    0.57
   0  -3 -26    2.12    0.50
   0   3  26    2.12    0.64
   0   3  26    2.69    0.50
   0   3 -26    1.77    0.50
   0   3 -26    1.27    0.57
   0  -3  27    0.35    0.50
   0  -3  27    0.28    0.57
   0  -3 -27    0.57    0.57
   0  -3 -27    0.50    0.42
   0   3  27    0.92    0.50
   0   3  27    0.14    0.57
   0   3 -27    0.07    0.57
   0   3 -27    1.27    0.50
   0  -3  28    3.54    0.64
   0  -3  28    2.48    0.57
   0   3 -28    3.19    0.57
   0   3 -28    2.41    0.64
   0   4   0 1115.33   31.94
   0   4   0 1048.05   30.03
   0  -4  -1   19.33    0.64
   0  -4  -1   19.47    0.64
   0   4   1   10.83    0.35
   0   4   1   10.06    0.35
   0  -4   2 1796.56   51.34
   0  -4  -2 1902.78   54.31
   0  -4  -2 1931.11   55.16
   0   4   2 1858.88   53.11
   0   4   2 1933.23   55.16
   0   4  -2 1864.54   53.32
   0   4  -2 1833.39   52.40
   0  -4   3   23.37    0.78
   0  -4   3   24.36    0.78
   0  -4  -3   25.14    0.85
   0  -4  -3   23.58    0.85
   0   4   3   23.72    0.78
   0   4   3   21.74    0.78
   0   4  -3   23.58    0.71
   0  -4   4  990.69   28.33
   0  -4   4  924.84   26.48
   0  -4  -4  982.90   28.11
   0  -4  -4  965.20   27.62
   0   4   4 1002.73   28.68
   0   4   4  933.33   26.77
   0   4  -4  967.33   27.69
   0  -4   5  601.85   17.28
   0  -4   5  578.20   16.64
   0  -4  -5  597.60   17.14
   0  -4  -5  590.59   17.00
   0   4   5  590.88   17.00
   0   4   5  590.73   17.00
   0   4  -5  593.99   17.07
   0   4  -5  561.06   16.07
   0  -4   6   38.95    1.27
   0  -4   6   36.89    1.20
   0  -4  -6   37.46    1.20
   0  -4  -6   36.47    1.27
   0   4   6   37.32    1.20
   0   4   6   35.62    1.20
   0   4  -6   35.48    1.20
   0   4  -6   37.11    1.20
   0  -4   7   99.14    3.05
   0  -4   7  102.75    3.05
   0  -4  -7   99.99    3.05
   0  -4  -7  102.68    3.12
   0   4   7  106.72    3.19
   0   4   7  104.52    3.19
   0   4  -7  107.43    3.26
   0   4  -7  104.59    3.12
   0  -4   8   15.86    0.71
   0  -4   8   15.93    0.64
   0  -4  -8   16.07    0.64
   0  -4  -8   14.45    0.71
   0   4   8   17.28    0.71
   0   4   8   17.28    0.78
   0   4  -8   17.21    0.71
   0   4  -8   17.28    0.64
   0  -4   9   30.95    1.06
   0  -4   9   27.48    1.06
   0  -4  -9   29.18    1.13
   0  -4  -9   30.17    1.06
   0   4   9   31.87    1.20
   0   4   9   32.36    1.13
   0   4  -9   30.52    1.13
   0   4  -9   32.43    1.13
   0  -4 -10   47.73    1.56
   0  -4 -10   51.48    1.77
   0   4  10   49.36    1.70
   0   4  10   52.19    1.70
   0  -4  11   10.27    0.57
   0  -4  11   11.19    0.64
   0  -4 -11   10.69    0.57
   0  -4 -11   11.12    0.64
   0   4  11   12.53    0.64
   0   4  11   12.96    0.71
   0   4 -11   10.34    0.64
   0   4 -11   12.25    0.57
   0  -4  12   75.35    2.41
   0  -4  12   75.98    2.48
   0  -4 -12   75.84    2.48
   0  -4 -12   73.15    2.34
   0   4  12   75.13    2.41
   0   4  12   70.04    2.34
   0   4 -12   74.14    2.41
   0   4 -12   74.43    2.34
   0  -4  13   88.09    2.76
   0  -4  13   92.70    3.05
   0  -4 -13   86.25    2.69
   0  -4 -13   83.84    2.76
   0   4  13   88.02    2.83
   0   4  13   87.88    2.76
   0   4 -13   85.83    2.76
   0   4 -13   86.68    2.69
   0  -4  14   10.98    0.71
   0  -4  14   12.89    0.64
   0  -4 -14   12.11    0.64
   0  -4 -14   12.60    0.71
   0   4  14   12.60    0.64
   0   4  14   13.17    0.78
   0   4 -14   12.89    0.64
   0   4 -14   12.75    0.71
   0  -4  15    0.99    0.35
   0  -4  15    1.56    0.50
   0  -4 -15    0.92    0.35
   0  -4 -15    1.20    0.28
   0   4  15    0.78    0.42
   0   4  15    0.57    0.28
   0   4 -15    0.92    0.28
   0   4 -15    0.78    0.42
   0  -4  16   31.94    1.27
   0  -4  16   33.00    1.42
   0  -4 -16   30.31    1.20
   0  -4 -16   34.13    1.42
   0   4  16   32.01    1.20
   0   4  16   30.31    1.27
   0   4 -16   31.72    1.35
   0   4 -16   31.65    1.20
   0  -4  17   20.82    0.99
   0  -4  17   18.77    1.06
   0  -4 -17   19.83    0.99
   0  -4 -17   18.55    0.85
   0   4  17   19.97    0.92
   0   4 -17   17.07    0.85
   0   4 -17   17.00    0.99
   0  -4 -18    3.68    0.57
   0  -4 -18    4.04    0.42
   0   4  18    2.69    0.42
   0   4  18    2.48    0.50
   0  -4  19   16.29    0.85
   0  -4  19   17.14    1.06
   0  -4 -19   15.08    0.92
   0  -4 -19   16.78    0.85
   0   4  19   17.14    0.85
   0   4  19   16.15    0.99
   0   4 -19   15.23    0.92
   0   4 -19   15.65    0.85
   0  -4  20   12.32    0.78
   0  -4  20   12.60    0.92
   0  -4 -20   13.88    0.78
   0  -4 -20   12.89    0.92
   0   4  20   15.30    0.85
   0   4  20   13.24    0.92
   0   4 -20   14.09    0.92
   0   4 -20   14.52    0.78
   0  -4  21   15.86    1.06
   0  -4  21   15.72    0.92
   0  -4 -21   17.00    0.92
   0  -4 -21   15.65    0.99
   0   4  21   16.15    1.06
   0   4  21   15.86    0.85
   0   4 -21   13.17    0.78
   0   4 -21   15.44    0.99
   0  -4  22    1.06    0.42
   0  -4  22    0.50    0.57
   0  -4 -22    0.99    0.50
   0  -4 -22    1.06    0.42
   0   4  22   -0.28    0.35
   0   4  22    0.57    0.57
   0   4 -22    0.28    0.35
   0   4 -22    0.00    0.50
   0  -4  23    6.09    0.64
   0  -4  23    7.58    0.85
   0  -4 -23    5.81    0.64
   0  -4 -23    6.66    0.71
   0   4  23    8.14    0.92
   0   4  23    8.36    0.64
   0   4 -23    8.43    0.78
   0   4 -23    6.87    0.64
   0   4  24    2.48    0.64
   0   4  24    2.83    0.50
   0  -4  25    0.50    0.50
   0  -4  25    0.42    0.50
   0  -4 -25    1.06    0.42
   0  -4 -25    1.42    0.57
   0   4  25    0.35    0.42
   0   4  25    0.64    0.50
   0   4 -25   -0.21    0.50
   0   4 -25    0.07    0.35
   0  -4  26    0.92    0.57
   0  -4  26   -0.57    0.42
   0  -4 -26   -0.50    0.50
   0  -4 -26   -0.14    0.42
   0   4  26   -0.71    0.42
   0   4  26   -0.21    0.50
   0   4 -26   -0.14    0.42
   0   4 -26    0.00    0.50
   0  -4  27    0.64    0.57
   0  -4  27    0.35    0.50
   0  -4 -27    0.78    0.50
   0  -4 -27   -0.14    0.50
   0   4  27    0.14    0.50
   0   4  27    1.13    0.57
   0   4 -27    0.07    0.50
   0   4 -27    0.57    0.57
   0  -4  28    0.28    0.50
   0  -4  28    0.64    0.57
   0   4 -28    2.20    0.57
   0   4 -28    0.71    0.57
   0  -5   0   -0.07    0.07
   0  -5   0   -0.07    0.07
   0   5   0    0.07    0.14
   0   5   0    0.07    0.07
   0  -5  -1  310.88    8.92
   0  -5  -1  301.32    8.64
   0   5   1  308.89    8.85
   0   5   1  311.37    8.92
   0  -5   2  439.55   12.60
   0  -5  -2  470.99   13.53
   0  -5  -2  447.83   12.89
   0   5   2  457.89   13.17
   0   5   2  464.12   13.31
   0   5  -2  446.49   12.82
   0   5  -2  485.86   13.95
   0  -5   3  417.95   11.97
   0  -5   3  460.01   13.17
   0  -5  -3  439.05   12.68
   0  -5  -3  440.04   12.60
   0   5   3  427.72   12.32
   0   5   3  426.02   12.25
   0   5  -3  413.34   11.83
   0   5  -3  421.70   12.11
   0  -5   4   77.19    2.27
   0  -5   4   76.13    2.27
   0  -5  -4   74.57    2.27
   0  -5  -4   78.82    2.34
   0   5   4   77.97    2.41
   0   5   4   80.59    2.41
   0   5  -4   77.40    2.34
   0   5  -4   79.03    2.34
   0  -5   5    7.01    0.35
   0  -5   5    6.59    0.35
   0  -5  -5    6.02    0.35
   0  -5  -5    6.23    0.42
   0   5   5    4.18    0.35
   0   5   5    4.32    0.28
   0   5  -5    3.75    0.21
   0   5  -5    3.75    0.28
   0  -5   6  296.92    8.57
   0  -5   6  290.34    8.43
   0  -5  -6  294.38    8.57
   0  -5  -6  298.84    8.64
   0   5   6  302.45    8.78
   0   5   6  292.25    8.57
   0   5  -6  289.63    8.43
   0   5  -6  298.20    8.64
   0  -5   7   94.75    2.90
   0  -5   7   95.10    2.83
   0  -5  -7   96.73    2.97
   0  -5  -7   94.54    2.83
   0   5   7   94.11    2.90
   0   5   7   97.02    2.97
   0   5  -7   94.61    2.83
   0  -5   8   56.16    1.77
   0  -5   8   54.74    1.77
   0   5  -8   57.15    1.77
   0   5  -8   54.67    1.77
   0  -5   9   61.25    1.98
   0  -5   9   61.61    1.98
   0  -5  -9   62.10    2.05
   0  -5  -9   59.91    1.91
   0   5   9   58.14    1.98
   0   5   9   59.13    1.91
   0   5  -9   57.57    1.91
   0   5  -9   56.51    1.77
   0  -5 -10   47.30    1.56
   0  -5 -10   48.37    1.70
   0   5  10   45.46    1.63
   0   5  10   48.30    1.63
   0  -5  11   64.44    2.05
   0  -5  11   64.80    2.20
   0  -5 -11   60.97    1.98
   0  -5 -11   64.23    2.12
   0   5  11   61.82    2.12
   0   5  11   61.47    1.98
   0   5 -11   63.95    2.12
   0   5 -11   63.80    2.05
   0  -5  12   15.30    0.71
   0  -5  12   16.00    0.85
   0  -5 -12   14.73    0.78
   0  -5 -12   14.09    0.64
   0   5  12   13.95    0.64
   0   5  12   12.82    0.71
   0   5 -12   14.66    0.78
   0   5 -12   14.02    0.64
   0  -5  13   83.99    2.69
   0  -5  13   83.84    2.76
   0  -5 -13   81.86    2.62
   0  -5 -13   78.32    2.62
   0   5  13   79.45    2.62
   0   5  13   81.65    2.62
   0   5 -13   82.99    2.62
   0   5 -13   82.57    2.69
   0  -5  14   27.41    1.06
   0  -5  14   27.97    1.20
   0  -5 -14   27.69    1.06
   0  -5 -14   27.62    1.20
   0   5  14   26.20    1.13
   0   5  14   29.25    1.13
   0   5 -14   27.12    1.06
   0   5 -14   26.56    1.13
   0  -5  15   14.94    0.85
   0  -5  15   14.30    0.78
   0  -5 -15   15.30    0.85
   0  -5 -15   15.79    0.78
   0   5  15   18.48    0.92
   0   5  15   17.99    0.85
   0   5 -15   15.08    0.78
   0   5 -15   16.92    0.78
   0  -5  16   14.59    0.92
   0  -5  16   13.45    0.71
   0   5 -16   13.60    0.71
   0   5 -16   13.88    0.85
   0  -5  17   31.87    1.42
   0  -5 -17   32.72    1.27
   0  -5 -17   34.06    1.42
   0   5  17   31.80    1.27
   0   5  17   32.43    1.42
   0   5 -17   28.47    1.27
   0   5 -17   31.51    1.20
   0  -5 -18    8.50    0.57
   0  -5 -18    8.43    0.71
   0   5  18    7.44    0.57
   0   5  18    8.85    0.78
   0  -5  19    2.55    0.50
   0  -5  19    2.12    0.64
   0  -5 -19    2.05    0.35
   0  -5 -19    3.75    0.57
   0   5  19    3.47    0.57
   0   5  19    3.19    0.42
   0   5 -19    3.75    0.57
   0   5 -19    2.83    0.42
   0  -5  20    1.56    0.57
   0  -5  20    0.21    0.42
   0  -5 -20    0.71    0.50
   0  -5 -20    0.35    0.35
   0   5  20    1.06    0.35
   0   5  20   -0.14    0.50
   0   5 -20    1.13    0.35
   0   5 -20    1.06    0.50
   0  -5  21    1.20    0.42
   0  -5  21    1.20    0.64
   0  -5 -21    1.91    0.42
   0  -5 -21    1.84    0.57
   0   5  21    1.70    0.64
   0   5  21    2.20    0.42
   0   5 -21    2.90    0.50
   0   5 -21    2.05    0.50
   0  -5  22    4.60    0.71
   0  -5  22    3.54    0.50
   0  -5 -22    3.82    0.64
   0  -5 -22    4.39    0.57
   0   5  22    4.53    0.57
   0   5  22    4.74    0.78
   0   5 -22    4.39    0.57
   0  -5  23    1.35    0.64
   0  -5  23    1.06    0.42
   0  -5 -23    0.07    0.35
   0  -5 -23    0.92    0.57
   0   5  23    0.71    0.57
   0   5  23    0.71    0.42
   0   5 -23    0.14    0.42
   0   5 -23    1.63    0.57
   0  -5 -24    0.50    0.50
   0  -5 -24   -0.35    0.35
   0   5  24    0.14    0.35
   0   5  24   -0.21    0.50
   0  -5  25    3.97    0.71
   0  -5  25    4.32    0.64
   0  -5 -25    4.89    0.71
   0  -5 -25    5.74    0.64
   0   5  25    4.67    0.57
   0   5  25    4.89    0.71
   0   5 -25    4.67    0.57
   0   5 -25    4.60    0.71
   0  -5  26    0.57    0.57
   0  -5  26    0.28    0.50
   0  -5 -26    0.78    0.57
   0  -5 -26    0.85    0.42
   0   5  26    0.85    0.50
   0   5  26    0.50    0.57
   0   5 -26    0.57    0.42
   0   5 -26    1.13    0.57
   0  -5  27    1.35    0.57
   0  -5  27    1.91    0.57
   0  -5 -27    1.49    0.57
   0   5  27    0.71    0.57
   0   5 -27    1.70    0.64
   0   5 -27    2.62    0.57
   0   6   0   72.23    2.12
   0   6   0   76.90    2.27
   0  -6  -1  329.92    9.49
   0  -6  -1  325.68    9.35
   0   6   1  308.61    8.85
   0   6   1  325.25    9.35
   0  -6  -2  253.87    7.36
   0  -6  -2  262.86    7.58
   0   6   2  259.82    7.51
   0   6   2  251.75    7.29
   0  -6   3    9.35    0.35
   0  -6   3    8.07    0.35
   0  -6  -3    9.56    0.42
   0  -6  -3    8.57    0.42
   0   6   3   10.13    0.50
   0   6   3    9.84    0.42
   0   6  -3    9.35    0.35
   0   6  -3    9.14    0.28
   0  -6   4   73.36    2.20
   0  -6   4   77.47    2.27
   0  -6  -4   75.77    2.27
   0  -6  -4   73.29    2.27
   0   6   4   76.48    2.27
   0   6   4   74.50    2.27
   0   6  -4   74.71    2.20
   0   6  -4   75.77    2.20
   0  -6   5   31.37    0.99
   0  -6   5   29.53    0.99
   0  -6  -5   30.73    1.06
   0  -6  -5   29.88    0.99
   0   6   5   30.52    0.99
   0   6   5   29.95    1.06
   0   6  -5   31.44    0.99
   0   6  -5   30.38    0.99
   0  -6   6  150.48    4.46
   0  -6   6  153.24    4.46
   0  -6  -6  156.85    4.60
   0  -6  -6  160.82    4.82
   0   6   6  157.00    4.60
   0   6   6  153.24    4.60
   0   6  -6  155.30    4.53
   0   6  -6  154.30    4.53
   0  -6   7  144.39    4.32
   0  -6   7  138.44    4.11
   0  -6  -7  149.35    4.46
   0  -6  -7  146.52    4.32
   0   6   7  143.54    4.32
   0   6   7  149.91    4.46
   0   6  -7  145.10    4.32
   0   6  -7  145.81    4.32
   0  -6   8   84.41    2.62
   0  -6   8   80.94    2.48
   0   6  -8   81.58    2.55
   0   6  -8   85.19    2.62
   0  -6   9  312.65    9.14
   0  -6   9  315.41    9.28
   0  -6  -9  330.00    9.70
   0  -6  -9  325.53    9.49
   0   6   9  321.78    9.42
   0   6   9  317.46    9.35
   0   6  -9  310.73    9.06
   0   6  -9  303.37    8.85
   0  -6  10  182.91    5.52
   0  -6 -10  191.41    5.74
   0  -6 -10  191.20    5.67
   0   6  10  187.02    5.67
   0   6  10  184.26    5.45
   0   6 -10  186.38    5.52
   0  -6  11    6.09    0.42
   0  -6  11    6.80    0.57
   0  -6 -11    6.87    0.42
   0  -6 -11    6.66    0.50
   0   6  11    7.15    0.57
   0   6  11    6.37    0.42
   0   6 -11    5.88    0.50
   0   6 -11    6.66    0.42
   0  -6  12  161.95    4.89
   0  -6  12  165.35    5.03
   0  -6 -12  161.24    4.82
   0  -6 -12  160.61    4.89
   0   6  12  161.10    4.82
   0   6  12  164.50    5.03
   0   6 -12  163.44    4.89
   0   6 -12  152.89    4.67
   0  -6  13   10.98    0.64
   0  -6  13   10.91    0.71
   0  -6 -13   10.48    0.57
   0  -6 -13    9.63    0.64
   0   6  13   10.76    0.57
   0   6  13   12.11    0.71
   0   6 -13   10.69    0.64
   0   6 -13   10.41    0.57
   0  -6  14   19.90    0.99
   0  -6  14   19.54    0.85
   0  -6 -14   19.69    0.99
   0  -6 -14   18.48    0.85
   0   6  14   22.02    1.06
   0   6  14   19.19    0.85
   0   6 -14   21.10    0.99
   0   6 -14   20.39    0.85
   0  -6  15    1.63    0.35
   0  -6  15    2.12    0.50
   0  -6 -15    2.27    0.35
   0  -6 -15    1.91    0.42
   0   6  15    1.63    0.42
   0   6  15    1.91    0.35
   0   6 -15    1.91    0.42
   0   6 -15    2.27    0.35
   0  -6  16    7.86    0.71
   0  -6  16    6.51    0.57
   0   6 -16    7.72    0.57
   0   6 -16    6.94    0.64
   0  -6  17    2.12    0.42
   0  -6  17    2.12    0.57
   0  -6 -17    1.98    0.50
   0  -6 -17    1.84    0.35
   0   6  17    1.49    0.50
   0   6  17    1.91    0.42
   0   6 -17    1.42    0.42
   0   6 -17    1.98    0.35
   0  -6 -18   19.19    1.06
   0  -6 -18   20.47    0.92
   0   6  18   20.89    1.13
   0   6  18   19.26    0.92
   0  -6  19    1.06    0.42
   0  -6  19    0.35    0.57
   0  -6 -19    1.70    0.57
   0  -6 -19    0.99    0.35
   0   6  19    1.35    0.35
   0   6  19    1.84    0.57
   0   6 -19    1.27    0.35
   0   6 -19    1.06    0.50
   0  -6  20    2.97    0.64
   0  -6  20    2.20    0.50
   0  -6 -20    2.34    0.42
   0  -6 -20    2.27    0.57
   0   6  20    1.56    0.57
   0   6  20    1.13    0.42
   0   6 -20    1.63    0.57
   0   6 -20    2.20    0.42
   0  -6  21    0.07    0.57
   0  -6  21    0.35    0.42
   0  -6 -21    0.92    0.42
   0  -6 -21    0.71    0.50
   0   6  21    1.42    0.42
   0   6  21    1.27    0.57
   0   6 -21    0.92    0.42
   0   6 -21    0.85    0.50
   0  -6  22    7.29    0.64
   0  -6  22    7.01    0.78
   0  -6 -22    5.59    0.64
   0   6  22    6.37    0.85
   0   6 -22    7.58    0.64
   0   6 -22    7.65    0.78
   0  -6  23    0.99    0.50
   0  -6  23    0.07    0.57
   0  -6 -23    0.64    0.50
   0  -6 -23    0.50    0.35
   0   6  23   -0.21    0.50
   0   6  23    0.14    0.42
   0   6 -23    0.14    0.35
   0   6 -23    0.64    0.50
   0  -6 -24    5.88    0.71
   0  -6 -24    6.09    0.64
   0   6  24    5.52    0.71
   0   6  24    4.04    0.57
   0  -6  25    0.71    0.57
   0  -6  25    0.64    0.50
   0  -6 -25    1.06    0.50
   0  -6 -25    0.00    0.42
   0   6  25    0.07    0.50
   0   6  25    0.99    0.42
   0   6 -25    0.35    0.42
   0   6 -25    0.57    0.57
   0  -6  26    0.42    0.50
   0  -6  26    0.57    0.57
   0  -6 -26    0.42    0.57
   0  -6 -26    0.21    0.42
   0   6  26   -0.78    0.50
   0   6  26    0.35    0.42
   0   6 -26    0.35    0.57
   0   6 -26    0.64    0.42
   0  -6  27    0.35    0.50
   0  -6  27    0.99    0.57
   0   6 -27    0.57    0.57
   0   6 -27   -0.99    0.42
   0  -7   0    0.07    0.07
   0  -7   0    0.07    0.14
   0   7   0    0.14    0.14
   0   7   0    0.00    0.07
   0  -7  -1    9.70    0.35
   0  -7  -1   10.27    0.35
   0   7   1   10.55    0.42
   0   7   1   10.27    0.35
   0  -7  -2   53.39    1.63
   0  -7  -2   52.97    1.56
   0   7   2   51.06    1.56
   0   7   2   49.71    1.56
   0  -7   3   44.47    1.35
   0  -7   3   40.86    1.20
   0  -7  -3   43.83    1.35
   0  -7  -3   40.51    1.27
   0   7   3   42.13    1.35
   0   7   3   40.01    1.27
   0   7  -3   42.21    1.20
   0   7  -3   42.77    1.27
   0  -7   4   73.01    2.20
   0  -7   4   76.20    2.27
   0  -7  -4   77.19    2.41
   0  -7  -4   76.69    2.34
   0   7   4   76.27    2.34
   0   7   4   75.42    2.34
   0   7  -4   74.71    2.20
   0   7  -4   73.15    2.12
   0  -7   5  258.83    7.51
   0  -7   5  247.78    7.22
   0  -7  -5  242.82    7.08
   0  -7  -5  252.17    7.36
   0   7   5  242.11    7.08
   0   7   5  248.49    7.22
   0   7  -5  234.33    6.80
   0   7  -5  247.71    7.15
   0  -7   6  256.21    7.44
   0  -7   6  250.47    7.29
   0  -7  -6  251.32    7.29
   0  -7  -6  262.01    7.72
   0   7   6  250.05    7.36
   0   7   6  253.09    7.36
   0   7  -6  257.48    7.51
   0   7  -6  251.46    7.29
   0  -7   7   15.08    0.64
   0  -7   7   16.92    0.71
   0  -7  -7   17.00    0.78
   0  -7  -7   16.92    0.71
   0   7   7   13.81    0.71
   0   7   7   14.16    0.64
   0   7  -7   13.81    0.57
   0   7  -7   12.60    0.57
   0  -7   8  256.49    7.51
   0  -7   8  252.74    7.36
   0   7  -8  245.94    7.22
   0   7  -8  261.94    7.65
   0  -7   9   14.30    0.64
   0  -7   9   15.08    0.71
   0  -7  -9   15.44    0.64
   0  -7  -9   15.93    0.78
   0   7   9   17.63    0.71
   0   7   9   19.62    0.85
   0   7  -9   18.34    0.71
   0   7  -9   17.63    0.78
   0  -7  10   65.50    2.12
   0  -7  10   66.71    2.20
   0  -7 -10   64.30    2.12
   0  -7 -10   66.71    2.12
   0   7  10   67.49    2.27
   0   7  10   66.49    2.12
   0   7 -10   65.72    2.12
   0   7 -10   68.90    2.20
   0  -7  11    0.92    0.35
   0  -7  11    1.27    0.28
   0  -7 -11    1.06    0.28
   0  -7 -11    2.12    0.35
   0   7  11    0.92    0.28
   0   7  11    1.35    0.35
   0   7 -11    0.85    0.28
   0   7 -11    1.13    0.35
   0  -7  12   13.03    0.64
   0  -7  12   13.31    0.78
   0  -7 -12   13.60    0.71
   0  -7 -12   13.81    0.64
   0   7  12   12.82    0.71
   0   7  12   13.88    0.64
   0   7 -12   12.46    0.57
   0   7 -12   10.98    0.64
   0  -7  13   29.60    1.13
   0  -7  13   33.50    1.35
   0  -7 -13   33.35    1.20
   0  -7 -13   31.94    1.27
   0   7  13   32.72    1.20
   0   7  13   31.58    1.27
   0   7 -13   29.67    1.13
   0   7 -13   31.02    1.27
   0  -7  14   20.11    1.06
   0  -7  14   18.70    0.85
   0  -7 -14   22.24    0.92
   0  -7 -14   20.61    0.99
   0   7  14   21.03    0.92
   0   7  14   20.96    0.99
   0   7 -14   20.82    0.92
   0   7 -14   20.32    0.99
   0  -7  15    7.65    0.57
   0  -7  15    8.85    0.71
   0  -7 -15    9.77    0.71
   0  -7 -15    8.71    0.57
   0   7  15    6.66    0.50
   0   7  15    8.07    0.64
   0   7 -15    7.51    0.64
   0   7 -15    7.51    0.50
   0  -7  16    5.88    0.57
   0  -7  16    6.02    0.64
   0  -7 -16    6.30    0.64
   0  -7 -16    5.10    0.50
   0   7  16    6.16    0.50
   0   7  16    5.52    0.71
   0   7 -16    5.74    0.50
   0   7 -16    5.59    0.57
   0  -7  17   10.62    0.85
   0  -7  17    9.91    0.71
   0  -7 -17   10.83    0.64
   0  -7 -17   10.69    0.78
   0   7  17   10.98    0.78
   0   7  17   10.20    0.64
   0   7 -17    9.56    0.64
   0   7 -17   10.27    0.78
   0  -7 -18    6.80    0.71
   0  -7 -18    7.65    0.57
   0   7  18    5.95    0.64
   0   7  18    5.67    0.50
   0   7 -18    6.16    0.57
   0  -7  19    7.15    0.64
   0  -7  19    6.23    0.78
   0  -7 -19    7.86    0.71
   0  -7 -19    7.86    0.64
   0   7  19    6.59    0.57
   0   7  19    7.58    0.78
   0   7 -19    7.01    0.71
   0   7 -19    6.37    0.57
   0  -7  20    1.84    0.64
   0  -7  20    1.98    0.50
   0  -7 -20    1.91    0.57
   0  -7 -20    2.69    0.50
   0   7  20    1.98    0.42
   0   7  20    1.49    0.57
   0   7 -20    1.42    0.50
   0   7 -20    2.05    0.42
   0  -7  21    2.97    0.71
   0  -7  21    2.48    0.50
   0  -7 -21    2.83    0.57
   0  -7 -21    3.12    0.50
   0   7  21    3.40    0.50
   0   7  21    3.40    0.64
   0   7 -21    3.33    0.50
   0   7 -21    3.68    0.64
   0  -7  22    1.35    0.64
   0  -7  22    1.91    0.50
   0   7 -22    2.05    0.50
   0   7 -22    1.56    0.57
   0  -7  23    0.85    0.57
   0  -7  23    1.20    0.57
   0  -7 -23    0.92    0.57
   0  -7 -23    1.49    0.50
   0   7  23    2.12    0.42
   0   7  23    2.62    0.57
   0   7 -23    0.85    0.42
   0   7 -23    0.71    0.57
   0  -7  24    0.78    0.64
   0  -7 -24    0.78    0.50
   0  -7 -24    0.71    0.57
   0   7  24    1.06    0.50
   0   7  24    0.71    0.42
   0   7 -24    0.85    0.50
   0  -7  25    0.85    0.50
   0  -7  25    0.64    0.57
   0  -7 -25    0.85    0.50
   0  -7 -25   -0.14    0.42
   0   7  25   -0.28    0.50
   0   7  25   -0.57    0.42
   0   7 -25   -0.57    0.42
   0   7 -25    0.64    0.57
   0  -7 -26    1.27    0.50
   0  -7 -26    0.28    0.50
   0   7  26    0.99    0.57
   0   7  26    0.50    0.50
   0   7 -26    0.92    0.50
   0   7 -26    0.57    0.57
   0  -7  27   -0.21    0.50
   0  -7  27    0.71    0.57
   0   7 -27    0.28    0.50
   0   7 -27    0.14    0.50
   0   8   1    6.59    0.28
   0   8   1    6.59    0.35
   0  -8  -2    2.90    0.28
   0  -8  -2    2.97    0.21
   0   8   2    3.89    0.21
   0   8   2    2.97    0.28
   0  -8  -3  123.00    3.61
   0  -8  -3  121.66    3.61
   0   8   3  120.38    3.61
   0   8   3  124.14    3.61
   0  -8   4   10.34    0.42
   0  -8   4   11.19    0.42
   0  -8  -4   11.83    0.57
   0  -8  -4   12.11    0.50
   0   8   4   12.18    0.50
   0   8   4   10.41    0.57
   0   8  -4   11.05    0.35
   0   8  -4   10.27    0.35
   0  -8   5   61.40    1.84
   0  -8   5   61.47    1.91
   0  -8  -5   59.70    1.91
   0  -8  -5   61.18    1.91
   0   8   5   58.42    1.91
   0   8   5   59.34    1.84
   0   8  -5   60.69    1.84
   0   8  -5   59.55    1.77
   0  -8   6   50.28    1.56
   0  -8   6   46.53    1.49
   0  -8  -6   49.57    1.63
   0  -8  -6   46.17    1.49
   0   8   6   47.52    1.63
   0   8   6   46.03    1.49
   0   8  -6   47.45    1.49
   0   8  -6   45.32    1.42
   0  -8   7  257.41    7.51
   0  -8   7  260.74    7.58
   0  -8  -7  266.97    7.86
   0  -8  -7  260.81    7.65
   0   8   7  246.93    7.22
   0   8   7  259.32    7.65
   0   8  -7  270.23    7.86
   0   8  -7  253.52    7.36
   0  -8   8  136.25    4.11
   0  -8   8  140.50    4.18
   0  -8  -8  142.76    4.25
   0  -8  -8  143.26    4.32
   0   8   8  144.60    4.39
   0   8   8  142.27    4.25
   0   8  -8  143.26    4.25
   0   8  -8  140.21    4.18
   0  -8   9   57.01    1.91
   0  -8   9   61.96    1.98
   0  -8  -9   59.55    1.91
   0  -8  -9   59.34    1.98
   0   8   9   59.06    1.98
   0   8   9   60.40    1.98
   0   8  -9   59.77    1.91
   0   8  -9   57.29    1.84
   0  -8  10   45.11    1.56
   0  -8  10   43.48    1.56
   0  -8 -10   47.09    1.56
   0  -8 -10   45.18    1.63
   0   8  10   47.30    1.70
   0   8  10   47.37    1.63
   0   8 -10   46.53    1.56
   0   8 -10   43.20    1.49
   0  -8 -11   77.54    2.55
   0  -8 -11   79.74    2.55
   0   8  11   78.04    2.62
   0   8  11   79.45    2.55
   0  -8  12   39.23    1.42
   0  -8  12   38.52    1.49
   0  -8 -12   42.21    1.49
   0  -8 -12   41.14    1.56
   0   8  12   42.28    1.63
   0   8  12   39.16    1.42
   0   8 -12   37.96    1.42
   0   8 -12   37.89    1.35
   0  -8  13   15.23    0.85
   0  -8  13   13.95    0.71
   0  -8 -13   14.52    0.71
   0  -8 -13   16.07    0.85
   0   8  13   16.92    0.78
   0   8  13   17.14    0.92
   0   8 -13   17.14    0.78
   0   8 -13   15.37    0.85
   0  -8  14    5.03    0.50
   0  -8  14    4.46    0.57
   0  -8 -14    5.81    0.42
   0  -8 -14    4.60    0.50
   0   8  14    4.96    0.42
   0   8  14    5.38    0.57
   0   8 -14    5.17    0.57
   0   8 -14    5.17    0.42
   0  -8  15    3.33    0.42
   0  -8  15    4.18    0.57
   0  -8 -15    3.33    0.50
   0  -8 -15    3.82    0.42
   0   8  15    4.60    0.57
   0   8  15    4.82    0.42
   0   8 -15    3.61    0.42
   0   8 -15    4.25    0.57
   0  -8  16    0.00    0.35
   0  -8  16    1.27    0.50
   0  -8 -16    0.78    0.35
   0  -8 -16    0.00    0.42
   0   8  16    0.57    0.50
   0   8  16    1.13    0.35
   0   8 -16    0.35    0.35
   0   8 -16    0.35    0.42
   0  -8  17    4.46    0.57
   0  -8  17    3.05    0.64
   0  -8 -17    4.60    0.57
   0  -8 -17    4.39    0.50
   0   8  17    4.11    0.50
   0   8  17    5.38    0.64
   0   8 -17    4.67    0.64
   0   8 -17    4.67    0.50
   0  -8  18   -0.35    0.42
   0  -8  18    0.42    0.57
   0  -8 -18    0.64    0.50
   0  -8 -18    0.21    0.35
   0   8  18    0.42    0.35
   0   8  18    0.64    0.50
   0   8 -18    0.14    0.35
   0   8 -18    0.00    0.50
   0  -8  19    2.48    0.64
   0  -8  19    2.55    0.57
   0  -8 -19    2.83    0.57
   0  -8 -19    2.20    0.42
   0   8  19    2.48    0.42
   0   8  19    1.70    0.57
   0  -8  20    8.78    0.92
   0  -8  20    8.99    0.78
   0  -8 -20    8.64    0.64
   0  -8 -20    9.42    0.85
   0   8  20    8.14    0.64
   0   8  20    8.14    0.85
   0   8 -20    7.01    0.64
   0   8 -20    7.58    0.78
   0  -8  21   10.20    0.92
   0  -8  21   10.76    0.85
   0  -8 -21   10.13    0.71
   0  -8 -21   12.46    0.92
   0   8  21   11.33    0.92
   0   8  21   10.48    0.71
   0   8 -21    8.85    0.92
   0   8 -21    9.56    0.71
   0  -8  22    1.20    0.50
   0  -8  22    0.42    0.57
   0  -8 -22    0.00    0.35
   0  -8 -22    0.00    0.50
   0   8  22   -0.07    0.50
   0   8  22    0.99    0.42
   0   8 -22    0.21    0.42
   0   8 -22    1.06    0.50
   0  -8 -23    4.96    0.71
   0  -8 -23    3.61    0.50
   0   8  23    3.33    0.64
   0   8  23    4.60    0.57
   0   8 -23    3.26    0.64
   0   8 -23    4.32    0.57
   0  -8  24   -0.28    0.50
   0  -8  24   -0.14    0.57
   0  -8 -24   -0.57    0.42
   0  -8 -24    0.28    0.50
   0   8  24    0.07    0.50
   0   8  24    0.71    0.42
   0   8 -24    0.35    0.42
   0   8 -24   -0.21    0.57
   0  -8  25    3.47    0.71
   0  -8  25    3.19    0.64
   0  -8 -25    4.18    0.57
   0  -8 -25    2.55    0.64
   0   8  25    3.12    0.64
   0   8  25    3.47    0.57
   0   8 -25    3.40    0.57
   0   8 -25    2.97    0.64
   0  -8  26    0.28    0.50
   0  -8  26    0.28    0.57
   0  -8 -26    0.50    0.57
   0  -8 -26    0.00    0.42
   0   8  26    1.06    0.57
   0   8  26    0.71    0.50
   0   8 -26    0.50    0.50
   0   8 -26   -0.07    0.57
   0   9   1    4.60    0.28
   0   9   1    4.89    0.21
   0  -9  -2    0.50    0.14
   0  -9  -2    0.71    0.21
   0   9   2    0.21    0.14
   0   9   2    0.50    0.21
   0  -9  -3   39.59    1.27
   0  -9  -3   39.51    1.27
   0   9   3   36.54    1.13
   0   9   3   38.45    1.27
   0  -9   4  108.49    3.19
   0  -9  -4  110.82    3.26
   0  -9  -4  111.46    3.33
   0   9   4  109.34    3.33
   0   9   4  112.17    3.33
   0  -9   5  130.94    3.89
   0  -9   5  134.55    3.97
   0  -9  -5  131.15    3.97
   0  -9  -5  123.71    3.68
   0   9   5  132.78    4.04
   0   9   5  126.90    3.75
   0   9  -5  127.25    3.68
   0   9  -5  126.05    3.68
   0  -9   6  177.60    5.24
   0  -9   6  179.59    5.24
   0  -9  -6  176.12    5.17
   0  -9  -6  177.82    5.31
   0   9   6  180.86    5.31
   0   9   6  176.75    5.31
   0   9  -6  173.28    5.03
   0   9  -6  175.05    5.10
   0  -9   7   14.87    0.64
   0  -9   7   13.24    0.57
   0  -9  -7   15.44    0.64
   0   9   7   14.09    0.64
   0   9   7   16.00    0.78
   0   9  -7   15.23    0.57
   0   9  -7   16.22    0.57
   0  -9   8   39.94    1.35
   0  -9   8   39.51    1.35
   0  -9  -8   41.36    1.42
   0  -9  -8   39.80    1.42
   0   9   8   38.45    1.35
   0   9   8   38.52    1.42
   0   9  -8   38.52    1.27
   0   9  -8   34.20    1.13
   0  -9   9   13.95    0.64
   0  -9   9   15.65    0.78
   0  -9  -9   15.15    0.78
   0  -9  -9   15.44    0.64
   0   9   9   15.08    0.78
   0   9   9   15.44    0.71
   0   9  -9   15.15    0.71
   0   9  -9   13.74    0.57
   0  -9  10    2.27    0.35
   0  -9  10    3.40    0.42
   0  -9 -10    2.62    0.28
   0  -9 -10    2.27    0.42
   0   9  10    2.48    0.35
   0   9  10    2.97    0.42
   0   9 -10    2.48    0.28
   0   9 -10    2.20    0.35
   0  -9 -11    0.71    0.35
   0  -9 -11    0.78    0.28
   0   9  11    0.71    0.28
   0   9  11    1.13    0.42
   0  -9  12    6.87    0.50
   0  -9  12    7.01    0.64
   0  -9 -12    8.57    0.50
   0  -9 -12    7.72    0.64
   0   9  12    7.01    0.50
   0   9  12    7.36    0.64
   0   9 -12    6.23    0.57
   0   9 -12    6.94    0.50
   0  -9  13    0.99    0.35
   0  -9  13    0.64    0.42
   0  -9 -13    1.35    0.42
   0  -9 -13    1.63    0.35
   0   9  13    1.91    0.50
   0   9  13    1.70    0.35
   0   9 -13    1.49    0.28
   0   9 -13    2.20    0.42
   0  -9  14   41.36    1.56
   0  -9  14   44.83    1.77
   0  -9 -14   44.26    1.56
   0  -9 -14   43.13    1.70
   0   9  14   41.99    1.56
   0   9  14   42.35    1.70
   0   9 -14   43.34    1.56
   0   9 -14   42.35    1.63
   0  -9  15    1.06    0.50
   0  -9  15    0.85    0.35
   0  -9  16   19.33    0.99
   0  -9  16   20.68    1.13
   0  -9 -16   23.65    1.20
   0  -9 -16   21.81    0.99
   0   9  16   21.60    1.13
   0   9  16   19.90    0.92
   0   9 -16   20.11    1.06
   0   9 -16   21.46    0.99
   0  -9  17    0.07    0.42
   0  -9  17   -0.50    0.57
   0  -9 -17   -0.14    0.28
   0  -9 -17    0.14    0.42
   0   9  17   -0.07    0.50
   0   9  17    0.00    0.35
   0   9 -17   -0.28    0.42
   0   9 -17   -0.57    0.35
   0  -9  18    2.76    0.71
   0  -9  18    2.41    0.57
   0  -9 -18    3.33    0.42
   0  -9 -18    3.61    0.64
   0   9  18    1.91    0.42
   0   9  18    2.90    0.57
   0   9 -18    1.84    0.42
   0   9 -18    1.56    0.50
   0  -9  19    1.84    0.64
   0  -9  19    1.98    0.50
   0  -9 -19    2.12    0.50
   0  -9 -19    1.42    0.42
   0   9  19    2.05    0.42
   0   9  19    1.98    0.57
   0   9 -19    1.70    0.50
   0   9 -19    1.35    0.42
   0  -9 -20   -0.35    0.50
   0  -9 -20    0.71    0.35
   0   9  20    0.78    0.57
   0   9  20    0.42    0.35
   0   9 -20    0.00    0.42
   0   9 -20   -0.14    0.50
   0  -9  21    0.99    0.57
   0  -9  21    1.35    0.50
   0  -9 -21    1.98    0.57
   0  -9 -21    1.84    0.42
   0   9  21    1.06    0.42
   0   9  21    2.12    0.57
   0   9 -21    1.84    0.57
   0   9 -21    1.20    0.42
   0  -9  22   -0.21    0.50
   0  -9  22   -0.14    0.50
   0  -9 -22   -0.07    0.35
   0  -9 -22   -0.21    0.50
   0   9  22   -0.14    0.50
   0   9  22   -0.35    0.42
   0   9 -22    0.99    0.50
   0   9 -22    0.42    0.42
   0  -9  23   -0.07    0.50
   0  -9  23    0.64    0.50
   0  -9 -23    0.14    0.42
   0  -9 -23    0.42    0.50
   0   9  23    0.14    0.42
   0   9  23    0.35    0.50
   0   9 -23    0.07    0.50
   0   9 -23    0.50    0.42
   0  -9  24    1.20    0.57
   0  -9  24    1.56    0.57
   0  -9 -24    2.05    0.50
   0  -9 -24    2.55    0.57
   0   9  24    2.55    0.50
   0   9  24    2.62    0.64
   0   9 -24    1.91    0.57
   0   9 -24    2.12    0.50
   0  -9  25    0.00    0.50
   0  -9  25    0.00    0.50
   0  -9 -25    0.57    0.42
   0  -9 -25   -0.14    0.50
   0   9  25    1.49    0.57
   0   9  25    0.78    0.50
   0   9 -25   -0.35    0.50
   0   9 -25    0.85    0.57
   0 -10  -1   15.51    0.50
   0 -10  -1   13.95    0.50
   0  10   1   14.02    0.50
   0  10   1   14.94    0.57
   0 -10  -2   36.40    1.13
   0 -10  -2   32.72    1.06
   0  10   2   36.19    1.13
   0  10   2   38.31    1.27
   0 -10  -3    5.81    0.35
   0 -10  -3    6.80    0.35
   0  10   3    6.23    0.35
   0  10   3    6.23    0.28
   0 -10  -4   59.34    1.84
   0 -10  -4   57.36    1.84
   0  10   4   55.59    1.70
   0  10   4   59.48    1.91
   0 -10   5   45.04    1.42
   0 -10   5   44.47    1.35
   0 -10  -5   45.96    1.56
   0 -10  -5   47.16    1.49
   0  10   5   45.96    1.56
   0  10   5   46.03    1.49
   0  10  -5   47.80    1.42
   0  10  -5   49.15    1.49
   0 -10   6   11.12    0.50
   0 -10   6    9.70    0.50
   0 -10  -6   10.55    0.50
   0 -10  -6   10.13    0.57
   0  10   6   11.26    0.50
   0  10   6   11.05    0.64
   0  10  -6    9.77    0.35
   0  10  -6   10.83    0.42
   0 -10   7    4.18    0.35
   0 -10   7    4.46    0.35
   0  10  -7    4.25    0.28
   0  10  -7    4.74    0.28
   0 -10   8   14.09    0.64
   0 -10   8   14.09    0.64
   0 -10  -8   14.16    0.71
   0 -10  -8   15.44    0.64
   0  10   8   13.88    0.71
   0  10   8   15.72    0.71
   0  10  -8   15.58    0.64
   0  10  -8   14.38    0.57
   0 -10   9   43.41    1.56
   0 -10   9   41.85    1.42
   0 -10  -9   45.96    1.63
   0 -10  -9   45.53    1.56
   0  10   9   45.75    1.56
   0  10   9   44.19    1.63
   0  10  -9   40.79    1.42
   0  10  -9   43.27    1.42
   0 -10  10   10.41    0.64
   0 -10  10   10.41    0.64
   0 -10 -10    9.91    0.64
   0 -10 -10   11.05    0.57
   0  10  10    9.28    0.57
   0  10  10    9.77    0.64
   0 -10  11    2.34    0.50
   0 -10 -11    2.76    0.42
   0 -10 -11    2.05    0.35
   0  10  11    3.12    0.50
   0  10  11    3.61    0.42
   0  10 -11    2.34    0.42
   0  10 -11    2.20    0.28
   0 -10  12    3.61    0.42
   0 -10  12    4.60    0.57
   0 -10 -12    4.46    0.50
   0 -10 -12    4.53    0.42
   0  10  12    5.10    0.42
   0  10  12    5.59    0.57
   0  10 -12    5.88    0.42
   0  10 -12    4.96    0.50
   0 -10  13   13.95    0.92
   0 -10  13   13.10    0.78
   0 -10 -13   16.07    0.92
   0 -10 -13   16.15    0.78
   0  10  13   14.94    0.78
   0  10  13   15.44    0.92
   0  10 -13   15.51    0.71
   0  10 -13   14.30    0.85
   0 -10  14    0.00    0.50
   0 -10  14    1.06    0.42
   0 -10 -14    1.20    0.42
   0 -10 -14    0.78    0.28
   0  10  14    1.06    0.35
   0  10  14    0.78    0.50
   0  10 -14    1.70    0.35
   0  10 -14    1.27    0.42
   0 -10  15    1.42    0.42
   0 -10  15    0.78    0.50
   0  10 -15    1.84    0.42
   0  10 -15    1.70    0.35
   0 -10 -16    0.85    0.50
   0 -10 -16    2.20    0.42
   0  10  16    1.56    0.50
   0  10  16    1.42    0.42
   0  10 -16    1.20    0.50
   0  10 -16    1.35    0.35
   0 -10  17    0.57    0.57
   0 -10  17    1.42    0.50
   0 -10 -17    1.56    0.50
   0 -10 -17    2.20    0.42
   0  10  17    2.62    0.57
   0  10  17    2.27    0.42
   0  10 -17    1.56    0.42
   0  10 -17    0.92    0.50
   0 -10  18    1.91    0.57
   0 -10  18    0.42    0.57
   0 -10 -18    1.42    0.57
   0 -10 -18    1.27    0.35
   0  10  18    1.63    0.57
   0  10  18    0.92    0.35
   0  10 -18    1.35    0.42
   0  10 -18    1.77    0.50
   0 -10  19    5.81    0.78
   0 -10  19    5.74    0.71
   0 -10 -19    6.37    0.71
   0 -10 -19    8.00    0.64
   0  10  19    6.94    0.78
   0  10  19    7.08    0.64
   0  10 -19    5.59    0.71
   0 -10  20    3.97    0.64
   0 -10  20    3.61    0.64
   0 -10 -20    4.53    0.57
   0 -10 -20    4.39    0.64
   0  10  20    3.47    0.50
   0  10  20    3.05    0.64
   0  10 -20    2.83    0.50
   0  10 -20    3.47    0.64
   0 -10  21    1.35    0.50
   0 -10  21    1.84    0.57
   0  10 -21    0.21    0.42
   0  10 -21    1.06    0.50
   0 -10  22    0.78    0.57
   0 -10  22    1.27    0.50
   0 -10 -22    0.92    0.57
   0 -10 -22    0.85    0.42
   0  10  22    0.57    0.50
   0  10  22    0.78    0.42
   0  10 -22    0.64    0.42
   0  10 -22    0.64    0.50
   0 -10  23   -0.71    0.50
   0 -10  23    0.71    0.50
   0 -10 -23   -0.14    0.42
   0 -10 -23    0.50    0.50
   0  10  23   -0.14    0.42
   0  10  23    1.13    0.50
   0  10 -23    0.21    0.42
   0  10 -23   -0.07    0.50
   0 -10  24    1.27    0.57
   0 -10  24    1.91    0.64
   0 -10 -24    0.92    0.42
   0 -10 -24    1.27    0.57
   0  10  24    0.07    0.57
   0  10  24    0.35    0.42
   0  10 -24    0.85    0.50
   0  10 -24    0.21    0.57
   0 -10  25    1.42    0.57
   0 -10  25    0.71    0.57
   0 -10 -25   -0.35    0.42
   0 -10 -25    0.57    0.50
   0  10  25   -0.21    0.42
   0  10  25   -0.42    0.57
   0  10 -25    0.28    0.57
   0  10 -25    0.42    0.50
   0 -11  -1   35.27    1.06
   0 -11  -1   34.35    1.06
   0  11   1   33.14    1.06
   0  11   1   35.48    1.06
   0 -11  -2    0.00    0.14
   0 -11  -2    0.07    0.14
   0  11   2    0.21    0.21
   0  11   2    0.00    0.14
   0 -11  -3   23.51    0.78
   0 -11  -3   22.24    0.78
   0  11   3   22.66    0.78
   0  11   3   25.35    0.92
   0 -11  -4    1.49    0.28
   0 -11  -4    1.13    0.21
   0  11   4    0.99    0.28
   0  11   4    0.99    0.21
   0  11   5   38.45    1.27
   0  11   5   39.87    1.42
   0 -11   6    4.67    0.28
   0 -11   6    3.47    0.28
   0 -11  -6    4.39    0.42
   0 -11  -6    4.46    0.35
   0  11   6    5.59    0.35
   0  11   6    5.03    0.42
   0  11  -6    4.74    0.21
   0  11  -7   23.51    0.78
   0  11  -7   23.94    0.78
   0 -11   8    6.16    0.42
   0 -11  -8    6.16    0.42
   0 -11  -8    5.10    0.50
   0  11   8    6.37    0.42
   0  11   8    5.88    0.57
   0  11  -8    5.67    0.35
   0  11  -8    5.52    0.35
   0 -11   9    2.97    0.35
   0 -11   9    2.12    0.42
   0 -11  -9    2.69    0.42
   0 -11  -9    2.69    0.35
   0  11   9    2.97    0.35
   0  11   9    2.76    0.42
   0  11  -9    2.27    0.28
   0  11  -9    2.41    0.28
   0 -11  10   -0.07    0.28
   0 -11  10    0.35    0.35
   0 -11 -10    0.64    0.35
   0 -11 -10    0.21    0.28
   0  11  10    0.28    0.35
   0  11  10    0.50    0.28
   0  11 -10    0.21    0.28
   0  11 -10    0.21    0.21
   0 -11  11    0.85    0.42
   0 -11  11    0.92    0.35
   0 -11 -11    0.35    0.35
   0 -11 -11    1.35    0.28
   0  11  11   -0.14    0.42
   0  11  11    0.21    0.28
   0  11 -11    0.85    0.28
   0  11 -11    0.78    0.28
   0 -11 -12    8.36    0.57
   0 -11 -12    8.36    0.64
   0  11  12    8.21    0.57
   0  11  12    8.43    0.71
   0 -11  13    2.05    0.50
   0 -11  13    1.70    0.42
   0 -11 -13    2.27    0.50
   0 -11 -13    1.70    0.35
   0  11  13    1.91    0.42
   0  11  13    1.42    0.50
   0  11 -13    1.70    0.35
   0  11 -13    1.84    0.42
   0 -11  14    1.35    0.42
   0 -11  14    1.49    0.50
   0 -11 -14    1.06    0.35
   0 -11 -14    0.78    0.42
   0  11  14    1.27    0.50
   0  11  14    0.64    0.35
   0  11 -14    0.99    0.42
   0  11 -14    0.92    0.35
   0 -11  15    1.70    0.50
   0 -11  15    1.49    0.50
   0 -11 -15    1.35    0.57
   0 -11 -15    2.27    0.42
   0  11  15    3.05    0.50
   0  11  15    3.89    0.64
   0  11 -15    2.83    0.50
   0  11 -15    3.33    0.42
   0 -11  16    1.98    0.50
   0 -11  16    1.42    0.57
   0 -11 -16    1.49    0.57
   0 -11 -16    0.35    0.35
   0  11  16    0.78    0.42
   0  11  16    0.99    0.57
   0  11 -16    0.92    0.42
   0  11 -16    0.78    0.35
   0 -11  17    1.63    0.50
   0 -11  17    1.70    0.57
   0 -11 -17    2.20    0.57
   0 -11 -17    2.27    0.42
   0  11  17    0.50    0.57
   0  11  17    2.41    0.50
   0  11 -17    1.84    0.35
   0  11 -17    1.70    0.50
   0 -11  18    1.98    0.50
   0 -11  18    1.77    0.57
   0 -11 -18    2.55    0.57
   0 -11 -18    2.27    0.42
   0  11  18    1.91    0.57
   0  11  18    0.92    0.42
   0  11 -18    1.77    0.50
   0  11 -18    1.63    0.42
   0 -11 -19    3.19    0.57
   0 -11 -19    2.12    0.42
   0  11  19    3.05    0.57
   0  11  19    2.62    0.50
   0 -11  20    0.28    0.50
   0 -11  20    0.78    0.50
   0 -11 -20    0.57    0.57
   0 -11 -20   -0.35    0.35
   0  11  20    0.42    0.42
   0  11  20    0.92    0.50
   0  11 -20    0.50    0.50
   0  11 -20    0.50    0.42
   0 -11  21    0.42    0.57
   0 -11  21   -0.78    0.50
   0 -11 -21    0.00    0.57
   0 -11 -21   -0.50    0.35
   0  11  21   -0.07    0.50
   0  11  21    0.64    0.42
   0  11 -21    0.57    0.42
   0  11 -21   -0.57    0.50
   0 -11  22    0.71    0.57
   0 -11  22    0.21    0.50
   0 -11 -22    1.70    0.57
   0 -11 -22    0.92    0.42
   0  11  22    0.92    0.57
   0  11  22    1.56    0.50
   0  11 -22    1.98    0.50
   0  11 -22    0.57    0.50
   0 -11  23    1.42    0.64
   0 -11  23    1.56    0.57
   0 -11 -23    0.78    0.42
   0 -11 -23    1.42    0.57
   0  11  23    0.85    0.57
   0  11  23    0.42    0.42
   0  11 -23    0.78    0.42
   0  11 -23    1.63    0.57
   0 -11  24    0.42    0.57
   0 -11  24    0.07    0.57
   0 -11 -24    0.85    0.42
   0 -11 -24    0.99    0.57
   0  11  24    0.14    0.50
   0  11  24    0.14    0.50
   0  11 -24   -0.99    0.50
   0  11 -24    0.85    0.50
   0 -12  -2    2.20    0.21
   0 -12  -2    1.84    0.21
   0  12   2    2.12    0.21
   0  12   2    2.76    0.28
   0 -12  -3    3.89    0.28
   0 -12  -3    3.47    0.28
   0  12   3    3.61    0.28
   0  12   3    3.75    0.35
   0 -12  -4    7.93    0.42
   0 -12  -4    6.94    0.42
   0  12   4    7.44    0.50
   0  12   4    7.36    0.42
   0 -12  -5    2.05    0.28
   0 -12  -5    1.84    0.28
   0  12   5    1.91    0.35
   0  12   5    2.27    0.28
   0 -12  -6    6.87    0.50
   0 -12  -6    6.66    0.42
   0  12   6    7.79    0.57
   0  12   6    6.73    0.42
   0  12  -7    8.99    0.35
   0  12  -7    8.50    0.35
   0 -12   8    2.34    0.42
   0 -12   8    2.41    0.28
   0 -12  -8    3.75    0.50
   0 -12  -8    3.33    0.35
   0  12   8    2.27    0.42
   0  12   8    3.12    0.35
   0  12  -8    2.05    0.21
   0  12  -8    2.34    0.21
   0 -12   9    0.99    0.42
   0 -12   9    1.42    0.35
   0 -12  -9    1.70    0.28
   0 -12  -9    1.35    0.42
   0  12   9    0.99    0.35
   0  12   9    0.85    0.50
   0  12  -9    1.49    0.21
   0  12  -9    1.27    0.28
   0 -12  10    2.97    0.50
   0 -12  10    3.54    0.50
   0 -12 -10    2.97    0.50
   0 -12 -10    3.97    0.42
   0  12  10    4.11    0.57
   0  12  10    3.26    0.50
   0  12 -10    2.62    0.35
   0  12 -10    3.47    0.28
   0 -12  11    0.99    0.42
   0 -12  11    0.42    0.42
   0 -12 -11    1.49    0.42
   0 -12 -11    0.71    0.28
   0  12  11    1.06    0.50
   0  12  11    0.78    0.42
   0  12 -11    1.20    0.28
   0  12 -11    0.99    0.28
   0 -12 -12   10.41    0.78
   0 -12 -12   11.12    0.64
   0  12  12    9.49    0.78
   0  12  12   10.69    0.71
   0 -12  13    2.48    0.50
   0 -12  13    1.70    0.50
   0 -12 -13    2.20    0.35
   0 -12 -13    1.84    0.57
   0  12  13    2.12    0.42
   0  12  13    2.20    0.57
   0  12 -13    1.49    0.35
   0  12 -13    1.20    0.35
   0 -12  14    2.48    0.50
   0 -12  14    2.48    0.57
   0 -12 -14    2.97    0.71
   0 -12 -14    2.62    0.42
   0  12  14    2.34    0.64
   0  12  14    2.83    0.50
   0  12 -14    3.26    0.42
   0  12 -14    3.33    0.50
   0 -12  15    2.48    0.57
   0 -12  15    1.91    0.57
   0 -12 -15    2.62    0.64
   0 -12 -15    3.26    0.42
   0  12  15    2.41    0.57
   0  12  15    2.12    0.50
   0  12 -15    0.85    0.42
   0  12 -15    2.05    0.35
   0 -12  16   -0.42    0.50
   0 -12  16    0.85    0.50
   0 -12 -16    0.64    0.57
   0 -12 -16    0.99    0.35
   0  12  16    0.50    0.50
   0  12  16    0.57    0.42
   0  12 -16    0.85    0.35
   0  12 -16    0.07    0.35
   0 -12  17    0.00    0.50
   0 -12  17    1.70    0.57
   0 -12 -17    0.14    0.35
   0 -12 -17    0.85    0.57
   0  12  17    1.91    0.57
   0  12  17    0.14    0.42
   0  12 -17    0.07    0.42
   0  12 -17    0.14    0.35
   0 -12  18    2.20    0.57
   0 -12  18    3.19    0.64
   0 -12 -18    2.76    0.57
   0 -12 -18    2.83    0.50
   0  12  18    2.55    0.57
   0  12  18    2.12    0.50
   0  12 -18    2.12    0.42
   0  12 -18    2.41    0.50
   0 -12 -19    0.35    0.50
   0 -12 -19   -0.07    0.35
   0  12  19   -0.07    0.42
   0  12  19    0.21    0.42
   0  12 -19    0.28    0.42
   0 -12  20    1.20    0.57
   0 -12  20    2.62    0.64
   0 -12 -20    0.92    0.57
   0 -12 -20    0.92    0.42
   0  12  20    1.42    0.57
   0  12  20    1.98    0.50
   0  12 -20    0.92    0.50
   0  12 -20    1.20    0.42
   0 -12  21   -0.07    0.50
   0 -12  21    0.07    0.57
   0 -12 -21    0.57    0.42
   0 -12 -21    0.35    0.50
   0  12  21    1.06    0.42
   0  12  21   -0.35    0.50
   0  12 -21    0.28    0.50
   0  12 -21   -0.07    0.42
   0 -12  22    1.13    0.57
   0 -12  22    1.27    0.57
   0 -12 -22    1.91    0.42
   0 -12 -22    0.42    0.57
   0  12  22    1.13    0.50
   0  12  22    0.85    0.57
   0  12 -22    0.64    0.50
   0  12 -22    0.78    0.42
   0 -12  23    0.28    0.57
   0 -12  23   -0.57    0.50
   0 -12 -23    0.42    0.42
   0 -12 -23    0.35    0.57
   0  12  23    0.85    0.50
   0  12  23    1.49    0.57
   0  12 -23    0.92    0.50
   0  12 -23   -0.14    0.50
   0 -13  -2    0.71    0.14
   0 -13  -2    0.50    0.14
   0  13   2    0.64    0.21
   0  13   2    0.85    0.21
   0 -13  -3    2.34    0.21
   0 -13  -3    2.83    0.28
   0  13   3    3.33    0.28
   0  13   3    3.19    0.35
   0  13   4    4.11    0.35
   0  13   4    4.46    0.42
   0  13   5    6.37    0.42
   0  13   5    5.17    0.50
   0  13   6    5.17    0.42
   0  13   6    5.17    0.50
   0 -13   8    0.28    0.28
   0 -13   8    0.21    0.21
   0 -13  -8    1.06    0.42
   0 -13  -8    0.21    0.28
   0  13   8    0.35    0.28
   0  13   8    0.42    0.42
   0  13  -8    0.14    0.07
   0  13  -8   -0.07    0.14
   0 -13   9    1.91    0.42
   0 -13   9    2.76    0.35
   0 -13  -9    2.69    0.50
   0 -13  -9    3.68    0.42
   0  13   9    3.33    0.50
   0  13   9    2.83    0.42
   0  13  -9    2.69    0.21
   0  13  -9    1.98    0.21
   0 -13  10    0.92    0.42
   0 -13  10    0.64    0.35
   0 -13 -10    0.92    0.42
   0 -13 -10    1.13    0.35
   0  13  10    1.13    0.50
   0  13  10    1.49    0.35
   0  13 -10    0.57    0.28
   0  13 -10    1.27    0.21
   0 -13  11    0.57    0.42
   0 -13  11    0.50    0.42
   0 -13 -11    0.21    0.42
   0 -13 -11    0.64    0.28
   0  13  11    0.85    0.42
   0  13  11    0.50    0.35
   0  13 -11    0.50    0.28
   0  13 -11    0.64    0.28
   0 -13  12    1.27    0.42
   0 -13  12    1.27    0.50
   0 -13 -12    1.70    0.35
   0 -13 -12    0.92    0.50
   0  13  12    0.50    0.50
   0  13  12    1.77    0.42
   0  13 -12    1.27    0.28
   0  13 -12    0.85    0.28
   0 -13  13    2.12    0.50
   0 -13  13    2.55    0.50
   0 -13 -13    2.90    0.42
   0 -13 -13    1.42    0.64
   0  13  13    3.68    0.64
   0  13  13    2.76    0.50
   0 -13  14    1.98    0.50
   0 -13  14    1.13    0.50
   0  13 -14    2.97    0.42
   0  13 -14    2.69    0.35
   0 -13  15    0.28    0.42
   0 -13  15   -0.14    0.50
   0  13  15    0.42    0.35
   0  13  15    0.50    0.50
   0  13 -15   -0.28    0.35
   0  13 -15    0.28    0.35
   0 -13  16    5.74    0.71
   0 -13  16    4.60    0.64
   0  13  16    7.93    0.64
   0  13  16    5.74    0.78
   0  13 -16    6.16    0.57
   0  13 -16    5.10    0.57
   0 -13  17    0.85    0.50
   0 -13  17    1.56    0.57
   0 -13 -17    1.84    0.57
   0 -13 -17    2.76    0.50
   0  13  17    2.34    0.50
   0  13  17    2.05    0.57
   0  13 -17    1.77    0.42
   0  13 -17    2.20    0.50
   0 -13  18    0.21    0.50
   0 -13  18    1.49    0.50
   0 -13 -18    1.35    0.57
   0 -13 -18    1.13    0.42
   0  13  18    2.69    0.50
   0  13  18    1.13    0.57
   0  13 -18    0.92    0.42
   0  13 -18    1.77    0.42
   0 -13  19    0.07    0.50
   0 -13  19    0.42    0.50
   0 -13 -19    0.28    0.35
   0 -13 -19   -0.07    0.50
   0  13  19   -0.42    0.42
   0  13  19    0.35    0.50
   0  13 -19    0.14    0.42
   0  13 -19    0.21    0.42
   0 -13  20    0.14    0.50
   0 -13  20    0.35    0.50
   0  13 -20    0.42    0.42
   0  13 -20    0.42    0.42
   0 -13  21    0.00    0.57
   0 -13  21    0.85    0.50
   0 -13 -21    0.14    0.35
   0 -13 -21    0.14    0.57
   0  13  21    0.42    0.42
   0  13  21    0.14    0.50
   0  13 -21   -0.28    0.42
   0  13 -21    0.57    0.42
   0 -13  22   -0.21    0.50
   0 -13  22   -0.42    0.57
   0 -13 -22    0.07    0.42
   0 -13 -22   -0.28    0.50
   0  13  22    0.00    0.42
   0  13  22   -0.07    0.50
   0  13 -22    0.28    0.50
   0  13 -22    0.57    0.50
   0 -14  -3    4.74    0.28
   0 -14  -3    4.53    0.28
   0  14   3    4.32    0.35
   0  14   3    4.39    0.35
   0 -14  -4    1.13    0.28
   0 -14  -4    1.06    0.21
   0  14   4    0.78    0.35
   0  14   4    0.99    0.28
   0 -14  -5    0.57    0.21
   0 -14  -5    0.42    0.28
   0  14   5    0.42    0.35
   0  14   5    0.28    0.21
   0 -14  -6    1.49    0.28
   0 -14  -6    1.49    0.35
   0  14   6    1.13    0.42
   0  14   6    1.49    0.28
   0 -14  -8    0.71    0.28
   0 -14  -8    0.21    0.35
   0  14   8   -0.14    0.28
   0  14   8    0.14    0.42
   0 -14   9    2.62    0.28
   0 -14   9    2.55    0.35
   0  14   9    4.46    0.57
   0  14   9    4.60    0.50
   0 -14  10    0.42    0.28
   0 -14  10    0.50    0.42
   0 -14 -10    0.78    0.42
   0 -14 -10   -0.07    0.28
   0  14  10    0.28    0.42
   0  14  10    0.78    0.35
   0  14 -10    0.35    0.21
   0  14 -10    0.42    0.21
   0 -14  11    1.49    0.50
   0 -14  11    1.56    0.42
   0 -14 -11    2.41    0.50
   0 -14 -11    1.91    0.35
   0  14  11    2.12    0.42
   0  14  11    2.34    0.50
   0  14 -11    1.56    0.28
   0  14 -11    1.56    0.28
   0 -14  12    0.78    0.50
   0 -14  12    1.13    0.42
   0 -14 -12    1.42    0.50
   0 -14 -12    1.13    0.35
   0  14  12    0.28    0.42
   0  14  12    0.71    0.35
   0  14 -12    0.71    0.28
   0  14 -12    0.71    0.28
   0 -14 -13    0.99    0.50
   0 -14 -13    0.50    0.35
   0  14  13    0.99    0.35
   0  14  13    1.20    0.50
   0  14 -13    0.35    0.28
   0  14 -13    0.35    0.28
   0 -14  14    0.28    0.50
   0 -14  14    0.07    0.50
   0  14 -14    0.07    0.35
   0  14 -14    0.64    0.35
   0 -14  15    0.00    0.50
   0 -14  15    0.64    0.50
   0 -14 -15    0.50    0.35
   0 -14 -15    0.00    0.50
   0  14  15    0.85    0.50
   0  14  15    0.78    0.42
   0  14 -15    0.14    0.35
   0  14 -15    0.71    0.35
   0 -14  16   -0.64    0.42
   0 -14  16   -0.14    0.42
   0 -14 -16   -0.28    0.35
   0 -14 -16    0.35    0.50
   0  14  16    0.07    0.50
   0  14  16    0.28    0.35
   0  14 -16    0.35    0.35
   0  14 -16    0.00    0.35
   0 -14  17   -0.07    0.42
   0 -14  17    0.42    0.50
   0 -14 -17    0.07    0.50
   0 -14 -17   -0.50    0.35
   0  14  17    0.14    0.50
   0  14  17    0.21    0.35
   0  14 -17    0.57    0.35
   0  14 -17   -0.14    0.35
   0 -14  18    0.57    0.50
   0 -14  18    0.57    0.50
   0 -14 -18    0.57    0.50
   0 -14 -18    0.64    0.42
   0  14  18    0.07    0.42
   0  14  18    0.85    0.50
   0  14 -18    0.21    0.42
   0  14 -18    0.42    0.42
   0 -14  19    0.21    0.50
   0 -14  19   -0.28    0.50
   0 -14 -19    0.00    0.50
   0 -14 -19    0.42    0.42
   0  14  19    0.28    0.50
   0  14  19    0.42    0.42
   0  14 -19    0.85    0.42
   0  14 -19   -0.07    0.42
   0 -14  20   -0.07    0.57
   0 -14  20    0.50    0.50
   0 -14 -20    0.00    0.50
   0 -14 -20    0.28    0.42
   0  14  20   -0.21    0.57
   0  14  20    0.07    0.42
   0 -14  21    0.35    0.57
   0 -14  21    1.06    0.50
   0 -14 -21    0.92    0.50
   0 -14 -21    0.64    0.42
   0  14  21    0.78    0.50
   0  14  21   -0.57    0.50
   0  14 -21    0.57    0.50
   0  14 -21   -0.28    0.50
   0 -15  -3    0.28    0.14
   0 -15  -3    0.57    0.14
   0 -15  -4    1.91    0.21
   0 -15  -4    1.63    0.21
   0  15   4    2.34    0.35
   0  15   4    1.77    0.35
   0 -15  -5    0.99    0.28
   0 -15  -5    0.71    0.21
   0  15   5    1.20    0.35
   0  15   5    1.27    0.28
   0 -15  -6    1.91    0.35
   0 -15  -6    1.13    0.28
   0  15   6    1.63    0.42
   0  15   6    1.35    0.28
   0 -15  -8    1.42    0.28
   0 -15  -8    0.71    0.35
   0  15   8    0.57    0.35
   0  15   8    0.64    0.42
   0 -15  -9    0.14    0.28
   0 -15  -9    0.28    0.42
   0  15   9    0.28    0.35
   0  15   9    0.21    0.42
   0 -15  10    0.57    0.21
   0 -15 -10    1.63    0.42
   0 -15 -10    1.20    0.28
   0  15  10    0.85    0.50
   0  15  10    1.35    0.35
   0 -15  11    0.14    0.35
   0 -15  11    0.28    0.28
   0 -15 -11    1.13    0.42
   0 -15 -11    0.50    0.28
   0  15  11    0.28    0.42
   0  15  11    0.28    0.35
   0 -15  12   -0.28    0.42
   0 -15  12    0.28    0.35
   0 -15 -12   -0.14    0.28
   0 -15 -12    0.92    0.42
   0  15  12    0.07    0.35
   0  15  12    0.92    0.50
   0  15 -12   -0.07    0.21
   0  15 -12    0.21    0.21
   0 -15  13    1.06    0.50
   0 -15  13    0.14    0.35
   0 -15 -13    0.00    0.42
   0 -15 -13    0.71    0.35
   0  15  13    0.07    0.35
   0  15  13   -0.50    0.50
   0  15 -13    0.14    0.28
   0  15 -13    0.14    0.28
   0 -15 -14    0.50    0.35
   0 -15 -14    0.00    0.42
   0  15  14   -0.28    0.42
   0  15 -14   -0.28    0.28
   0  15 -14   -0.64    0.28
   0 -15  15   -0.21    0.50
   0 -15 -15   -0.64    0.42
   0 -15 -15    0.07    0.35
   0  15  15   -0.07    0.50
   0  15  15    0.35    0.42
   0  15 -15    0.21    0.35
   0  15 -15    0.57    0.35
   0 -15  16   -0.14    0.42
   0 -15  16    0.21    0.50
   0 -15 -16    0.14    0.35
   0 -15 -16    0.21    0.50
   0  15  16   -0.28    0.42
   0  15  16   -0.35    0.50
   0  15 -16    0.14    0.35
   0  15 -16    0.00    0.35
   0 -15  17    0.57    0.50
   0 -15  17    0.57    0.50
   0 -15 -17    0.42    0.50
   0 -15 -17    0.21    0.42
   0  15  17    0.21    0.42
   0  15  17    0.50    0.50
   0  15 -17    0.42    0.35
   0  15 -17    0.71    0.42
   0 -15  18   -0.21    0.50
   0 -15 -18    0.71    0.42
   0 -15 -18    0.99    0.57
   0  15  18    0.35    0.50
   0  15  18    0.35    0.42
   0  15 -18    0.35    0.42
   0  15 -18   -0.14    0.42
   0 -15  19    0.00    0.50
   0 -15 -19    0.42    0.50
   0 -15 -19    0.42    0.42
   0  15  19    0.07    0.42
   0  15  19    0.21    0.50
   0 -15 -20    0.99    0.50
   0 -15 -20    0.57    0.42
   0  15  20    0.57    0.42
   0  15  20    0.35    0.50
   0  15 -20   -0.28    0.42
   0  15 -20    0.35    0.50
   0 -16  -4    0.92    0.21
   0 -16  -4    0.85    0.21
   0  16   4    0.64    0.28
   0 -16  -5   -0.07    0.21
   0 -16  -5    0.42    0.21
   0  16   5    0.28    0.28
   0  16   5    0.50    0.35
   0 -16  -6    0.35    0.28
   0 -16  -6    0.50    0.28
   0  16   6    0.21    0.28
   0  16   6    0.85    0.35
   0  16   7   -0.07    0.35
   0  16   7    0.50    0.28
   0 -16  -8    0.21    0.28
   0 -16  -8    0.50    0.35
   0  16   8    0.00    0.35
   0  16   8    0.50    0.35
   0 -16  -9    0.57    0.35
   0 -16  -9    0.28    0.28
   0  16   9    0.92    0.35
   0  16   9    0.50    0.42
   0 -16 -10    0.00    0.35
   0 -16 -10    0.64    0.42
   0  16  10    0.64    0.42
   0  16  10    0.71    0.35
   0 -16 -11    0.78    0.42
   0 -16 -11    1.20    0.35
   0  16  11    0.71    0.42
   0  16  11    0.99    0.50
   0 -16 -12    0.28    0.35
   0 -16 -12   -0.07    0.42
   0  16  12    0.64    0.35
   0  16  12   -0.28    0.42
   0 -16 -13    0.64    0.35
   0 -16 -13    0.21    0.50
   0  16  13    0.14    0.35
   0  16  13    1.06    0.50
   0 -16 -14    1.49    0.50
   0 -16 -14    1.06    0.35
   0  16  14    0.28    0.42
   0  16  14    0.14    0.50
   0 -16 -15    0.42    0.42
   0 -16 -15   -0.42    0.42
   0  16  15    0.35    0.42
   0  16  15   -0.35    0.42
   0 -16 -16    0.35    0.50
   0 -16 -16    0.42    0.42
   0  16  16   -0.14    0.42
   0  16  16    1.06    0.50
   0 -16 -17    0.92    0.50
   0 -16 -17    0.21    0.42
   0  16  17   -0.14    0.42
   0  16  17    0.14    0.50
   0 -16 -18   -0.14    0.42
   0 -16 -18   -0.14    0.50
   0  16  18    0.64    0.50
   0  16  18   -0.28    0.42
   0 -17  -5    0.35    0.21
   0 -17  -5    0.50    0.21
   0 -17  -6    0.07    0.28
   0 -17  -6   -0.21    0.21
   0  17   6    0.35    0.35
   0  17   6   -0.07    0.28
   0 -17  -7    0.92    0.28
   0 -17  -7    0.42    0.28
   0  17   7    0.99    0.35
   0  17   7    0.78    0.35
   0 -17  -8    0.92    0.35
   0 -17  -8    0.21    0.35
   0  17   8    1.06    0.42
   0  17   8    0.64    0.35
   0 -17  -9    0.35    0.35
   0 -17  -9    0.35    0.35
   0  17   9    0.14    0.42
   0  17   9   -0.42    0.35
   0 -17 -10    0.64    0.35
   0 -17 -10    0.07    0.35
   0  17  10    0.42    0.42
   0  17  10    0.28    0.35
   0 -17 -11    0.00    0.35
   0 -17 -11   -0.21    0.42
   0  17  11   -0.21    0.42
   0  17  11    0.00    0.35
   0 -17 -12   -0.14    0.35
   0 -17 -12   -0.42    0.42
   0  17  12   -0.57    0.42
   0  17  12    0.21    0.35
   0 -17 -13    0.14    0.35
   0 -17 -13    0.00    0.42
   0  17  13   -0.21    0.42
   0  17  13   -0.50    0.42
   0 -17 -14   -0.42    0.35
   0 -17 -14   -0.07    0.42
   0  17  14    0.14    0.42
   0  17  14    0.21    0.42
   0 -17 -15    0.42    0.42
   0 -17 -15    0.85    0.50
   0  17  15    0.21    0.50
   0  17  15   -0.21    0.42
   0 -17 -16    0.50    0.42
   0 -17 -16    0.42    0.50
   0  17  16    0.07    0.42
   0  17  16   -0.28    0.42
   0 -17 -17    0.42    0.50
   0 -17 -17   -0.07    0.42
   0  17  17   -0.14    0.42
   0  17  17    0.00    0.42
   0 -18  -7   -0.28    0.21
   0 -18  -8   -0.14    0.28
   0 -18  -8   -0.64    0.28
   0 -18  -9    0.28    0.35
   0 -18  -9    0.00    0.28
   0  18   9    0.50    0.35
   0  18   9    0.28    0.35
   0 -18 -10    0.50    0.35
   0 -18 -10    0.57    0.35
   0  18  10    0.14    0.35
   0  18  10    0.64    0.42
   0 -18 -11   -0.35    0.35
   0 -18 -11   -0.50    0.35
   0  18  11    0.42    0.42
   0  18  11   -0.42    0.42
   0 -18 -12    0.85    0.42
   0 -18 -12    0.78    0.42
   0  18  12    0.35    0.42
   0  18  12    0.92    0.42
   0 -18 -13   -0.42    0.42
   0 -18 -13   -0.35    0.42
   0  18  13   -0.07    0.42
   0  18  13   -0.28    0.42
   0 -18 -14   -0.07    0.42
   0 -18 -14    0.14    0.42
   0  18  14    0.14    0.42
   0  18  14   -0.14    0.42
   0 -18 -15    0.50    0.42
   0 -18 -15   -0.42    0.42
   0  18  15    0.64    0.42
   0  18  15   -0.28    0.50
   0 -19 -12   -0.21    0.42
   0 -19 -13    0.00    0.50
   1   0 -28    0.50    0.50
   1   0 -28    0.78    0.64
  -1   0  28   -0.35    0.50
  -1   0  28   -0.14    0.50
   1   0 -27    0.07    0.57
   1   0 -27    0.07    0.42
  -1   0  27   -0.42    0.50
  -1   0  27   -0.50    0.57
   1   0 -26    3.19    0.64
   1   0 -26    4.53    0.57
  -1   0  26    3.12    0.64
  -1   0  26    3.82    0.57
   1   0 -25   -0.07    0.42
   1   0 -25    0.21    0.50
  -1   0  25   -0.64    0.57
  -1   0  25    0.00    0.42
   1   0 -24   -0.21    0.57
   1   0 -24   -0.57    0.42
  -1   0  24    0.99    0.57
  -1   0  24   -0.42    0.42
   1   0 -23    0.92    0.42
   1   0 -23    0.64    0.57
  -1   0  23    1.27    0.57
  -1   0  23    0.42    0.42
   1   0 -22   26.06    1.13
   1   0 -22   31.16    1.49
  -1   0  22   26.27    1.42
  -1   0  22   30.10    1.35
   1   0 -21    1.42    0.50
   1   0 -21    0.64    0.35
  -1   0  21   -0.92    0.50
  -1   0  21    0.14    0.42
   1   0 -20  193.96    6.02
   1   0 -20  192.33    5.81
  -1   0  20  191.06    5.88
  -1   0  20  198.07    6.23
   1   0 -19   10.69    0.78
   1   0 -19   11.47    0.64
  -1   0  19   11.97    0.85
  -1   0  19   11.47    0.71
   1   0 -18   21.17    0.92
   1   0 -18   21.24    1.06
  -1   0  18   20.96    1.06
  -1   0  18   19.69    0.92
   1   0 -17    0.92    0.42
   1   0 -17    0.57    0.28
  -1   0  17    0.35    0.35
  -1   0  17    0.78    0.42
   1   0 -16   29.95    1.13
   1   0 -16   28.75    1.20
  -1   0  16   30.45    1.20
  -1   0  16   30.88    1.35
   1   0 -15    6.02    0.42
   1   0 -15    7.51    0.57
  -1   0  15    7.15    0.64
  -1   0  15    7.93    0.50
   1   0 -14   64.02    2.05
   1   0 -14   66.14    2.27
  -1   0  14   66.64    2.27
  -1   0  14   65.22    2.12
   1   0 -13    3.40    0.35
   1   0 -13    3.40    0.42
  -1   0  13    3.75    0.50
  -1   0  13    3.97    0.35
   1   0 -12  191.91    5.67
   1   0 -12  193.32    5.81
  -1   0  12  196.16    5.95
  -1   0  12  190.00    5.67
   1   0 -11    9.42    0.50
   1   0 -11    9.49    0.57
  -1   0  11    9.14    0.64
  -1   0  11    8.99    0.50
   1   0 -10    3.82    0.35
   1   0 -10    3.82    0.42
  -1   0  10    3.68    0.42
  -1   0  10    4.60    0.35
   1   0  -9   -0.21    0.21
  -1   0   9    0.42    0.35
   1   0  -8   12.75    0.57
   1   0  -8   11.90    0.57
  -1   0   8   11.12    0.57
  -1   0   8   12.82    0.57
   1   0  -7   14.66    0.57
   1   0  -7   16.29    0.71
   1   0  -6    7.51    0.42
   1   0  -6    7.22    0.35
   1   0  -5   12.75    0.57
   1   0  -5   11.40    0.42
  -1   0   5   11.26    0.50
  -1   0   5   12.39    0.50
   1   0  -4 1159.23   33.14
   1   0  -4 1147.19   32.79
  -1   0   4 1162.07   33.28
  -1   0   4 1192.52   34.06
   1   0  -3    2.48    0.21
   1   0  -3    2.69    0.14
  -1   0   3    2.27    0.21
  -1   0   3    2.76    0.14
   1   0  -2 9552.87  272.42
   1   0  -2 9829.04  280.35
  -1   0   2 9722.82  277.24
  -1   0   2 9999.00  285.17
   1   0  -1    6.02    0.21
   1   0  -1    5.52    0.21
  -1   0   1    5.03    0.21
  -1   0   1    5.45    0.21
   1   0   0 3356.60   95.74
  -1   0   0 3550.64  101.26
   1   0   1    0.99    0.14
   1   0   1    0.92    0.07
  -1   0  -1    1.06    0.14
  -1   0  -1    0.85    0.07
   1   0   2 1167.73   33.35
   1   0   2 1193.93   34.13
  -1   0  -2 1150.03   32.86
  -1   0  -2 1144.36   32.72
   1   0   3   25.07    0.78
   1   0   3   25.99    0.85
  -1   0  -3   23.37    0.78
   1   0   4  747.09   21.39
   1   0   4  729.39   20.89
  -1   0  -4  762.67   21.81
  -1   0  -4  733.64   21.03
   1   0   5   43.41    1.42
   1   0   5   44.90    1.42
  -1   0  -5   44.75    1.42
  -1   0  -5   45.68    1.49
   1   0   6 1237.84   35.48
   1   0   6 1266.87   36.26
  -1   0  -6 1165.61   33.35
  -1   0  -6 1262.62   36.12
  -1   0  -7   15.30    0.64
  -1   0  -7   15.23    0.64
  -1   0  -8   52.40    1.70
  -1   0  -8   46.88    1.49
   1   0  10  276.53    8.07
   1   0  10  274.41    8.07
  -1   0 -10  277.52    8.21
  -1   0 -10  273.84    8.00
   1   0  11   10.06    0.57
   1   0  11   10.34    0.64
  -1   0 -11   10.76    0.57
  -1   0 -11   10.76    0.64
   1   0  12   32.08    1.20
   1   0  12   32.08    1.27
  -1   0 -12   32.65    1.27
  -1   0 -12   31.65    1.13
   1   0  13    0.14    0.35
   1   0  13    0.14    0.28
  -1   0 -13    0.14    0.35
  -1   0 -13    0.35    0.28
   1   0  14    0.42    0.35
   1   0  14    0.28    0.28
  -1   0 -14    0.14    0.35
  -1   0 -14    0.50    0.28
   1   0  15    0.85    0.28
   1   0  15    1.56    0.42
  -1   0 -15    0.92    0.28
  -1   0 -15    1.84    0.42
   1   0  16   -0.64    0.42
   1   0  16    0.35    0.28
  -1   0 -16    0.64    0.28
  -1   0 -16    0.64    0.42
   1   0  18   11.54    0.71
   1   0  18   10.62    0.78
  -1   0 -18   11.83    0.78
  -1   0 -18   12.60    0.71
   1   0  19    7.79    0.71
   1   0  19    7.36    0.57
  -1   0 -19    9.28    0.71
  -1   0 -19    8.78    0.64
   1   0  20   45.18    1.84
   1   0  20   40.58    1.56
  -1   0 -20   42.70    1.63
  -1   0 -20   41.57    1.70
   1   0  21    0.99    0.57
   1   0  21    1.84    0.42
  -1   0 -21    2.05    0.50
  -1   0 -21    1.77    0.42
   1   0  22   33.21    1.63
   1   0  22   32.79    1.42
  -1   0 -22   32.22    1.35
  -1   0 -22   30.66    1.49
   1   0  23    0.35    0.42
   1   0  23    0.57    0.57
  -1   0 -23   -0.57    0.42
   1   0  24    1.49    0.50
   1   0  24    1.27    0.64
  -1   0 -24    0.99    0.57
  -1   0 -24    1.84    0.50
   1   0  25    0.07    0.42
   1   0  25    0.07    0.57
  -1   0 -25    0.50    0.42
  -1   0 -25    1.56    0.64
   1   0  26   -0.14    0.50
   1   0  26    0.71    0.64
  -1   0 -26    0.28    0.42
  -1   0 -26    0.57    0.50
   1   0  27   -0.78    0.57
   1   0  27    0.28    0.42
  -1   0 -27    0.71    0.57
  -1   0 -27    0.28    0.50
  -1  -1  28    0.71    0.50
  -1  -1  28    0.21    0.50
   1   1 -28    0.92    0.57
   1   1 -28    0.35    0.50
   1  -1 -27    1.42    0.50
   1  -1 -27    0.50    0.57
  -1  -1  27    1.20    0.57
  -1  -1  27    0.64    0.50
   1   1 -27   -0.42    0.57
   1   1 -27    0.92    0.42
  -1   1  27    0.85    0.57
  -1   1  27    1.06    0.50
   1  -1 -26    1.98    0.57
   1  -1 -26    2.12    0.50
  -1  -1  26    2.83    0.57
  -1  -1  26    1.98    0.64
   1   1 -26    1.91    0.50
   1   1 -26    0.78    0.57
  -1   1  26    3.12    0.57
  -1   1  26    1.70    0.57
   1  -1 -25    0.50    0.42
   1  -1 -25    1.27    0.57
  -1  -1  25    1.63    0.57
  -1  -1  25    0.21    0.42
   1   1 -25    0.00    0.57
   1   1 -25   -0.35    0.35
  -1   1  25    0.71    0.50
  -1   1  25    0.42    0.42
   1  -1 -24    0.57    0.42
   1  -1 -24    0.57    0.57
  -1  -1  24    0.21    0.50
  -1  -1  24    0.92    0.57
   1   1 -24    1.20    0.57
   1   1 -24    0.14    0.42
  -1   1  24    0.71    0.42
  -1   1  24    0.28    0.50
   1  -1 -23    0.85    0.42
   1  -1 -23    0.71    0.50
  -1  -1  23    0.00    0.57
  -1  -1  23    1.27    0.42
   1   1 -23    1.56    0.57
   1   1 -23    0.07    0.35
  -1   1  23    0.35    0.42
  -1   1  23    0.78    0.57
   1  -1 -22    1.56    0.42
   1  -1 -22    1.49    0.50
  -1  -1  22    1.98    0.42
  -1  -1  22    1.77    0.64
   1   1 -22    0.85    0.35
   1   1 -22    0.85    0.57
  -1   1  22    1.13    0.42
  -1   1  22    0.78    0.57
   1  -1 -21    7.01    0.71
   1  -1 -21    5.74    0.57
  -1  -1  21    6.44    0.64
  -1  -1  21    6.44    0.78
   1   1 -21    5.81    0.57
   1   1 -21    6.66    0.71
  -1   1  21    7.72    0.78
  -1   1  21    6.02    0.57
   1  -1 -20   39.30    1.63
   1  -1 -20   37.60    1.49
  -1  -1  20   41.21    1.77
  -1  -1  20   38.45    1.56
   1   1 -20   38.81    1.49
   1   1 -20   38.31    1.63
  -1   1  20   37.25    1.49
  -1   1  20   42.28    1.77
   1  -1 -18  105.73    3.47
   1  -1 -18  106.43    3.40
  -1  -1  18  102.11    3.26
  -1  -1  18  109.48    3.61
   1   1 -18  109.20    3.54
   1   1 -18  111.89    3.54
  -1   1  18  115.22    3.75
  -1   1  18  106.65    3.40
  -1  -1  17  160.54    4.89
  -1  -1  17  163.23    5.10
   1   1 -17  158.91    4.82
   1   1 -17  160.11    4.96
   1  -1 -16    5.81    0.57
   1  -1 -16    5.52    0.42
  -1  -1  16    5.38    0.50
  -1  -1  16    5.17    0.57
   1   1 -16    4.60    0.42
   1   1 -16    4.67    0.50
  -1   1  16    4.11    0.42
  -1   1  16    3.68    0.57
   1  -1 -15    0.42    0.35
   1  -1 -15    0.21    0.28
  -1  -1  15    0.28    0.35
  -1  -1  15    0.42    0.28
   1   1 -15   -0.50    0.35
   1   1 -15    0.00    0.28
   1  -1 -14    4.39    0.50
   1  -1 -14    4.46    0.35
  -1  -1  14    4.60    0.50
  -1  -1  14    5.52    0.42
   1   1 -14    4.25    0.50
   1   1 -14    4.82    0.42
  -1   1  14    4.32    0.50
  -1   1  14    4.96    0.42
   1  -1 -13    3.12    0.42
   1  -1 -13    3.40    0.35
  -1  -1  13    3.40    0.35
  -1  -1  13    3.54    0.42
   1   1 -13    2.83    0.35
   1   1 -13    3.26    0.42
  -1   1  13    3.47    0.42
  -1   1  13    3.05    0.35
   1  -1 -12   59.84    2.05
   1  -1 -12   57.36    1.84
  -1  -1  12   58.35    1.91
  -1  -1  12   59.20    2.05
   1   1 -12   60.76    2.05
   1   1 -12   59.98    1.91
  -1   1  12   60.26    2.05
  -1   1  12   62.03    1.98
   1  -1 -11    7.15    0.57
   1  -1 -11    6.37    0.42
  -1  -1  11    7.36    0.57
  -1  -1  11    7.01    0.42
   1   1 -11    8.57    0.57
   1   1 -11    7.65    0.42
  -1   1  11    7.01    0.57
  -1   1  11    7.29    0.42
   1  -1 -10   59.41    1.91
   1  -1 -10   59.63    1.98
  -1  -1  10   60.12    1.91
  -1  -1  10   56.72    1.91
   1   1 -10   59.06    1.84
   1   1 -10   59.77    1.98
  -1   1  10   58.49    1.98
  -1   1  10   57.43    1.84
   1   1  -9    6.44    0.35
   1   1  -9    5.81    0.42
   1  -1  -8    4.39    0.42
   1  -1  -8    3.40    0.28
  -1  -1   8    3.75    0.35
  -1  -1   8    3.19    0.28
   1   1  -8    2.69    0.35
   1   1  -8    2.41    0.28
  -1   1   8    1.91    0.21
  -1   1   8    2.55    0.35
   1  -1  -7   67.98    2.05
   1  -1  -7   70.60    2.20
  -1  -1   7   69.26    2.20
  -1  -1   7   68.12    2.05
   1   1  -7   64.72    1.98
   1   1  -7   68.27    2.12
  -1   1   7   62.74    1.91
  -1   1   7   62.95    1.98
   1  -1  -6  975.11   27.97
   1  -1  -6  992.11   28.40
  -1  -1   6  996.36   28.54
  -1  -1   6  969.45   27.83
   1   1  -6  952.45   27.33
   1   1  -6 1004.86   28.75
  -1   1   6  975.11   27.97
  -1   1   6  994.94   28.47
   1  -1  -5 1412.75   40.44
   1  -1  -5 1426.91   40.79
  -1  -1   5 1392.21   39.87
  -1  -1   5 1408.50   40.22
   1   1  -5 1364.59   39.02
   1   1  -5 1405.67   40.22
  -1   1   5 1457.36   41.64
  -1   1   5 1408.50   40.29
   1  -1  -4   43.20    1.35
   1  -1  -4   44.19    1.42
  -1  -1   4   41.64    1.27
  -1  -1   4   44.75    1.42
   1   1  -4   47.16    1.42
   1   1  -4   49.71    1.56
  -1   1   4   49.07    1.56
  -1   1   4   46.17    1.42
   1  -1  -3  442.09   12.68
   1  -1  -3  419.29   12.04
  -1  -1   3  415.40   11.97
  -1  -1   3  429.99   12.32
   1   1  -3  423.12   12.18
   1   1  -3  444.36   12.75
  -1   1   3  439.97   12.60
  -1   1   3  419.65   12.04
   1  -1  -2   12.18    0.42
   1  -1  -2   12.18    0.42
  -1  -1   2   12.39    0.42
  -1  -1   2   11.97    0.42
   1   1  -2   13.17    0.42
   1   1  -2   12.60    0.42
  -1   1   2   12.68    0.42
  -1   1   2   13.31    0.50
  -1  -1   1  553.49   15.79
  -1  -1   1  552.49   15.79
   1   1  -1  567.22   16.22
   1   1  -1  558.66   16.00
  -1   1   1  575.23   16.43
  -1   1   1  567.29   16.22
   1  -1   0   24.79    0.78
  -1  -1   0   25.63    0.78
  -1  -1   0   26.84    0.78
   1   1   0   21.74    0.71
   1   1   0   20.32    0.64
  -1   1   0   22.24    0.71
  -1   1   0   21.60    0.64
   1  -1   1 1853.92   52.90
   1  -1   1 1941.02   55.38
  -1  -1  -1 1786.65   50.99
  -1  -1  -1 1902.78   54.31
   1   1   1 1955.19   55.80
   1   1   1 1834.09   52.33
  -1   1  -1 1796.56   51.27
  -1   1  -1 1826.30   52.12
   1  -1   2  114.01    3.33
   1  -1   2  117.34    3.40
   1   1   2  128.53    3.75
   1   1   2  125.27    3.61
  -1   1  -2  121.87    3.54
   1  -1   3 1585.54   45.32
   1  -1   3 1603.24   45.82
   1   1   3 1638.65   46.81
   1   1   3 1667.68   47.66
  -1   1  -3 1572.08   44.90
  -1   1  -3 1540.92   44.05
   1  -1   4    9.84    0.42
   1  -1   4   11.76    0.50
  -1  -1  -4   11.47    0.50
  -1  -1  -4   10.62    0.42
   1   1   4    9.56    0.42
   1   1   4   10.55    0.50
  -1   1  -4    9.14    0.42
  -1   1  -4    9.56    0.42
   1  -1   5  922.71   26.48
   1  -1   5  894.39   25.63
  -1  -1  -5  917.05   26.27
  -1  -1  -5  875.97   25.14
   1   1   5  906.42   25.99
   1   1   5  921.30   26.34
  -1   1  -5  907.84   25.99
  -1   1  -5  942.54   26.98
   1  -1   6  189.15    5.59
   1  -1   6  187.52    5.45
  -1  -1  -6  192.47    5.67
  -1  -1  -6  191.91    5.59
   1   1   6  194.46    5.67
   1   1   6  189.78    5.59
  -1   1  -6  189.50    5.52
  -1   1  -6  188.93    5.52
   1  -1   7   80.66    2.48
   1  -1   7   76.55    2.41
  -1  -1  -7   78.67    2.48
  -1  -1  -7   78.60    2.41
   1   1   7   78.67    2.48
   1   1   7   81.44    2.48
  -1   1  -7   79.03    2.48
  -1   1  -7   77.26    2.34
   1  -1   8    6.59    0.50
   1  -1   8    7.65    0.42
  -1  -1  -8    7.29    0.42
  -1  -1  -8    5.95    0.42
   1   1   8    7.65    0.42
   1   1   8    6.73    0.50
  -1   1  -8    6.94    0.42
  -1   1  -8    5.95    0.42
   1  -1  10   15.37    0.78
   1  -1  10   15.44    0.71
  -1  -1 -10   16.22    0.71
  -1  -1 -10   15.15    0.71
   1   1  10   15.79    0.78
   1   1  10   15.51    0.71
  -1   1 -10   14.45    0.71
  -1   1 -10   15.23    0.71
   1  -1  11  134.34    4.04
   1  -1  11  131.01    4.04
  -1  -1 -11  131.15    3.97
  -1  -1 -11  130.51    4.04
   1   1  11  132.42    4.11
   1   1  11  136.60    4.11
  -1   1 -11  134.69    4.11
  -1   1 -11  130.30    3.97
   1  -1  12   20.75    0.85
   1  -1  12   20.75    0.92
  -1  -1 -12   21.53    0.85
  -1  -1 -12   22.02    0.99
   1   1  12   22.24    0.92
   1   1  12   21.39    0.99
  -1   1 -12   23.09    0.92
  -1   1 -12   20.04    0.92
   1  -1  13   69.33    2.34
   1  -1  13   68.83    2.27
  -1  -1 -13   71.74    2.34
  -1  -1 -13   70.32    2.34
   1   1  13   74.28    2.41
   1   1  13   74.14    2.48
  -1   1 -13   77.26    2.55
  -1   1 -13   71.10    2.27
   1  -1  14  166.20    5.03
   1  -1  14  159.05    4.96
  -1  -1 -14  157.28    4.82
  -1  -1 -14  154.59    4.67
   1   1  14  158.48    4.82
   1   1  14  155.08    4.82
  -1   1 -14  149.63    4.60
  -1   1 -14  156.71    4.74
   1  -1  15  208.27    6.23
   1  -1  15  202.53    6.16
  -1  -1 -15  194.95    5.88
  -1  -1 -15  207.63    6.30
   1   1  15  203.73    6.09
   1   1  15  201.33    6.16
  -1   1 -15  205.79    6.23
  -1   1 -15  195.73    5.88
   1  -1  16    6.87    0.64
   1  -1  16    7.36    0.57
  -1  -1 -16    8.78    0.64
  -1  -1 -16    7.01    0.50
  -1   1 -16    6.51    0.57
  -1   1 -16    7.01    0.50
   1  -1  18   25.99    1.27
   1  -1  18   27.69    1.13
  -1  -1 -18   26.48    1.13
  -1  -1 -18   25.71    1.20
   1   1  18   25.63    1.27
   1   1  18   26.77    1.13
  -1   1 -18   25.28    1.06
  -1   1 -18   24.01    1.20
   1  -1  19   13.95    0.92
   1  -1  19   13.95    0.78
  -1  -1 -19   14.80    0.92
  -1  -1 -19   14.94    0.78
   1   1  19   14.02    0.78
   1   1  19   14.52    0.92
  -1   1 -19   14.87    0.92
  -1   1 -19   15.79    0.85
   1  -1  20   11.26    0.85
   1  -1  20    9.42    0.78
  -1  -1 -20    9.28    0.78
  -1  -1 -20    9.06    0.64
   1   1  20    8.07    0.78
   1   1  20    9.56    0.71
  -1   1 -20    8.00    0.71
  -1   1 -20    8.57    0.64
   1  -1  21   23.23    1.27
   1  -1  21   25.49    1.13
  -1  -1 -21   26.13    1.13
  -1  -1 -21   24.22    1.20
   1   1  21   25.56    1.35
   1   1  21   26.41    1.20
  -1   1 -21   27.33    1.35
  -1   1 -21   28.04    1.20
   1  -1  22    8.99    0.71
   1  -1  22    7.15    0.85
  -1  -1 -22    8.50    0.64
  -1  -1 -22    7.08    0.71
   1   1  22    7.51    0.85
   1   1  22    7.01    0.64
  -1   1 -22    8.00    0.64
  -1   1 -22    7.08    0.78
   1  -1  23    5.59    0.78
   1  -1  23    7.36    0.71
  -1   1 -23    7.44    0.64
  -1   1 -23    7.86    0.85
   1  -1  24    0.57    0.57
   1  -1  24    0.50    0.42
  -1  -1 -24    0.92    0.57
  -1  -1 -24    1.70    0.42
   1   1  24    1.27    0.42
   1   1  24    0.78    0.57
  -1   1 -24    0.99    0.57
  -1   1 -24    0.28    0.42
   1  -1  25    4.46    0.64
   1  -1  25    4.11    0.78
  -1  -1 -25    5.38    0.57
  -1  -1 -25    4.32    0.71
   1   1  25    3.82    0.57
   1   1  25    5.24    0.78
  -1   1 -25    4.04    0.71
  -1   1 -25    4.53    0.57
   1  -1  26    2.55    0.71
   1  -1  26    1.91    0.50
  -1  -1 -26    2.83    0.50
  -1  -1 -26    1.98    0.57
   1   1  26    1.63    0.50
   1   1  26    3.40    0.71
  -1   1 -26    1.42    0.57
  -1   1 -26    2.05    0.50
   1  -1  27    3.12    0.57
   1  -1  27    0.99    0.64
  -1  -1 -27    2.34    0.64
  -1  -1 -27    2.83    0.57
   1   1  27    3.68    0.64
  -1   1 -27    3.40    0.64
  -1   1 -27    2.41    0.64
  -1  -2  28   -0.57    0.50
  -1  -2  28    0.21    0.50
   1   2 -28   -0.35    0.50
   1   2 -28   -0.35    0.57
   1  -2 -27    1.42    0.57
   1  -2 -27    1.49    0.42
  -1  -2  27    0.64    0.50
  -1  -2  27    0.92    0.57
   1   2 -27    0.64    0.42
   1   2 -27   -0.21    0.57
  -1   2  27    0.92    0.42
  -1   2  27    0.21    0.57
   1  -2 -26    0.78    0.57
   1  -2 -26    0.78    0.42
  -1  -2  26    0.21    0.57
  -1  -2  26    0.35    0.42
   1   2 -26    1.56    0.57
   1   2 -26   -0.28    0.42
  -1   2  26    0.14    0.42
  -1   2  26    0.99    0.57
   1  -2 -25    0.78    0.42
   1  -2 -25    0.50    0.57
  -1  -2  25    0.21    0.57
  -1  -2  25    0.50    0.42
   1   2 -25    0.64    0.57
   1   2 -25    0.00    0.42
  -1   2  25   -0.21    0.42
  -1   2  25    0.14    0.57
   1  -2 -24   14.80    1.06
   1  -2 -24   15.15    0.92
  -1   2  24   10.06    1.06
  -1   2  24   11.40    0.85
   1  -2 -23    0.07    0.42
  -1  -2  23    0.99    0.57
  -1  -2  23    0.28    0.42
   1   2 -23   -0.28    0.35
   1   2 -23    0.00    0.50
   1  -2 -22   52.40    1.91
   1  -2 -22   51.41    2.05
  -1  -2  22   50.42    1.91
  -1  -2  22   52.05    2.12
   1   2 -22   48.65    1.98
   1   2 -22   49.00    1.84
  -1   2  22   48.72    1.84
  -1   2  22   51.27    2.05
   1  -2 -21   19.83    0.99
   1  -2 -21   21.24    1.13
  -1  -2  21   18.70    0.99
  -1  -2  21   19.97    1.20
   1   2 -21   18.91    0.92
   1   2 -21   17.49    1.06
  -1   2  21   20.61    0.99
  -1   2  21   16.50    1.06
   1  -2 -20   48.44    1.91
   1  -2 -20   45.82    1.70
  -1  -2  20   42.13    1.63
  -1  -2  20   47.16    1.91
   1   2 -20   41.64    1.70
   1   2 -20   44.75    1.63
  -1   2  20   45.32    1.84
  -1   2  20   45.32    1.70
   1  -2 -19    7.36    0.71
   1  -2 -19    6.73    0.57
  -1  -2  19    7.36    0.57
  -1  -2  19    7.36    0.78
   1   2 -19    6.66    0.57
   1   2 -19    7.22    0.71
  -1   2  19    6.44    0.57
  -1   2  19    5.74    0.71
   1  -2 -18   82.71    2.83
   1  -2 -18   80.80    2.62
  -1  -2  18   83.35    2.76
  -1  -2  18   80.45    2.83
   1   2 -18   80.80    2.76
   1   2 -18   78.32    2.55
  -1   2  18   77.90    2.55
  -1   2  18   84.41    2.90
  -1  -2  17   87.31    2.83
  -1  -2  17   94.54    3.19
   1   2 -17   94.04    2.97
   1   2 -17   91.78    3.05
   1  -2 -16   38.95    1.42
   1  -2 -16   37.11    1.49
  -1  -2  16   40.15    1.56
  -1  -2  16   36.75    1.35
   1   2 -16   39.09    1.42
   1   2 -16   37.74    1.49
  -1   2  16   36.89    1.35
  -1   2  16   38.81    1.56
   1  -2 -15   56.51    1.98
   1  -2 -15   53.32    1.77
  -1  -2  15   54.53    1.84
  -1  -2  15   55.09    1.98
   1   2 -15   54.39    1.84
   1   2 -15   55.16    1.98
  -1   2  15   52.33    1.77
  -1   2  15   51.62    1.91
   1  -2 -14    8.21    0.57
   1  -2 -14    8.64    0.50
  -1  -2  14    8.00    0.50
  -1  -2  14    9.21    0.64
   1   2 -14   10.34    0.57
   1   2 -14    9.91    0.64
  -1   2  14    9.84    0.57
  -1   2  14   11.05    0.71
   1  -2 -13   31.72    1.20
   1  -2 -13   32.72    1.20
  -1  -2  13   31.72    1.20
  -1  -2  13   33.57    1.35
   1   2 -13   29.18    1.20
   1   2 -13   30.17    1.13
  -1   2  13   29.46    1.20
  -1   2  13   29.39    1.06
   1  -2 -12    2.90    0.35
   1  -2 -12    2.41    0.42
  -1  -2  12    2.12    0.28
  -1  -2  12    2.55    0.42
   1   2 -12    1.06    0.28
   1   2 -12    1.42    0.35
  -1   2  12    1.42    0.35
  -1   2  12    1.20    0.28
   1  -2 -11   30.52    1.20
   1  -2 -11   28.61    1.06
  -1  -2  11   30.52    1.20
  -1  -2  11   29.53    1.06
   1   2 -11   26.84    1.06
   1   2 -11   27.55    0.99
  -1   2  11   27.12    0.99
  -1   2  11   26.06    1.06
  -1  -2  10   27.62    0.99
   1   2 -10   32.36    1.20
  -1   2  10   31.94    1.13
  -1   2  10   32.29    1.20
  -1  -2   9   80.23    2.55
  -1  -2   9   80.16    2.48
   1   2  -9   85.05    2.62
   1   2  -9   85.26    2.69
   1  -2  -8   17.77    0.78
   1  -2  -8   16.57    0.64
  -1  -2   8   16.15    0.71
  -1  -2   8   16.57    0.64
   1   2  -8   18.34    0.71
   1   2  -8   19.19    0.78
  -1   2   8   19.19    0.71
  -1   2   8   20.39    0.85
   1  -2  -7    5.59    0.42
   1  -2  -7    6.23    0.35
  -1  -2   7    5.74    0.35
  -1  -2   7    5.52    0.42
   1   2  -7    5.95    0.42
   1   2  -7    6.16    0.35
  -1   2   7    5.67    0.35
  -1   2   7    5.67    0.42
   1  -2  -6    7.79    0.42
   1  -2  -6    7.15    0.35
  -1  -2   6    7.15    0.42
  -1  -2   6    6.94    0.35
   1   2  -6    6.80    0.42
   1   2  -6    6.44    0.35
  -1   2   6    6.80    0.35
  -1   2   6    6.09    0.42
   1  -2  -5 1982.10   56.65
   1  -2  -5 1979.26   56.51
  -1  -2   5 1947.40   55.59
  -1  -2   5 1890.04   54.03
   1   2  -5 1917.66   54.74
   1   2  -5 1853.21   52.97
  -1   2   5 1957.31   55.94
  -1   2   5 1932.53   55.24
   1  -2  -4   91.21    2.69
   1  -2  -4   87.46    2.62
  -1  -2   4   87.88    2.62
  -1  -2   4   88.80    2.62
   1   2  -4   92.41    2.76
   1   2  -4   94.96    2.76
  -1   2   4   90.78    2.69
  -1   2   4   93.40    2.83
   1  -2  -3 1099.75   31.44
   1  -2  -3 1137.99   32.57
  -1  -2   3 1077.09   30.80
  -1  -2   3 1053.01   30.10
   1   2  -3 1104.00   31.58
   1   2  -3 1125.24   32.15
  -1   2   3 1133.03   32.36
  -1   2   3 1107.54   31.65
   1  -2  -2   20.89    0.71
   1  -2  -2   20.39    0.64
  -1  -2   2   21.32    0.64
  -1  -2   2   20.32    0.64
   1   2  -2   18.70    0.57
   1   2  -2   18.62    0.64
  -1   2   2   17.56    0.57
  -1   2   2   18.70    0.64
   1  -2  -1 2104.61   60.05
   1  -2  -1 2167.63   61.89
  -1  -2   1 2126.56   60.69
  -1  -2   1 2104.61   60.05
   1   2  -1 2161.97   61.68
   1   2  -1 2057.16   58.71
  -1   2   1 2100.36   59.91
  -1   2   1 2129.39   60.76
   1  -2   0  193.25    5.59
   1  -2   0  193.39    5.52
  -1  -2   0  196.65    5.67
  -1  -2   0  187.66    5.38
   1   2   0  189.92    5.45
   1   2   0  186.88    5.38
  -1   2   0  189.29    5.45
  -1   2   0  194.31    5.59
   1  -2   1 1261.91   36.04
   1  -2   1 1149.32   32.79
  -1  -2  -1 1204.55   34.42
  -1  -2  -1 1267.58   36.19
   1   2   1 1281.74   36.61
   1   2   1 1263.33   36.04
  -1   2  -1 1215.88   34.77
  -1   2  -1 1203.85   34.35
   1  -2   2    5.45    0.28
   1  -2   2    5.74    0.28
  -1  -2  -2    6.09    0.28
  -1  -2  -2    6.44    0.28
   1   2   2    7.93    0.35
   1   2   2    7.93    0.35
  -1   2  -2    7.86    0.35
  -1   2  -2    7.86    0.28
   1  -2   3   27.33    0.92
   1  -2   3   28.75    0.92
  -1  -2  -3   27.83    0.92
  -1  -2  -3   29.67    0.99
   1   2   3   32.01    1.06
   1   2   3   31.72    0.99
  -1   2  -3   33.64    1.06
  -1   2  -3   29.10    0.92
   1  -2   4 1456.65   41.64
   1  -2   4 1460.19   41.78
  -1  -2  -4 1421.25   40.65
  -1  -2  -4 1472.23   42.13
   1   2   4 1461.61   41.78
   1   2   4 1455.24   41.64
  -1   2  -4 1390.80   39.73
  -1   2  -4 1453.11   41.50
   1  -2   5  800.20   22.94
   1  -2   5  822.86   23.58
  -1  -2  -5  859.69   24.64
  -1  -2  -5  881.64   25.28
   1   2   5  863.23   24.71
   1   2   5  844.11   24.22
  -1   2  -5  822.16   23.58
  -1   2  -5  867.48   24.86
   1  -2   6  983.61   28.18
   1  -2   6  943.25   27.05
  -1  -2  -6  982.90   28.18
  -1  -2  -6  997.07   28.61
   1   2   6 1006.98   28.89
   1   2   6 1021.85   29.32
  -1   2  -6  994.94   28.54
  -1   2  -6  999.19   28.61
   1  -2   7  101.62    3.12
   1  -2   7   95.25    2.90
  -1  -2  -7  100.63    3.05
  -1  -2  -7   95.17    2.90
   1   2   7  104.10    3.19
   1   2   7  101.05    3.05
  -1   2  -7   98.22    2.97
  -1   2  -7  101.90    3.12
   1  -2   8   40.22    1.35
   1  -2   8   43.83    1.49
  -1  -2  -8   41.36    1.35
  -1  -2  -8   42.49    1.49
   1   2   8   50.49    1.63
   1   2   8   51.62    1.70
  -1   2  -8   51.13    1.70
  -1   2  -8   50.07    1.63
   1  -2   9    3.89    0.42
  -1  -2  -9    4.32    0.42
  -1  -2  -9    4.04    0.35
   1   2   9    5.67    0.50
   1   2   9    6.44    0.42
  -1   2  -9    5.31    0.42
   1  -2  10    3.26    0.35
   1  -2  10    3.61    0.42
  -1  -2 -10    3.68    0.42
  -1  -2 -10    2.34    0.35
   1   2  10    4.60    0.35
   1   2  10    6.02    0.50
  -1   2 -10    4.39    0.35
  -1   2 -10    5.52    0.50
   1  -2  11   84.98    2.76
   1  -2  11   86.96    2.69
   1   2  11   80.80    2.62
   1   2  11   86.89    2.69
  -1   2 -11   82.07    2.55
  -1   2 -11   86.18    2.76
   1  -2  12    3.61    0.42
   1  -2  12    3.47    0.42
   1   2  12    3.75    0.35
   1   2  12    4.39    0.50
  -1   2 -12    3.97    0.35
  -1   2 -12    4.11    0.50
   1  -2  13   13.81    0.78
   1  -2  13   15.65    0.71
  -1  -2 -13   16.22    0.71
  -1  -2 -13   16.64    0.78
   1   2  13   13.31    0.78
   1   2  13   13.53    0.64
  -1   2 -13   16.00    0.71
  -1   2 -13   13.60    0.71
   1  -2  14    7.86    0.50
   1  -2  14    7.44    0.64
  -1  -2 -14    7.29    0.50
  -1  -2 -14    7.01    0.57
   1   2  14    8.21    0.57
   1   2  14    6.66    0.57
  -1   2 -14    7.36    0.50
  -1   2 -14    6.73    0.57
   1  -2  15    0.42    0.28
   1  -2  15    0.28    0.42
  -1  -2 -15    0.71    0.28
  -1  -2 -15    0.00    0.35
   1   2  15    0.07    0.35
   1   2  15    0.50    0.28
  -1   2 -15    0.21    0.28
  -1   2 -15    0.35    0.35
   1  -2  16  159.19    4.96
   1  -2  16  151.97    4.67
  -1  -2 -16  156.50    4.74
  -1  -2 -16  159.05    4.96
   1   2  16  155.44    4.74
   1   2  16  158.13    4.96
  -1   2 -16  160.18    4.96
  -1   2 -16  152.82    4.67
   1  -2  17   40.79    1.63
  -1  -2 -17   39.16    1.56
  -1  -2 -17   42.49    1.56
   1   2  17   39.87    1.63
   1   2  17   41.43    1.49
  -1   2 -17   41.43    1.56
   1  -2  18   30.80    1.27
   1  -2  18   30.73    1.42
  -1  -2 -18   35.69    1.42
  -1  -2 -18   34.84    1.49
   1   2  18   33.21    1.27
   1   2  18   32.50    1.42
  -1   2 -18   32.15    1.27
  -1   2 -18   30.73    1.35
   1  -2  19   88.87    3.05
   1  -2  19   88.52    2.90
  -1  -2 -19   88.80    3.05
  -1  -2 -19   89.58    2.90
   1   2  19   82.78    2.90
   1   2  19   83.21    2.76
  -1   2 -19   88.31    2.90
  -1   2 -19   82.29    2.83
   1  -2  20    1.49    0.42
   1  -2  20    2.55    0.57
  -1  -2 -20    2.05    0.50
  -1  -2 -20    2.27    0.42
   1   2  20    1.13    0.35
   1   2  20    1.13    0.50
  -1   2 -20    1.06    0.50
  -1   2 -20    0.71    0.35
   1  -2  21   27.33    1.42
   1  -2  21   27.69    1.27
  -1  -2 -21   27.12    1.35
  -1  -2 -21   26.27    1.13
   1   2  21   30.45    1.27
   1   2  21   28.61    1.42
  -1   2 -21   30.17    1.27
  -1   2 -21   27.97    1.35
   1  -2  22   10.91    0.99
   1  -2  22   10.13    0.78
  -1  -2 -22    9.35    0.71
  -1  -2 -22    9.28    0.78
   1   2  22   10.13    0.92
   1   2  22    9.84    0.71
  -1   2 -22    9.56    0.71
  -1   2 -22    9.77    0.85
   1  -2  23   10.76    0.78
   1  -2  23    8.99    0.92
  -1   2 -23    8.64    0.85
  -1   2 -23   10.20    0.78
   1  -2  24    1.13    0.64
   1  -2  24    2.62    0.57
  -1  -2 -24    1.91    0.57
  -1  -2 -24    1.98    0.50
  -1   2 -24    1.20    0.57
  -1   2 -24    1.77    0.42
   1  -2  25    1.70    0.50
   1  -2  25    0.85    0.64
  -1  -2 -25    0.99    0.57
  -1  -2 -25    0.92    0.42
   1   2  25    1.35    0.71
   1   2  25    0.64    0.50
  -1   2 -25    1.84    0.50
  -1   2 -25    2.20    0.64
   1  -2  26    0.00    0.57
   1  -2  26    0.00    0.42
  -1  -2 -26    0.50    0.42
  -1  -2 -26   -0.14    0.50
   1   2  26   -0.14    0.57
   1   2  26    0.00    0.42
  -1   2 -26   -0.57    0.50
  -1   2 -26    0.07    0.42
   1  -2  27    4.96    0.78
   1  -2  27    5.67    0.71
  -1  -2 -27    4.60    0.78
  -1  -2 -27    6.37    0.71
   1   2  27    3.89    0.78
   1   2  27    5.74    0.64
  -1   2 -27    5.59    0.64
  -1   2 -27    4.11    0.78
  -1  -3  28    0.78    0.57
  -1  -3  28    0.21    0.50
   1   3 -28    1.13    0.50
   1   3 -28    0.85    0.57
   1  -3 -27    0.57    0.57
   1  -3 -27   -0.35    0.42
  -1  -3  27    0.00    0.42
  -1  -3  27    0.28    0.57
   1   3 -27    0.35    0.57
   1   3 -27    0.28    0.42
  -1   3  27    0.00    0.50
  -1   3  27    0.28    0.57
   1  -3 -26    0.71    0.57
   1  -3 -26   -0.28    0.42
  -1  -3  26    1.77    0.64
  -1  -3  26    0.35    0.42
   1   3 -26    0.50    0.42
   1   3 -26    0.85    0.50
  -1   3  26    0.21    0.42
  -1   3  26    1.35    0.57
   1  -3 -25    0.00    0.42
   1  -3 -25   -0.28    0.57
  -1  -3  25    0.07    0.50
  -1  -3  25    1.35    0.50
   1   3 -25    0.14    0.42
   1   3 -25    0.64    0.50
  -1   3  25    0.64    0.42
  -1   3  25    0.85    0.57
   1  -3 -24    3.89    0.57
   1  -3 -24    3.75    0.71
  -1   3  24    4.82    0.71
  -1   3  24    4.11    0.57
  -1  -3  23    2.83    0.50
  -1  -3  23    2.05    0.64
   1   3 -23    2.55    0.50
   1   3 -23    2.83    0.64
   1  -3 -22    0.64    0.35
   1  -3 -22    0.99    0.50
  -1  -3  22    1.84    0.64
  -1  -3  22    1.27    0.42
   1   3 -22    0.50    0.50
   1   3 -22    0.57    0.35
  -1   3  22    1.63    0.57
  -1   3  22    1.42    0.42
   1  -3 -21    2.76    0.42
   1  -3 -21    3.19    0.57
  -1  -3  21    3.54    0.64
  -1  -3  21    2.90    0.50
   1   3 -21    3.40    0.64
   1   3 -21    3.33    0.42
  -1   3  21    3.47    0.64
  -1   3  21    2.76    0.42
  -1  -3  20    2.83    0.57
  -1  -3  20    2.41    0.42
   1   3 -20    4.04    0.64
   1   3 -20    3.75    0.50
  -1   3  20    3.97    0.50
  -1   3  20    2.55    0.57
  -1  -3  19   21.10    1.20
  -1  -3  19   19.12    0.92
   1   3 -19   21.88    0.99
   1   3 -19   20.61    1.06
  -1   3  19   22.09    0.99
  -1   3  19   21.74    1.13
   1  -3 -18  137.24    4.39
   1  -3 -18  134.41    4.18
  -1   3  18  124.56    3.89
  -1   3  18  134.76    4.32
   1  -3 -17   10.69    0.78
  -1  -3  17    8.50    0.57
  -1  -3  17   10.76    0.78
   1   3 -17    8.64    0.57
   1   3 -17   10.13    0.71
  -1   3  17    9.21    0.64
   1  -3 -16  128.67    3.97
   1  -3 -16  130.51    4.11
  -1  -3  16  126.69    3.97
  -1  -3  16  129.87    4.18
   1   3 -16  128.10    3.97
   1   3 -16  125.34    3.97
  -1   3  16  128.60    4.11
  -1   3  16  123.29    3.82
   1  -3 -15   29.67    1.20
   1  -3 -15   29.39    1.13
  -1  -3  15   29.60    1.27
  -1  -3  15   29.03    1.13
   1   3 -15   30.45    1.13
   1   3 -15   29.25    1.20
  -1   3  15   30.24    1.13
  -1   3  15   29.81    1.27
   1  -3 -14   42.28    1.49
   1  -3 -14   41.71    1.56
  -1  -3  14   41.78    1.56
  -1  -3  14   42.56    1.49
   1   3 -14   44.19    1.63
   1   3 -14   45.53    1.56
  -1   3  14   42.91    1.63
  -1   3  14   45.60    1.56
   1  -3 -13   91.28    2.83
   1  -3 -13   92.63    2.97
  -1  -3  13   94.32    3.05
  -1  -3  13   91.92    2.90
   1   3 -13   96.02    2.97
   1   3 -13   95.32    3.05
  -1   3  13   92.55    2.90
  -1   3  13   93.69    3.05
   1  -3 -12   62.03    1.98
   1  -3 -12   62.53    2.12
  -1  -3  12   62.81    2.05
  -1  -3  12   60.55    2.05
   1   3 -12   59.98    2.05
   1   3 -12   60.76    1.98
  -1   3  12   58.92    2.05
  -1   3  12   61.82    1.98
   1  -3 -11    5.17    0.35
   1  -3 -11    4.53    0.50
  -1  -3  11    4.39    0.50
  -1  -3  11    4.82    0.35
   1   3 -11    4.25    0.42
   1   3 -11    4.32    0.35
  -1   3  11    4.74    0.35
  -1   3  11    3.61    0.50
   1  -3 -10  104.38    3.26
   1  -3 -10  103.39    3.19
  -1   3  10  100.63    3.12
  -1   3  10   99.64    3.12
   1  -3  -9    1.70    0.35
  -1  -3   9    1.27    0.21
  -1  -3   9    1.42    0.35
   1   3  -9    1.70    0.35
   1   3  -9    1.49    0.21
  -1   3   9    1.56    0.28
   1  -3  -8    3.89    0.42
   1  -3  -8    3.97    0.28
  -1  -3   8    4.32    0.28
  -1  -3   8    3.75    0.35
   1   3  -8    2.48    0.28
   1   3  -8    2.90    0.35
  -1   3   8    2.76    0.28
  -1   3   8    2.69    0.35
   1  -3  -7    6.02    0.35
  -1  -3   7    6.44    0.42
  -1  -3   7    6.66    0.35
   1   3  -7    7.08    0.42
   1   3  -7    6.02    0.35
  -1   3   7    6.30    0.35
  -1   3   7    7.01    0.50
   1  -3  -6  231.14    6.73
   1  -3  -6  226.39    6.66
  -1  -3   6  218.89    6.37
  -1  -3   6  222.29    6.44
   1   3  -6  222.07    6.51
   1   3  -6  226.89    6.59
  -1   3   6  233.26    6.80
  -1   3   6  223.42    6.59
   1  -3  -5   24.86    0.92
   1  -3  -5   23.01    0.78
  -1  -3   5   23.23    0.78
  -1  -3   5   23.37    0.85
   1   3  -5   25.71    0.85
   1   3  -5   23.72    0.78
  -1   3   5   25.42    0.92
  -1   3   5   24.01    0.78
   1  -3  -4  215.56    6.30
   1  -3  -4  211.88    6.16
  -1  -3   4  206.21    6.02
  -1  -3   4  201.54    5.81
   1   3  -4  193.54    5.59
   1   3  -4  201.18    5.81
  -1   3   4  213.79    6.23
  -1   3   4  207.63    6.02
   1  -3  -3  869.60   24.93
   1  -3  -3  897.22   25.71
  -1  -3   3  826.40   23.65
  -1  -3   3  844.82   24.15
   1   3  -3  792.41   22.66
   1   3  -3  844.82   24.15
  -1   3   3  861.81   24.71
  -1   3   3  893.68   25.56
   1  -3  -2 4513.00  128.74
   1  -3  -2 4455.65  127.11
  -1  -3   2 4430.15  126.40
  -1  -3   2 4375.62  124.92
   1   3  -2 4442.19  126.76
   1   3  -2 4297.73  122.65
  -1   3   2 4497.43  128.32
  -1   3   2 4432.28  126.40
   1  -3  -1   14.30    0.50
   1  -3  -1   14.45    0.57
  -1  -3   1   16.00    0.57
   1   3  -1   14.02    0.42
   1   3  -1   13.95    0.50
  -1   3   1   13.53    0.42
  -1   3   1   14.23    0.50
   1  -3   0 4617.10  131.71
   1  -3   0 4614.27  131.64
  -1  -3   0 4896.11  139.72
  -1  -3   0 4641.89  132.49
   1   3   0 4782.81  136.53
   1   3   0 4691.46  133.91
  -1   3   0 4484.68  127.96
  -1   3   0 4714.12  134.55
   1  -3   1   39.16    1.20
   1  -3   1   39.66    1.20
  -1  -3  -1   40.08    1.20
  -1  -3  -1   38.24    1.13
   1   3   1   39.09    1.20
   1   3   1   38.03    1.13
  -1   3  -1   36.40    1.06
  -1   3  -1   38.74    1.20
   1  -3   2  118.12    3.47
  -1  -3  -2  124.92    3.68
  -1  -3  -2  122.15    3.54
   1   3   2  151.05    4.39
   1   3   2  145.31    4.25
  -1   3  -2  133.49    3.89
  -1   3  -2  143.82    4.18
  -1  -3  -3  451.44   12.96
  -1  -3  -3  467.30   13.45
   1   3   3  452.43   12.96
   1   3   3  446.77   12.82
  -1   3  -3  429.28   12.32
  -1   3  -3  425.74   12.25
   1  -3   4  250.82    7.29
   1  -3   4  272.49    7.86
  -1  -3  -4  277.38    8.00
  -1  -3  -4  276.67    8.00
   1   3   4  295.30    8.50
   1   3   4  291.40    8.43
  -1   3  -4  284.32    8.21
  -1   3  -4  277.88    8.00
   1  -3   5   45.39    1.42
   1  -3   5   49.22    1.56
  -1  -3  -5   49.22    1.56
  -1  -3  -5   47.02    1.49
   1   3   5   47.73    1.49
   1   3   5   51.84    1.63
  -1   3  -5   49.64    1.56
  -1   3  -5   47.73    1.49
   1  -3   6  452.72   13.10
   1  -3   6  443.30   12.75
  -1  -3  -6  473.54   13.67
  -1  -3  -6  463.20   13.38
   1   3   6  463.69   13.38
   1   3   6  470.49   13.53
  -1   3  -6  450.52   12.96
  -1   3  -6  442.87   12.82
   1  -3   7   99.00    3.05
   1  -3   7   96.38    2.90
  -1  -3  -7   95.03    2.90
  -1  -3  -7   94.47    2.90
   1   3   7   97.02    2.97
   1   3   7  100.34    3.05
  -1   3  -7   94.11    2.83
  -1   3  -7   97.44    2.97
   1  -3   8   27.55    1.06
   1  -3   8   25.63    0.92
  -1  -3  -8   26.27    0.92
  -1  -3  -8   25.14    0.99
   1   3   8   21.95    0.85
   1   3   8   24.15    0.92
  -1   3  -8   21.81    0.85
  -1   3  -8   21.67    0.85
   1  -3   9   81.79    2.62
   1  -3   9   80.02    2.48
  -1  -3  -9   81.29    2.55
  -1  -3  -9   82.57    2.62
   1   3   9   81.37    2.62
   1   3   9   83.84    2.62
  -1   3  -9   76.62    2.41
  -1   3  -9   78.25    2.41
   1  -3  10   21.88    0.85
   1  -3  10   21.60    0.92
  -1  -3 -10   20.47    0.92
  -1  -3 -10   23.37    0.92
   1   3  10   25.56    1.06
   1   3  10   27.83    1.06
  -1   3 -10   26.41    1.06
  -1   3 -10   27.33    0.99
   1  -3  11    4.82    0.50
   1  -3  11    4.53    0.42
  -1  -3 -11    4.67    0.50
  -1  -3 -11    4.46    0.35
   1   3  11    5.10    0.42
   1   3  11    5.45    0.50
  -1   3 -11    5.38    0.50
  -1   3 -11    5.17    0.42
   1  -3  12  364.34   10.62
   1  -3  12  369.93   10.91
  -1  -3 -12  375.25   11.05
  -1  -3 -12  372.55   10.91
   1   3  12  372.70   10.98
   1   3  12  389.90   11.40
  -1   3 -12  371.63   10.91
  -1   3 -12  381.19   11.12
   1  -3  13   21.53    0.99
   1  -3  13   23.72    0.99
  -1  -3 -13   21.46    0.99
  -1  -3 -13   22.31    0.92
   1   3  13   22.16    0.92
   1   3  13   22.52    0.99
  -1   3 -13   22.09    0.92
  -1   3 -13   21.60    0.99
   1  -3  14   77.75    2.62
   1  -3  14   77.12    2.48
  -1  -3 -14   80.73    2.69
  -1  -3 -14   76.62    2.48
   1   3  14   80.45    2.55
   1   3  14   78.89    2.62
  -1   3 -14   77.47    2.48
  -1   3 -14   80.80    2.69
   1  -3  15   18.84    0.85
   1  -3  15   19.54    0.99
  -1  -3 -15   16.71    0.85
  -1  -3 -15   18.13    0.85
   1   3  15   18.06    0.85
   1   3  15   18.84    0.99
  -1   3 -15   17.28    0.78
  -1   3 -15   17.14    0.92
   1  -3  16  248.84    7.44
   1  -3  16  253.23    7.65
  -1  -3 -16  245.94    7.36
  -1  -3 -16  247.64    7.51
   1   3  16  253.23    7.58
   1   3  16  246.58    7.44
  -1   3 -16  244.10    7.36
  -1   3 -16  245.30    7.29
   1  -3  17   88.02    2.83
   1  -3  17   83.92    2.90
  -1  -3 -17   83.14    2.69
  -1  -3 -17   88.31    2.97
   1   3  17   83.77    2.83
   1   3  17   84.55    2.76
  -1   3 -17   82.29    2.69
  -1   3 -17   84.69    2.83
   1  -3  18    8.21    0.64
   1  -3  18    8.36    0.78
  -1  -3 -18    8.78    0.64
  -1  -3 -18    9.21    0.71
   1   3  18    7.72    0.57
   1   3  18    7.58    0.71
  -1   3 -18    7.65    0.57
  -1   3 -18    8.14    0.71
   1  -3  19  144.25    4.53
   1  -3  19  142.83    4.60
  -1  -3 -19  148.36    4.60
  -1  -3 -19  147.15    4.67
   1   3  19  146.16    4.67
   1   3  19  145.03    4.53
  -1   3 -19  144.74    4.60
  -1   3 -19  146.23    4.53
   1  -3  20    5.67    0.71
   1  -3  20    5.74    0.57
  -1  -3 -20    5.24    0.71
  -1  -3 -20    4.82    0.57
   1   3  20    5.95    0.57
   1   3  20    4.74    0.64
  -1   3 -20    5.52    0.64
  -1   3 -20    4.25    0.50
   1  -3  21   -0.14    0.35
   1  -3  21    1.13    0.57
   1   3  21    0.35    0.57
   1   3  21   -0.28    0.35
  -1   3 -21    0.42    0.50
  -1   3 -21    0.00    0.35
   1  -3  22    3.61    0.57
   1  -3  22    3.26    0.71
  -1  -3 -22    2.12    0.50
  -1  -3 -22    2.27    0.64
   1   3  22    4.18    0.50
   1   3  22    4.46    0.71
  -1   3 -22    3.97    0.50
  -1   3 -22    5.03    0.71
   1  -3  23    0.28    0.57
   1  -3  23    1.06    0.42
  -1  -3 -23    1.42    0.50
  -1  -3 -23    0.64    0.50
   1   3  23    0.64    0.42
   1   3  23    0.99    0.57
  -1   3 -23    0.99    0.42
  -1   3 -23    1.06    0.57
   1  -3  24    8.78    0.78
   1  -3  24    8.71    0.85
  -1  -3 -24    9.49    0.78
  -1  -3 -24    9.14    0.85
   1   3  24    7.79    0.85
   1   3  24    8.21    0.71
  -1   3 -24    8.00    0.71
  -1   3 -24    9.49    0.92
   1  -3  25    0.71    0.50
   1  -3  25    0.50    0.57
  -1  -3 -25    0.00    0.42
  -1  -3 -25    0.71    0.57
   1   3  25   -0.64    0.57
   1   3  25    1.20    0.42
  -1   3 -25    0.78    0.42
  -1   3 -25    0.92    0.57
   1  -3  26    3.97    0.71
  -1  -3 -26    6.09    0.64
  -1  -3 -26    5.17    0.71
   1   3  26    4.53    0.57
   1   3  26    5.17    0.78
  -1   3 -26    5.10    0.64
  -1   3 -26    3.89    0.71
   1  -3  27    0.35    0.50
   1  -3  27    1.13    0.57
  -1  -3 -27    0.42    0.50
  -1  -3 -27    0.71    0.57
   1   3  27   -0.35    0.57
   1   3  27    0.85    0.50
  -1   3 -27   -0.64    0.50
  -1   3 -27    0.78    0.50
   1  -3  28    0.14    0.57
  -1   3 -28    0.28    0.50
  -1  -4  28    0.21    0.50
  -1  -4  28    0.42    0.50
   1   4 -28   -0.07    0.50
   1   4 -28    0.21    0.50
   1  -4 -27   -0.42    0.57
   1  -4 -27    0.42    0.50
  -1  -4  27   -0.85    0.42
  -1  -4  27   -0.28    0.50
   1   4 -27    0.14    0.57
   1   4 -27    0.14    0.42
  -1   4  27    0.42    0.50
  -1   4  27    0.14    0.42
   1  -4 -26    1.27    0.57
   1  -4 -26    0.21    0.42
  -1  -4  26    0.28    0.42
  -1  -4  26    0.07    0.57
   1   4 -26    0.28    0.50
   1   4 -26    0.14    0.42
  -1   4  26    0.64    0.57
  -1   4  26   -0.14    0.42
   1  -4 -25   -0.07    0.42
   1  -4 -25    0.07    0.50
  -1  -4  25    0.21    0.50
  -1  -4  25    0.35    0.42
   1   4 -25   -0.14    0.50
   1   4 -25    0.35    0.42
  -1   4  25    0.42    0.42
  -1   4  25   -0.07    0.50
   1  -4 -24   -0.35    0.50
   1  -4 -24    0.42    0.42
  -1   4  24   -0.42    0.35
  -1   4  24   -0.42    0.50
   1  -4 -23   14.94    1.06
  -1  -4  23   13.17    0.99
  -1  -4  23   14.16    0.92
   1   4 -23   17.21    0.92
   1   4 -23   14.38    0.99
  -1   4  23   15.58    0.92
   1  -4 -22    7.01    0.78
   1  -4 -22    6.73    0.57
  -1  -4  22    6.30    0.64
  -1  -4  22    7.22    0.78
   1   4 -22    7.58    0.64
   1   4 -22    7.93    0.78
  -1   4  22    7.72    0.78
  -1   4  22    7.15    0.64
   1  -4 -21    1.63    0.42
   1  -4 -21    1.20    0.50
  -1  -4  21    1.49    0.50
  -1  -4  21    2.27    0.57
   1   4 -21    1.63    0.57
   1   4 -21    1.13    0.42
  -1   4  21    1.06    0.50
  -1   4  21    0.99    0.42
   1  -4 -20   42.70    1.70
   1  -4 -20   42.21    1.56
  -1  -4  20   41.99    1.77
  -1  -4  20   41.57    1.63
   1   4 -20   40.79    1.56
   1   4 -20   41.14    1.70
  -1   4  20   38.52    1.49
  -1   4  20   40.65    1.70
   1  -4 -19    5.95    0.50
   1  -4 -19    6.59    0.64
  -1  -4  19    5.03    0.57
  -1  -4  19    6.73    0.78
   1   4 -19    5.59    0.50
   1   4 -19    5.59    0.64
  -1   4  19    6.51    0.71
  -1   4  19    5.74    0.50
   1  -4 -18    0.71    0.42
   1  -4 -18    0.99    0.35
  -1   4  18    0.78    0.50
  -1   4  18    1.49    0.35
   1  -4 -17   12.25    0.78
   1  -4 -17   14.09    0.71
  -1  -4  17   13.45    0.78
  -1  -4  17   11.68    0.85
   1   4 -17   14.52    0.78
   1   4 -17   13.53    0.85
  -1   4  17   13.31    0.71
  -1   4  17   14.73    0.85
   1  -4 -16   13.81    0.78
   1  -4 -16   15.51    0.71
  -1  -4  16   14.94    0.78
  -1  -4  16   14.87    0.92
   1   4 -16   14.59    0.85
   1   4 -16   14.59    0.71
  -1   4  16   13.60    0.85
  -1   4  16   14.45    0.71
   1  -4 -15   83.77    2.69
   1  -4 -15   84.91    2.83
  -1  -4  15   85.47    2.76
  -1  -4  15   86.82    2.90
   1   4 -15   85.61    2.69
   1   4 -15   84.76    2.83
  -1   4  15   83.28    2.76
  -1   4  15   82.14    2.62
   1  -4 -14   58.92    1.98
   1  -4 -14   61.25    2.12
  -1  -4  14   60.83    2.12
  -1  -4  14   58.14    1.91
   1   4 -14   57.71    1.98
   1   4 -14   59.20    1.91
  -1   4  14   60.12    2.12
  -1   4  14   55.09    1.84
   1  -4 -13   79.38    2.55
   1  -4 -13   77.40    2.55
  -1  -4  13   84.06    2.76
  -1  -4  13   79.81    2.55
   1   4 -13   83.92    2.62
   1   4 -13   85.40    2.76
  -1   4  13   85.83    2.69
  -1   4  13   86.89    2.83
   1  -4 -12   23.72    0.92
   1  -4 -12   24.36    1.06
  -1  -4  12   25.99    1.06
  -1  -4  12   23.94    0.92
   1   4 -12   24.22    0.92
   1   4 -12   26.63    1.06
  -1   4  12   23.94    1.06
  -1   4  12   24.57    0.92
   1  -4 -11   25.42    0.99
   1  -4 -11   25.00    1.06
  -1  -4  11   26.06    0.99
  -1  -4  11   23.86    0.99
   1   4 -11   24.50    0.99
   1   4 -11   24.79    0.92
  -1   4  11   25.63    1.06
  -1   4  11   25.00    0.99
   1  -4 -10  122.51    3.68
   1  -4 -10  119.96    3.68
  -1   4  10  119.61    3.68
  -1   4  10  126.26    3.82
   1  -4  -9    1.06    0.21
   1  -4  -9    2.12    0.35
  -1  -4   9    1.42    0.28
  -1  -4   9    1.27    0.35
   1   4  -9    1.70    0.35
   1   4  -9    1.63    0.28
  -1   4   9    2.41    0.35
  -1   4   9    2.12    0.28
   1  -4  -8   26.84    0.92
   1  -4  -8   26.70    1.06
  -1  -4   8   27.05    0.99
  -1  -4   8   25.78    0.92
   1   4  -8   27.12    0.99
   1   4  -8   27.83    0.92
  -1   4   8   28.54    1.06
  -1   4   8   26.48    0.92
   1  -4  -7   50.99    1.63
   1  -4  -7   51.91    1.70
  -1  -4   7   50.21    1.56
  -1  -4   7   50.49    1.63
   1   4  -7   53.54    1.63
   1   4  -7   49.92    1.63
  -1   4   7   50.92    1.70
  -1   4   7   51.69    1.63
   1  -4  -6 1103.29   31.65
   1  -4  -6 1090.54   31.23
  -1  -4   6 1050.18   30.10
  -1  -4   6 1074.26   30.73
   1   4  -6 1078.50   30.88
   1   4  -6 1059.38   30.38
  -1   4   6 1082.04   31.09
  -1   4   6 1097.62   31.44
   1  -4  -5 1498.43   42.91
   1  -4  -5 1487.81   42.56
  -1  -4   5 1419.83   40.65
  -1  -4   5 1432.58   40.93
   1   4  -5 1426.91   40.79
   1   4  -5 1435.41   41.00
  -1   4   5 1534.55   43.90
  -1   4   5 1486.40   42.56
   1  -4  -4  780.38   22.38
   1  -4  -4  791.71   22.73
  -1  -4   4  779.67   22.38
  -1  -4   4  720.89   20.61
   1   4  -4  750.63   21.53
   1   4  -4  782.50   22.38
  -1   4   4  791.00   22.66
  -1   4   4  800.91   23.01
   1  -4  -3   21.74    0.78
   1  -4  -3   21.24    0.71
  -1  -4   3   21.32    0.71
  -1  -4   3   20.68    0.64
   1   4  -3   32.29    0.99
   1   4  -3   31.72    0.99
  -1   4   3   32.86    1.06
  -1   4   3   31.87    0.99
   1  -4  -2   11.61    0.42
   1  -4  -2   11.90    0.50
  -1  -4   2   11.76    0.42
  -1  -4   2   12.25    0.42
   1   4  -2    8.64    0.35
   1   4  -2    9.28    0.28
  -1   4   2    8.57    0.42
  -1   4   2    8.71    0.35
   1  -4  -1   48.79    1.42
   1  -4  -1   45.75    1.42
  -1  -4   1   47.09    1.42
   1   4  -1   32.50    0.99
   1   4  -1   33.00    0.99
  -1   4   1   32.29    1.06
  -1   4   1   34.20    1.06
   1  -4   0 1352.56   38.66
   1  -4   0 1347.60   38.45
  -1  -4   0 1339.81   38.31
  -1  -4   0 1460.19   41.71
   1   4   0 1433.28   41.00
   1   4   0 1305.82   37.32
  -1   4   0 1342.64   38.38
  -1   4   0 1427.62   40.79
   1  -4   1   59.98    1.77
   1  -4   1   58.00    1.70
  -1  -4  -1   57.57    1.70
  -1  -4  -1   55.16    1.63
   1   4   1   62.60    1.84
   1   4   1   62.18    1.84
  -1   4  -1   61.96    1.84
  -1   4  -1   61.89    1.84
   1  -4   2  288.92    8.29
   1  -4   2  301.32    8.71
  -1  -4  -2  307.19    8.85
  -1  -4  -2  297.70    8.57
   1   4   2  292.53    8.43
   1   4   2  300.32    8.64
  -1   4  -2  299.97    8.64
   1  -4   3 1188.27   33.99
   1  -4   3 1106.12   31.65
  -1  -4  -3 1210.22   34.63
  -1  -4  -3 1215.88   34.77
   1   4   3 1205.26   34.49
   1   4   3 1197.47   34.27
  -1   4  -3 1111.08   31.80
  -1   4  -3 1142.24   32.65
   1  -4   4  620.12   17.77
  -1  -4  -4  656.45   18.84
  -1  -4  -4  633.79   18.20
   1   4   4  612.40   17.63
   1   4   4  643.42   18.48
  -1   4  -4  570.41   16.36
  -1   4  -4  629.04   18.06
   1  -4   5   67.84    2.05
   1  -4   5   71.03    2.20
  -1  -4  -5   72.37    2.27
  -1  -4  -5   69.04    2.12
   1   4   5   70.53    2.12
   1   4   5   67.42    2.12
  -1   4  -5   66.78    2.05
  -1   4  -5   67.34    2.05
   1  -4   6    5.74    0.35
   1  -4   6    5.45    0.35
  -1  -4  -6    5.74    0.42
  -1  -4  -6    5.52    0.35
   1   4   6    4.67    0.35
   1   4   6    5.10    0.42
  -1   4  -6    5.10    0.35
  -1   4  -6    4.96    0.35
   1  -4   7   11.12    0.50
   1  -4   7   11.33    0.57
  -1  -4  -7   11.40    0.57
  -1  -4  -7   11.76    0.50
   1   4   7   21.81    0.78
   1   4   7   20.32    0.85
  -1   4  -7   20.75    0.78
  -1   4  -7   19.47    0.71
   1  -4   8  433.67   12.53
   1  -4   8  453.42   13.17
  -1   4  -8  448.82   13.03
  -1   4  -8  444.86   12.89
   1  -4   9  125.55    3.82
   1  -4   9  123.29    3.75
  -1  -4  -9  129.59    3.97
  -1  -4  -9  130.94    3.97
   1   4   9  130.87    3.97
   1   4   9  125.98    3.89
  -1   4  -9  126.05    3.82
  -1   4  -9  121.45    3.68
   1  -4  10   80.66    2.55
   1  -4  10   87.39    2.83
  -1  -4 -10   82.22    2.55
  -1  -4 -10   85.12    2.69
   1   4  10   82.85    2.69
   1   4  10   85.61    2.69
  -1   4 -10   84.20    2.69
   1  -4  11  324.54    9.49
   1  -4  11  319.30    9.42
  -1  -4 -11  323.41    9.49
  -1  -4 -11  327.02    9.63
   1   4  11  320.93    9.49
   1   4  11  335.59    9.84
  -1   4 -11  325.25    9.49
  -1   4 -11  317.67    9.35
   1  -4  12   70.53    2.27
   1  -4  12   71.95    2.41
  -1  -4 -12   67.98    2.20
  -1  -4 -12   70.89    2.34
   1   4  12   65.93    2.20
   1   4  12   70.39    2.27
  -1   4 -12   67.84    2.20
  -1   4 -12   72.87    2.41
   1  -4  13    9.28    0.57
   1  -4  13    9.77    0.71
  -1  -4 -13   11.26    0.71
  -1  -4 -13   11.05    0.57
   1   4  13    8.64    0.64
   1   4  13    9.91    0.57
  -1   4 -13   10.13    0.64
  -1   4 -13    9.56    0.57
   1  -4  14  118.47    3.68
   1  -4  14  120.46    3.82
  -1  -4 -14  120.53    3.75
  -1  -4 -14  119.53    3.75
   1   4  14  118.33    3.75
   1   4  14  122.86    3.75
  -1   4 -14  122.51    3.82
  -1   4 -14  116.77    3.61
   1  -4  15    0.85    0.35
   1  -4  15   -0.28    0.42
  -1  -4 -15    0.92    0.28
  -1  -4 -15    0.85    0.35
   1   4  15    1.35    0.42
   1   4  15    0.42    0.28
  -1   4 -15    1.27    0.35
  -1   4 -15    0.92    0.28
   1  -4  16    5.10    0.50
   1  -4  16    5.03    0.64
   1   4  16    3.47    0.57
  -1   4 -16    4.89    0.42
   1  -4  17  198.42    6.16
   1  -4  17  193.61    5.88
  -1  -4 -17  209.12    6.44
  -1  -4 -17  196.30    5.95
   1   4  17  181.57    5.52
   1   4  17  194.39    6.02
  -1   4 -17  192.62    5.95
   1  -4  18   24.50    1.13
   1  -4  18   26.56    1.35
  -1  -4 -18   28.75    1.20
  -1  -4 -18   27.69    1.27
   1   4  18   27.62    1.27
   1   4  18   27.33    1.13
  -1   4 -18   27.19    1.13
  -1   4 -18   25.85    1.27
   1  -4  19  148.50    4.82
   1  -4  19  143.12    4.53
  -1  -4 -19  143.12    4.46
  -1  -4 -19  148.50    4.74
   1   4  19  143.05    4.46
   1   4  19  142.05    4.53
  -1   4 -19  138.73    4.46
  -1   4 -19  142.76    4.46
   1  -4  20   21.32    1.20
   1  -4  20   20.75    1.06
  -1  -4 -20   20.82    1.13
  -1  -4 -20   21.67    0.99
   1   4  20   22.87    1.20
   1   4  20   21.10    0.99
  -1   4 -20   22.09    1.06
  -1   4 -20   21.17    1.13
   1  -4  21   12.32    0.92
   1  -4  21   10.13    0.78
  -1  -4 -21   11.97    0.78
  -1  -4 -21   12.68    0.92
   1   4  21   12.89    0.99
   1   4  21   13.74    0.78
  -1   4 -21   12.82    0.78
  -1   4 -21   13.45    0.92
   1  -4  22    0.78    0.42
   1  -4  22    0.42    0.57
  -1  -4 -22   -0.07    0.50
  -1  -4 -22    0.71    0.42
   1   4  22    0.78    0.57
   1   4  22   -0.14    0.35
  -1   4 -22    0.50    0.35
  -1   4 -22    0.35    0.50
   1  -4  23    8.71    0.78
   1  -4  23    8.29    0.85
  -1  -4 -23    9.91    0.71
  -1  -4 -23    8.57    0.78
   1   4  23    9.21    0.71
   1   4  23    8.64    0.85
  -1   4 -23    8.50    0.71
  -1   4 -23    9.56    0.85
   1  -4  24    0.57    0.57
   1  -4  24   -0.14    0.50
  -1  -4 -24    0.64    0.42
  -1  -4 -24    0.99    0.50
   1   4  24    1.06    0.57
   1   4  24    0.78    0.42
  -1   4 -24    0.50    0.50
  -1   4 -24    0.50    0.42
   1  -4  25    3.26    0.64
   1  -4  25    3.05    0.64
  -1  -4 -25    3.12    0.64
  -1  -4 -25    4.25    0.57
   1   4  25    4.32    0.57
   1   4  25    3.61    0.71
  -1   4 -25    2.69    0.57
  -1   4 -25    3.54    0.50
   1  -4  26    1.70    0.64
   1  -4  26    1.20    0.50
  -1  -4 -26    0.78    0.50
  -1  -4 -26    0.92    0.50
   1   4  26    0.57    0.50
   1   4  26    0.99    0.57
  -1   4 -26    0.78    0.50
  -1   4 -26    1.56    0.50
   1  -4  27    1.63    0.57
   1  -4  27    0.14    0.50
  -1  -4 -27    0.85    0.50
   1   4  27    1.06    0.57
  -1   4 -27    0.50    0.50
  -1   4 -27   -0.78    0.50
   1  -5 -27    0.99    0.50
   1  -5 -27    0.42    0.57
  -1  -5  27    0.14    0.50
  -1  -5  27   -0.28    0.57
   1   5 -27   -0.28    0.50
   1   5 -27    1.20    0.50
  -1   5  27    1.13    0.50
   1  -5 -26    0.71    0.42
   1  -5 -26    0.92    0.57
  -1  -5  26    0.64    0.50
  -1  -5  26    0.21    0.57
   1   5 -26    0.92    0.42
   1   5 -26    0.71    0.57
  -1   5  26    0.21    0.42
  -1   5  26    0.35    0.57
   1  -5 -25    0.57    0.42
   1  -5 -25    1.49    0.57
  -1  -5  25    1.20    0.50
  -1  -5  25    1.56    0.57
   1   5 -25    1.13    0.42
   1   5 -25    0.42    0.57
  -1   5  25    0.92    0.42
  -1   5  25    1.77    0.57
   1  -5 -24    1.84    0.57
   1  -5 -24    1.42    0.42
  -1  -5  24    1.06    0.71
   1   5 -24    1.13    0.50
  -1   5  24    0.92    0.57
  -1   5  24    1.13    0.42
   1  -5 -23    2.55    0.57
   1  -5 -23    1.42    0.42
  -1  -5  23    1.56    0.64
  -1  -5  23    3.26    0.57
   1   5 -23    1.98    0.50
   1   5 -23    3.54    0.64
  -1   5  23    2.20    0.50
  -1   5  23    2.76    0.64
   1  -5 -22    2.76    0.50
   1  -5 -22    5.10    0.71
  -1  -5  22    4.18    0.71
  -1  -5  22    3.82    0.57
   1   5 -22    3.97    0.50
   1   5 -22    4.25    0.64
  -1   5  22    3.82    0.64
  -1   5  22    3.97    0.50
   1  -5 -21    0.07    0.50
   1  -5 -21    0.07    0.35
  -1  -5  21    0.64    0.57
  -1  -5  21   -0.28    0.42
   1   5 -21   -0.07    0.50
   1   5 -21   -0.35    0.35
  -1   5  21   -0.21    0.50
  -1   5  21   -0.35    0.35
   1  -5 -20    3.12    0.42
   1  -5 -20    3.40    0.57
  -1  -5  20    3.12    0.64
  -1  -5  20    3.40    0.50
   1   5 -20    2.97    0.42
   1   5 -20    2.27    0.57
  -1   5  20    3.40    0.57
  -1   5  20    3.19    0.50
   1  -5 -19   10.20    0.85
   1  -5 -19    9.35    0.64
  -1  -5  19   10.13    0.71
  -1  -5  19    9.56    0.85
   1   5 -19   11.47    0.71
   1   5 -19   11.26    0.85
  -1   5  19   11.26    0.85
  -1   5  19   11.26    0.71
   1  -5 -18    0.78    0.42
   1  -5 -18    1.49    0.35
  -1   5  18    1.49    0.35
  -1   5  18    1.49    0.50
   1  -5 -17   33.71    1.27
   1  -5 -17   35.62    1.49
  -1  -5  17   33.78    1.49
  -1  -5  17   36.12    1.42
   1   5 -17   29.81    1.35
   1   5 -17   29.10    1.13
  -1   5  17   32.29    1.42
  -1   5  17   31.44    1.27
   1  -5 -16   19.62    0.92
  -1  -5  16   21.67    1.06
  -1  -5  16   20.32    0.92
   1   5 -16   21.24    0.92
   1   5 -16   19.83    0.99
  -1   5  16   18.98    0.99
   1  -5 -15   42.98    1.63
   1  -5 -15   42.77    1.49
  -1  -5  15   40.15    1.63
  -1  -5  15   43.69    1.56
   1   5 -15   43.41    1.56
   1   5 -15   42.98    1.63
  -1   5  15   42.42    1.63
  -1   5  15   43.41    1.56
   1  -5 -14    2.20    0.35
   1  -5 -14    2.05    0.42
  -1  -5  14    1.77    0.42
  -1  -5  14    1.42    0.35
   1   5 -14    1.84    0.42
   1   5 -14    1.56    0.28
  -1   5  14    1.98    0.35
  -1   5  14    1.42    0.42
   1  -5 -13    1.91    0.28
   1  -5 -13    1.35    0.35
  -1  -5  13    1.27    0.28
  -1  -5  13    0.78    0.42
   1   5 -13    2.48    0.42
   1   5 -13    1.84    0.28
  -1   5  13    1.27    0.42
  -1   5  13    1.84    0.28
   1  -5 -12   10.34    0.57
   1  -5 -12   11.61    0.71
  -1  -5  12   10.27    0.57
  -1  -5  12   10.13    0.64
   1   5 -12    9.84    0.64
   1   5 -12    9.98    0.50
  -1   5  12   10.48    0.64
  -1   5  12    9.91    0.57
   1  -5 -11   21.74    0.85
   1  -5 -11   19.90    0.92
  -1  -5  11   21.81    0.99
  -1  -5  11   21.24    0.85
   1   5 -11   21.53    0.92
   1   5 -11   21.17    0.85
  -1   5  11   21.60    0.99
  -1   5  11   21.24    0.85
   1  -5 -10  158.06    4.82
   1  -5 -10  154.52    4.60
  -1  -5  10  141.98    4.39
   1   5 -10  147.86    4.39
  -1   5  10  159.90    4.89
  -1   5  10  153.88    4.60
   1  -5  -9  104.03    3.19
   1  -5  -9  108.28    3.40
  -1  -5   9  104.24    3.26
  -1  -5   9  103.46    3.12
   1   5  -9   99.07    2.97
   1   5  -9   99.71    3.05
  -1   5   9  104.88    3.26
  -1   5   9  106.15    3.26
  -1  -5   8   18.77    0.71
  -1  -5   8   17.92    0.78
   1   5  -8   17.49    0.71
   1   5  -8   18.13    0.71
   1  -5  -7  757.71   21.81
   1  -5  -7  749.22   21.53
  -1  -5   7  730.10   20.96
  -1  -5   7  720.18   20.75
   1   5  -7  730.81   20.96
   1   5  -7  702.69   20.18
  -1   5   7  721.60   20.82
  -1   5   7  746.38   21.46
   1  -5  -6   13.74    0.57
   1  -5  -6   14.73    0.64
  -1  -5   6   14.30    0.64
  -1  -5   6   13.60    0.50
   1   5  -6   15.86    0.57
   1   5  -6   15.72    0.64
  -1   5   6   16.22    0.64
  -1   5   6   14.38    0.64
   1  -5  -5    6.23    0.42
   1  -5  -5    6.94    0.35
  -1  -5   5    5.88    0.35
  -1  -5   5    7.15    0.35
   1   5  -5    6.87    0.35
   1   5  -5    7.51    0.35
  -1   5   5    7.01    0.35
  -1   5   5    6.87    0.42
   1  -5  -4  778.96   22.38
   1  -5  -4  781.79   22.38
  -1  -5   4  762.67   21.81
  -1  -5   4  769.75   22.09
   1   5  -4  769.04   22.02
   1   5  -4  738.59   21.17
  -1   5   4  787.46   22.59
  -1   5   4  760.55   21.88
   1  -5  -3   79.45    2.34
   1  -5  -3   76.05    2.34
  -1  -5   3   75.35    2.20
  -1  -5   3   76.76    2.27
   1   5  -3   81.72    2.41
   1   5  -3   76.62    2.27
  -1   5   3   78.25    2.34
  -1   5   3   79.03    2.41
   1  -5  -2  962.37   27.55
   1  -5  -2  968.74   27.69
  -1  -5   2  994.23   28.47
   1   5  -2  973.70   27.90
   1   5  -2  908.55   26.06
  -1   5   2  965.91   27.69
  -1   5   2  943.96   26.98
   1  -5  -1   31.58    0.99
   1  -5  -1   33.99    1.06
  -1  -5   1   32.22    0.92
   1   5  -1   36.40    1.06
   1   5  -1   37.60    1.13
  -1   5   1   37.53    1.20
   1  -5   0    3.26    0.21
   1  -5   0    2.55    0.14
  -1  -5   0    2.62    0.14
  -1  -5   0    3.05    0.14
   1   5   0    1.70    0.21
   1   5   0    1.84    0.14
  -1   5   0    1.84    0.21
  -1   5   0    2.12    0.14
   1  -5   1   42.21    1.27
   1  -5   1   42.56    1.27
  -1  -5  -1   40.44    1.20
  -1  -5  -1   38.45    1.13
   1   5   1   32.29    0.99
   1   5   1   33.21    1.06
  -1   5  -1   30.66    0.92
  -1   5  -1   32.65    0.99
   1  -5   2  501.93   14.38
  -1  -5  -2  482.74   13.88
  -1  -5  -2  471.55   13.53
   1   5   2  481.18   13.81
   1   5   2  453.14   13.03
  -1   5  -2  437.00   12.53
  -1   5  -2  491.66   14.09
   1  -5   3   18.06    0.71
  -1  -5  -3   16.57    0.64
  -1  -5  -3   17.21    0.64
   1   5   3   23.94    0.85
   1   5   3   25.21    0.85
  -1   5  -3   24.79    0.78
  -1   5  -3   23.44    0.78
   1  -5   4   56.37    1.77
  -1  -5  -4   59.27    1.84
  -1  -5  -4   61.04    1.91
   1   5   4   68.97    2.12
   1   5   4   70.11    2.20
  -1   5  -4   65.50    1.98
  -1   5  -4   67.06    1.98
   1  -5   5   13.53    0.57
   1  -5   5   13.74    0.57
  -1  -5  -5   12.96    0.57
  -1  -5  -5   12.46    0.57
   1   5   5   10.48    0.50
   1   5   5   11.05    0.57
  -1   5  -5    9.42    0.42
  -1   5  -5   10.06    0.42
   1  -5   6   20.32    0.78
   1  -5   6   20.61    0.78
  -1  -5  -6   20.89    0.78
  -1  -5  -6   19.97    0.78
   1   5   6   22.66    0.85
   1   5   6   21.67    0.85
  -1   5  -6   23.01    0.78
  -1   5  -6   21.81    0.78
   1  -5   7    1.20    0.28
   1  -5   7    1.20    0.28
  -1  -5  -7    1.70    0.28
  -1  -5  -7    1.42    0.28
   1   5   7    0.92    0.21
   1   5   7    0.07    0.28
  -1   5  -7    0.42    0.21
  -1   5  -7    0.28    0.28
   1  -5   8   42.98    1.49
   1  -5   8   47.23    1.56
  -1   5  -8   44.97    1.49
  -1   5  -8   45.11    1.49
   1  -5   9    5.74    0.50
   1  -5   9    5.10    0.42
  -1  -5  -9    5.38    0.35
  -1  -5  -9    6.23    0.50
   1   5   9    6.02    0.42
   1   5   9    5.03    0.50
  -1   5  -9    5.31    0.42
  -1   5  -9    5.17    0.35
  -1  -5 -10   42.06    1.49
  -1  -5 -10   41.85    1.42
   1   5  10   44.54    1.49
   1   5  10   41.28    1.49
   1  -5  11  240.27    7.15
   1  -5  11  244.52    7.22
  -1  -5 -11  244.24    7.29
  -1  -5 -11  240.27    7.08
   1   5  11  233.26    7.01
   1   5  11  244.88    7.22
  -1   5 -11  242.89    7.15
  -1   5 -11  238.64    7.08
   1  -5  12    6.94    0.50
   1  -5  12    6.66    0.57
  -1  -5 -12    7.08    0.50
  -1  -5 -12    6.59    0.42
   1   5  12    7.15    0.50
   1   5  12    8.00    0.57
  -1   5 -12    7.36    0.50
  -1   5 -12    7.36    0.57
   1  -5  13   55.66    1.91
   1  -5  13   58.56    2.05
  -1  -5 -13   55.02    1.84
  -1  -5 -13   54.03    1.91
   1   5  13   57.93    1.91
   1   5  13   57.15    1.98
  -1   5 -13   57.08    1.91
  -1   5 -13   59.77    2.05
   1  -5  14    2.12    0.50
   1  -5  14    2.05    0.35
  -1  -5 -14    2.20    0.35
  -1  -5 -14    2.83    0.42
   1   5  14    1.20    0.28
   1   5  14    1.56    0.42
  -1   5 -14    1.27    0.28
  -1   5 -14    2.20    0.42
   1  -5  15  115.50    3.61
   1  -5  15  110.90    3.61
  -1  -5 -15  111.53    3.61
  -1  -5 -15  110.82    3.47
   1   5  15  111.11    3.61
   1   5  15  110.54    3.47
  -1   5 -15  110.47    3.54
  -1   5 -15  112.17    3.54
   1  -5  16   13.81    0.85
   1  -5  16   11.90    0.71
  -1   5 -16   11.26    0.78
  -1   5 -16   11.90    0.64
   1  -5  17  134.48    4.32
   1  -5  17  133.98    4.18
  -1  -5 -17  133.70    4.25
  -1  -5 -17  135.54    4.25
   1   5  17  131.22    4.11
   1   5  17  136.74    4.39
  -1   5 -17  132.85    4.11
  -1   5 -17  136.39    4.32
   1  -5  18    2.41    0.42
   1  -5  18    1.42    0.57
  -1  -5 -18    1.63    0.50
  -1  -5 -18    2.27    0.42
   1   5  18    1.35    0.50
   1   5  18    2.34    0.42
  -1   5 -18    2.55    0.57
   1  -5  19    1.84    0.42
   1  -5  19    3.05    0.64
  -1  -5 -19    1.56    0.57
  -1  -5 -19    1.63    0.35
   1   5  19    1.98    0.42
   1   5  19    2.83    0.57
  -1   5 -19    1.56    0.42
  -1   5 -19    1.77    0.50
   1  -5  20   24.71    1.20
   1  -5  20   27.48    1.42
  -1  -5 -20   28.96    1.20
  -1  -5 -20   29.53    1.35
   1   5  20   28.61    1.35
   1   5  20   27.69    1.20
  -1   5 -20   27.12    1.20
  -1   5 -20   24.50    1.27
   1  -5  21   -0.42    0.42
   1  -5  21    0.21    0.57
  -1  -5 -21    0.78    0.50
  -1  -5 -21   -0.35    0.35
   1   5  21    0.78    0.57
   1   5  21   -0.64    0.35
  -1   5 -21    0.00    0.35
  -1   5 -21    0.21    0.50
   1  -5  22    0.28    0.42
   1  -5  22    0.14    0.57
  -1  -5 -22    0.92    0.42
  -1  -5 -22    0.35    0.50
   1   5  22    0.00    0.57
   1   5  22    0.35    0.42
  -1   5 -22    0.50    0.50
  -1   5 -22    0.92    0.42
   1  -5  23    8.43    0.78
   1  -5  23    9.35    0.92
  -1  -5 -23    8.29    0.78
  -1  -5 -23    8.64    0.71
   1   5  23    7.58    0.71
   1   5  23    8.36    0.85
  -1   5 -23    7.36    0.78
  -1   5 -23    8.21    0.71
   1  -5  24    0.00    0.50
  -1  -5 -24    0.35    0.57
  -1  -5 -24    0.00    0.42
   1   5  24    1.56    0.57
   1   5  24    0.21    0.42
  -1   5 -24    0.21    0.57
   1  -5  25    2.48    0.64
   1  -5  25    3.82    0.71
  -1  -5 -25    3.05    0.64
  -1  -5 -25    3.75    0.57
   1   5  25    2.97    0.57
   1   5  25    3.26    0.71
  -1   5 -25    3.61    0.64
  -1   5 -25    2.83    0.50
   1  -5  26    1.35    0.64
   1  -5  26    1.06    0.50
  -1  -5 -26    1.06    0.57
  -1  -5 -26    0.92    0.50
   1   5  26    1.20    0.50
   1   5  26    1.49    0.64
  -1   5 -26    0.78    0.50
  -1   5 -26    0.28    0.57
   1  -5  27    1.56    0.57
   1  -5  27    0.35    0.50
  -1   5 -27    1.63    0.64
  -1   5 -27    1.70    0.57
  -1  -6  27   -0.07    0.57
  -1  -6  27    0.85    0.50
   1   6 -27    0.07    0.57
   1   6 -27    0.50    0.50
   1  -6 -26    1.20    0.42
   1  -6 -26    0.21    0.50
  -1  -6  26    1.20    0.57
  -1  -6  26    0.71    0.50
   1   6 -26    1.63    0.57
   1   6 -26    1.13    0.50
  -1   6  26    0.71    0.57
  -1   6  26    1.42    0.50
   1  -6 -25    0.50    0.57
   1  -6 -25    0.00    0.42
  -1  -6  25   -0.14    0.50
  -1  -6  25   -0.71    0.50
   1   6 -25    0.28    0.50
   1   6 -25    0.14    0.50
  -1   6  25   -0.50    0.42
  -1   6  25    0.00    0.50
   1  -6 -24    8.92    0.71
   1  -6 -24   10.34    0.92
  -1  -6  24    8.36    0.85
  -1  -6  24    7.79    0.85
   1   6 -24    8.85    0.71
   1   6 -24    7.29    0.92
  -1   6  24    9.63    0.71
  -1   6  24    8.92    0.85
   1  -6 -23    1.49    0.57
   1  -6 -23    2.27    0.50
  -1  -6  23    1.27    0.57
  -1  -6  23    1.63    0.50
   1   6 -23    1.20    0.42
   1   6 -23    0.71    0.50
  -1   6  23    1.56    0.57
  -1   6  23    0.99    0.42
   1  -6 -22    2.27    0.50
   1  -6 -22    2.55    0.64
  -1  -6  22    2.90    0.64
  -1  -6  22    2.48    0.50
   1   6 -22    3.12    0.57
   1   6 -22    3.97    0.50
  -1   6  22    2.97    0.50
  -1   6  22    3.47    0.64
   1  -6 -21    0.35    0.35
   1  -6 -21    0.78    0.50
  -1  -6  21    0.99    0.57
  -1  -6  21    0.35    0.42
   1   6 -21    0.78    0.50
   1   6 -21    1.35    0.42
  -1   6  21   -0.21    0.50
  -1   6  21   -0.07    0.42
   1  -6 -20    7.44    0.57
   1  -6 -20    7.22    0.71
  -1  -6  20    7.79    0.71
  -1  -6  20    8.07    0.85
   1   6 -20    5.88    0.57
   1   6 -20    5.88    0.71
  -1   6  20    6.80    0.71
  -1   6  20    7.51    0.64
   1  -6 -19    3.61    0.64
   1  -6 -19    2.55    0.42
  -1  -6  19    3.12    0.50
  -1  -6  19    2.62    0.64
   1   6 -19    1.56    0.57
   1   6 -19    3.05    0.42
  -1   6  19    3.19    0.57
  -1   6  19    2.90    0.42
   1  -6 -18    8.07    0.71
   1  -6 -18    8.07    0.57
  -1  -6  18    6.80    0.78
   1   6 -18    7.79    0.57
  -1   6  18    9.91    0.78
  -1   6  18    7.72    0.57
   1  -6 -17   11.90    0.71
   1  -6 -17   10.76    0.78
  -1  -6  17   11.54    0.85
  -1  -6  17   12.53    0.78
   1   6 -17   12.89    0.85
   1   6 -17   12.60    0.71
  -1   6  17   12.68    0.71
  -1   6  17   10.55    0.78
  -1  -6  16   11.19    0.85
  -1  -6  16   10.34    0.64
   1   6 -16   10.98    0.78
   1   6 -16   10.62    0.64
   1  -6 -15    1.42    0.28
   1  -6 -15    1.84    0.42
  -1  -6  15    1.27    0.50
  -1  -6  15    1.42    0.35
   1   6 -15    0.85    0.28
   1   6 -15    0.85    0.42
  -1   6  15    1.42    0.42
  -1   6  15    0.85    0.28
   1  -6 -14   88.38    2.83
   1  -6 -14   88.87    2.90
  -1  -6  14   91.56    3.05
  -1  -6  14   89.79    2.83
   1   6 -14   90.01    2.97
   1   6 -14   86.68    2.76
  -1   6  14   82.14    2.62
  -1   6  14   85.61    2.83
   1  -6 -13   15.15    0.71
   1  -6 -13   16.07    0.85
  -1  -6  13   15.65    0.85
  -1  -6  13   16.78    0.78
   1   6 -13   17.42    0.85
   1   6 -13   14.94    0.71
  -1   6  13   14.59    0.78
  -1   6  13   16.15    0.71
   1  -6 -12  127.89    3.97
   1  -6 -12  129.09    3.89
  -1  -6  12  131.08    4.11
  -1  -6  12  129.66    3.97
   1   6 -12  130.58    3.97
   1   6 -12  136.32    4.18
  -1   6  12  129.38    4.04
  -1   6  12  125.62    3.82
   1  -6 -11   75.77    2.48
   1  -6 -11   74.07    2.34
  -1  -6  11   73.65    2.34
  -1  -6  11   74.00    2.41
   1   6 -11   69.40    2.27
   1   6 -11   70.53    2.20
  -1   6  11   68.41    2.27
  -1   6  11   69.26    2.20
   1  -6 -10   74.00    2.41
   1  -6 -10   75.84    2.41
  -1  -6  10   74.71    2.41
  -1  -6  10   76.55    2.41
   1   6 -10   70.04    2.27
   1   6 -10   70.81    2.20
  -1   6  10   69.61    2.20
  -1   6  10   68.69    2.27
   1  -6  -9   66.78    2.20
   1  -6  -9   69.61    2.20
  -1  -6   9   66.00    2.12
  -1  -6   9   67.27    2.12
   1   6  -9   64.94    2.12
   1   6  -9   70.32    2.20
  -1   6   9   70.74    2.27
  -1   6   9   66.49    2.20
  -1  -6   8  208.34    6.16
  -1  -6   8  211.38    6.16
   1   6  -8  214.21    6.23
   1   6  -8  200.33    5.95
   1  -6  -7   -0.07    0.28
   1  -6  -7    0.42    0.21
  -1  -6   7    0.00    0.28
  -1  -6   7    0.28    0.21
   1   6  -7    0.71    0.28
   1   6  -7    0.64    0.21
  -1   6   7    1.27    0.21
  -1   6   7    1.27    0.35
   1  -6  -6   26.63    0.99
   1  -6  -6   27.62    0.92
  -1  -6   6   25.85    0.92
  -1  -6   6   26.06    0.85
   1   6  -6   27.62    0.92
   1   6  -6   25.42    0.92
  -1   6   6   26.70    0.99
  -1   6   6   28.04    0.99
   1  -6  -5  324.12    9.35
   1  -6  -5  321.07    9.35
  -1  -6   5  327.38    9.49
  -1  -6   5  311.37    8.99
   1   6  -5  306.98    8.85
   1   6  -5  317.25    9.14
  -1   6   5  315.05    9.21
  -1   6   5  321.92    9.35
   1  -6  -4   31.87    1.06
   1  -6  -4   32.36    1.13
  -1  -6   4   33.28    1.06
  -1  -6   4   31.44    0.99
   1   6  -4   44.54    1.35
   1   6  -4   44.54    1.35
  -1   6   4   45.04    1.42
  -1   6   4   43.27    1.42
   1  -6  -3  222.78    6.44
   1  -6  -3  217.68    6.37
  -1  -6   3  221.37    6.37
  -1  -6   3  222.92    6.44
   1   6  -3  212.30    6.09
   1   6  -3  218.11    6.30
  -1   6   3  216.55    6.30
  -1   6   3  217.47    6.30
   1  -6  -2    0.85    0.14
   1  -6  -2    1.63    0.21
  -1  -6   2    0.99    0.14
  -1   6   2    1.84    0.14
  -1   6   2    1.42    0.28
   1  -6  -1   35.12    1.13
   1  -6  -1   36.82    1.13
  -1   6   1   37.25    1.20
  -1   6   1   36.04    1.06
   1  -6   0  155.72    4.46
   1  -6   0  147.22    4.25
  -1  -6   0  160.82    4.60
  -1  -6   0  154.73    4.46
   1   6   0  136.53    3.97
   1   6   0  125.55    3.61
  -1   6   0  131.50    3.82
  -1   6   0  132.49    3.89
   1  -6   1   78.96    2.34
   1  -6   1   78.46    2.27
  -1  -6  -1   78.04    2.27
  -1  -6  -1   70.81    2.12
   1   6   1   76.90    2.27
   1   6   1   79.10    2.34
  -1   6  -1   78.04    2.34
  -1   6  -1   75.91    2.20
   1  -6   2   29.10    0.92
  -1  -6  -2   30.03    0.92
  -1  -6  -2   28.61    0.92
   1   6   2   36.33    1.13
   1   6   2   37.67    1.20
  -1   6  -2   34.63    1.06
  -1   6  -2   34.91    1.06
   1  -6   3  305.14    8.78
   1  -6   3  344.65    9.91
  -1  -6  -3  322.70    9.28
  -1  -6  -3  329.15    9.49
   1   6   3  329.64    9.49
   1   6   3  330.28    9.56
  -1   6  -3  324.76    9.35
  -1   6  -3  298.91    8.57
   1  -6   4  194.67    5.67
   1  -6   4  191.06    5.59
  -1  -6  -4  195.59    5.74
  -1  -6  -4  196.72    5.74
   1   6   4  191.84    5.67
   1   6   4  194.24    5.67
  -1   6  -4  192.62    5.59
  -1   6  -4  188.44    5.45
   1  -6   5   61.33    1.91
   1  -6   5   60.33    1.84
  -1  -6  -5   63.45    1.98
  -1  -6  -5   61.75    1.91
   1   6   5   60.55    1.84
   1   6   5   62.74    1.98
  -1   6  -5   62.25    1.91
  -1   6  -5   59.34    1.84
   1  -6   6   17.49    0.71
   1  -6   6   20.04    0.78
  -1  -6  -6   17.14    0.71
  -1  -6  -6   18.48    0.78
   1   6   6   25.35    0.92
   1   6   6   26.34    0.99
  -1   6  -6   24.36    0.85
  -1   6  -6   24.50    0.85
   1  -6   7    5.88    0.42
   1  -6   7    4.96    0.35
  -1  -6  -7    4.74    0.35
  -1  -6  -7    5.38    0.42
   1   6   7    5.95    0.42
   1   6   7    5.03    0.42
  -1   6  -7    5.38    0.42
  -1   6  -7    5.24    0.35
   1  -6   8    1.06    0.28
   1  -6   8    1.70    0.35
  -1   6  -8    0.85    0.28
  -1   6  -8    0.50    0.21
   1  -6   9    0.42    0.35
   1  -6   9    0.71    0.28
  -1  -6  -9    0.28    0.21
  -1  -6  -9    0.64    0.35
   1   6   9    0.35    0.28
   1   6   9   -0.42    0.28
  -1   6  -9    0.78    0.28
  -1   6  -9    0.35    0.21
  -1  -6 -10  240.49    7.08
  -1  -6 -10  246.65    7.36
   1   6  10  234.96    7.01
   1   6  10  239.57    7.08
   1  -6  11    0.14    0.35
   1  -6  11   -0.21    0.28
  -1  -6 -11    0.07    0.21
  -1  -6 -11   -0.07    0.28
   1   6  11   -0.07    0.21
   1   6  11    0.64    0.35
  -1   6 -11    0.21    0.28
  -1   6 -11    0.35    0.28
   1  -6  12   55.87    1.91
   1  -6  12   55.31    1.84
  -1  -6 -12   57.22    1.91
  -1  -6 -12   57.57    1.98
   1   6  12   56.58    1.98
   1   6  12   58.35    1.91
  -1   6 -12   57.71    1.91
  -1   6 -12   57.93    1.98
   1  -6  13    1.42    0.35
   1  -6  13    1.35    0.42
  -1  -6 -13    1.77    0.35
  -1  -6 -13    1.77    0.42
   1   6  13    1.77    0.35
   1   6  13    1.42    0.42
  -1   6 -13    2.12    0.42
  -1   6 -13    1.70    0.28
   1  -6  14    0.99    0.35
   1  -6  14    0.99    0.42
  -1  -6 -14    0.92    0.28
  -1  -6 -14    0.78    0.42
   1   6  14    0.92    0.28
   1   6  14    1.13    0.42
  -1   6 -14    1.13    0.28
  -1   6 -14    1.27    0.35
   1  -6  15   27.83    1.27
   1  -6  15   27.83    1.13
  -1  -6 -15   25.99    1.06
  -1  -6 -15   27.62    1.20
   1   6  15   28.47    1.13
   1   6  15   27.76    1.20
  -1   6 -15   26.20    1.06
  -1   6 -15   25.85    1.20
   1  -6  16    1.13    0.35
   1  -6  16    0.71    0.50
  -1  -6 -16    1.84    0.50
   1   6  16    1.56    0.35
  -1   6 -16    1.13    0.35
  -1   6 -16    0.85    0.42
   1  -6  17    0.28    0.42
   1  -6  17   -0.71    0.50
  -1  -6 -17    0.85    0.35
  -1  -6 -17   -0.07    0.42
   1   6  17    0.50    0.50
   1   6  17    0.64    0.35
  -1   6 -17    0.50    0.35
  -1   6 -17    0.57    0.42
  -1  -6 -18   12.04    0.71
  -1  -6 -18   12.11    0.85
   1   6  18    9.70    0.64
   1   6  18    9.06    0.78
   1  -6  19   12.11    0.92
   1  -6  19   11.90    0.85
  -1  -6 -19   12.18    0.71
  -1  -6 -19   11.83    0.85
   1   6  19   13.38    0.78
   1   6  19   13.10    0.92
  -1   6 -19   13.38    0.78
  -1   6 -19   13.10    0.92
   1  -6  20    1.77    0.50
   1  -6  20    1.77    0.64
  -1  -6 -20    0.71    0.35
  -1  -6 -20    1.70    0.50
   1   6  20    0.57    0.35
   1   6  20    1.06    0.57
  -1   6 -20    0.92    0.50
  -1   6 -20    1.20    0.42
   1  -6  21    3.26    0.57
   1  -6  21    4.60    0.71
  -1  -6 -21    4.60    0.57
  -1  -6 -21    4.46    0.64
   1   6  21    3.75    0.50
   1   6  21    4.11    0.71
  -1   6 -21    4.32    0.50
  -1   6 -21    4.18    0.64
   1  -6  23    1.27    0.50
   1  -6  23    0.99    0.64
  -1  -6 -23    1.77    0.57
  -1  -6 -23    1.27    0.42
   1   6  23    1.27    0.42
   1   6  23    0.42    0.57
  -1   6 -23    0.71    0.50
  -1   6 -23    1.27    0.42
  -1  -6 -24   -0.42    0.50
  -1  -6 -24    0.07    0.42
   1   6  24   -0.42    0.50
   1   6  24   -0.28    0.35
   1  -6  25   -0.42    0.50
   1  -6  25    0.35    0.57
  -1  -6 -25    0.21    0.50
  -1  -6 -25    0.21    0.42
   1   6  25    0.78    0.42
   1   6  25    0.28    0.57
  -1   6 -25   -0.71    0.50
  -1   6 -25    0.71    0.42
   1  -6  26    0.21    0.50
   1  -6  26    0.71    0.57
  -1  -6 -26    0.64    0.50
  -1  -6 -26    0.21    0.50
   1   6  26   -0.28    0.42
   1   6  26    0.00    0.57
  -1   6 -26    1.06    0.50
  -1   6 -26   -0.35    0.57
   1  -6  27   -0.35    0.50
   1  -6  27    0.50    0.50
  -1   6 -27    0.28    0.57
  -1   6 -27   -0.14    0.50
  -1  -7  27    0.21    0.50
  -1  -7  27    1.27    0.57
   1   7 -27    0.14    0.50
   1   7 -27    1.06    0.57
   1  -7 -26   -0.57    0.50
   1  -7 -26   -0.28    0.42
   1   7 -26   -0.21    0.42
   1   7 -26    0.64    0.57
  -1   7  26   -0.07    0.57
  -1   7  26    0.92    0.50
   1  -7 -25    0.92    0.50
   1  -7 -25    1.35    0.57
  -1  -7  25   -0.42    0.57
  -1  -7  25    1.13    0.50
   1   7 -25    0.64    0.50
   1   7 -25    1.42    0.57
  -1   7  25    1.70    0.50
  -1   7  25    0.14    0.57
   1  -7 -24   -0.35    0.50
   1  -7 -24    0.50    0.42
  -1  -7  24    0.57    0.57
  -1  -7  24    0.50    0.42
   1   7 -24    0.78    0.42
  -1   7  24    0.42    0.42
  -1   7  24    0.78    0.50
   1  -7 -23    1.49    0.57
   1  -7 -23    1.63    0.50
  -1  -7  23    1.49    0.50
  -1  -7  23    1.84    0.64
   1   7 -23    1.06    0.42
   1   7 -23    1.20    0.57
  -1   7  23    1.56    0.57
  -1   7  23    1.56    0.42
  -1  -7  22    0.78    0.42
  -1  -7  22   -0.14    0.57
   1   7 -22    0.00    0.50
   1   7 -22   -0.50    0.35
   1  -7 -21    2.76    0.57
   1  -7 -21    1.77    0.42
  -1  -7  21    3.19    0.64
  -1  -7  21    2.55    0.50
   1   7 -21    3.33    0.50
   1   7 -21    2.48    0.57
  -1   7  21    2.62    0.64
  -1   7  21    3.33    0.50
   1  -7 -20    6.80    0.57
   1  -7 -20    7.86    0.78
  -1  -7  20    6.37    0.78
  -1  -7  20    8.07    0.71
   1   7 -20    7.58    0.64
   1   7 -20    8.64    0.78
  -1   7  20    8.00    0.64
  -1   7  20    7.86    0.78
   1  -7 -19   13.31    0.78
   1  -7 -19   13.95    0.92
  -1  -7  19   14.59    0.99
  -1  -7  19   12.18    0.78
   1   7 -19   12.11    0.78
   1   7 -19   11.97    0.92
  -1   7  19   13.45    0.78
  -1   7  19   13.31    0.92
   1  -7 -18   11.76    0.71
   1  -7 -18   14.02    0.92
  -1  -7  18   10.69    0.71
  -1  -7  18   10.98    0.92
   1   7 -18   10.34    0.71
   1   7 -18   11.54    0.85
  -1   7  18   10.69    0.85
  -1   7  18   11.68    0.71
   1  -7 -17    6.59    0.50
   1  -7 -17    6.30    0.64
  -1  -7  17    6.44    0.57
  -1  -7  17    5.45    0.64
   1   7 -17    7.15    0.71
   1   7 -17    7.08    0.57
  -1   7  17    6.51    0.50
  -1   7  17    8.43    0.71
   1  -7 -16    6.87    0.64
  -1  -7  16    6.80    0.57
  -1  -7  16    6.16    0.64
   1   7 -16    6.30    0.50
   1   7 -16    6.37    0.64
  -1   7  16    6.94    0.50
   1  -7 -15   14.80    0.71
   1  -7 -15   15.65    0.85
  -1  -7  15   13.95    0.85
  -1  -7  15   14.52    0.78
   1   7 -15   14.02    0.71
   1   7 -15   15.08    0.85
  -1   7  15   14.30    0.71
  -1   7  15   14.38    0.85
   1  -7 -14   11.76    0.64
   1  -7 -14   11.97    0.71
  -1  -7  14   12.82    0.85
  -1  -7  14   12.11    0.64
   1   7 -14   11.40    0.64
   1   7 -14   11.33    0.78
  -1   7  14   11.33    0.71
  -1   7  14   12.04    0.64
   1  -7 -13   10.69    0.71
   1  -7 -13   10.06    0.57
  -1  -7  13   10.62    0.64
  -1  -7  13   10.62    0.71
   1   7 -13   10.83    0.71
   1   7 -13   10.98    0.57
  -1   7  13   10.34    0.57
  -1   7  13    9.14    0.64
   1  -7 -12    6.30    0.42
   1  -7 -12    5.59    0.50
  -1  -7  12    5.95    0.42
  -1  -7  12    6.44    0.57
   1   7 -12    6.44    0.50
   1   7 -12    6.16    0.42
  -1   7  12    5.74    0.50
  -1   7  12    6.87    0.42
   1  -7 -11   50.14    1.70
   1  -7 -11   51.84    1.84
  -1  -7  11   51.98    1.70
   1   7 -11   51.98    1.84
  -1   7  11   47.73    1.70
  -1   7  11   49.92    1.70
   1  -7 -10  139.36    4.18
   1  -7 -10  132.49    4.11
  -1  -7  10  140.99    4.25
  -1  -7  10  137.52    4.25
   1   7 -10  136.60    4.18
   1   7 -10  136.96    4.11
  -1   7  10  131.79    3.97
  -1   7  10  131.79    4.11
   1  -7  -9  293.24    8.64
   1  -7  -9  286.73    8.36
  -1  -7   9  284.89    8.36
  -1  -7   9  286.16    8.36
   1   7  -9  284.46    8.29
   1   7  -9  288.29    8.43
  -1   7   9  279.79    8.29
  -1   7   9  287.51    8.43
   1  -7  -8  400.24   11.68
  -1  -7   8  409.66   11.90
  -1  -7   8  402.23   11.61
   1   7  -8  392.38   11.33
   1   7  -8  380.06   11.05
  -1   7   8  388.42   11.26
   1  -7  -7  125.98    3.75
   1  -7  -7  126.90    3.89
  -1  -7   7  125.98    3.82
  -1  -7   7  128.17    3.82
   1   7  -7  122.08    3.61
   1   7  -7  120.53    3.61
  -1   7   7  126.47    3.82
  -1   7   7  123.15    3.75
   1  -7  -6   51.06    1.70
   1  -7  -6   50.84    1.63
  -1  -7   6   51.48    1.63
  -1  -7   6   50.92    1.56
   1   7  -6   50.63    1.63
   1   7  -6   50.77    1.56
  -1   7   6   52.33    1.63
  -1   7   6   50.92    1.70
   1  -7  -5   50.28    1.56
   1  -7  -5   52.26    1.70
  -1  -7   5   51.84    1.63
  -1  -7   5   50.56    1.56
   1   7  -5   54.24    1.63
   1   7  -5   52.69    1.56
  -1   7   5   53.75    1.70
  -1   7   5   53.11    1.77
   1  -7  -4    4.82    0.28
   1  -7  -4    4.82    0.35
  -1  -7   4    4.96    0.28
  -1  -7   4    5.03    0.21
   1   7  -4    7.36    0.28
   1   7  -4    7.15    0.28
  -1   7   4    8.21    0.50
  -1   7   4    7.29    0.35
   1  -7  -3  172.01    5.03
   1  -7  -3  177.74    5.17
  -1  -7   3  171.80    4.96
   1   7  -3  172.93    5.10
   1   7  -3  165.14    4.82
  -1   7   3  166.63    4.89
  -1   7   3  165.07    4.89
   1  -7  -2   11.68    0.42
   1  -7  -2   11.61    0.50
  -1   7   2   11.40    0.42
  -1   7   2   10.55    0.50
   1  -7  -1   25.99    0.85
   1  -7  -1   25.42    0.85
  -1   7   1   24.01    0.78
  -1   7   1   24.15    0.85
   1  -7   0  104.38    3.05
   1  -7   0   99.07    2.90
  -1  -7   0  100.41    2.90
  -1  -7   0  102.40    2.97
   1   7   0   92.91    2.69
   1   7   0   96.73    2.83
  -1   7   0   94.75    2.76
  -1   7   0   94.75    2.83
   1  -7   1   25.78    0.85
   1  -7   1   25.85    0.78
  -1  -7  -1   25.78    0.78
  -1  -7  -1   27.69    0.85
   1   7   1   26.48    0.85
   1   7   1   25.07    0.78
  -1   7  -1   25.35    0.78
  -1   7  -1   26.20    0.85
   1  -7   2   64.16    1.91
   1  -7   2   69.04    2.05
  -1  -7  -2   66.71    1.98
  -1  -7  -2   65.79    1.98
   1   7   2   70.25    2.12
   1   7   2   71.24    2.12
  -1   7  -2   68.48    1.98
  -1   7  -2   65.72    1.91
   1  -7   3   65.15    1.98
   1  -7   3   61.18    1.84
  -1  -7  -3   65.57    1.98
  -1  -7  -3   67.70    2.05
   1   7   3   65.50    1.98
   1   7   3   68.41    2.05
  -1   7  -3   65.22    1.91
  -1   7  -3   69.11    2.05
   1  -7   4   34.42    1.13
   1  -7   4   33.50    1.13
  -1  -7  -4   32.93    1.06
  -1  -7  -4   34.63    1.20
   1   7   4   40.01    1.27
   1   7   4   40.79    1.35
  -1   7  -4   41.21    1.27
  -1   7  -4   36.54    1.13
   1  -7   5   77.12    2.34
   1  -7   5   80.80    2.48
  -1  -7  -5   76.41    2.34
  -1  -7  -5   77.61    2.41
   1   7   5   82.36    2.48
   1   7   5   82.07    2.55
  -1   7  -5   80.37    2.41
  -1   7  -5   82.36    2.48
   1  -7   6   39.94    1.35
   1  -7   6   40.36    1.35
  -1  -7  -6   40.44    1.42
  -1  -7  -6   42.13    1.35
   1   7   6   43.34    1.42
   1   7   6   43.48    1.49
  -1   7  -6   44.19    1.42
  -1   7  -6   44.61    1.42
   1  -7   7  117.13    3.54
   1  -7   7  115.29    3.47
  -1  -7  -7  114.15    3.47
  -1  -7  -7  114.58    3.54
   1   7   7  114.65    3.47
   1   7   7  110.90    3.40
  -1   7  -7  113.02    3.40
  -1   7  -7  101.05    3.05
   1  -7   8   25.99    0.99
   1  -7   8   25.42    0.99
  -1  -7  -8   25.14    0.99
  -1  -7  -8   26.77    0.99
   1   7   8   23.86    0.99
  -1   7  -8   22.73    0.85
  -1   7  -8   25.78    0.99
   1  -7   9    6.94    0.50
   1  -7   9    6.73    0.50
  -1  -7  -9    7.22    0.50
  -1  -7  -9    7.58    0.42
   1   7   9    7.36    0.42
   1   7   9    7.79    0.57
  -1   7  -9    7.36    0.50
  -1   7  -9    7.15    0.42
  -1  -7 -10   25.14    1.06
  -1  -7 -10   26.27    0.99
   1   7  10   22.94    0.99
   1   7  10   23.79    0.92
   1  -7  11   29.32    1.20
   1  -7  11   30.17    1.13
  -1  -7 -11   30.73    1.20
  -1  -7 -11   32.65    1.20
   1   7  11   29.32    1.06
   1   7  11   30.17    1.20
  -1   7 -11   31.02    1.13
  -1   7 -11   29.88    1.13
   1  -7  12   41.64    1.49
   1  -7  12   41.36    1.56
  -1  -7 -12   41.21    1.56
  -1  -7 -12   39.73    1.42
   1   7  12   39.73    1.42
   1   7  12   40.08    1.49
  -1   7 -12   42.35    1.49
  -1   7 -12   41.21    1.49
   1  -7  13   77.33    2.62
   1  -7  13   79.95    2.62
  -1  -7 -13   83.99    2.69
  -1  -7 -13   80.80    2.69
   1   7  13   79.88    2.55
   1   7  13   78.25    2.62
  -1   7 -13   81.86    2.62
  -1   7 -13   79.03    2.62
   1  -7  14    6.66    0.57
   1  -7  14    7.29    0.64
  -1  -7 -14    6.59    0.50
  -1  -7 -14    6.87    0.57
   1   7  14   10.48    0.64
   1   7  14    9.63    0.71
  -1   7 -14    9.14    0.57
  -1   7 -14   10.06    0.71
   1  -7  15   48.22    1.77
   1  -7  15   49.64    1.91
  -1  -7 -15   49.00    1.70
  -1  -7 -15   53.25    1.98
   1   7  15   46.45    1.63
   1   7  15   47.73    1.84
  -1   7 -15   48.58    1.84
  -1   7 -15   49.85    1.77
   1  -7  16   13.53    0.85
   1  -7  16   15.15    0.99
  -1  -7 -16   15.51    0.92
  -1  -7 -16   14.59    0.78
   1   7  16   14.87    0.78
   1   7  16   13.74    0.85
  -1   7 -16   13.38    0.71
  -1   7 -16   13.67    0.85
   1  -7  17    4.04    0.64
   1  -7  17    3.82    0.57
  -1  -7 -17    4.96    0.50
  -1  -7 -17    3.40    0.57
   1   7  17    3.82    0.42
   1   7  17    3.12    0.57
  -1   7 -17    3.75    0.50
  -1   7 -17    3.82    0.57
  -1  -7 -18    0.50    0.42
  -1  -7 -18    0.57    0.35
   1   7  18   -0.50    0.42
   1   7  18    0.64    0.35
   1  -7  19    0.42    0.57
   1  -7  19    0.21    0.42
  -1  -7 -19   -0.21    0.42
  -1  -7 -19   -0.14    0.35
   1   7  19    1.35    0.50
   1   7  19    0.21    0.35
  -1   7 -19    0.57    0.50
  -1   7 -19    0.21    0.35
   1  -7  20   10.27    0.85
   1  -7  20   11.97    0.99
  -1  -7 -20   12.53    0.78
  -1  -7 -20   11.33    0.85
   1   7  20   10.69    0.71
   1   7  20   10.91    0.92
  -1   7 -20    9.14    0.78
  -1   7 -20    9.70    0.71
   1  -7  21    1.06    0.50
   1  -7  21    1.49    0.57
  -1  -7 -21    0.42    0.42
  -1  -7 -21    0.42    0.50
   1   7  21    1.35    0.42
   1   7  21    1.13    0.57
  -1   7 -21    0.07    0.50
  -1   7 -21    0.92    0.42
   1  -7  22    1.49    0.64
   1  -7  22    1.13    0.50
  -1  -7 -22   -0.14    0.50
  -1  -7 -22    0.50    0.42
   1   7  22    0.42    0.42
   1   7  22    0.71    0.64
  -1   7 -22    0.21    0.50
  -1   7 -22   -0.28    0.35
   1  -7  23    0.57    0.64
   1  -7  23    1.06    0.50
  -1  -7 -23    0.35    0.42
  -1  -7 -23    0.85    0.50
   1   7  23    0.14    0.35
   1   7  23    0.85    0.57
  -1   7 -23    0.50    0.42
  -1   7 -23    0.14    0.50
  -1  -7 -24    3.68    0.64
  -1  -7 -24    3.05    0.57
   1   7  24    3.12    0.64
   1   7  24    2.05    0.50
   1  -7  25    0.92    0.57
   1  -7  25    0.35    0.50
  -1  -7 -25    0.07    0.42
  -1  -7 -25    1.13    0.57
   1   7  25   -0.42    0.50
   1   7  25   -0.28    0.42
  -1   7 -25    0.92    0.50
  -1   7 -25   -0.21    0.57
  -1  -7 -26    1.84    0.57
  -1  -7 -26    1.49    0.50
   1   7  26    1.27    0.50
   1   7  26    0.14    0.57
  -1   7 -26    1.35    0.50
  -1   7 -26    1.56    0.57
   1  -8 -26    0.64    0.50
   1  -8 -26    0.21    0.57
  -1  -8  26    0.85    0.57
  -1  -8  26    0.50    0.57
   1   8 -26    1.06    0.50
   1   8 -26   -0.07    0.50
  -1   8  26    0.14    0.50
  -1   8  26    0.07    0.50
   1  -8 -25    7.65    0.85
   1  -8 -25    7.72    0.64
  -1  -8  25    6.02    0.71
  -1  -8  25    6.16    0.85
   1   8 -25    6.59    0.71
   1   8 -25    6.94    0.85
  -1   8  25    6.23    0.78
  -1   8  25    7.58    0.71
   1  -8 -24    0.35    0.42
   1  -8 -24   -0.92    0.50
  -1  -8  24    0.64    0.57
  -1  -8  24   -0.42    0.50
   1   8 -24    0.50    0.50
   1   8 -24   -0.14    0.57
  -1   8  24   -0.50    0.35
  -1   8  24    0.64    0.50
   1  -8 -23    8.14    0.64
   1  -8 -23    6.80    0.78
   1   8 -23    6.02    0.78
   1   8 -23    6.02    0.64
  -1   8  23    5.81    0.57
  -1   8  23    5.52    0.71
   1  -8 -22    0.07    0.50
   1  -8 -22    0.00    0.42
  -1  -8  22   -0.50    0.50
  -1  -8  22   -0.42    0.42
   1   8 -22   -0.14    0.50
   1   8 -22    0.42    0.42
  -1   8  22   -0.50    0.57
  -1   8  22    0.07    0.42
   1  -8 -21    1.35    0.50
   1  -8 -21    1.35    0.42
  -1  -8  21    0.28    0.57
  -1  -8  21    0.78    0.42
   1   8 -21    1.27    0.57
   1   8 -21    1.63    0.42
  -1   8  21    1.98    0.42
  -1   8  21    0.50    0.57
   1  -8 -20    3.26    0.64
   1  -8 -20    2.76    0.42
  -1  -8  20    2.55    0.57
  -1  -8  20    3.33    0.71
   1   8 -20    3.54    0.50
   1   8 -20    2.90    0.64
  -1   8  20    3.12    0.64
  -1   8  20    4.25    0.57
   1  -8 -19    3.82    0.50
   1  -8 -19    3.68    0.64
  -1  -8  19    2.48    0.64
  -1  -8  19    2.76    0.57
  -1   8  19    1.63    0.57
  -1   8  19    2.27    0.50
   1  -8 -18   12.82    0.92
   1  -8 -18   11.68    0.71
  -1  -8  18   11.76    0.78
  -1  -8  18   11.05    0.92
   1   8 -18   11.68    0.71
   1   8 -18   10.98    0.85
  -1   8  18   11.26    0.85
  -1   8  18   12.25    0.71
   1  -8 -17    0.92    0.50
   1  -8 -17    0.71    0.28
  -1  -8  17    0.28    0.35
  -1  -8  17    0.42    0.50
   1   8 -17    0.50    0.42
   1   8 -17    0.85    0.35
  -1   8  17    0.71    0.35
  -1   8  17    0.57    0.50
   1  -8 -16    5.17    0.50
   1  -8 -16    6.87    0.64
  -1  -8  16    5.31    0.50
  -1  -8  16    7.36    0.71
   1   8 -16    6.59    0.50
   1   8 -16    7.51    0.64
  -1   8  16    6.09    0.64
  -1   8  16    7.01    0.57
   1  -8 -15   14.02    0.85
   1  -8 -15   14.59    0.71
  -1  -8  15   14.38    0.78
  -1  -8  15   14.30    0.85
   1   8 -15   14.59    0.71
   1   8 -15   13.10    0.78
  -1   8  15   13.53    0.71
  -1   8  15   14.66    0.85
   1  -8 -14   10.48    0.71
   1  -8 -14   11.97    0.64
  -1  -8  14   10.34    0.78
  -1  -8  14   10.55    0.64
   1   8 -14   10.41    0.57
   1   8 -14    9.49    0.71
  -1   8  14   10.98    0.64
  -1   8  14   11.05    0.78
   1  -8 -13  109.27    3.47
   1  -8 -13   99.42    3.12
  -1  -8  13  107.21    3.33
  -1  -8  13  105.58    3.40
   1   8 -13   94.68    3.05
   1   8 -13   99.14    3.05
  -1   8  13  100.20    3.26
  -1   8  13  101.05    3.19
   1  -8 -12    0.57    0.21
   1  -8 -12   -0.14    0.35
  -1  -8  12    0.71    0.28
  -1  -8  12    0.57    0.42
   1   8 -12    0.35    0.21
   1   8 -12    0.28    0.35
  -1   8  12    0.78    0.35
  -1   8  12   -0.07    0.28
   1  -8 -11  103.53    3.26
   1  -8 -11  100.70    3.12
  -1   8  11  102.04    3.26
  -1   8  11  101.83    3.19
   1  -8 -10   47.52    1.70
   1  -8 -10   45.53    1.56
  -1  -8  10   46.53    1.63
  -1  -8  10   47.16    1.56
   1   8 -10   44.47    1.56
   1   8 -10   47.59    1.56
  -1   8  10   46.24    1.56
  -1   8  10   45.96    1.63
   1  -8  -9   51.69    1.70
   1  -8  -9   53.18    1.84
  -1  -8   9   56.51    1.84
  -1  -8   9   50.77    1.70
   1   8  -9   47.59    1.56
   1   8  -9   50.92    1.63
  -1   8   9   50.84    1.77
  -1   8   9   51.69    1.70
   1  -8  -8    4.96    0.42
   1  -8  -8    5.74    0.35
  -1  -8   8    4.60    0.42
  -1  -8   8    5.38    0.35
   1   8  -8    5.59    0.35
   1   8  -8    4.89    0.35
  -1   8   8    5.52    0.35
  -1   8   8    5.59    0.50
   1  -8  -7  129.94    3.89
   1  -8  -7  125.98    3.82
  -1  -8   7  127.32    3.82
  -1  -8   7  128.10    3.82
   1   8  -7  121.52    3.61
   1   8  -7  126.55    3.68
  -1   8   7  123.00    3.75
  -1   8   7  127.82    3.82
   1  -8  -6    2.97    0.28
   1  -8  -6    3.19    0.35
  -1  -8   6    2.76    0.21
  -1  -8   6    2.34    0.28
   1   8  -6    2.41    0.28
   1   8  -6    3.19    0.21
  -1   8   6    3.19    0.28
  -1   8   6    2.69    0.35
   1  -8  -5   64.94    2.05
   1  -8  -5   65.79    2.05
  -1  -8   5   64.51    1.98
  -1  -8   5   66.42    1.98
   1   8  -5   65.01    1.91
   1   8  -5   65.36    1.91
  -1   8   5   71.10    2.20
  -1   8   5   63.45    2.05
   1  -8  -4   13.38    0.57
   1  -8  -4   12.89    0.57
  -1  -8   4   13.10    0.42
  -1  -8   4   11.90    0.42
   1   8  -4   12.04    0.42
   1   8  -4   11.97    0.35
  -1   8   4   12.68    0.50
  -1   8   4   12.46    0.64
   1  -8  -3   36.61    1.20
   1  -8  -3   36.40    1.13
  -1   8   3   48.93    1.49
  -1   8   3   47.30    1.56
   1  -8  -2  121.80    3.54
   1  -8  -2  119.11    3.54
  -1   8   2  118.05    3.54
  -1   8   2  115.22    3.40
   1  -8  -1   61.61    1.84
   1  -8  -1   61.11    1.84
  -1   8   1   55.66    1.63
  -1   8   1   55.38    1.70
   1  -8   0    6.59    0.28
   1  -8   0    7.15    0.28
  -1  -8   0    7.72    0.28
   1   8   0    6.37    0.21
   1   8   0    6.87    0.21
  -1   8   0    6.94    0.28
  -1   8   0    6.51    0.35
   1  -8   1   19.83    0.64
   1  -8   1   19.47    0.64
  -1  -8  -1   22.09    0.71
  -1  -8  -1   21.10    0.71
   1   8   1   19.69    0.64
   1   8   1   20.89    0.71
  -1   8  -1   19.83    0.64
  -1   8  -1   19.54    0.64
   1  -8   2    1.42    0.21
   1  -8   2    1.56    0.14
  -1  -8  -2    1.84    0.21
  -1  -8  -2    1.42    0.21
   1   8   2    1.56    0.21
   1   8   2    1.77    0.21
  -1   8  -2    1.42    0.14
  -1   8  -2    1.63    0.14
   1  -8   3   48.72    1.49
   1  -8   3   47.23    1.49
  -1  -8  -3   49.64    1.56
  -1  -8  -3   48.93    1.56
   1   8   3   51.20    1.63
   1   8   3   48.72    1.49
  -1   8  -3   48.44    1.42
  -1   8  -3   48.22    1.42
   1  -8   4    0.85    0.21
   1  -8   4    0.99    0.28
  -1  -8  -4    1.63    0.21
  -1  -8  -4    0.85    0.28
   1   8   4    0.92    0.28
   1   8   4    1.35    0.21
  -1   8  -4    1.06    0.14
  -1   8  -4    1.20    0.14
   1  -8   5    7.29    0.42
   1  -8   5    6.51    0.42
  -1  -8  -5    7.15    0.42
  -1  -8  -5    8.14    0.42
   1   8   5   10.41    0.57
   1   8   5   11.12    0.50
  -1   8  -5    9.84    0.42
  -1   8  -5    9.84    0.42
   1  -8   6  130.09    3.89
   1  -8   6  128.32    3.82
  -1  -8  -6  131.43    3.89
  -1  -8  -6  135.04    4.11
   1   8   6  133.98    4.04
   1   8   6  129.31    3.89
  -1   8  -6  125.70    3.68
  -1   8  -6  130.94    3.82
   1  -8   7  105.87    3.26
   1  -8   7  106.43    3.26
  -1  -8  -7  109.20    3.47
  -1  -8  -7  107.07    3.26
   1   8   7  100.49    3.05
   1   8   7  107.28    3.33
  -1   8  -7  109.27    3.26
  -1   8  -7  108.63    3.26
   1  -8   8   24.08    0.92
   1  -8   8   22.24    0.92
  -1  -8  -8   24.79    0.92
  -1  -8  -8   24.86    0.99
   1   8   8   26.13    1.06
   1   8   8   24.36    0.92
  -1   8  -8   22.80    0.85
  -1   8  -8   25.35    0.92
   1  -8   9  117.27    3.61
   1  -8   9  114.72    3.54
  -1  -8  -9  117.62    3.54
   1   8   9  114.79    3.54
   1   8   9  114.22    3.54
  -1   8  -9  115.00    3.47
  -1   8  -9  107.64    3.33
   1  -8  10    2.05    0.42
  -1  -8 -10    2.27    0.28
  -1  -8 -10    2.69    0.42
   1   8  10    1.70    0.28
   1   8  10    2.69    0.42
  -1   8 -10    1.63    0.28
  -1   8 -10    1.56    0.35
   1  -8  11   19.97    0.92
   1  -8  11   18.70    0.85
  -1  -8 -11   17.99    0.85
  -1  -8 -11   19.26    0.78
   1   8  11   21.95    0.92
   1   8  11   19.90    0.92
  -1   8 -11   18.84    0.85
  -1   8 -11   20.89    0.85
   1  -8  12   25.78    1.13
   1  -8  12   23.72    0.99
  -1  -8 -12   25.99    0.99
  -1  -8 -12   28.18    1.20
   1   8  12   26.63    1.06
   1   8  12   26.13    1.13
  -1   8 -12   25.00    1.06
  -1   8 -12   25.14    0.99
   1  -8  13    3.40    0.42
   1  -8  13    2.97    0.50
  -1  -8 -13    3.61    0.35
  -1  -8 -13    2.76    0.50
   1   8  13    2.69    0.35
   1   8  13    3.97    0.50
  -1   8 -13    2.83    0.35
  -1   8 -13    3.54    0.42
   1  -8  14    1.84    0.42
   1  -8  14    0.21    0.42
  -1  -8 -14    0.92    0.42
  -1  -8 -14    1.13    0.35
   1   8  14    1.56    0.42
   1   8  14    1.70    0.35
  -1   8 -14    1.56    0.42
  -1   8 -14    1.20    0.35
   1  -8  15    4.60    0.50
   1  -8  15    4.32    0.57
  -1  -8 -15    4.67    0.50
   1   8  15    4.67    0.64
  -1   8 -15    5.17    0.57
  -1   8 -15    5.88    0.50
   1  -8  16    1.91    0.42
   1  -8  16    1.27    0.57
  -1  -8 -16    1.98    0.50
  -1  -8 -16    0.99    0.35
   1   8  16    1.98    0.50
   1   8  16    1.13    0.35
  -1   8 -16    1.06    0.35
  -1   8 -16    1.42    0.42
   1  -8  17   25.35    1.27
   1  -8  17   24.50    1.20
  -1  -8 -17   24.22    1.06
  -1  -8 -17   27.12    1.27
   1   8  17   25.56    1.13
   1   8  17   25.85    1.27
  -1   8 -17   24.57    1.20
  -1   8 -17   23.44    1.06
  -1  -8 -18    4.32    0.64
  -1  -8 -18    5.17    0.50
   1   8  18    6.02    0.71
   1   8  18    5.95    0.57
   1  -8  19    2.62    0.57
   1  -8  19    2.83    0.64
  -1  -8 -19    2.90    0.57
  -1  -8 -19    1.70    0.42
   1   8  19    1.84    0.57
   1   8  19    1.35    0.42
   1  -8  20    0.42    0.57
   1  -8  20    0.99    0.50
  -1  -8 -20    0.00    0.42
  -1  -8 -20    0.21    0.35
   1   8  20   -0.14    0.35
   1   8  20   -0.07    0.50
  -1   8 -20   -0.07    0.50
  -1   8 -20    0.07    0.35
   1  -8  21    0.71    0.57
   1  -8  21    0.21    0.50
  -1  -8 -21    0.71    0.42
  -1  -8 -21    0.42    0.50
   1   8  21    0.85    0.42
   1   8  21    1.06    0.57
  -1   8 -21    0.64    0.42
  -1   8 -21   -0.07    0.50
   1  -8  22    1.27    0.64
   1  -8  22    1.27    0.50
  -1  -8 -22    0.99    0.42
  -1  -8 -22    1.63    0.57
   1   8  22    0.85    0.57
   1   8  22    1.49    0.50
  -1   8 -22    1.35    0.42
  -1   8 -22    0.78    0.50
  -1  -8 -23    5.03    0.57
  -1  -8 -23    5.24    0.71
   1   8  23    4.11    0.71
   1   8  23    4.96    0.57
  -1   8 -23    4.53    0.57
  -1   8 -23    3.97    0.64
  -1  -8 -24    0.28    0.42
  -1  -8 -24    0.64    0.42
   1   8  24    0.57    0.42
   1   8  24   -0.35    0.50
   1  -8  25    0.99    0.64
   1  -8  25   -0.50    0.50
  -1  -8 -25    0.00    0.50
  -1  -8 -25    0.35    0.42
   1   8  25    0.00    0.42
   1   8  25   -0.57    0.50
  -1   8 -25   -0.14    0.50
  -1   8 -25    0.42    0.42
   1  -8  26    0.14    0.50
   1  -8  26    0.14    0.50
  -1  -8 -26   -0.50    0.50
   1   8  26    0.50    0.50
  -1   8 -26   -0.42    0.50
  -1   8 -26    0.14    0.50
   1  -9 -25    0.14    0.42
   1  -9 -25    0.14    0.57
  -1  -9  25    0.64    0.57
  -1  -9  25   -0.35    0.50
   1   9 -25    0.21    0.57
   1   9 -25    0.71    0.50
  -1   9  25   -0.57    0.50
  -1   9  25   -1.06    0.42
   1  -9 -24   -0.99    0.50
   1  -9 -24   -0.28    0.35
  -1  -9  24   -0.07    0.57
  -1  -9  24   -0.14    0.50
   1   9 -24   -0.35    0.42
   1   9 -24   -0.28    0.50
  -1   9  24    0.28    0.42
  -1   9  24    0.64    0.50
   1  -9 -23    0.99    0.42
   1  -9 -23   -0.64    0.50
  -1  -9  23   -0.07    0.57
  -1  -9  23    0.28    0.50
   1   9 -23    0.21    0.50
   1   9 -23   -0.21    0.42
  -1   9  23    0.42    0.42
  -1   9  23    0.99    0.50
   1  -9 -22    2.62    0.64
   1  -9 -22    1.77    0.42
  -1  -9  22    1.98    0.57
  -1  -9  22    0.92    0.57
   1   9 -22    1.49    0.57
   1   9 -22    2.55    0.50
  -1   9  22    2.05    0.64
  -1   9  22    1.91    0.42
   1  -9 -21    3.68    0.71
   1  -9 -21    4.60    0.57
  -1  -9  21    5.10    0.64
  -1  -9  21    3.19    0.64
   1   9 -21    4.53    0.57
   1   9 -21    4.46    0.64
  -1   9  21    5.67    0.57
  -1   9  21    4.96    0.71
   1  -9 -20    0.14    0.35
   1  -9 -20   -0.07    0.50
  -1  -9  20    0.64    0.50
  -1  -9  20    0.42    0.57
   1   9 -20    0.14    0.42
   1   9 -20    0.64    0.50
  -1   9  20    0.07    0.35
  -1   9  20    0.78    0.57
   1  -9 -19    0.42    0.35
   1  -9 -19    0.99    0.50
  -1  -9  19    0.21    0.42
  -1  -9  19   -0.07    0.57
   1   9 -19    0.00    0.50
  -1   9  19   -0.35    0.35
  -1   9  19    0.64    0.50
   1  -9 -18   16.00    0.85
   1  -9 -18   14.23    0.99
  -1  -9  18   13.88    0.92
  -1  -9  18   14.16    1.06
   1   9 -18   12.96    0.78
   1   9 -18   12.82    0.92
  -1   9  18   15.86    0.99
  -1   9  18   13.10    0.78
   1  -9 -17   11.61    0.85
   1  -9 -17   11.76    0.71
  -1  -9  17   12.60    0.92
  -1  -9  17   13.10    0.85
   1   9 -17   11.54    0.71
   1   9 -17   11.61    0.85
  -1   9  17   12.25    0.92
  -1   9  17   13.03    0.78
   1  -9 -16    9.42    0.64
   1  -9 -16    8.14    0.71
  -1  -9  16    8.07    0.78
   1   9 -16    8.57    0.57
   1   9 -16    8.21    0.71
  -1   9  16    9.49    0.64
  -1   9  16    7.44    0.71
  -1  -9  15    0.00    0.42
  -1  -9  15   -0.35    0.35
   1  -9 -14   27.05    1.20
   1  -9 -14   27.19    1.06
  -1  -9  14   23.72    1.06
  -1  -9  14   24.57    1.20
   1   9 -14   23.72    1.13
   1   9 -14   23.86    0.99
  -1   9  14   24.64    1.20
  -1   9  14   26.56    1.06
   1  -9 -13    1.98    0.42
   1  -9 -13    2.34    0.35
  -1  -9  13    2.05    0.50
  -1  -9  13    2.20    0.35
   1   9 -13    1.70    0.42
   1   9 -13    1.98    0.35
  -1   9  13    1.42    0.42
  -1   9  13    2.69    0.35
   1  -9 -12   13.67    0.78
   1  -9 -12   14.80    0.71
  -1  -9  12   16.71    0.85
  -1  -9  12   15.44    0.71
   1   9 -12   14.80    0.78
   1   9 -12   14.73    0.71
  -1   9  12   16.78    0.78
  -1   9  12   16.64    0.85
   1  -9 -11   11.40    0.57
   1  -9 -11   11.40    0.71
  -1   9  11   12.11    0.64
  -1   9  11   13.10    0.78
   1  -9 -10   18.98    0.78
   1  -9 -10   18.55    0.85
  -1  -9  10   17.21    0.85
  -1  -9  10   16.92    0.71
   1   9 -10   15.93    0.78
   1   9 -10   16.78    0.71
  -1   9  10   17.70    0.78
  -1   9  10   17.77    0.85
   1  -9  -9   25.56    0.99
   1  -9  -9   25.21    1.06
  -1  -9   9   24.57    0.92
  -1  -9   9   27.05    1.06
   1   9  -9   25.21    0.99
   1   9  -9   24.29    0.85
  -1   9   9   25.35    1.06
  -1   9   9   25.28    0.99
   1  -9  -8   37.11    1.35
   1  -9  -8   37.96    1.27
  -1  -9   8   35.19    1.20
  -1  -9   8   35.55    1.27
   1   9  -8   33.42    1.06
   1   9  -8   34.70    1.20
  -1   9   8   35.27    1.20
  -1   9   8   34.27    1.27
  -1  -9   7   15.51    0.64
  -1  -9   7   14.23    0.64
   1   9  -7   14.59    0.57
   1   9  -7   15.30    0.64
  -1   9   7   13.10    0.71
   1  -9  -6  192.54    5.74
   1  -9  -6  193.75    5.67
  -1  -9   6  195.16    5.67
  -1  -9   6  193.32    5.67
   1   9  -6  192.19    5.59
   1   9  -6  199.84    5.81
  -1   9   6  190.35    5.67
  -1   9   6  195.52    5.74
   1  -9  -5   48.79    1.63
   1  -9  -5   52.19    1.63
  -1  -9   5   50.35    1.56
  -1  -9   5   49.29    1.49
   1   9  -5   54.53    1.63
   1   9  -5   52.97    1.56
  -1   9   5   53.96    1.77
  -1   9   5   53.54    1.70
   1  -9  -4   16.92    0.71
   1  -9  -4   16.29    0.64
  -1   9   4   15.65    0.71
  -1   9   4   17.99    0.64
   1  -9  -3   27.48    0.99
   1  -9  -3   28.33    0.92
  -1   9   3   28.04    0.99
  -1   9   3   28.89    0.92
   1  -9  -2   51.48    1.63
   1  -9  -2   46.45    1.42
  -1   9   2   50.56    1.63
  -1   9   2   51.84    1.56
   1  -9  -1    4.32    0.28
   1  -9  -1    3.54    0.21
  -1   9   1    3.47    0.28
  -1   9   1    4.11    0.21
   1  -9   0    7.22    0.35
   1  -9   0    6.30    0.28
   1  -9   1    0.35    0.14
   1  -9   1    0.64    0.14
  -1  -9  -1    0.35    0.14
  -1  -9  -1    0.35    0.14
   1   9   1   -0.07    0.21
   1   9   1    0.64    0.14
  -1   9  -1    0.28    0.07
  -1   9  -1    0.28    0.14
   1  -9   2  116.49    3.40
   1  -9   2  107.50    3.12
  -1  -9  -2  118.19    3.47
  -1  -9  -2  106.65    3.12
   1   9   2  110.19    3.26
   1   9   2  109.13    3.26
  -1   9  -2  105.30    3.12
  -1   9  -2  108.49    3.19
   1  -9   3   29.81    0.92
   1  -9   3   30.03    0.92
  -1  -9  -3   28.89    0.99
  -1  -9  -3   32.08    1.06
   1   9   3   30.59    1.06
   1   9   3   30.24    0.99
  -1   9  -3   31.51    0.92
  -1   9  -3   30.38    0.92
   1  -9   4   52.12    1.63
   1  -9   4   51.13    1.63
  -1  -9  -4   53.11    1.70
  -1  -9  -4   54.81    1.70
   1   9   4   54.95    1.77
   1   9   4   56.01    1.77
  -1   9  -4   57.36    1.70
  -1   9  -4   55.66    1.63
   1  -9   5   80.94    2.48
   1  -9   5   82.00    2.48
  -1  -9  -5   78.67    2.48
  -1  -9  -5   80.16    2.48
   1   9   5   80.16    2.48
   1   9   5   82.71    2.55
  -1   9  -5   87.31    2.55
  -1   9  -5   83.28    2.48
   1  -9   6    6.16    0.50
   1  -9   6    5.95    0.35
  -1  -9  -6    6.37    0.42
  -1  -9  -6    6.16    0.35
   1   9   6    9.06    0.50
   1   9   6    8.99    0.50
  -1   9  -6    8.14    0.35
  -1   9  -6    9.35    0.42
   1  -9   7   82.85    2.62
   1  -9   7   86.54    2.69
  -1   9  -7   85.05    2.55
  -1   9  -7   82.57    2.48
   1  -9   8    3.97    0.42
   1  -9   8    3.89    0.42
  -1  -9  -8    3.68    0.42
  -1  -9  -8    4.11    0.35
   1   9   8    5.10    0.42
   1   9   8    4.25    0.35
  -1   9  -8    4.39    0.35
  -1   9  -8    4.39    0.28
   1  -9   9    0.07    0.28
   1  -9   9    0.64    0.35
  -1  -9  -9    0.64    0.35
  -1  -9  -9    0.00    0.21
   1   9   9    0.50    0.28
   1   9   9    0.42    0.35
  -1   9  -9    0.42    0.21
  -1   9  -9    0.64    0.21
   1  -9  10    2.97    0.42
   1  -9  10    2.41    0.35
  -1  -9 -10    2.27    0.42
  -1  -9 -10    2.76    0.35
   1   9  10    2.55    0.42
   1   9  10    2.20    0.35
  -1   9 -10    2.69    0.35
  -1   9 -10    2.76    0.28
   1  -9  11    7.01    0.57
   1  -9  11    6.73    0.57
  -1  -9 -11    7.65    0.50
  -1  -9 -11    6.94    0.57
   1   9  11    7.72    0.64
   1   9  11    7.15    0.50
  -1   9 -11    5.81    0.50
   1  -9  12    3.54    0.50
   1  -9  12    2.62    0.50
  -1  -9 -12    2.55    0.35
  -1  -9 -12    2.12    0.42
   1   9  12    2.97    0.42
   1   9  12    2.55    0.50
  -1   9 -12    2.83    0.42
  -1   9 -12    2.55    0.35
   1  -9  13   10.62    0.78
   1  -9  13    9.35    0.71
  -1  -9 -13    9.77    0.71
  -1  -9 -13   10.13    0.57
   1   9  13   11.05    0.78
   1   9  13   11.68    0.64
  -1   9 -13   11.05    0.64
  -1   9 -13   10.27    0.71
   1  -9  14   10.91    0.78
   1  -9  14    9.70    0.71
  -1  -9 -14    9.91    0.71
  -1  -9 -14   11.12    0.64
   1   9  14   10.91    0.64
   1   9  14    9.77    0.78
  -1   9 -14   10.98    0.64
  -1   9 -14    9.84    0.71
   1  -9  15    6.66    0.64
   1  -9  15    6.23    0.64
   1  -9  16    4.39    0.57
   1  -9  16    4.53    0.64
  -1  -9 -16    4.89    0.64
  -1  -9 -16    4.53    0.50
   1   9  16    4.60    0.50
   1   9  16    3.82    0.64
  -1   9 -16    3.12    0.57
  -1   9 -16    4.82    0.50
   1  -9  17   -0.71    0.57
   1  -9  17    0.50    0.50
  -1  -9 -17   -0.07    0.35
  -1  -9 -17   -0.57    0.42
   1   9  17    0.00    0.50
   1   9  17    0.50    0.35
  -1   9 -17    0.42    0.42
  -1   9 -17   -0.42    0.35
  -1  -9 -18   -0.14    0.35
  -1  -9 -18    0.21    0.42
   1   9  18    0.42    0.57
   1   9  18   -0.14    0.35
  -1   9 -18    0.21    0.35
   1  -9  19    1.49    0.64
   1  -9  19    0.21    0.50
  -1  -9 -19    0.21    0.42
  -1  -9 -19    0.14    0.35
   1   9  19    0.14    0.35
   1   9  19   -0.28    0.50
  -1   9 -19    0.50    0.42
  -1   9 -19    0.21    0.50
  -1  -9 -20    0.57    0.35
  -1  -9 -20    0.50    0.50
   1   9  20    0.07    0.50
   1   9  20    0.35    0.35
  -1   9 -20   -0.35    0.50
  -1   9 -20   -0.07    0.42
   1  -9  21    1.49    0.57
   1  -9  21    0.00    0.50
   1   9  21    0.35    0.57
  -1   9 -21    0.14    0.42
  -1   9 -21   -0.21    0.42
   1  -9  22    2.34    0.57
   1  -9  22    3.19    0.71
  -1  -9 -22    2.41    0.50
  -1  -9 -22    3.68    0.64
   1   9  22    2.34    0.50
   1   9  22    1.70    0.57
  -1   9 -22    2.34    0.50
  -1   9 -22    1.77    0.57
   1  -9  23    0.35    0.57
   1  -9  23   -0.07    0.50
  -1  -9 -23   -0.21    0.50
  -1  -9 -23    0.57    0.42
   1   9  23    0.85    0.42
   1   9  23   -0.07    0.50
  -1   9 -23    0.07    0.42
  -1   9 -23    0.14    0.42
  -1  -9 -24    5.24    0.64
  -1  -9 -24    4.67    0.71
   1   9  24    4.46    0.57
   1   9  24    3.82    0.71
   1  -9  25   -0.07    0.50
   1  -9  25    1.06    0.57
  -1  -9 -25    0.42    0.50
  -1  -9 -25    0.64    0.42
   1   9  25    0.64    0.50
   1   9  25    0.28    0.50
  -1   9 -25    0.42    0.50
  -1   9 -25    0.85    0.57
   1 -10 -25    0.21    0.42
   1 -10 -25    0.00    0.50
  -1 -10  25    0.35    0.57
  -1 -10  25   -0.21    0.57
   1  10 -25   -0.21    0.50
   1  10 -25    0.21    0.57
  -1  10  25    0.57    0.50
  -1  10  25    0.50    0.57
   1 -10 -24    1.56    0.64
   1 -10 -24    1.06    0.42
  -1 -10  24    0.21    0.57
  -1 -10  24    1.35    0.57
   1  10 -24    1.13    0.50
   1  10 -24    0.35    0.57
  -1  10  24    1.70    0.50
  -1  10  24    0.71    0.57
   1 -10 -23    0.92    0.42
   1 -10 -23    0.85    0.57
  -1 -10  23    0.21    0.57
  -1 -10  23   -0.14    0.50
   1  10 -23    0.42    0.42
   1  10 -23    0.21    0.50
  -1  10  23   -0.50    0.50
  -1  10  23    0.35    0.42
   1 -10 -22    4.82    0.71
   1 -10 -22    5.24    0.57
  -1 -10  22    4.96    0.64
   1  10 -22    2.83    0.64
   1  10 -22    3.05    0.57
  -1  10  22    3.97    0.64
  -1  10  22    3.61    0.50
  -1 -10  21    0.42    0.57
  -1 -10  21    1.27    0.50
   1  10 -21    1.49    0.42
   1  10 -21    1.42    0.57
   1 -10 -20    0.14    0.50
   1 -10 -20    0.57    0.35
  -1 -10  20    0.42    0.50
  -1 -10  20    0.00    0.57
   1  10 -20    1.06    0.42
   1  10 -20   -0.14    0.50
  -1  10  20   -0.42    0.50
  -1  10  20    0.64    0.35
   1 -10 -19    4.89    0.57
   1 -10 -19    4.11    0.64
  -1  10  19    3.47    0.50
  -1  10  19    3.82    0.64
   1 -10 -18    0.78    0.50
   1 -10 -18    0.14    0.35
  -1 -10  18   -0.50    0.57
  -1 -10  18    0.99    0.50
   1  10 -18    1.56    0.50
   1  10 -18   -0.21    0.35
  -1  10  18   -0.07    0.35
  -1  10  18    0.57    0.57
   1 -10 -17    4.18    0.64
   1 -10 -17    3.61    0.42
  -1 -10  17    3.54    0.64
  -1 -10  17    3.89    0.57
   1  10 -17    3.47    0.42
   1  10 -17    4.32    0.64
  -1  10  17    3.19    0.64
  -1  10  17    3.75    0.50
   1 -10 -16    1.84    0.35
   1 -10 -16    1.98    0.50
   1  10 -16    1.77    0.35
   1  10 -16    2.69    0.50
  -1  10  16    2.05    0.57
  -1  10  16    2.05    0.42
  -1 -10  15    1.49    0.42
  -1 -10  15    1.42    0.50
   1  10 -15    1.13    0.35
   1  10 -15    1.63    0.42
   1 -10 -14    6.09    0.50
   1 -10 -14    6.73    0.64
  -1 -10  14    6.30    0.57
  -1 -10  14    6.87    0.71
   1  10 -14    5.88    0.57
   1  10 -14    6.51    0.50
  -1  10  14    7.15    0.71
  -1  10  14    7.51    0.57
   1 -10 -13   27.26    1.20
   1 -10 -13   25.63    1.06
  -1 -10  13   25.42    1.20
  -1 -10  13   26.20    1.13
   1  10 -13   24.64    0.99
   1  10 -13   26.27    1.13
  -1  10  13   25.78    1.20
  -1  10  13   25.35    1.06
   1 -10 -12    2.12    0.42
   1 -10 -12    1.84    0.28
  -1 -10  12    1.77    0.35
  -1 -10  12    1.70    0.50
   1  10 -12    2.83    0.42
   1  10 -12    2.12    0.35
  -1  10  12    2.48    0.35
  -1  10  12    2.69    0.50
   1 -10 -11    6.80    0.50
   1 -10 -11    6.73    0.57
  -1 -10  11    7.08    0.50
  -1 -10  11    6.09    0.57
   1  10 -11    6.66    0.42
   1  10 -11    6.09    0.50
  -1  10  11    6.73    0.50
  -1  10  11    7.01    0.64
   1 -10 -10   28.33    1.06
   1 -10 -10   27.48    1.13
  -1 -10  10   25.78    1.06
  -1 -10  10   25.63    0.99
  -1  10  10   27.69    1.20
  -1  10  10   27.69    1.06
   1 -10  -9   13.38    0.64
   1 -10  -9   13.60    0.71
  -1 -10   9   11.90    0.64
  -1 -10   9   12.53    0.57
   1  10  -9   12.04    0.57
   1  10  -9   12.53    0.57
  -1  10   9   13.45    0.78
  -1  10   9   14.23    0.64
   1 -10  -8    5.10    0.35
   1 -10  -8    4.04    0.42
  -1 -10   8    4.25    0.42
  -1 -10   8    4.60    0.35
   1  10  -8    5.17    0.35
   1  10  -8    4.74    0.28
  -1  10   8    5.17    0.50
  -1  10   8    4.67    0.35
  -1 -10   7    3.82    0.35
  -1 -10   7    4.18    0.28
   1  10  -7    3.75    0.21
   1  10  -7    3.33    0.28
   1 -10  -6   13.53    0.57
   1 -10  -6   12.75    0.64
  -1 -10   6   11.68    0.50
  -1 -10   6   12.46    0.50
   1  10  -6   12.25    0.42
   1  10  -6   12.89    0.42
  -1  10   6   13.38    0.57
  -1  10   6   12.75    0.71
   1 -10  -5   29.25    0.99
   1 -10  -5   29.32    1.06
  -1  10   5   28.40    1.06
  -1  10   5   29.74    0.99
   1 -10  -4   44.33    1.49
   1 -10  -4   44.05    1.42
  -1  10   4   44.26    1.42
  -1  10   4   47.09    1.56
   1 -10  -3   37.11    1.27
   1 -10  -3   36.68    1.20
  -1  10   3   38.66    1.35
  -1  10   3   36.04    1.13
   1 -10  -2   36.04    1.13
   1 -10  -2   35.12    1.13
  -1  10   2   36.61    1.13
  -1  10   2   39.59    1.35
   1 -10  -1   49.50    1.49
   1 -10  -1   49.00    1.49
  -1  10   1   44.47    1.35
  -1  10   1   47.45    1.49
   1 -10   0   46.10    1.35
   1 -10   0   48.58    1.49
  -1  10   0   46.95    1.42
  -1  10   0   46.17    1.42
   1 -10   1   21.39    0.64
  -1 -10  -1   19.76    0.64
   1  10   1   19.83    0.64
   1  10   1   22.16    0.71
  -1 -10  -2   26.20    0.85
  -1 -10  -2   26.48    0.85
   1  10   2   26.41    0.92
   1  10   2   26.06    0.85
   1 -10   3    3.40    0.14
  -1 -10  -3    3.33    0.21
  -1 -10  -3    3.19    0.28
   1  10   3    3.12    0.28
   1  10   3    3.40    0.28
   1 -10   4    0.50    0.14
   1 -10   4    0.00    0.21
  -1 -10  -4   -0.14    0.21
  -1 -10  -4    0.21    0.21
   1  10   4    0.21    0.21
   1  10   4    0.07    0.21
  -1  10  -4    0.14    0.07
  -1  10  -4    0.35    0.07
   1 -10   5   20.25    0.71
  -1 -10  -5   21.60    0.78
  -1 -10  -5   20.47    0.85
   1  10   5   20.25    0.78
   1  10   5   19.83    0.78
  -1  10  -5   18.55    0.64
  -1  10  -5   20.39    0.64
   1 -10   6   19.69    0.78
   1 -10   6   19.26    0.78
  -1 -10  -6   19.26    0.78
  -1 -10  -6   19.97    0.78
   1  10   6   19.47    0.78
   1  10   6   20.18    0.85
  -1  10  -6   19.76    0.71
  -1  10  -6   18.84    0.64
   1 -10   7   25.07    0.99
   1 -10   7   26.84    0.99
  -1  10  -7   25.92    0.92
  -1  10  -7   25.63    0.85
   1 -10   8   38.66    1.42
   1 -10   8   39.73    1.42
  -1 -10  -8   38.52    1.35
  -1 -10  -8   40.65    1.49
   1  10   8   41.00    1.49
   1  10   8   39.16    1.35
  -1  10  -8   38.38    1.27
  -1  10  -8   39.80    1.35
   1 -10   9   13.81    0.78
   1 -10   9   14.23    0.71
  -1 -10  -9   14.45    0.78
  -1 -10  -9   16.36    0.71
   1  10   9   18.13    0.78
   1  10   9   16.50    0.85
  -1  10  -9   16.15    0.64
   1 -10  10    2.90    0.42
   1 -10  10    3.61    0.50
  -1 -10 -10    3.33    0.50
  -1 -10 -10    3.61    0.35
   1  10  10    2.48    0.35
   1  10  10    2.48    0.42
  -1  10 -10    3.05    0.35
  -1  10 -10    2.83    0.35
  -1 -10 -11   46.74    1.70
  -1 -10 -11   44.75    1.56
   1  10  11   46.10    1.70
   1  10  11   45.89    1.63
   1 -10  12    1.77    0.42
   1 -10  12    1.84    0.50
  -1 -10 -12    2.12    0.35
  -1 -10 -12    2.41    0.50
   1  10  12    3.12    0.42
   1  10  12    2.55    0.50
  -1  10 -12    2.69    0.35
  -1  10 -12    2.41    0.42
   1 -10  13    0.00    0.50
   1 -10  13    0.64    0.50
  -1 -10 -13   -0.21    0.28
  -1 -10 -13    0.99    0.42
   1  10  13    0.42    0.42
   1  10  13    1.42    0.35
  -1  10 -13    0.71    0.28
  -1  10 -13    0.50    0.35
   1 -10  14    1.49    0.50
   1 -10  14    1.84    0.50
  -1 -10 -14    1.98    0.35
  -1 -10 -14    1.49    0.50
   1  10  14    1.98    0.50
   1  10  14    1.98    0.42
  -1  10 -14    1.13    0.35
  -1  10 -14    0.85    0.35
   1 -10  15    1.84    0.50
   1 -10  15    2.41    0.57
  -1 -10 -15    1.91    0.50
  -1 -10 -15    1.98    0.50
   1  10  15    1.49    0.42
  -1  10 -15    1.77    0.35
  -1  10 -15    1.13    0.42
  -1 -10 -16    1.77    0.50
  -1 -10 -16    1.13    0.35
   1  10  16    2.90    0.50
   1  10  16    2.12    0.57
  -1  10 -16    1.49    0.35
  -1  10 -16    1.20    0.50
   1 -10  17    1.27    0.57
   1 -10  17    1.42    0.57
  -1 -10 -17    1.42    0.42
  -1 -10 -17    1.98    0.50
   1  10  17    1.56    0.42
   1  10  17    1.27    0.57
  -1  10 -17    2.34    0.57
  -1  10 -17    1.63    0.42
   1 -10  18    3.82    0.71
   1 -10  18    4.32    0.71
  -1 -10 -18    4.53    0.64
  -1 -10 -18    4.67    0.50
   1  10  18    4.96    0.71
   1  10  18    4.25    0.50
  -1  10 -18    4.82    0.50
  -1  10 -18    5.10    0.64
   1 -10  19    2.20    0.64
   1 -10  19    3.61    0.64
  -1 -10 -19    2.55    0.42
  -1 -10 -19    2.62    0.57
   1  10  19    3.47    0.64
   1  10  19    2.34    0.50
  -1  10 -19    3.47    0.50
  -1  10 -19    2.41    0.57
   1 -10  20    3.47    0.64
   1 -10  20    5.10    0.78
  -1 -10 -20    6.09    0.71
  -1 -10 -20    5.95    0.64
   1  10  20    4.60    0.71
   1  10  20    5.38    0.57
  -1  10 -20    4.82    0.57
  -1  10 -20    3.68    0.64
   1 -10  21    1.27    0.57
   1 -10  21    1.20    0.50
  -1  10 -21    1.56    0.50
  -1  10 -21    1.56    0.42
   1 -10  22    0.14    0.57
   1 -10  22   -0.14    0.50
  -1 -10 -22    1.27    0.57
  -1 -10 -22    0.50    0.42
   1  10  22    0.92    0.42
   1  10  22    1.27    0.57
  -1  10 -22    0.85    0.42
  -1  10 -22    0.57    0.50
   1 -10  23    0.85    0.57
   1 -10  23    1.49    0.57
  -1 -10 -23    0.28    0.42
  -1 -10 -23   -0.35    0.50
   1  10  23    0.35    0.50
   1  10  23   -0.42    0.42
  -1  10 -23    0.35    0.42
  -1  10 -23    1.13    0.50
  -1 -10 -24    0.99    0.57
  -1 -10 -24    1.35    0.50
   1  10  24    1.27    0.57
   1  10  24    1.49    0.50
  -1  10 -24    0.85    0.50
   1 -10  25    0.28    0.50
   1 -10  25    0.21    0.57
  -1 -10 -25   -0.07    0.42
  -1 -10 -25    0.42    0.50
   1  10  25    0.57    0.50
   1  10  25    0.21    0.50
  -1  10 -25   -0.07    0.57
  -1  10 -25   -0.14    0.50
   1 -11 -24    0.35    0.50
   1 -11 -24    0.35    0.42
  -1 -11  24    0.71    0.57
  -1 -11  24    0.00    0.50
   1  11 -24    0.57    0.50
   1  11 -24    0.71    0.50
  -1  11  24    0.50    0.50
  -1  11  24    0.42    0.50
   1 -11 -23    0.14    0.35
   1 -11 -23    0.85    0.57
  -1 -11  23   -0.78    0.57
  -1 -11  23   -0.64    0.50
   1  11 -23   -0.50    0.50
   1  11 -23    0.64    0.42
  -1  11  23    0.07    0.57
  -1  11  23    0.35    0.42
   1 -11 -22    0.92    0.42
   1 -11 -22    1.13    0.57
  -1 -11  22    0.92    0.50
  -1 -11  22    1.42    0.57
   1  11 -22    0.00    0.50
   1  11 -22    1.27    0.50
  -1  11  22    0.57    0.57
  -1  11  22    1.70    0.50
   1 -11 -21    0.78    0.42
   1 -11 -21    1.06    0.57
  -1 -11  21    0.99    0.50
  -1 -11  21    0.71    0.57
   1  11 -21    0.99    0.42
   1  11 -21    0.64    0.50
  -1  11  21    0.42    0.50
   1 -11 -20   -0.92    0.50
   1 -11 -20   -0.28    0.35
  -1 -11  20   -0.64    0.42
  -1 -11  20   -0.64    0.50
   1  11 -20   -0.14    0.35
   1  11 -20   -0.07    0.50
  -1  11  20   -0.57    0.35
  -1  11  20   -0.21    0.50
   1 -11 -19    4.96    0.64
   1 -11 -19    4.39    0.57
  -1  11  19    3.97    0.64
  -1  11  19    5.24    0.57
   1 -11 -18    1.56    0.50
   1 -11 -18    1.56    0.42
  -1 -11  18    0.64    0.57
  -1 -11  18    1.42    0.50
   1  11 -18    1.42    0.42
   1  11 -18    1.27    0.50
  -1  11  18    1.49    0.57
  -1  11  18    2.05    0.42
   1 -11 -17    6.09    0.57
   1 -11 -17    5.67    0.71
  -1 -11  17    6.09    0.78
  -1 -11  17    4.67    0.64
   1  11 -17    6.09    0.64
   1  11 -17    5.81    0.57
  -1  11  17    5.03    0.71
  -1  11  17    7.58    0.64
   1 -11 -16    0.07    0.28
   1 -11 -16   -0.35    0.50
  -1 -11  16   -0.14    0.50
  -1 -11  16    0.28    0.42
   1  11 -16    0.07    0.28
   1  11 -16    0.21    0.42
  -1  11  16    0.28    0.35
  -1  11  16    0.07    0.50
   1 -11 -15   12.04    0.85
   1 -11 -15   10.91    0.64
  -1 -11  15    9.28    0.78
   1  11 -15    9.14    0.71
  -1  11  15   11.40    0.71
  -1  11  15   11.12    0.92
   1 -11 -14    0.85    0.35
   1 -11 -14    0.07    0.50
  -1 -11  14    1.06    0.50
  -1 -11  14    0.28    0.35
   1  11 -14    0.28    0.28
   1  11 -14    0.57    0.42
  -1  11  14    0.50    0.50
  -1  11  14    0.92    0.35
   1 -11 -13    0.78    0.28
   1 -11 -13    0.85    0.42
  -1 -11  13    0.28    0.35
  -1 -11  13    0.50    0.50
   1  11 -13    0.50    0.28
   1  11 -13    0.78    0.42
  -1  11  13    0.50    0.50
  -1  11  13    1.06    0.35
   1 -11 -12    0.00    0.28
   1 -11 -12   -0.28    0.35
  -1  11  12    0.71    0.42
  -1  11  12    0.00    0.28
   1 -11 -11    2.62    0.42
   1 -11 -11    2.83    0.35
  -1 -11  11    1.49    0.35
  -1 -11  11    2.27    0.50
   1  11 -11    2.69    0.42
   1  11 -11    2.27    0.28
  -1  11  11    2.90    0.35
  -1  11  11    2.90    0.50
   1 -11 -10    4.67    0.50
   1 -11 -10    5.24    0.42
  -1 -11  10    3.82    0.42
  -1 -11  10    4.96    0.50
   1  11 -10    4.32    0.42
   1  11 -10    4.39    0.35
  -1  11  10    3.89    0.50
  -1  11  10    4.89    0.42
   1 -11  -9    9.84    0.64
   1 -11  -9    9.91    0.57
  -1 -11   9    9.06    0.57
  -1 -11   9    8.85    0.50
   1  11  -9    8.36    0.42
   1  11  -9    6.87    0.42
  -1  11   9    8.43    0.50
  -1  11   9    8.64    0.64
   1 -11  -8    2.48    0.28
   1 -11  -8    3.33    0.42
  -1 -11   8    3.19    0.35
  -1 -11   8    2.48    0.28
   1  11  -8    3.19    0.28
   1  11  -8    2.97    0.21
  -1  11   8    3.97    0.50
  -1  11   8    3.33    0.35
  -1 -11   7    1.77    0.28
  -1 -11   7    1.56    0.28
   1  11  -7    3.05    0.21
   1  11  -7    2.76    0.21
   1 -11  -6    5.95    0.50
   1 -11  -6    5.45    0.35
  -1  11   6    4.74    0.50
  -1  11   6    5.59    0.35
   1 -11  -5    5.67    0.42
   1 -11  -5    6.59    0.42
  -1  11   5    7.65    0.42
  -1  11   5    6.66    0.50
   1 -11  -4    2.69    0.28
   1 -11  -4    2.90    0.35
  -1  11   4    2.83    0.35
  -1  11   4    3.26    0.28
   1 -11  -3    0.92    0.21
   1 -11  -3    0.85    0.28
  -1  11   3    1.27    0.35
  -1  11   3    1.49    0.21
   1 -11  -2    1.98    0.21
   1 -11  -2    2.27    0.28
  -1  11   2    1.91    0.28
  -1  11   2    1.91    0.21
   1 -11  -1    0.42    0.21
   1 -11  -1    0.50    0.14
  -1  11   1    0.50    0.14
  -1  11   1    0.57    0.21
   1 -11   0    0.42    0.14
   1 -11   0    0.50    0.07
  -1 -11  -1   37.53    1.13
  -1 -11  -1   39.87    1.20
  -1 -11  -2   14.02    0.50
  -1 -11  -2   14.80    0.50
   1  11   2   13.03    0.57
   1  11   2   13.24    0.57
  -1 -11  -3   32.43    1.06
  -1 -11  -3   34.70    1.13
   1  11   3   35.90    1.20
   1  11   3   36.33    1.20
  -1 -11  -4   15.08    0.57
  -1 -11  -4   14.66    0.64
   1  11   4   15.08    0.64
   1  11   4   13.88    0.64
   1 -11   5   26.98    0.85
  -1 -11  -5   26.70    0.99
  -1 -11  -5   28.47    0.99
   1  11   5   26.63    0.99
   1  11   5   26.13    0.99
  -1  11  -5   24.22    0.78
  -1  11  -5   26.91    0.85
   1 -11   6   25.92    0.92
   1 -11   6   25.63    0.99
  -1 -11  -6   25.00    0.99
  -1 -11  -6   26.98    0.99
   1  11   6   25.85    0.99
   1  11   6   27.33    1.06
  -1  11  -6   25.07    0.85
  -1  11  -6   26.06    0.85
  -1  11  -7   19.76    0.71
  -1  11  -7   19.33    0.71
   1 -11   8    2.97    0.35
   1 -11   8    2.90    0.50
  -1 -11  -8    3.33    0.35
  -1 -11  -8    2.62    0.42
   1  11   8    2.90    0.35
   1  11   8    3.47    0.42
  -1  11  -8    2.76    0.28
  -1  11  -8    2.76    0.28
   1 -11   9    1.35    0.35
   1 -11   9    0.71    0.42
  -1 -11  -9    1.20    0.28
  -1 -11  -9    0.92    0.35
   1  11   9    1.13    0.35
   1  11   9    0.99    0.42
  -1  11  -9    1.42    0.28
  -1  11  -9    1.42    0.21
   1 -11  10    4.96    0.50
   1 -11  10    4.89    0.50
  -1 -11 -10    5.45    0.42
  -1 -11 -10    4.96    0.57
   1  11  10    5.74    0.57
   1  11  10    5.24    0.50
  -1  11 -10    5.17    0.35
  -1  11 -10    4.82    0.42
  -1 -11 -11   10.06    0.71
  -1 -11 -11    9.84    0.57
   1  11  11   10.13    0.71
   1  11  11    9.91    0.64
  -1  11 -11    8.85    0.50
  -1 -11 -12    4.18    0.42
  -1 -11 -12    3.68    0.57
   1  11  12    3.40    0.57
   1  11  12    4.04    0.50
  -1  11 -12    2.90    0.42
  -1  11 -12    3.12    0.35
   1 -11  13   20.96    1.06
  -1 -11 -13   23.37    0.99
  -1 -11 -13   23.65    1.13
   1  11  13   22.80    1.13
  -1  11 -13   21.32    0.92
  -1  11 -13   19.40    0.92
   1 -11  14   -0.21    0.50
   1 -11  14    0.64    0.42
  -1 -11 -14   -0.64    0.42
  -1 -11 -14    0.42    0.35
   1  11  14    0.21    0.42
   1  11  14    0.57    0.50
  -1  11 -14    0.78    0.35
  -1  11 -14   -0.42    0.28
   1 -11  15    0.35    0.42
   1 -11  15    0.42    0.50
  -1 -11 -15    0.42    0.50
  -1 -11 -15    0.21    0.35
   1  11  15    0.64    0.42
   1  11  15    1.27    0.50
  -1  11 -15    1.20    0.42
  -1  11 -15    0.57    0.35
   1 -11  16    1.70    0.57
   1 -11  16    3.26    0.64
  -1 -11 -16    2.69    0.42
  -1 -11 -16    2.97    0.57
   1  11  16    3.19    0.50
   1  11  16    2.83    0.64
  -1  11 -16    2.83    0.50
  -1  11 -16    3.47    0.42
   1 -11  17    2.12    0.64
   1 -11  17    3.19    0.64
  -1 -11 -17    3.82    0.50
  -1 -11 -17    2.76    0.64
   1  11  17    1.35    0.57
   1  11  17    1.91    0.42
  -1  11 -17    3.40    0.42
  -1  11 -17    2.97    0.50
   1 -11  18    0.78    0.57
   1 -11  18    0.64    0.50
  -1 -11 -18    0.78    0.50
  -1 -11 -18    0.92    0.35
   1  11  18    0.85    0.42
   1  11  18    1.35    0.50
  -1  11 -18    1.13    0.35
  -1  11 -18    0.85    0.42
   1 -11  19    0.42    0.57
   1 -11  19    1.20    0.57
  -1 -11 -19    1.35    0.50
  -1 -11 -19    0.71    0.35
   1  11  19    0.92    0.42
   1  11  19    0.78    0.57
  -1  11 -19    1.06    0.42
  -1  11 -19    1.27    0.50
   1 -11  20    0.42    0.57
   1 -11  20    0.99    0.57
  -1 -11 -20    0.21    0.50
  -1 -11 -20   -0.14    0.35
   1  11  20    0.14    0.42
   1  11  20    0.00    0.50
  -1  11 -20    0.50    0.42
  -1  11 -20    0.42    0.42
   1 -11  21    0.07    0.50
   1 -11  21   -0.14    0.57
  -1 -11 -21   -0.14    0.50
  -1 -11 -21    0.50    0.35
   1  11  21    0.78    0.50
   1  11  21    0.35    0.50
  -1  11 -21    0.35    0.42
  -1  11 -21    0.28    0.42
   1 -11  22    1.63    0.57
   1 -11  22    0.85    0.64
  -1 -11 -22    0.57    0.42
  -1 -11 -22    0.71    0.57
   1  11  22   -0.64    0.42
   1  11  22   -0.28    0.50
  -1  11 -22   -0.07    0.42
  -1  11 -22   -0.35    0.42
   1 -11  23    0.78    0.57
   1 -11  23    0.71    0.57
  -1 -11 -23    0.42    0.57
  -1 -11 -23    0.50    0.42
   1  11  23    0.64    0.50
   1  11  23    0.07    0.57
  -1  11 -23   -0.07    0.42
  -1  11 -23    0.78    0.42
  -1 -11 -24    1.42    0.57
  -1 -11 -24    0.21    0.42
  -1  11 -24    0.57    0.50
  -1  11 -24    0.28    0.57
   1 -12 -23   -0.21    0.42
   1 -12 -23    0.92    0.57
  -1 -12  23    0.00    0.57
  -1 -12  23    0.57    0.50
   1  12 -23    0.42    0.50
   1  12 -23    0.78    0.50
  -1  12  23   -0.21    0.42
  -1  12  23    0.07    0.50
   1 -12 -22    1.91    0.50
   1 -12 -22    2.27    0.64
  -1 -12  22    1.13    0.57
  -1 -12  22    0.78    0.57
   1  12 -22    0.92    0.50
   1  12 -22    1.70    0.57
  -1  12  22    1.20    0.57
  -1  12  22    1.13    0.50
   1 -12 -21    0.07    0.35
   1 -12 -21    0.42    0.57
  -1 -12  21   -0.28    0.50
  -1 -12  21    0.07    0.57
   1  12 -21   -0.42    0.42
   1  12 -21    0.21    0.50
  -1  12  21    0.07    0.50
  -1  12  21   -0.35    0.42
   1 -12 -20    2.05    0.64
   1 -12 -20    2.34    0.50
  -1 -12  20    1.42    0.50
  -1 -12  20    1.91    0.57
   1  12 -20    0.99    0.50
   1  12 -20    1.98    0.50
  -1  12  20    2.05    0.57
  -1  12  20    2.20    0.50
   1 -12 -19    1.27    0.57
   1 -12 -19    0.64    0.35
  -1 -12  19   -0.35    0.50
   1  12 -19    0.28    0.42
   1  12 -19    0.14    0.50
  -1  12  19   -0.42    0.35
  -1  12  19    1.06    0.57
   1 -12 -18    0.57    0.50
   1 -12 -18    0.35    0.35
  -1 -12  18    0.35    0.50
  -1 -12  18    0.99    0.50
   1  12 -18    0.57    0.50
   1  12 -18    0.42    0.35
  -1  12  18    0.21    0.57
  -1  12  18    0.35    0.35
   1 -12 -17    0.78    0.50
   1 -12 -17    0.21    0.35
  -1 -12  17    1.06    0.57
  -1 -12  17   -0.21    0.42
   1  12 -17    1.06    0.50
   1  12 -17    1.42    0.42
  -1  12  17    1.77    0.57
  -1  12  17    0.64    0.42
   1 -12 -16    0.14    0.50
   1 -12 -16    0.21    0.35
  -1 -12  16    0.35    0.50
  -1 -12  16    0.35    0.42
   1  12 -16    1.27    0.35
   1  12 -16    0.50    0.42
  -1  12  16    0.71    0.42
  -1  12  16    1.13    0.57
   1 -12 -15   -0.07    0.35
   1 -12 -15    0.35    0.50
  -1 -12  15   -0.21    0.42
  -1 -12  15    0.14    0.42
   1  12 -15   -0.14    0.42
   1  12 -15   -0.07    0.35
  -1  12  15   -0.28    0.35
  -1  12  15   -0.14    0.57
   1 -12 -14    0.35    0.35
   1 -12 -14    0.78    0.57
  -1 -12  14    0.92    0.50
  -1 -12  14    0.85    0.42
   1  12 -14    0.57    0.35
   1  12 -14    1.13    0.42
  -1  12  14    0.14    0.57
   1 -12 -13    9.49    0.78
  -1 -12  13    6.87    0.64
  -1 -12  13    6.94    0.57
   1  12 -13    7.65    0.64
   1  12 -13    7.79    0.50
   1 -12 -12    2.20    0.35
  -1 -12  12    1.63    0.50
  -1 -12  12    1.20    0.42
   1  12 -12    2.20    0.42
   1  12 -12    2.83    0.35
   1 -12 -11    2.62    0.35
   1 -12 -11    2.76    0.50
  -1 -12  11    2.41    0.50
  -1 -12  11    2.55    0.42
   1  12 -11    1.91    0.35
   1  12 -11    2.05    0.28
   1 -12 -10    2.27    0.50
   1 -12 -10    2.41    0.35
  -1 -12  10    1.06    0.35
  -1 -12  10    1.56    0.42
   1  12 -10    1.56    0.28
   1  12 -10    1.84    0.28
   1 -12  -9    0.28    0.35
   1 -12  -9    0.78    0.28
  -1 -12   9    0.35    0.35
  -1 -12   9    0.50    0.35
   1  12  -9    0.99    0.21
   1  12  -9    1.06    0.21
   1 -12  -8   -0.21    0.35
   1 -12  -8    0.64    0.28
  -1 -12   8    0.21    0.28
  -1 -12   8    0.50    0.28
   1  12  -8    0.14    0.14
   1  12  -8    0.28    0.14
   1 -12  -7    4.11    0.50
  -1 -12   7    4.11    0.28
  -1 -12   7    3.97    0.28
   1 -12  -6    2.12    0.28
   1 -12  -6    2.83    0.35
  -1  12   6    2.27    0.42
  -1  12   6    2.27    0.28
   1 -12  -5    9.56    0.50
   1 -12  -5   10.62    0.57
  -1  12   5   11.40    0.57
  -1  12   5   11.12    0.64
   1 -12  -4    1.27    0.28
   1 -12  -4    1.35    0.21
  -1  12   4    1.77    0.35
  -1  12   4    1.49    0.21
   1 -12  -3    5.67    0.35
   1 -12  -3    4.60    0.28
  -1  12   3    6.37    0.35
  -1  12   3    6.80    0.50
   1 -12  -2   50.77    1.56
   1 -12  -2   48.44    1.49
  -1  12   2   52.12    1.70
  -1  12   2   49.22    1.49
   1 -12  -1    1.91    0.21
   1 -12  -1    1.63    0.21
  -1  12   1    1.70    0.21
  -1  12   1    1.56    0.14
   1  12   2    0.00    0.21
   1  12   2    0.28    0.21
  -1 -12  -3   11.76    0.50
  -1 -12  -3   11.97    0.50
   1  12   3   11.40    0.57
   1  12   3   11.76    0.57
  -1 -12  -4    2.41    0.28
  -1 -12  -4    3.05    0.28
   1  12   4    3.26    0.35
   1  12   4    3.33    0.35
  -1 -12  -5    1.84    0.28
  -1 -12  -5    1.70    0.21
   1  12   5    2.05    0.35
   1  12   5    2.20    0.28
  -1 -12  -6   17.70    0.78
  -1 -12  -6   20.11    0.78
   1  12   6   18.55    0.78
   1  12   6   18.41    0.85
  -1  12  -6   16.71    0.57
  -1  12  -6   16.92    0.57
  -1  12  -7    5.17    0.35
  -1  12  -7    5.74    0.28
   1 -12   8   11.26    0.57
  -1 -12  -8   10.91    0.71
  -1 -12  -8   12.46    0.64
   1  12   8   11.47    0.64
   1  12   8   12.75    0.71
  -1  12  -8   10.48    0.42
   1 -12   9    1.98    0.35
   1 -12   9    1.77    0.50
  -1 -12  -9    2.27    0.35
  -1 -12  -9    1.77    0.42
   1  12   9    1.42    0.42
   1  12   9    2.05    0.35
  -1  12  -9    1.70    0.21
  -1  12  -9    1.42    0.28
   1 -12  10    3.12    0.50
   1 -12  10    1.56    0.57
  -1 -12 -10    3.05    0.35
  -1 -12 -10    2.20    0.42
   1  12  10    2.27    0.42
   1  12  10    3.54    0.50
  -1  12 -10    2.12    0.28
  -1  12 -10    1.70    0.35
   1 -12  11    1.56    0.42
   1 -12  11    1.42    0.50
  -1 -12 -11    2.41    0.50
  -1 -12 -11    1.98    0.35
   1  12  11    2.27    0.50
   1  12  11    3.26    0.42
  -1  12 -11    2.62    0.35
  -1  12 -11    1.91    0.35
   1 -12  12    1.56    0.50
   1 -12  12    1.06    0.50
  -1 -12 -12    1.77    0.42
  -1 -12 -12    1.56    0.35
   1  12  12    1.13    0.42
   1  12  12    1.77    0.50
  -1  12 -12    1.06    0.35
   1 -12  13   -0.14    0.50
   1 -12  13    0.21    0.50
  -1 -12 -13    0.42    0.35
  -1 -12 -13    0.99    0.50
   1  12  13    0.35    0.35
   1  12  13   -0.35    0.42
  -1  12 -13    0.14    0.35
  -1  12 -13   -0.07    0.28
   1 -12  14    0.07    0.50
   1 -12  14    0.14    0.50
   1  12  14   -0.35    0.50
  -1  12 -14    0.28    0.35
  -1  12 -14    0.07    0.28
   1 -12  15    3.19    0.57
   1 -12  15    3.12    0.64
  -1 -12 -15    3.75    0.64
  -1 -12 -15    3.12    0.42
   1  12  15    3.40    0.50
   1  12  15    2.90    0.64
  -1  12 -15    3.05    0.50
  -1  12 -15    2.97    0.42
   1 -12  16    0.42    0.50
   1 -12  16    1.35    0.57
  -1 -12 -16    1.91    0.42
  -1 -12 -16    1.06    0.50
   1  12  16    1.77    0.42
   1  12  16    1.06    0.57
  -1  12 -16    1.63    0.42
  -1  12 -16    1.63    0.42
   1 -12  17    1.42    0.57
   1 -12  17    0.78    0.42
  -1 -12 -17    0.64    0.57
  -1 -12 -17    0.71    0.35
   1  12  17    0.21    0.42
   1  12  17    1.13    0.57
  -1  12 -17    0.14    0.42
  -1  12 -17    0.21    0.35
   1 -12  18    0.50    0.50
   1 -12  18    1.20    0.57
  -1 -12 -18    1.06    0.35
  -1 -12 -18    1.56    0.50
   1  12  18    0.92    0.50
   1  12  18    0.99    0.50
  -1  12 -18    0.71    0.42
  -1  12 -18    0.35    0.35
   1 -12  19    0.21    0.50
   1 -12  19    0.00    0.57
  -1 -12 -19    0.57    0.42
  -1 -12 -19    0.14    0.50
   1  12  19    0.35    0.42
   1  12  19    0.00    0.50
   1 -12  20    0.64    0.57
   1 -12  20    0.07    0.57
  -1 -12 -20    0.71    0.42
   1  12  20    1.56    0.50
   1  12  20    0.50    0.50
  -1  12 -20    0.64    0.42
  -1  12 -20    0.85    0.42
   1 -12  21    0.50    0.50
   1 -12  21    0.57    0.57
  -1 -12 -21    0.64    0.42
  -1 -12 -21    0.50    0.50
   1  12  21    0.85    0.50
   1  12  21    0.92    0.50
  -1  12 -21    1.06    0.50
  -1  12 -21    0.28    0.42
   1 -12  22    0.00    0.50
   1 -12  22   -0.85    0.50
  -1 -12 -22   -0.42    0.42
  -1 -12 -22    0.21    0.50
   1  12  22    0.64    0.42
   1  12  22   -0.85    0.50
  -1  12 -22   -0.07    0.50
  -1  12 -22    0.50    0.42
   1 -12  23    0.07    0.50
   1 -12  23   -0.50    0.50
  -1 -12 -23    0.07    0.42
  -1 -12 -23   -0.35    0.50
   1  12  23    0.28    0.42
   1  12  23    0.00    0.50
  -1  12 -23   -0.42    0.50
  -1  12 -23    0.00    0.50
   1 -13 -22   -0.21    0.50
   1 -13 -22    0.92    0.42
  -1 -13  22   -0.28    0.50
  -1 -13  22   -0.14    0.50
   1  13 -22    0.35    0.50
   1  13 -22    0.50    0.50
  -1  13  22    0.21    0.50
  -1  13  22    0.64    0.50
   1 -13 -21    0.50    0.50
   1 -13 -21    0.35    0.42
  -1 -13  21   -0.28    0.57
  -1 -13  21    0.57    0.50
   1  13 -21   -0.21    0.42
   1  13 -21   -0.57    0.50
  -1  13  21   -0.57    0.50
  -1  13  21    0.78    0.50
  -1 -13  20    0.28    0.57
  -1 -13  20   -0.07    0.50
   1  13 -20   -0.35    0.50
   1 -13 -19    0.50    0.57
   1 -13 -19    1.20    0.42
  -1 -13  19   -0.07    0.50
  -1 -13  19    1.49    0.50
   1  13 -19    1.13    0.42
   1  13 -19    0.42    0.42
  -1  13  19    0.85    0.57
  -1  13  19    1.63    0.50
   1 -13 -18    0.71    0.42
   1 -13 -18    1.35    0.57
  -1 -13  18    1.56    0.57
  -1 -13  18    0.71    0.50
   1  13 -18    0.71    0.42
   1  13 -18    1.20    0.50
  -1  13  18    1.35    0.57
  -1  13  18    1.20    0.42
   1 -13 -17    1.06    0.57
  -1 -13  17    0.50    0.50
  -1 -13  17    0.07    0.42
   1  13 -17    0.07    0.35
   1  13 -17    0.35    0.42
  -1  13  17    0.85    0.57
  -1  13  17    0.35    0.35
  -1 -13  16    0.00    0.42
  -1 -13  16    0.21    0.50
   1  13 -16    0.42    0.35
   1  13 -16    0.21    0.42
  -1  13  16    0.85    0.35
  -1  13  16    1.20    0.57
   1 -13 -15    0.85    0.42
  -1 -13  15    0.85    0.50
  -1 -13  15    0.57    0.50
   1  13 -15    1.20    0.35
   1  13 -15    0.92    0.42
  -1  13  15    1.35    0.42
  -1  13  15    1.20    0.57
  -1 -13  14    0.57    0.42
  -1 -13  14    0.85    0.50
   1  13 -14    0.21    0.35
   1  13 -14    0.07    0.28
   1 -13 -13   -0.14    0.50
   1 -13 -13    0.28    0.35
  -1  13  13    0.57    0.50
  -1  13  13    0.57    0.35
   1 -13 -12    1.13    0.35
   1 -13 -12    0.64    0.50
  -1 -13  12    0.50    0.42
  -1 -13  12    0.50    0.42
   1  13 -12    0.07    0.28
   1  13 -12    0.57    0.28
  -1  13  12    0.07    0.50
  -1  13  12    0.64    0.35
   1 -13 -11    0.50    0.42
   1 -13 -11    0.21    0.28
  -1 -13  11    0.07    0.35
  -1 -13  11    0.28    0.42
   1  13 -11   -0.28    0.28
   1  13 -11    0.07    0.21
  -1  13  11    0.00    0.42
  -1  13  11   -0.21    0.28
   1 -13 -10    9.56    0.71
   1 -13 -10    8.57    0.57
   1  13 -10    5.95    0.35
   1  13 -10    5.95    0.35
  -1  13  10    7.22    0.71
   1 -13  -9    0.42    0.42
   1 -13  -9    1.13    0.28
  -1 -13   9    0.57    0.28
  -1 -13   9    0.64    0.35
   1  13  -9    0.92    0.21
   1  13  -9    0.99    0.21
  -1  13   9    1.56    0.50
  -1  13   9    1.27    0.35
   1 -13  -8    2.83    0.35
  -1 -13   8    2.05    0.21
  -1 -13   8    2.05    0.21
  -1  13   8    3.75    0.42
  -1  13   8    3.05    0.50
   1 -13  -7    0.99    0.35
   1 -13  -7    1.42    0.42
   1 -13  -6    3.68    0.35
   1 -13  -6    3.82    0.42
  -1  13   6    4.39    0.35
  -1  13   6    3.97    0.50
   1 -13  -5    2.05    0.42
   1 -13  -5    1.98    0.28
  -1  13   5    2.62    0.42
  -1  13   5    2.12    0.28
  -1  13   4    0.50    0.35
  -1  13   4    0.35    0.21
  -1  13   3    6.80    0.50
  -1  13   3    8.29    0.35
   1 -13  -2    0.42    0.21
   1 -13  -2    0.57    0.21
  -1  13   2    0.64    0.14
  -1  13   2    0.50    0.28
   1 -13  -1    1.06    0.14
   1 -13  -1    1.42    0.14
  -1 -13  -2    3.75    0.21
  -1 -13  -2    3.47    0.21
   1  13   2    3.54    0.21
   1  13   2    3.12    0.21
  -1 -13  -3   14.30    0.57
  -1 -13  -3   15.08    0.57
   1  13   3   15.23    0.64
   1  13   3   14.94    0.71
  -1 -13  -4    2.48    0.28
  -1 -13  -4    2.62    0.28
   1  13   4    3.33    0.35
   1  13   4    3.61    0.35
   1  13   5    7.86    0.50
   1  13   5    8.57    0.57
   1  13   6    1.49    0.35
   1  13   6    0.92    0.28
   1 -13   7    0.28    0.21
   1 -13   7   -0.21    0.28
   1 -13   8    2.20    0.28
   1 -13   8    1.77    0.42
   1  13   8    2.12    0.42
   1  13   8    2.34    0.50
  -1  13  -8    1.27    0.21
  -1  13  -8    1.63    0.21
   1 -13   9   -0.14    0.28
   1 -13   9    0.07    0.42
   1  13   9    0.35    0.42
   1  13   9   -0.50    0.35
  -1  13  -9    0.07    0.21
  -1  13  -9    0.00    0.21
   1 -13  10    0.14    0.50
   1 -13  10    0.78    0.35
   1  13  10    0.64    0.35
   1  13  10   -0.07    0.42
  -1  13 -10    0.50    0.21
  -1  13 -10    0.21    0.28
   1 -13  11    0.35    0.57
   1 -13  11   -0.14    0.35
   1  13  11    0.35    0.35
   1  13  11    0.78    0.42
  -1  13 -11    0.35    0.28
  -1  13 -11   -0.14    0.28
   1  13  12    0.92    0.42
   1  13  12    0.64    0.50
  -1  13 -12    0.85    0.28
   1 -13  13   -0.50    0.42
   1 -13  13    0.00    0.50
   1  13  13    0.57    0.50
   1  13  13    0.00    0.42
  -1  13 -13    0.21    0.28
  -1  13 -13    0.42    0.35
   1 -13  14    5.52    0.71
   1 -13  14    6.80    0.64
  -1  13 -14    6.16    0.50
  -1  13 -14    5.45    0.57
   1 -13  15    0.78    0.57
   1 -13  15    1.63    0.50
  -1 -13 -15    0.21    0.50
  -1 -13 -15    1.27    0.42
   1  13  15    0.99    0.57
   1  13  15    1.27    0.42
  -1  13 -15    1.56    0.42
  -1  13 -15    1.06    0.42
   1 -13  16    3.75    0.64
  -1 -13 -16    4.67    0.64
  -1 -13 -16    3.12    0.50
   1  13  16    3.47    0.50
   1  13  16    2.83    0.64
  -1  13 -16    2.69    0.50
  -1  13 -16    3.05    0.42
   1 -13  17    0.35    0.50
   1 -13  17    0.14    0.50
  -1 -13 -17   -0.21    0.50
  -1 -13 -17   -0.28    0.35
   1  13  17    0.50    0.42
   1  13  17    0.92    0.50
  -1  13 -17    0.42    0.35
  -1  13 -17    0.64    0.42
   1 -13  18    1.13    0.57
   1 -13  18    1.84    0.57
  -1 -13 -18    1.49    0.57
  -1 -13 -18    0.64    0.35
   1  13  18    0.57    0.50
   1  13  18    1.20    0.42
  -1  13 -18    1.06    0.42
  -1  13 -18    0.57    0.42
  -1 -13 -19    0.00    0.50
  -1 -13 -19    0.21    0.35
   1  13  19    0.28    0.42
   1  13  19   -0.21    0.50
   1 -13  20    0.50    0.50
   1 -13  20    1.42    0.57
  -1  13 -20    0.50    0.42
  -1  13 -20    0.78    0.42
   1 -13  21   -0.71    0.42
   1 -13  21    0.78    0.57
  -1 -13 -21   -0.28    0.35
  -1 -13 -21    0.21    0.50
   1  13  21    0.92    0.50
   1  13  21    0.07    0.50
  -1  13 -21    0.57    0.42
  -1  13 -21    0.28    0.50
   1 -13  22    0.64    0.50
   1 -13  22    1.27    0.57
  -1 -13 -22    0.57    0.57
  -1 -13 -22   -0.21    0.42
   1  13  22    1.13    0.50
   1  13  22    0.57    0.50
  -1  13 -22   -0.21    0.50
  -1  13 -22   -0.14    0.50
   1 -14 -21    0.14    0.42
   1 -14 -21    0.14    0.50
  -1 -14  21    0.21    0.50
  -1 -14  21   -0.92    0.50
   1  14 -21    0.21    0.50
   1  14 -21   -0.21    0.42
  -1  14  21   -0.35    0.50
  -1  14  21    0.78    0.50
   1 -14 -20   -0.07    0.50
   1 -14 -20    0.28    0.42
  -1  14  20   -0.35    0.42
   1 -14 -19    0.28    0.50
   1 -14 -19    0.14    0.35
  -1 -14  19   -0.42    0.42
  -1 -14  19    0.00    0.50
   1  14 -19   -0.28    0.42
   1  14 -19   -0.57    0.42
  -1  14  19   -0.21    0.42
  -1  14  19    0.71    0.50
   1 -14 -18   -0.92    0.50
   1 -14 -18    0.50    0.35
  -1 -14  18    0.28    0.50
  -1 -14  18    0.07    0.50
   1  14 -18    0.28    0.42
   1  14 -18   -0.21    0.35
  -1  14  18   -0.35    0.42
  -1  14  18    0.35    0.50
   1 -14 -17   -0.57    0.50
   1 -14 -17   -0.28    0.35
  -1 -14  17    0.07    0.42
  -1 -14  17    0.50    0.50
   1  14 -17    0.14    0.35
   1  14 -17   -0.57    0.35
  -1  14  17    0.00    0.50
  -1  14  17    0.64    0.35
   1 -14 -16    0.28    0.35
   1 -14 -16   -0.28    0.50
  -1 -14  16    0.78    0.42
  -1 -14  16    1.06    0.50
   1  14 -16    0.28    0.35
   1  14 -16    0.07    0.35
  -1  14  16    0.28    0.42
  -1  14  16    0.99    0.50
   1 -14 -15    1.27    0.42
   1 -14 -15    1.13    0.50
  -1 -14  15    0.57    0.42
  -1 -14  15    0.42    0.50
   1  14 -15    0.71    0.35
   1  14 -15    0.99    0.35
  -1  14  15    1.13    0.50
  -1  14  15    1.70    0.42
  -1 -14  14    0.28    0.42
  -1 -14  14    0.35    0.42
   1 -14 -13    0.28    0.35
   1 -14 -13    0.35    0.50
  -1 -14  13    0.35    0.35
  -1 -14  13    0.35    0.42
   1  14 -13    0.71    0.28
   1  14 -13    0.28    0.28
  -1  14  13    0.92    0.50
  -1  14  13    1.06    0.35
   1 -14 -12   -0.21    0.42
   1 -14 -12    0.21    0.35
  -1 -14  12    0.57    0.35
  -1 -14  12    0.14    0.42
   1  14 -12    0.07    0.28
   1  14 -12    0.00    0.28
  -1  14  12   -0.64    0.42
  -1  14  12    0.35    0.35
   1 -14 -11    2.90    0.57
  -1 -14  11    2.05    0.50
  -1 -14  11    1.56    0.35
   1  14 -11    2.41    0.28
  -1  14  11    3.40    0.57
  -1  14  11    3.33    0.42
   1 -14 -10    0.42    0.42
   1 -14 -10   -0.14    0.28
  -1 -14  10    0.99    0.35
  -1 -14  10    0.35    0.28
   1  14 -10    0.35    0.14
  -1  14  10    0.28    0.50
  -1  14  10    0.21    0.35
   1 -14  -9    1.27    0.42
   1 -14  -9    1.27    0.35
  -1  14   9    0.71    0.50
  -1  14   9    1.70    0.35
   1 -14  -8    0.64    0.35
   1 -14  -8   -0.07    0.28
  -1  14   8   -0.14    0.28
  -1  14   8   -0.07    0.50
   1 -14  -7    0.07    0.28
   1 -14  -7    0.21    0.35
   1 -14  -6    0.42    0.35
   1 -14  -6    0.00    0.28
  -1  14   6   -0.14    0.42
  -1  14   6    0.50    0.21
   1 -14  -5    0.85    0.35
   1 -14  -5    0.50    0.28
  -1  14   5    0.35    0.21
  -1  14   5    0.71    0.35
   1 -14  -4    3.12    0.35
   1 -14  -4    2.48    0.28
  -1  14   4    2.97    0.28
  -1  14   4    3.19    0.50
   1 -14  -3   17.00    0.71
   1 -14  -3   16.29    0.64
  -1  14   3   15.30    0.71
  -1  14   3   16.15    0.57
   1 -14  -2    0.00    0.14
   1 -14  -2    0.50    0.14
  -1  14   2    0.28    0.14
  -1  14   2    0.28    0.21
  -1 -14  -3    0.50    0.14
  -1 -14  -3    0.50    0.14
   1  14   3    0.21    0.28
   1  14   3    0.14    0.21
  -1 -14  -4    0.85    0.21
  -1 -14  -4    1.13    0.21
   1  14   4    0.71    0.28
   1  14   4    0.64    0.28
  -1 -14  -5    1.27    0.28
  -1 -14  -5    0.99    0.21
   1  14   5    1.42    0.35
   1  14   5    1.13    0.35
  -1 -14  -6    1.20    0.35
  -1 -14  -6    0.99    0.28
   1  14   6    0.99    0.35
   1  14   6    0.85    0.35
  -1 -14  -7    1.56    0.42
   1 -14   8    0.35    0.21
   1 -14   8    0.07    0.21
  -1 -14  -8    0.28    0.28
  -1 -14  -8    0.00    0.35
   1  14   8    0.71    0.35
   1  14   8    0.42    0.42
   1 -14   9    1.13    0.42
   1 -14   9    1.42    0.28
  -1 -14  -9    1.27    0.42
  -1 -14  -9    1.91    0.35
   1  14   9    1.98    0.50
   1  14   9    1.84    0.42
  -1  14  -9    1.35    0.21
  -1  14  -9    1.42    0.14
   1 -14  10   -0.14    0.42
   1 -14  10    0.14    0.35
  -1 -14 -10    1.13    0.42
  -1 -14 -10    0.85    0.28
   1  14  10    0.71    0.42
   1  14  10    0.71    0.35
  -1  14 -10    0.35    0.21
  -1  14 -10    0.00    0.28
   1 -14  11    0.71    0.50
   1 -14  11    1.06    0.42
  -1 -14 -11    1.35    0.50
  -1 -14 -11    1.42    0.35
   1  14  11    1.35    0.50
   1  14  11    0.78    0.35
  -1  14 -11    0.64    0.28
  -1  14 -11    1.27    0.28
   1 -14  12    0.07    0.57
   1 -14  12   -0.07    0.42
  -1 -14 -12    0.14    0.28
  -1 -14 -12    0.07    0.42
   1  14  12    0.64    0.35
   1  14  12    0.50    0.42
  -1  14 -12    0.21    0.28
  -1  14 -12   -0.21    0.28
   1 -14  13   -0.14    0.57
   1 -14  13   -0.07    0.42
  -1 -14 -13    0.57    0.50
  -1 -14 -13    0.07    0.35
   1  14  13    0.35    0.42
   1  14  13    0.71    0.42
   1 -14  14   -0.57    0.42
   1 -14  14    0.07    0.50
  -1 -14 -14    0.21    0.35
  -1 -14 -14    0.14    0.50
  -1  14 -14   -0.21    0.35
  -1  14 -14    0.14    0.35
   1 -14  15    0.35    0.50
   1 -14  15    0.50    0.42
  -1 -14 -15   -0.21    0.35
  -1 -14 -15   -0.50    0.42
   1  14  15    0.57    0.42
   1  14  15   -0.35    0.42
  -1  14 -15    0.07    0.35
  -1  14 -15    0.64    0.35
   1 -14  16    0.42    0.50
   1 -14  16   -0.07    0.50
  -1 -14 -16    0.42    0.50
  -1 -14 -16    0.85    0.35
   1  14  16    0.35    0.50
   1  14  16    0.50    0.42
  -1  14 -16    0.21    0.35
  -1  14 -16    0.92    0.35
   1 -14  17    0.57    0.50
   1 -14  17   -0.99    0.50
  -1 -14 -17    0.42    0.57
  -1 -14 -17   -0.28    0.35
   1  14  17    0.71    0.50
   1  14  17    0.42    0.42
  -1  14 -17   -0.14    0.35
  -1  14 -17    0.00    0.35
   1 -14  18    0.50    0.50
   1 -14  18    0.07    0.50
  -1 -14 -18   -0.21    0.50
  -1 -14 -18    0.35    0.42
   1  14  18    0.78    0.50
   1  14  18    0.50    0.42
  -1  14 -18    0.42    0.35
  -1  14 -18   -0.07    0.42
   1 -14  19    1.06    0.57
  -1 -14 -19   -0.07    0.50
  -1 -14 -19    0.71    0.42
   1  14  19    0.64    0.50
   1  14  19    1.13    0.50
  -1  14 -19    0.21    0.42
  -1  14 -19    1.56    0.42
   1 -14  20    0.07    0.57
   1 -14  20    0.07    0.57
  -1 -14 -20    0.50    0.50
  -1 -14 -20    0.35    0.42
   1  14  20    0.21    0.42
   1  14  20    0.57    0.50
  -1  14 -20   -0.14    0.42
  -1  14 -20   -0.21    0.42
   1 -14  21    1.56    0.57
   1 -14  21    1.35    0.57
  -1 -14 -21    0.99    0.57
  -1 -14 -21    0.85    0.50
   1  14  21    0.92    0.50
   1  14  21    0.42    0.50
  -1  14 -21    0.42    0.50
  -1  14 -21    0.99    0.50
   1 -15 -20    0.78    0.42
   1 -15 -20    1.70    0.57
  -1 -15  20   -0.35    0.50
   1  15 -20    0.00    0.50
  -1  15  20    0.07    0.42
  -1  15  20    0.28    0.50
   1 -15 -19   -0.78    0.50
   1 -15 -19    0.28    0.42
  -1 -15  19    0.57    0.50
  -1  15  19   -0.35    0.42
  -1  15  19    0.57    0.50
   1 -15 -18   -0.50    0.50
   1 -15 -18    0.14    0.42
  -1 -15  18    0.14    0.50
  -1 -15  18   -0.07    0.42
   1  15 -18    0.21    0.42
   1  15 -18   -0.28    0.35
  -1  15  18    0.21    0.42
  -1  15  18    0.99    0.50
   1 -15 -17   -0.14    0.50
   1 -15 -17   -0.14    0.35
  -1 -15  17    0.14    0.50
  -1 -15  17    0.92    0.42
   1  15 -17    0.42    0.42
   1  15 -17    1.06    0.42
  -1  15  17   -0.07    0.42
  -1  15  17    0.42    0.42
   1 -15 -16    0.64    0.50
   1 -15 -16    0.00    0.35
  -1 -15  16    0.50    0.42
  -1 -15  16    0.07    0.50
   1  15 -16   -0.14    0.35
   1  15 -16    0.21    0.35
  -1  15  16    0.00    0.42
  -1  15  16    0.42    0.42
   1 -15 -15    0.35    0.50
   1 -15 -15    1.06    0.35
  -1 -15  15    0.00    0.42
   1  15 -15    0.64    0.35
   1  15 -15    0.00    0.35
  -1  15  15   -0.07    0.42
  -1  15  15    0.14    0.50
   1 -15 -14    0.28    0.42
   1 -15 -14   -0.50    0.28
  -1 -15  14    0.42    0.42
  -1 -15  14   -0.28    0.50
  -1  15  14    0.78    0.42
   1 -15 -13   -0.64    0.42
   1 -15 -13    0.00    0.35
  -1 -15  13    0.35    0.35
  -1 -15  13    0.57    0.42
   1  15 -13    0.14    0.28
  -1  15  13   -0.14    0.35
  -1  15  13    0.14    0.50
   1 -15 -12    0.57    0.50
   1 -15 -12   -0.21    0.35
  -1 -15  12   -0.07    0.28
  -1 -15  12    0.00    0.42
  -1  15  12    0.28    0.35
  -1  15  12    0.57    0.50
   1 -15 -11    0.35    0.42
   1 -15 -11    0.35    0.35
  -1 -15  11    0.42    0.35
  -1  15  11    0.42    0.35
  -1  15  11    0.85    0.50
   1 -15 -10    0.57    0.35
   1 -15 -10    0.28    0.42
  -1  15  10    0.28    0.50
  -1  15  10    0.21    0.35
   1 -15  -9    0.28    0.35
   1 -15  -9    0.64    0.42
  -1  15   9    0.50    0.42
  -1  15   9    1.20    0.35
   1 -15  -8    0.21    0.35
   1 -15  -8    0.28    0.28
  -1  15   8    0.50    0.35
  -1  15   8    0.57    0.42
   1 -15  -7   -0.28    0.35
   1 -15  -6    1.98    0.28
   1 -15  -6    1.98    0.35
  -1  15   6    2.41    0.28
  -1  15   6    2.05    0.50
   1 -15  -5    1.63    0.28
   1 -15  -5    1.42    0.28
  -1  15   5    1.42    0.42
  -1  15   5    0.85    0.21
   1 -15  -4    6.02    0.42
   1 -15  -4    5.81    0.42
  -1  15   4    5.45    0.35
  -1  15   4    5.10    0.50
   1 -15  -3    0.42    0.21
   1 -15  -3    0.85    0.21
  -1  15   3    0.71    0.28
  -1  15   3    0.50    0.21
  -1 -15  -3    0.50    0.14
  -1 -15  -3    0.35    0.14
   1  15   4    2.05    0.28
   1  15   4    1.70    0.35
  -1 -15  -5    1.49    0.28
  -1 -15  -5    1.56    0.21
   1  15   5    1.70    0.35
   1  15   5    1.49    0.35
  -1 -15  -6    1.49    0.28
  -1 -15  -6    0.85    0.28
   1  15   6    1.84    0.42
   1  15   6    1.56    0.35
  -1 -15  -8    0.21    0.21
  -1 -15  -8   -0.21    0.35
   1  15   8   -0.21    0.35
   1  15   8    0.00    0.35
  -1 -15  -9    0.42    0.35
  -1 -15  -9    0.64    0.28
   1  15   9    0.28    0.42
   1  15   9    0.85    0.35
   1 -15  10   -0.14    0.35
   1 -15  10    0.28    0.28
  -1 -15 -10    0.71    0.28
  -1 -15 -10    0.00    0.42
   1  15  10    0.21    0.42
   1  15  10    0.35    0.35
   1 -15  11    0.71    0.42
  -1 -15 -11    0.92    0.42
  -1 -15 -11    0.28    0.28
   1  15  11    0.35    0.50
   1  15  11    0.71    0.35
   1 -15  12    2.90    0.42
  -1 -15 -12    1.98    0.50
  -1 -15 -12    2.34    0.42
   1  15  12    2.34    0.42
   1  15  12    2.76    0.57
  -1  15 -12    1.63    0.35
  -1  15 -12    2.12    0.28
   1 -15  13    0.64    0.50
   1 -15  13    0.28    0.42
  -1 -15 -13    0.64    0.42
  -1 -15 -13    0.78    0.35
   1  15  13    0.35    0.42
   1  15  13   -0.42    0.42
  -1  15 -13   -0.07    0.28
  -1  15 -13    0.99    0.28
   1 -15  14    0.92    0.42
   1 -15  14    0.14    0.50
  -1 -15 -14    0.14    0.42
  -1 -15 -14   -0.28    0.35
   1  15  14    0.28    0.42
   1  15  14   -0.07    0.50
   1 -15  15    1.27    0.42
   1 -15  15    0.28    0.57
  -1 -15 -15    0.85    0.35
  -1 -15 -15    1.70    0.50
   1  15  15    1.20    0.50
   1  15  15    0.99    0.42
  -1  15 -15    0.42    0.35
  -1  15 -15    1.20    0.35
   1 -15  16    0.42    0.50
   1 -15  16   -0.50    0.50
  -1 -15 -16    0.50    0.50
  -1 -15 -16    0.00    0.35
   1  15  16    0.57    0.42
   1  15  16    0.07    0.50
  -1  15 -16    0.00    0.35
  -1  15 -16    0.00    0.35
   1 -15  17    0.57    0.50
   1 -15  17   -0.07    0.50
  -1 -15 -17    0.07    0.35
  -1 -15 -17    0.35    0.50
   1  15  17    0.07    0.50
   1  15  17    0.71    0.42
  -1  15 -17    0.28    0.35
  -1  15 -17    0.50    0.42
   1 -15  18    0.07    0.57
   1 -15  18    0.78    0.50
  -1 -15 -18   -0.28    0.50
  -1 -15 -18   -0.42    0.35
   1  15  18    0.21    0.42
   1  15  18    0.21    0.50
  -1  15 -18    0.35    0.35
  -1  15 -18   -0.14    0.42
   1 -15  19   -0.42    0.57
  -1 -15 -19    1.13    0.42
   1  15  19    0.92    0.50
   1  15  19    0.35    0.42
  -1  15 -19    0.14    0.42
   1 -15  20   -0.35    0.50
   1 -15  20    0.00    0.57
  -1 -15 -20   -0.07    0.50
  -1 -15 -20   -0.42    0.42
   1 -16 -18   -0.57    0.42
   1 -16 -18    0.14    0.50
  -1  16  18    0.28    0.42
  -1  16  18    0.28    0.50
   1 -16 -17    0.00    0.35
   1 -16 -17   -0.28    0.50
  -1  16  17   -0.35    0.42
  -1  16  17    0.42    0.42
   1 -16 -16   -0.28    0.50
   1 -16 -16    0.85    0.42
  -1 -16  16   -0.42    0.50
  -1  16  16   -0.14    0.42
  -1  16  16   -0.78    0.50
   1 -16 -15   -0.14    0.42
   1 -16 -15   -0.28    0.50
  -1 -16  15   -0.50    0.35
   1 -16 -14    1.13    0.57
   1 -16 -14    1.06    0.42
  -1  16  14   -0.14    0.50
  -1  16  14    0.35    0.35
   1 -16 -13    0.35    0.35
   1 -16 -13    0.00    0.42
  -1  16  13   -0.07    0.50
  -1  16  13    0.21    0.35
   1 -16 -12    0.14    0.35
   1 -16 -12    0.21    0.42
  -1  16  12    0.64    0.50
  -1  16  12    0.57    0.35
   1 -16 -11    0.28    0.35
   1 -16 -11   -0.64    0.42
  -1  16  11    0.21    0.35
  -1  16  11    0.21    0.42
   1 -16 -10   -0.35    0.35
   1 -16 -10    0.07    0.42
  -1  16  10   -0.21    0.35
  -1  16  10   -0.07    0.42
   1 -16  -9    0.35    0.35
   1 -16  -9    0.57    0.42
  -1  16   9    0.99    0.35
  -1  16   9    0.57    0.42
   1 -16  -8    0.35    0.35
   1 -16  -8    0.14    0.35
  -1  16   8    0.00    0.42
  -1  16   8   -0.07    0.28
   1 -16  -6    0.14    0.28
   1 -16  -6    0.00    0.28
  -1  16   6    0.50    0.35
  -1  16   6   -0.14    0.21
   1 -16  -5    0.78    0.28
   1 -16  -5    0.35    0.28
  -1  16   5    0.07    0.35
  -1  16   5    0.35    0.21
   1 -16  -4    2.34    0.28
   1 -16  -4    2.76    0.28
  -1  16   4    1.98    0.35
  -1  16   4    2.05    0.28
   1 -16  -3    0.57    0.14
   1 -16  -3    0.64    0.14
  -1 -16  -4    0.35    0.21
  -1 -16  -4    0.28    0.21
  -1 -16  -5    0.00    0.21
  -1 -16  -5    0.28    0.21
   1  16   5    0.42    0.35
   1  16   5   -0.21    0.28
  -1 -16  -6   -0.14    0.21
  -1 -16  -6   -0.14    0.21
   1  16   6    0.21    0.28
   1  16   6   -0.07    0.35
   1  16   7    0.85    0.35
   1  16   7    0.50    0.35
  -1 -16  -8   -0.14    0.28
  -1 -16  -8    0.28    0.28
   1  16   8   -0.21    0.35
   1  16   8    0.21    0.35
  -1 -16  -9    0.99    0.28
  -1 -16  -9    0.28    0.35
   1  16   9   -0.07    0.35
   1  16   9    0.21    0.42
   1  16  10    0.14    0.42
   1  16  10    0.78    0.42
  -1 -16 -11    0.28    0.42
  -1 -16 -11    0.21    0.28
   1  16  11   -0.28    0.42
   1  16  11   -0.28    0.42
  -1 -16 -12    0.21    0.42
  -1 -16 -12    0.50    0.35
   1  16  12    0.78    0.50
   1  16  12    0.14    0.42
  -1 -16 -13   -0.71    0.42
  -1 -16 -13   -0.14    0.35
   1  16  13    0.71    0.42
   1  16  13    0.07    0.42
   1 -16  14    0.07    0.35
   1 -16  14    0.14    0.50
  -1 -16 -14   -0.35    0.42
  -1 -16 -14    0.64    0.35
   1  16  14   -0.50    0.35
   1  16  14    0.21    0.42
   1 -16  15    0.21    0.50
   1 -16  15    0.14    0.42
  -1 -16 -15    0.07    0.42
  -1 -16 -15    0.42    0.35
   1  16  15    0.07    0.42
   1  16  15   -0.14    0.50
  -1 -16 -16   -0.21    0.42
  -1 -16 -16    0.21    0.35
   1  16  16   -0.57    0.42
   1  16  16   -0.35    0.42
  -1 -16 -17    1.35    0.50
  -1 -16 -17    0.28    0.42
   1  16  17   -0.35    0.42
   1  16  17    0.64    0.57
  -1 -16 -18    0.14    0.42
  -1 -16 -18   -0.35    0.50
   1  16  18    0.71    0.50
   1  16  18    0.35    0.50
   1 -17 -17    0.71    0.50
   1 -17 -17    0.35    0.42
  -1  17  17    0.35    0.50
  -1  17  17    0.57    0.50
   1 -17 -16   -0.28    0.50
   1 -17 -16    0.14    0.42
  -1  17  16    0.00    0.42
  -1  17  16   -0.50    0.42
   1 -17 -15   -0.14    0.42
   1 -17 -15   -0.07    0.50
  -1  17  15    0.85    0.50
  -1  17  15   -0.07    0.42
   1 -17 -14   -0.42    0.42
   1 -17 -14   -0.57    0.50
  -1  17  14   -0.14    0.35
  -1  17  14    0.35    0.42
   1 -17 -13   -0.42    0.35
  -1  17  13   -0.21    0.42
  -1  17  13    0.35    0.42
   1 -17 -12    0.99    0.50
   1 -17 -12   -0.07    0.35
  -1  17  12    0.64    0.35
  -1  17  12    0.28    0.42
   1 -17 -11    0.71    0.35
   1 -17 -11    0.42    0.42
  -1  17  11    0.14    0.35
  -1  17  11   -0.85    0.42
   1 -17 -10   -0.21    0.35
   1 -17 -10    0.21    0.42
  -1  17  10    0.14    0.42
  -1  17  10   -0.14    0.35
   1 -17  -9    0.35    0.35
   1 -17  -9    0.64    0.35
  -1  17   9    0.50    0.28
  -1  17   9   -0.42    0.35
   1 -17  -8    0.21    0.35
   1 -17  -8   -0.21    0.28
  -1  17   8   -0.35    0.42
  -1  17   8    0.07    0.28
  -1  17   7    0.92    0.28
  -1  17   7    0.50    0.35
   1 -17  -6    0.78    0.28
   1 -17  -6    0.50    0.28
  -1  17   6    0.21    0.28
  -1  17   6   -0.07    0.35
   1 -17  -5    1.27    0.28
   1 -17  -5    0.35    0.28
   1 -17  -4    0.21    0.14
  -1 -17  -5    0.78    0.21
  -1 -17  -5    1.56    0.21
  -1 -17  -6    0.14    0.21
  -1 -17  -6    0.78    0.28
   1  17   6    0.21    0.35
  -1 -17  -7    0.50    0.28
  -1 -17  -7    0.07    0.28
   1  17   7    0.78    0.35
   1  17   7    0.85    0.35
  -1 -17  -8   -0.57    0.28
  -1 -17  -8    0.07    0.28
   1  17   8    0.42    0.35
   1  17   8   -0.07    0.35
  -1 -17  -9    0.07    0.28
  -1 -17  -9    0.14    0.28
   1  17   9   -0.50    0.35
   1  17   9    0.00    0.42
  -1 -17 -10    0.00    0.35
  -1 -17 -10    0.21    0.35
   1  17  10    0.50    0.42
   1  17  10    0.14    0.42
  -1 -17 -11   -0.14    0.42
  -1 -17 -11   -0.21    0.28
   1  17  11    0.21    0.42
   1  17  11    0.07    0.42
  -1 -17 -12    0.28    0.42
  -1 -17 -12   -0.42    0.35
   1  17  12    0.35    0.42
   1  17  12    0.21    0.42
  -1 -17 -13   -0.14    0.35
   1  17  13    0.35    0.42
   1  17  13    0.42    0.42
  -1 -17 -14    0.71    0.42
  -1 -17 -14    1.35    0.50
   1  17  14    0.35    0.50
   1  17  14    0.78    0.42
  -1 -17 -15    0.35    0.42
  -1 -17 -15    0.21    0.42
   1  17  15   -0.07    0.42
   1  17  15    0.71    0.50
  -1 -17 -16    0.28    0.50
  -1 -17 -16   -0.28    0.35
   1  17  16    0.07    0.42
   1  17  16   -0.28    0.42
  -1 -17 -17    0.14    0.42
  -1 -17 -17    0.50    0.50
   1  17  17    0.64    0.50
   1  17  17    0.57    0.50
   1 -18 -15   -0.21    0.42
   1 -18 -15    0.42    0.42
  -1  18  15    0.35    0.42
  -1  18  15    0.00    0.50
   1 -18 -14    0.14    0.42
   1 -18 -14    0.14    0.42
  -1  18  14    0.64    0.42
  -1  18  14    0.21    0.50
   1 -18 -13   -0.07    0.42
  -1  18  13   -0.07    0.35
  -1  18  13    0.42    0.42
   1 -18 -12    0.28    0.42
   1 -18 -12    0.71    0.50
  -1  18  12   -0.28    0.35
  -1  18  12   -0.50    0.42
   1 -18 -11   -0.50    0.35
   1 -18 -11    0.00    0.42
  -1  18  11    0.57    0.42
  -1  18  11   -0.28    0.35
   1 -18 -10   -0.57    0.35
   1 -18 -10    0.07    0.35
  -1  18  10    0.21    0.42
  -1  18  10   -0.50    0.35
   1 -18  -9    0.35    0.35
   1 -18  -9    0.14    0.35
  -1  18   9   -0.07    0.28
  -1  18   9    0.00    0.35
   1 -18  -8    0.00    0.35
   1 -18  -7    0.50    0.28
  -1 -18  -7    0.00    0.28
  -1 -18  -8    0.21    0.28
  -1 -18  -8    0.85    0.35
  -1 -18  -9    0.14    0.28
  -1 -18  -9    0.07    0.28
   1  18   9    0.21    0.42
   1  18   9    0.64    0.35
  -1 -18 -10    0.85    0.35
  -1 -18 -10    0.42    0.35
   1  18  10    0.28    0.42
   1  18  10    0.99    0.42
  -1 -18 -11   -0.57    0.35
  -1 -18 -11   -0.14    0.35
   1  18  11    0.21    0.42
   1  18  11   -0.14    0.42
  -1 -18 -12    0.28    0.42
  -1 -18 -12   -0.35    0.35
   1  18  12   -0.07    0.42
   1  18  12    0.64    0.42
  -1 -18 -13   -0.21    0.35
   1  18  13    0.35    0.50
   1  18  13    0.50    0.42
  -1 -18 -14   -0.42    0.50
  -1 -18 -14    0.42    0.42
   1  18  14   -0.07    0.50
   1  18  14   -0.07    0.42
  -1 -18 -15    0.07    0.50
  -1 -18 -15    0.57    0.42
   1  18  15   -0.28    0.42
   1  18  15    0.50    0.50
   1 -19 -12   -0.14    0.42
  -1 -19 -12    0.35    0.42
  -1 -19 -13    0.64    0.50
   2   0 -28    0.00    0.50
   2   0 -28   -0.50    0.57
  -2   0  28    0.21    0.50
  -2   0  28    0.35    0.50
   2   0 -27    0.64    0.57
   2   0 -27   -0.14    0.42
  -2   0  27    1.06    0.57
  -2   0  27    0.42    0.50
   2   0 -26   -0.21    0.57
   2   0 -26    0.64    0.42
  -2   0  26    0.57    0.57
  -2   0  26   -0.28    0.42
   2   0 -25    0.64    0.57
   2   0 -25    0.99    0.42
  -2   0  25    0.07    0.57
  -2   0  25    0.35    0.42
   2   0 -24    2.69    0.64
   2   0 -24    3.12    0.50
  -2   0  24    2.83    0.64
  -2   0  24    2.55    0.50
   2   0 -23    4.67    0.71
   2   0 -23    4.25    0.50
  -2   0  23    3.89    0.71
  -2   0  23    4.18    0.57
   2   0 -22    8.78    0.78
   2   0 -22    8.57    0.64
  -2   0  22    8.29    0.85
  -2   0  22    9.28    0.71
   2   0 -21    3.19    0.42
   2   0 -21    4.53    0.64
  -2   0  21    2.83    0.64
  -2   0  21    4.11    0.50
   2   0 -20   41.07    1.70
   2   0 -20   41.78    1.56
  -2   0  20   45.53    1.70
  -2   0  20   42.06    1.77
   2   0 -19    1.06    0.35
   2   0 -19    1.63    0.42
  -2   0  19    1.91    0.50
  -2   0  19    1.35    0.42
   2   0 -18   77.47    2.62
   2   0 -18   72.87    2.41
  -2   0  18   76.98    2.69
  -2   0  18   77.19    2.55
   2   0 -17    1.77    0.35
  -2   0  17    1.35    0.42
  -2   0  17    1.77    0.50
   2   0 -16   68.83    2.27
   2   0 -16   69.68    2.41
  -2   0  16   68.76    2.41
  -2   0  16   68.41    2.27
   2   0 -15    0.07    0.28
   2   0 -15   -0.57    0.35
  -2   0  15    0.71    0.28
  -2   0  15    0.64    0.35
   2   0 -14    0.21    0.35
   2   0 -14    0.50    0.28
  -2   0  14    0.57    0.28
  -2   0  14    1.06    0.35
   2   0 -13    1.06    0.28
   2   0 -13    1.98    0.35
  -2   0  13    1.84    0.42
  -2   0  13    1.77    0.28
   2   0 -12    3.97    0.42
   2   0 -12    3.40    0.35
  -2   0  12    4.04    0.50
   2   0 -11    2.76    0.42
   2   0 -11    3.33    0.35
  -2   0  11    3.47    0.42
  -2   0  11    4.11    0.35
   2   0 -10   31.72    1.13
   2   0 -10   34.49    1.27
  -2   0  10   30.88    1.06
  -2   0  10   32.43    1.20
   2   0  -8    2.27    0.28
  -2   0   8    1.91    0.21
  -2   0   8    2.41    0.35
   2   0  -7    2.20    0.35
   2   0  -7    1.98    0.21
  -2   0   7    2.05    0.35
  -2   0   7    1.63    0.21
   2   0  -6  195.66    5.67
   2   0  -6  199.20    5.88
   2   0  -5   30.95    0.99
   2   0  -5   32.65    1.13
  -2   0   5   29.67    0.99
  -2   0   5   30.17    1.06
   2   0  -4    3.05    0.28
   2   0  -4    2.27    0.35
  -2   0   4    3.33    0.21
   2   0  -3    0.14    0.14
   2   0  -3    0.28    0.28
  -2   0   3   -0.07    0.14
  -2   0   3    0.00    0.28
   2   0  -2 1800.81   51.48
   2   0  -2 1781.69   50.84
  -2   0   2 1699.55   48.58
  -2   0   2 1730.00   49.43
   2   0  -1    0.35    0.14
   2   0  -1    0.50    0.14
  -2   0   1    0.35    0.14
  -2   0   1    0.71    0.21
   2   0   0  147.51    4.25
   2   0   0  149.14    4.32
  -2   0   0  155.86    4.53
  -2   0   0  141.63    4.11
   2   0   1   25.28    0.78
   2   0   1   26.34    0.85
  -2   0  -1   22.80    0.78
  -2   0  -1   24.71    0.78
   2   0   2 2747.60   78.46
  -2   0  -2 2814.17   80.37
  -2   0  -2 2993.33   85.40
   2   0   3   43.90    1.35
   2   0   3   44.12    1.42
  -2   0  -3   44.47    1.42
  -2   0  -3   42.28    1.35
   2   0   4 1692.47   48.37
   2   0   4 1617.40   46.24
  -2   0  -4 1672.64   47.80
  -2   0  -4 1654.93   47.30
   2   0   5    8.07    0.42
   2   0   5    8.85    0.50
  -2   0  -5    7.86    0.42
  -2   0  -5    7.79    0.42
   2   0   6  905.01   25.99
   2   0   6  913.51   26.20
  -2   0  -6  899.34   25.78
  -2   0  -6  920.59   26.41
   2   0   7    1.56    0.28
   2   0   7    0.99    0.28
  -2   0  -7    1.35    0.28
  -2   0  -7    1.27    0.28
  -2   0  -8   92.63    2.83
  -2   0  -8   87.74    2.76
  -2   0  -9   23.58    0.92
  -2   0  -9   25.21    0.99
   2   0  10   64.37    2.05
   2   0  10   64.65    2.12
  -2   0 -10   67.91    2.20
  -2   0 -10   63.66    2.05
   2   0  11    2.27    0.42
   2   0  11    2.05    0.35
  -2   0 -11    2.12    0.35
  -2   0 -11    1.91    0.42
   2   0  12  599.02   17.35
   2   0  12  599.44   17.42
  -2   0 -12  605.89   17.56
  -2   0 -12  597.46   17.28
   2   0  13    1.49    0.42
   2   0  13    0.64    0.28
  -2   0 -13    1.13    0.35
  -2   0 -13    0.71    0.28
   2   0  14   29.74    1.13
   2   0  14   27.12    1.20
  -2   0 -14   27.26    1.06
  -2   0 -14   29.74    1.20
   2   0  15    0.85    0.35
   2   0  15    0.28    0.42
  -2   0 -15    0.28    0.28
  -2   0 -15    1.06    0.35
   2   0  16  116.84    3.68
   2   0  16  113.87    3.68
  -2   0 -16  113.02    3.61
  -2   0 -16  112.81    3.54
   2   0  17    1.06    0.35
   2   0  17    0.64    0.42
  -2   0 -17    0.21    0.42
  -2   0 -17    0.07    0.35
   2   0  18   59.63    2.20
   2   0  18   61.04    2.12
  -2   0 -18   56.72    1.98
  -2   0 -18   54.74    2.05
   2   0  19   -0.28    0.35
   2   0  19   -0.57    0.50
  -2   0 -19   -0.35    0.35
  -2   0 -19   -0.07    0.42
   2   0  20    2.90    0.50
   2   0  20    2.41    0.57
  -2   0 -20    3.33    0.57
  -2   0 -20    2.76    0.42
   2   0  21    0.21    0.42
   2   0  21   -0.21    0.50
  -2   0 -21    0.07    0.35
  -2   0 -21    0.57    0.50
   2   0  22    4.11    0.71
   2   0  22    3.89    0.57
  -2   0 -22    4.04    0.57
  -2   0 -22    3.47    0.64
   2   0  24    0.71    0.50
   2   0  24    0.57    0.57
  -2   0 -24   -0.07    0.42
  -2   0 -24    0.07    0.50
   2   0  25   -0.57    0.57
   2   0  25    0.50    0.50
  -2   0 -25    0.78    0.42
  -2   0 -25   -0.07    0.57
   2   0  26    9.06    0.78
   2   0  26    8.29    0.92
  -2   0 -26    9.56    0.92
  -2   0 -26    9.56    0.78
   2   0  27    0.00    0.57
   2   0  27    0.50    0.50
  -2   0 -27    0.14    0.57
  -2   0 -27    1.42    0.50
  -2  -1  28    1.13    0.57
  -2  -1  28    0.64    0.50
   2   1 -28    2.90    0.71
   2   1 -28    1.70    0.57
   2  -1 -27    0.64    0.57
   2  -1 -27    0.64    0.42
  -2  -1  27    1.77    0.50
  -2  -1  27   -0.21    0.57
   2   1 -27    2.27    0.50
   2   1 -27    2.05    0.64
  -2   1  27    1.06    0.50
  -2   1  27    1.06    0.57
   2  -1 -26    2.05    0.57
   2  -1 -26    1.77    0.50
  -2  -1  26    0.99    0.57
  -2  -1  26    0.14    0.50
   2   1 -26    1.98    0.64
   2   1 -26    0.35    0.42
  -2   1  26    1.42    0.50
  -2   1  26    0.99    0.57
   2  -1 -25    0.64    0.50
   2  -1 -25    0.64    0.42
  -2  -1  25    0.28    0.42
  -2  -1  25    0.07    0.57
   2   1 -25   -0.07    0.42
   2   1 -25    0.28    0.57
  -2   1  25    0.28    0.42
  -2   1  25    0.28    0.57
   2  -1 -24    3.26    0.50
   2  -1 -24    3.68    0.64
  -2  -1  24    2.90    0.57
  -2  -1  24    3.61    0.78
   2   1 -24    2.05    0.57
   2   1 -24    2.27    0.64
  -2   1  24    1.91    0.50
  -2   1  24    1.98    0.64
   2  -1 -23   26.27    1.20
   2  -1 -23   25.49    1.35
  -2  -1  23   23.16    1.13
  -2  -1  23   23.37    1.35
   2   1 -23   23.86    1.35
   2   1 -23   23.79    1.13
  -2   1  23   23.23    1.35
  -2   1  23   25.14    1.20
   2  -1 -22    9.56    0.71
   2  -1 -22    8.29    0.78
  -2  -1  22    8.57    0.85
  -2  -1  22    9.14    0.71
   2   1 -22    9.14    0.64
   2   1 -22    8.57    0.78
  -2   1  22    8.71    0.71
  -2   1  22    8.92    0.85
   2  -1 -21  102.54    3.47
   2  -1 -21   99.21    3.19
  -2  -1  21  100.49    3.26
  -2  -1  21  101.41    3.47
   2   1 -21   97.51    3.19
   2   1 -21   95.67    3.26
  -2   1  21   97.58    3.19
  -2   1  21  104.10    3.54
   2  -1 -20   25.56    1.06
   2  -1 -20   25.92    1.27
  -2  -1  20   24.15    1.27
  -2  -1  20   26.34    1.20
   2   1 -20   25.49    1.27
   2   1 -20   27.12    1.13
  -2   1  20   24.01    1.20
  -2   1  20   24.86    1.13
   2  -1 -19   93.76    3.12
   2  -1 -19   93.26    2.97
  -2  -1  19   91.92    3.05
  -2  -1  19   90.93    3.12
   2   1 -19   96.38    3.26
   2   1 -19   90.15    2.90
  -2   1  19   96.31    3.26
  -2   1  19   90.64    2.97
   2  -1 -18   84.91    2.76
   2  -1 -18   83.28    2.83
  -2  -1  18   82.78    2.76
  -2  -1  18   82.85    2.83
   2   1 -18   85.61    2.76
   2   1 -18   83.92    2.83
  -2   1  18   83.49    2.76
  -2   1  18   84.13    2.90
  -2  -1  17   47.45    1.84
  -2  -1  17   46.31    1.63
   2   1 -17   46.53    1.63
   2   1 -17   49.50    1.84
   2  -1 -16   79.74    2.69
   2  -1 -16   79.17    2.55
  -2  -1  16   78.67    2.55
  -2  -1  16   80.94    2.76
   2   1 -16   83.28    2.76
   2   1 -16   81.44    2.62
  -2   1  16   82.57    2.76
  -2   1  16   81.15    2.62
   2  -1 -15    1.35    0.42
   2  -1 -15    0.71    0.28
  -2  -1  15    0.64    0.35
  -2  -1  15    0.85    0.28
   2   1 -15    0.42    0.35
   2   1 -15    0.78    0.28
   2  -1 -14    4.11    0.50
   2  -1 -14    4.11    0.35
  -2  -1  14    4.46    0.50
  -2  -1  14    4.11    0.42
   2   1 -14    4.11    0.35
   2   1 -14    3.05    0.42
   2  -1 -13   12.68    0.64
   2  -1 -13   12.89    0.71
  -2  -1  13   12.11    0.71
  -2  -1  13   11.97    0.64
   2   1 -13   12.32    0.71
   2   1 -13   13.38    0.64
  -2   1  13   12.75    0.64
  -2   1  13   11.40    0.71
   2  -1 -12    9.49    0.64
   2  -1 -12    9.77    0.50
  -2  -1  12    9.98    0.64
  -2  -1  12    8.92    0.50
   2   1 -12   11.40    0.64
   2   1 -12   10.48    0.57
  -2   1  12   10.98    0.57
  -2   1  12   11.68    0.71
   2  -1 -11    0.92    0.35
   2  -1 -11    0.50    0.28
  -2  -1  11    0.50    0.21
  -2  -1  11    0.78    0.35
   2   1 -11    2.76    0.28
   2   1 -11    2.76    0.42
  -2   1  11    2.76    0.42
  -2   1  11    2.27    0.28
   2  -1 -10   32.43    1.13
   2  -1 -10   32.29    1.20
  -2  -1  10   31.30    1.13
  -2  -1  10   32.36    1.20
   2   1 -10   30.24    1.06
   2   1 -10   28.54    1.06
  -2   1  10   28.89    1.06
  -2   1  10   27.90    1.13
  -2  -1   9    8.07    0.57
   2   1  -9    2.55    0.28
   2  -1  -8   30.45    1.13
   2  -1  -8   30.38    1.06
  -2  -1   8   29.88    0.99
  -2  -1   8   29.88    1.13
   2   1  -8   32.01    1.06
   2   1  -8   30.95    1.13
  -2   1   8   29.03    1.06
  -2   1   8   31.80    1.06
   2  -1  -7   14.80    0.64
   2  -1  -7   13.31    0.57
  -2  -1   7   14.09    0.64
   2   1  -7    6.80    0.42
   2   1  -7    5.52    0.35
  -2   1   7    6.80    0.50
  -2   1   7    6.16    0.35
   2  -1  -6   63.59    1.91
   2  -1  -6   64.58    2.05
  -2  -1   6   61.75    1.91
  -2  -1   6   64.09    2.05
   2   1  -6   69.54    2.20
   2   1  -6   62.10    1.91
  -2   1   6   63.45    1.91
  -2   1   6   64.94    2.05
   2  -1  -5 2356.70   67.34
   2  -1  -5 2366.62   67.56
  -2  -1   5 2280.93   65.15
  -2  -1   5 2386.45   68.19
   2   1  -5 2341.13   66.85
   2   1  -5 2356.70   67.34
  -2   1   5 2338.29   66.85
  -2   1   5 2353.87   67.20
   2  -1  -4   13.03    0.57
   2  -1  -4   11.83    0.50
  -2  -1   4   11.76    0.42
  -2  -1   4   12.11    0.57
   2   1  -4   13.74    0.57
  -2   1   4   12.82    0.50
  -2   1   4   14.02    0.64
   2  -1  -3  114.79    3.33
   2  -1  -3  118.76    3.54
  -2  -1   3  111.39    3.33
  -2  -1   3  111.32    3.26
   2   1  -3  116.70    3.47
   2   1  -3  119.32    3.47
  -2   1   3  124.07    3.61
  -2   1   3  120.38    3.54
   2  -1  -2  635.28   18.20
   2  -1  -2  585.85   16.78
  -2  -1   2  575.72   16.50
  -2  -1   2  581.95   16.71
   2   1  -2  578.62   16.57
   2   1  -2  576.22   16.50
  -2   1   2  571.76   16.43
  -2   1   2  581.95   16.64
  -2  -1   1  371.21   10.62
  -2  -1   1  347.77    9.98
   2   1  -1  379.71   10.91
   2   1  -1  385.23   11.05
  -2   1   1  382.82   11.05
  -2   1   1  378.93   10.83
  -2  -1   0 1812.85   51.77
  -2  -1   0 1800.10   51.41
   2   1   0 1924.74   54.95
   2   1   0 1886.50   53.82
  -2   1   0 1841.88   52.54
  -2   1   0 1756.20   50.21
   2  -1   1 2222.16   63.45
   2  -1   1 2288.72   65.29
  -2  -1  -1 2493.38   71.17
  -2  -1  -1 2350.33   67.06
   2   1   1 2416.19   68.97
   2   1   1 2375.82   67.84
  -2   1  -1 2238.44   63.87
  -2   1  -1 2222.16   63.45
   2  -1   2   60.40    1.84
   2  -1   2   66.00    1.98
   2   1   2   70.04    2.12
   2   1   2   74.07    2.20
  -2   1  -2   74.21    2.20
   2  -1   3 1793.73   51.27
   2  -1   3 1880.83   53.75
   2   1   3 1986.35   56.72
   2   1   3 1921.20   54.88
  -2   1  -3 1898.54   54.24
  -2   1  -3 1852.51   52.90
   2  -1   4   86.18    2.62
  -2  -1  -4   89.08    2.69
  -2  -1  -4   89.44    2.69
   2   1   4  103.18    3.12
   2   1   4   99.28    2.97
  -2   1  -4   97.16    2.90
  -2   1  -4   90.29    2.69
   2  -1   5  602.77   17.35
   2  -1   5  605.89   17.42
  -2  -1  -5  606.67   17.42
  -2  -1  -5  601.14   17.28
   2   1   5  604.26   17.35
   2   1   5  613.39   17.63
  -2   1  -5  581.46   16.71
  -2   1  -5  600.01   17.28
   2  -1   6  107.50    3.26
   2  -1   6  102.89    3.12
  -2  -1  -6  111.75    3.40
  -2  -1  -6  106.79    3.19
   2   1   6  106.15    3.19
   2   1   6  106.58    3.26
  -2   1  -6  107.92    3.26
  -2   1  -6  103.25    3.12
   2  -1   7  537.06   15.51
   2  -1   7  544.63   15.72
  -2  -1  -7  537.76   15.51
  -2  -1  -7  543.93   15.65
   2   1   7  544.92   15.72
   2   1   7  536.56   15.51
  -2   1  -7  537.98   15.51
  -2   1  -7  526.72   15.23
   2  -1   8   16.78    0.71
   2  -1   8   16.64    0.78
  -2   1  -8   17.21    0.78
  -2   1  -8   17.70    0.71
   2  -1   9   14.80    0.64
   2  -1   9   15.44    0.78
  -2  -1  -9   14.94    0.64
  -2  -1  -9   15.58    0.71
   2   1   9   21.10    0.85
   2   1   9   21.17    0.92
  -2   1  -9   21.03    0.85
  -2   1  -9   19.40    0.85
   2  -1  10   49.71    1.70
   2  -1  10   49.99    1.70
  -2  -1 -10   48.86    1.63
  -2  -1 -10   50.70    1.77
   2   1  10   50.56    1.70
   2   1  10   45.53    1.63
  -2   1 -10   49.00    1.63
  -2   1 -10   50.77    1.77
   2  -1  11  509.79   14.87
   2  -1  11  500.02   14.52
  -2  -1 -11  521.41   15.15
  -2  -1 -11  509.65   14.80
   2   1  11  504.84   14.73
   2   1  11  518.72   15.01
  -2   1 -11  503.28   14.59
  -2   1 -11  524.52   15.23
   2  -1  12  105.80    3.33
   2  -1  12  104.45    3.26
  -2  -1 -12  100.63    3.12
  -2  -1 -12  101.05    3.19
   2   1  12  107.14    3.33
   2   1  12  102.40    3.26
  -2   1 -12  101.90    3.19
  -2   1 -12  107.78    3.40
   2  -1  13   88.94    2.90
   2  -1  13   88.38    2.83
  -2  -1 -13   91.92    2.97
  -2  -1 -13   90.85    2.90
   2   1  13   93.40    3.05
   2   1  13   94.47    2.97
  -2   1 -13   94.25    2.97
  -2   1 -13   97.23    3.12
   2  -1  14   36.33    1.42
   2  -1  14   34.56    1.27
  -2  -1 -14   34.56    1.35
  -2  -1 -14   33.71    1.27
   2   1  14   31.23    1.27
   2   1  14   32.86    1.20
  -2   1 -14   32.72    1.27
  -2   1 -14   29.81    1.20
   2  -1  15   50.28    1.84
   2  -1  15   49.36    1.77
  -2  -1 -15   50.42    1.84
  -2  -1 -15   53.04    1.84
   2   1  15   51.27    1.77
   2   1  15   48.22    1.77
  -2   1 -15   50.70    1.84
  -2   1 -15   51.06    1.77
   2  -1  16    4.60    0.50
   2  -1  16    5.52    0.64
  -2  -1 -16    4.39    0.57
  -2  -1 -16    5.10    0.50
   2   1  16    3.61    0.64
  -2   1 -16    5.31    0.57
  -2   1 -16    4.96    0.50
  -2  -1 -17    3.68    0.42
  -2  -1 -17    4.67    0.57
   2  -1  18    1.77    0.50
   2  -1  18    1.35    0.42
  -2  -1 -18    1.27    0.35
  -2  -1 -18    1.56    0.42
   2   1  18    1.98    0.42
   2   1  18    2.20    0.57
  -2   1 -18    1.84    0.42
  -2   1 -18    1.49    0.42
   2  -1  19    9.63    0.85
   2  -1  19   11.33    0.78
  -2  -1 -19   10.20    0.78
  -2  -1 -19   10.98    0.71
   2   1  19   11.26    0.71
   2   1  19   10.06    0.85
  -2   1 -19    9.98    0.78
  -2   1 -19   10.55    0.71
   2  -1  20    4.96    0.71
   2  -1  20    4.53    0.57
  -2  -1 -20    4.96    0.64
  -2  -1 -20    4.11    0.50
   2   1  20    3.33    0.64
   2   1  20    3.05    0.50
  -2   1 -20    3.61    0.50
  -2   1 -20    4.82    0.57
   2  -1  21    0.57    0.42
   2  -1  21    0.28    0.57
  -2  -1 -21    0.00    0.50
  -2  -1 -21   -0.21    0.35
   2   1  21   -0.28    0.50
   2   1  21   -0.07    0.42
  -2   1 -21    0.78    0.42
  -2   1 -21    0.21    0.50
  -2  -1 -23    0.21    0.57
   2   1  23    1.49    0.50
   2  -1  24   -1.13    0.57
   2  -1  24    0.21    0.50
  -2  -1 -24    0.35    0.50
  -2  -1 -24   -0.07    0.42
   2   1  24    0.42    0.57
   2   1  24    0.42    0.42
  -2   1 -24    0.14    0.35
  -2   1 -24    0.85    0.50
   2  -1  26    1.42    0.57
   2  -1  26    1.98    0.71
  -2  -1 -26    0.50    0.57
  -2  -1 -26    1.49    0.50
   2   1  26    2.05    0.64
   2   1  26    1.49    0.57
  -2   1 -26    1.06    0.42
  -2   1 -26    0.71    0.57
   2  -1  27    4.39    0.64
   2  -1  27    2.55    0.64
  -2  -1 -27    3.33    0.64
  -2  -1 -27    3.33    0.71
   2   1  27    4.53    0.71
   2   1  27    3.33    0.64
  -2   1 -27    4.60    0.71
  -2   1 -27    4.18    0.64
  -2  -2  28    0.50    0.50
  -2  -2  28    0.07    0.50
   2   2 -28    0.00    0.57
   2   2 -28    0.42    0.50
   2  -2 -27    1.56    0.50
   2  -2 -27    1.98    0.64
  -2  -2  27    0.50    0.50
  -2  -2  27    1.20    0.50
   2   2 -27    1.84    0.64
   2   2 -27    1.56    0.50
  -2   2  27    0.92    0.64
  -2   2  27    0.78    0.50
   2  -2 -26    2.27    0.50
   2  -2 -26    2.97    0.64
  -2  -2  26    3.82    0.57
  -2  -2  26    2.69    0.71
   2   2 -26    1.98    0.50
   2   2 -26    2.83    0.64
  -2   2  26    1.98    0.64
  -2   2  26    3.05    0.57
   2  -2 -25    9.28    0.85
   2  -2 -25    9.28    0.71
  -2  -2  25    9.14    0.92
  -2  -2  25    9.14    0.78
   2   2 -25    9.56    0.78
   2   2 -25    8.07    0.85
  -2   2  25    9.42    0.92
  -2   2  25   10.06    0.78
   2  -2 -24    6.23    0.71
   2  -2 -24    6.59    0.64
  -2   2  24    5.52    0.57
  -2   2  24    4.67    0.78
   2  -2 -23   10.76    0.78
  -2  -2  23   11.33    0.78
  -2  -2  23    9.77    0.92
   2   2 -23   11.47    0.92
   2   2 -23   10.41    0.71
   2  -2 -22    6.44    0.57
   2  -2 -22    8.43    0.78
  -2  -2  22    6.37    0.64
  -2  -2  22    8.36    0.85
   2   2 -22    5.81    0.71
   2   2 -22    6.23    0.57
  -2   2  22    4.96    0.78
  -2   2  22    5.17    0.64
   2  -2 -21   13.81    0.78
   2  -2 -21   12.82    0.92
  -2  -2  21   13.67    0.99
  -2  -2  21   13.95    0.85
   2   2 -21   13.45    0.78
   2   2 -21   12.25    0.92
  -2   2  21   13.38    0.85
  -2   2  21   13.10    0.92
   2  -2 -20    1.13    0.35
   2  -2 -20    0.42    0.42
  -2  -2  20    0.28    0.50
  -2  -2  20    0.35    0.35
   2   2 -20    1.63    0.50
   2   2 -20    0.35    0.35
  -2   2  20    0.71    0.35
  -2   2  20    1.06    0.50
   2  -2 -19    0.50    0.28
   2  -2 -19    0.50    0.42
  -2  -2  19    0.28    0.50
  -2  -2  19    0.42    0.35
   2   2 -19    0.78    0.35
   2   2 -19    0.00    0.42
  -2   2  19    0.64    0.35
  -2   2  19    0.64    0.42
   2  -2 -18   13.03    0.71
   2  -2 -18   13.53    0.85
  -2  -2  18   12.25    0.71
  -2  -2  18   10.98    0.85
   2   2 -18   12.04    0.78
   2   2 -18   11.26    0.71
  -2   2  18   12.89    0.85
  -2   2  18   11.68    0.71
  -2  -2  17   42.77    1.56
  -2  -2  17   42.84    1.70
   2   2 -17   43.62    1.56
   2   2 -17   44.47    1.70
   2  -2 -16   20.25    0.99
   2  -2 -16   20.89    0.92
  -2  -2  16   21.74    0.92
  -2  -2  16   22.24    1.06
   2   2 -16   21.03    0.99
   2   2 -16   23.09    0.92
  -2   2  16   20.89    0.92
  -2   2  16   21.88    1.06
   2  -2 -15   28.61    1.20
   2  -2 -15   26.06    0.99
  -2  -2  15   25.99    1.06
  -2  -2  15   27.55    1.20
   2   2 -15   26.13    1.13
   2   2 -15   25.99    0.99
  -2   2  15   25.63    1.06
  -2   2  15   23.94    1.06
   2  -2 -14    8.57    0.50
   2  -2 -14    7.86    0.57
  -2  -2  14    8.14    0.50
  -2  -2  14    9.06    0.64
   2   2 -14    8.57    0.64
   2   2 -14    8.99    0.50
  -2   2  14    7.44    0.57
  -2   2  14    8.64    0.57
   2  -2 -13  153.31    4.60
   2  -2 -13  149.77    4.60
  -2  -2  13  157.77    4.89
  -2  -2  13  150.13    4.53
   2   2 -13  150.83    4.60
   2   2 -13  150.83    4.53
  -2   2  13  147.86    4.60
  -2   2  13  145.03    4.39
   2  -2 -12   80.59    2.62
   2  -2 -12   78.67    2.48
  -2  -2  12   78.11    2.48
  -2  -2  12   84.84    2.76
   2   2 -12   76.83    2.41
   2   2 -12   75.42    2.48
  -2   2  12   77.12    2.41
  -2   2  12   76.90    2.55
   2  -2 -11   19.47    0.78
   2  -2 -11   20.47    0.92
  -2  -2  11   20.61    0.92
  -2  -2  11   18.70    0.78
   2   2 -11   20.04    0.85
   2   2 -11   19.69    0.78
  -2   2  11   21.81    0.99
  -2   2  11   18.48    0.78
  -2  -2  10   54.10    1.84
  -2  -2  10   54.53    1.77
   2   2 -10   56.44    1.91
   2   2 -10   54.67    1.77
  -2   2  10   55.24    1.91
  -2   2  10   58.63    1.91
  -2  -2   9    8.36    0.57
  -2  -2   9   10.13    0.50
   2   2  -9    9.77    0.57
   2   2  -9    9.56    0.50
  -2   2   9   10.20    0.50
   2  -2  -8    6.16    0.35
   2  -2  -8    6.02    0.42
  -2  -2   8    5.74    0.35
  -2  -2   8    5.52    0.42
   2   2  -8    6.73    0.42
   2   2  -8    5.52    0.35
  -2   2   8    5.03    0.35
  -2   2   8    5.17    0.42
   2  -2  -7   98.93    3.05
   2  -2  -7  102.11    3.05
  -2  -2   7  100.49    3.12
  -2  -2   7  100.27    2.97
   2   2  -7  101.76    3.12
   2   2  -7   99.64    2.97
  -2   2   7  100.06    3.12
  -2   2   7  103.18    3.12
   2  -2  -6  191.84    5.59
   2  -2  -6  182.91    5.38
  -2  -2   6  173.78    5.17
  -2  -2   6  190.70    5.52
   2   2  -6  172.43    5.10
   2   2  -6  186.45    5.45
  -2   2   6  188.44    5.52
  -2   2   6  176.40    5.24
   2  -2  -5  323.55    9.42
   2  -2  -5  324.33    9.35
  -2  -2   5  328.01    9.49
  -2  -2   5  320.15    9.28
   2   2  -5  325.18    9.35
   2   2  -5  320.86    9.28
  -2   2   5  317.11    9.21
  -2   2   5  332.12    9.56
   2  -2  -4 1201.72   34.35
   2  -2  -4 1231.46   35.27
  -2  -2   4 1164.19   33.35
  -2  -2   4 1233.59   35.27
   2   2  -4 1187.56   33.92
   2   2  -4 1208.09   34.56
  -2   2   4 1198.18   34.35
  -2   2   4 1230.76   35.19
   2  -2  -3  270.58    7.86
   2  -2  -3  272.78    7.86
  -2  -2   3  259.39    7.44
  -2  -2   3  261.59    7.58
   2   2  -3  275.82    7.93
   2   2  -3  267.40    7.72
  -2   2   3  284.25    8.21
  -2   2   3  271.86    7.86
   2  -2  -2   11.19    0.42
   2  -2  -2   11.61    0.50
  -2  -2   2   11.40    0.42
  -2  -2   2   12.32    0.57
   2   2  -2    8.78    0.42
   2   2  -2    7.44    0.35
  -2   2   2    7.22    0.35
  -2   2   2    7.65    0.42
   2  -2  -1 4180.18  119.32
   2  -2  -1 4161.77  118.76
  -2  -2   1 4193.63  119.61
  -2  -2   1 4207.79  120.03
   2   2  -1 4307.64  122.86
   2   2  -1 4122.11  117.62
  -2   2   1 4118.57  117.55
  -2   2   1 4203.55  119.89
   2  -2   0    2.90    0.21
   2  -2   0    3.33    0.35
  -2  -2   0    2.41    0.21
  -2  -2   0    3.40    0.35
   2   2   0    2.76    0.28
   2   2   0    3.05    0.21
  -2   2   0    3.19    0.35
  -2   2   0    2.27    0.21
   2  -2   1    8.00    0.42
  -2  -2  -1    7.36    0.42
  -2  -2  -1    6.51    0.28
   2   2   1    8.29    0.42
   2   2   1    8.50    0.35
  -2   2  -1    8.29    0.35
  -2   2  -1    8.57    0.50
   2  -2   2  761.96   21.81
   2  -2   2  769.04   22.09
  -2  -2  -2  821.45   23.51
  -2  -2  -2  814.37   23.37
   2   2   2  785.33   22.45
   2   2   2  797.37   22.87
  -2   2  -2  732.22   20.96
  -2   2  -2  735.76   21.10
   2  -2   3    6.80    0.42
   2  -2   3    6.09    0.35
  -2  -2  -3    6.66    0.35
  -2  -2  -3    5.52    0.35
   2   2   3    8.92    0.42
   2   2   3    9.49    0.50
  -2   2  -3    8.36    0.42
  -2   2  -3    8.21    0.35
   2  -2   4 2189.58   62.53
   2  -2   4 2148.51   61.40
  -2  -2  -4 2300.76   65.72
  -2  -2  -4 2278.10   65.08
   2   2   4 2302.89   65.79
   2   2   4 2367.33   67.63
  -2   2  -4 2253.32   64.37
  -2   2  -4 2174.00   62.10
   2  -2   5  525.09   15.15
   2  -2   5  520.63   15.01
  -2  -2  -5  529.41   15.23
  -2  -2  -5  518.01   14.94
   2   2   5  552.57   15.93
   2   2   5  538.19   15.51
  -2   2  -5  533.52   15.37
   2  -2   6  171.80    5.10
   2  -2   6  172.50    5.10
  -2  -2  -6  178.88    5.31
  -2  -2  -6  178.52    5.24
   2   2   6  188.08    5.52
   2   2   6  186.03    5.52
  -2   2  -6  191.98    5.67
  -2   2  -6  184.47    5.38
   2  -2   7 1453.82   41.64
   2  -2   7 1437.53   41.14
  -2  -2  -7 1473.65   42.21
  -2  -2  -7 1475.77   42.28
   2   2   7 1446.74   41.43
   2   2   7 1448.16   41.43
  -2   2  -7 1407.79   40.29
  -2   2  -7 1392.92   39.87
   2  -2   8   26.70    0.99
   2  -2   8   27.69    1.06
  -2   2  -8   31.65    1.13
  -2   2  -8   29.74    1.06
  -2  -2  -9  835.61   24.08
  -2  -2  -9  825.70   23.72
   2   2   9  801.62   23.16
   2   2   9  814.37   23.44
   2  -2  10  347.70   10.13
   2  -2  10  347.98   10.20
  -2  -2 -10  335.45    9.77
  -2  -2 -10  350.11   10.27
   2   2  10  346.35   10.20
   2   2  10  349.89   10.20
  -2   2 -10  355.98   10.41
  -2   2 -10  337.50    9.84
   2  -2  11   25.49    1.06
   2  -2  11   27.48    1.06
  -2  -2 -11   24.22    0.99
  -2  -2 -11   24.79    1.06
   2   2  11   24.08    1.06
   2   2  11   26.63    1.06
  -2   2 -11   26.13    0.99
  -2   2 -11   25.85    1.06
   2  -2  12   12.46    0.64
   2  -2  12   13.03    0.78
   2   2  12   13.74    0.78
   2   2  12   13.74    0.71
  -2   2 -12   12.60    0.71
  -2   2 -12   12.60    0.64
   2  -2  13   21.03    0.99
   2  -2  13   20.96    0.92
  -2  -2 -13   19.26    0.85
  -2  -2 -13   20.89    0.99
   2   2  13   21.53    0.99
   2   2  13   22.87    0.92
  -2   2 -13   21.53    0.99
  -2   2 -13   22.59    0.92
   2  -2  14   51.48    1.77
   2  -2  14   51.69    1.91
  -2  -2 -14   50.42    1.77
  -2  -2 -14   56.79    1.98
   2   2  14   51.13    1.77
   2   2  14   49.07    1.77
  -2   2 -14   50.70    1.77
  -2   2 -14   54.74    1.91
   2  -2  15   11.26    0.64
   2  -2  15   12.32    0.78
  -2  -2 -15   11.76    0.71
  -2  -2 -15   11.40    0.64
   2   2  15    9.35    0.57
   2   2  15    8.43    0.64
  -2   2 -15    9.84    0.71
  -2   2 -15    8.50    0.57
   2  -2  16   39.37    1.49
   2  -2  16   36.33    1.49
  -2  -2 -16   36.89    1.42
   2   2  16   41.36    1.63
  -2   2 -16   40.65    1.56
  -2   2 -16   41.36    1.56
  -2  -2 -17   60.76    2.20
  -2  -2 -17   59.41    2.05
   2   2  17   62.10    2.27
   2   2  17   63.17    2.12
   2  -2  18   19.54    0.99
   2  -2  18   17.70    1.06
  -2  -2 -18   19.05    0.92
  -2  -2 -18   20.32    1.06
   2   2  18   19.83    0.92
   2   2  18   17.63    1.06
  -2   2 -18   19.26    1.06
  -2   2 -18   18.20    0.92
   2  -2  19    3.05    0.50
   2  -2  19    2.90    0.57
  -2  -2 -19    4.46    0.57
  -2  -2 -19    2.83    0.42
   2   2  19    1.98    0.42
   2   2  19    1.56    0.50
  -2   2 -19    1.42    0.50
  -2   2 -19    2.27    0.42
   2  -2  20    1.63    0.57
   2  -2  20    1.42    0.42
  -2  -2 -20    0.92    0.50
  -2  -2 -20    0.78    0.35
   2   2  20    2.05    0.57
   2   2  20    1.63    0.42
  -2   2 -20    0.50    0.42
  -2   2 -20    1.70    0.42
   2  -2  21    0.35    0.42
   2  -2  21    1.13    0.57
  -2  -2 -21   -0.50    0.35
  -2  -2 -21   -0.42    0.50
   2   2  21    1.20    0.57
   2   2  21    0.50    0.42
  -2   2 -21    1.13    0.42
  -2   2 -21   -0.42    0.50
   2  -2  22    3.40    0.71
   2  -2  22    2.76    0.50
  -2  -2 -22    2.34    0.50
  -2  -2 -22    3.26    0.64
   2   2  22    2.69    0.50
   2   2  22    3.12    0.64
  -2   2 -22    2.83    0.50
  -2   2 -22    2.20    0.57
   2  -2  23    1.35    0.64
  -2  -2 -23    0.92    0.42
  -2  -2 -23    1.13    0.50
   2   2  23    0.64    0.42
   2   2  23    1.20    0.57
  -2   2 -23    0.35    0.42
   2  -2  24    1.98    0.57
   2  -2  24    3.19    0.71
  -2  -2 -24    3.68    0.64
  -2  -2 -24    3.12    0.57
   2   2  24    3.05    0.71
   2   2  24    2.41    0.57
  -2   2 -24    3.97    0.57
  -2   2 -24    3.19    0.64
   2  -2  25   -0.07    0.50
   2  -2  25    0.28    0.64
  -2  -2 -25   -0.07    0.50
  -2  -2 -25    0.57    0.42
  -2   2 -25    0.21    0.42
  -2   2 -25    0.07    0.57
   2  -2  26    0.57    0.64
   2  -2  26    1.20    0.50
  -2  -2 -26   -0.28    0.50
  -2  -2 -26    0.35    0.42
   2   2  26    0.78    0.64
   2   2  26    0.78    0.50
  -2   2 -26    0.64    0.42
  -2   2 -26   -0.64    0.50
   2  -2  27    4.60    0.71
   2  -2  27    4.53    0.64
  -2  -2 -27    5.03    0.71
  -2  -2 -27    4.18    0.64
   2   2  27    3.40    0.71
   2   2  27    5.24    0.64
  -2   2 -27    4.11    0.64
  -2   2 -27    4.04    0.71
  -2  -3  28    1.35    0.57
  -2  -3  28    0.92    0.57
   2   3 -28    0.28    0.64
   2   3 -28    0.57    0.50
   2  -3 -27    0.42    0.57
   2  -3 -27    0.85    0.42
  -2  -3  27    0.64    0.50
  -2  -3  27    0.57    0.57
   2   3 -27    0.99    0.57
   2   3 -27    0.71    0.42
  -2   3  27    0.35    0.50
  -2   3  27    0.92    0.57
   2  -3 -26    1.91    0.50
   2  -3 -26    1.42    0.64
  -2  -3  26    1.06    0.57
  -2  -3  26   -0.28    0.50
   2   3 -26    0.71    0.57
   2   3 -26    0.71    0.42
  -2   3  26    0.85    0.42
  -2   3  26    0.14    0.57
   2  -3 -25    1.49    0.50
   2  -3 -25    1.63    0.64
  -2  -3  25    1.63    0.57
  -2  -3  25    1.63    0.50
   2   3 -25    1.13    0.42
   2   3 -25    1.35    0.57
  -2   3  25    3.19    0.50
  -2   3  25    1.49    0.57
   2  -3 -24    0.35    0.42
   2  -3 -24    1.42    0.57
  -2   3  24    0.71    0.42
  -2   3  24   -0.42    0.57
  -2  -3  23    1.13    0.57
  -2  -3  23    0.85    0.42
   2   3 -23    1.42    0.42
   2   3 -23    0.57    0.57
   2  -3 -22    2.20    0.57
   2  -3 -22    2.27    0.42
  -2  -3  22    1.98    0.50
  -2  -3  22    3.12    0.64
   2   3 -22    2.69    0.50
   2   3 -22    3.19    0.64
  -2   3  22    2.69    0.64
  -2   3  22    1.91    0.50
   2  -3 -21   -0.14    0.35
   2  -3 -21    0.42    0.50
  -2  -3  21    0.21    0.42
  -2  -3  21    0.28    0.57
   2   3 -21    0.42    0.35
   2   3 -21    0.64    0.50
  -2   3  21    0.71    0.42
  -2   3  21    0.21    0.50
   2  -3 -20   16.78    0.85
   2  -3 -20   16.57    0.99
  -2  -3  20   15.08    0.85
  -2  -3  20   14.52    0.99
   2   3 -20   15.44    0.85
   2   3 -20   15.86    0.99
  -2   3  20   14.87    0.78
  -2   3  20   14.09    0.92
  -2  -3  19    0.99    0.35
  -2  -3  19   -0.07    0.42
   2   3 -19   -0.50    0.42
   2   3 -19    0.78    0.35
  -2   3  19    0.92    0.50
  -2   3  19   -0.35    0.28
   2  -3 -18    2.62    0.42
   2  -3 -18    2.83    0.57
  -2   3  18    3.47    0.42
  -2   3  18    3.26    0.57
   2  -3 -17    2.90    0.42
   2  -3 -17    2.12    0.50
  -2  -3  17    2.76    0.50
  -2  -3  17    2.34    0.35
   2   3 -17    2.90    0.35
   2   3 -17    3.19    0.50
  -2   3  17    2.41    0.57
  -2   3  17    2.62    0.42
   2  -3 -16   30.38    1.13
   2  -3 -16   30.31    1.27
  -2  -3  16   30.17    1.20
  -2  -3  16   31.16    1.35
   2   3 -16   28.25    1.20
   2   3 -16   27.33    1.06
  -2   3  16   27.97    1.13
  -2   3  16   31.30    1.35
   2  -3 -15    1.77    0.28
   2  -3 -15    1.27    0.42
  -2  -3  15    0.99    0.28
  -2  -3  15    1.27    0.42
   2   3 -15    1.27    0.28
   2   3 -15    2.27    0.42
  -2   3  15    1.56    0.35
  -2   3  15    1.98    0.42
   2  -3 -14    3.12    0.42
   2  -3 -14    2.69    0.35
  -2  -3  14    3.40    0.50
  -2  -3  14    2.76    0.35
   2   3 -14    2.90    0.35
   2   3 -14    3.40    0.42
  -2   3  14    3.47    0.50
  -2   3  14    2.48    0.35
   2  -3 -13   12.46    0.64
   2  -3 -13   12.82    0.71
  -2  -3  13   12.25    0.64
  -2  -3  13   12.46    0.78
   2   3 -13   15.23    0.78
   2   3 -13   14.80    0.64
  -2   3  13   13.10    0.64
  -2   3  13   14.09    0.78
   2  -3 -12   17.35    0.85
   2  -3 -12   16.92    0.71
  -2  -3  12   16.71    0.71
  -2  -3  12   17.77    0.85
   2   3 -12   16.36    0.78
   2   3 -12   15.72    0.71
  -2   3  12   15.23    0.71
  -2   3  12   16.57    0.85
   2  -3 -11  237.44    7.08
   2  -3 -11  243.67    7.15
  -2  -3  11  234.40    7.01
  -2  -3  11  236.31    6.94
   2   3 -11  241.48    7.15
   2   3 -11  240.70    7.08
  -2   3  11  242.11    7.15
  -2   3  11  233.90    7.01
   2  -3 -10   18.06    0.85
   2  -3 -10   18.13    0.71
  -2   3  10   14.73    0.78
  -2   3  10   14.80    0.64
   2  -3  -9   66.07    2.05
   2  -3  -9   69.96    2.27
  -2  -3   9   64.37    2.12
  -2  -3   9   67.06    2.05
   2   3  -9   67.49    2.12
   2   3  -9   67.49    2.20
  -2   3   9   66.71    2.20
  -2   3   9   67.42    2.12
   2  -3  -8   70.81    2.20
  -2  -3   8   72.58    2.34
  -2  -3   8   73.65    2.27
   2   3  -8   70.32    2.20
   2   3  -8   72.66    2.20
  -2   3   8   68.55    2.20
  -2   3   8   74.92    2.34
   2  -3  -7  207.63    6.09
   2  -3  -7  218.18    6.44
  -2  -3   7  216.76    6.37
  -2  -3   7  210.18    6.09
   2   3  -7  209.12    6.09
   2   3  -7  212.44    6.23
  -2   3   7  217.12    6.44
  -2   3   7  215.06    6.30
   2  -3  -6   29.18    1.06
   2  -3  -6   28.04    0.92
  -2  -3   6   29.32    0.99
  -2  -3   6   29.46    1.06
   2   3  -6   26.34    0.92
   2   3  -6   27.41    0.92
  -2   3   6   25.85    0.85
  -2   3   6   25.78    0.99
   2  -3  -5 1305.82   37.32
   2  -3  -5 1350.43   38.66
  -2  -3   5 1359.64   38.95
  -2  -3   5 1284.57   36.68
   2   3  -5 1331.31   38.10
   2   3  -5 1347.60   38.52
  -2   3   5 1348.31   38.59
  -2   3   5 1347.60   38.59
   2  -3  -4  221.37    6.44
   2  -3  -4  214.71    6.23
  -2  -3   4  206.92    6.02
  -2  -3   4  211.31    6.09
   2   3  -4  205.15    5.95
   2   3  -4  202.25    5.88
  -2   3   4  212.37    6.23
  -2   3   4  215.13    6.23
[truncated: 2,609,975 more chars]
