# Supplementary material for: Solvent‐Triggered Aggregation‐Induced Reversal and Enhancement of Circularly Polarized Luminescence in Chiral Salen Metalla‐Macrocycles
Source: Small. 2025 May 9;21(37):2500751. doi: 10.1002/smll.202500751 (PMC12444834; doi:10.1002/smll.202500751)
Supplement: Supplementary file 3 — Supporting Information [file SMLL-21-2500751-s002.cif]

data_qy3ep_sq
# start Validation Reply Form
_vrf_PLAT094_qy3ep_sq
;
PROBLEM: Ratio of Maximum / Minimum Residual Density ....       5.88 Report
RESPONSE: Maxima of residual density are located near Zinc ions and were
not fully absorbed by refinement of anisotropic displacement parameters. They
might originate from higher order harmonics, which we cannot refine at the
experimental resolution reached. 
;
_vrf_PLAT250_qy3ep_sq
;
PROBLEM: Large U3/U1 Ratio for Average U(i,j) Tensor ....        6.0 Note  
RESPONSE: The crystals are extremely volatile due to loss of solvent. Although
the solvent loss was avoided by fast flash cooling of the mounted crystals in
liquid nitrogen, a partial loss of solvent is reflected by a predominant
direction of the ADPs. 
;
# end Validation Reply Form

_publ_section_references
;
Sheldrick, G.M. (2015). Acta Cryst. A71, 3-8.
Sheldrick, G.M. (2015). Acta Cryst. C71, 3-8.
;
_audit_contact_author_address
;
Faculty of Chemistry and Chemical Biology
TU Dortmund University
Otto-Hahn-Str. 6
44227 Dortmund
Germany
;
_audit_contact_author_email       julian.holstein@tu-dortmund.de
_audit_contact_author_name        'Julian J. Holstein'
_audit_contact_author_phone       '+49 231 755 3426'
_publ_contact_author_id_orcid     0000-0002-8385-7805
_audit_creation_method
;
FinalCif by Daniel Kratzert, Freiburg 2019,
https://github.com/dkratzert/FinalCif
;
_shelx_SHELXL_version_number      '2014/7'
_chemical_name_systematic         ?
_chemical_name_common             ?
_chemical_formula_sum             'C222 H166 N10 O10 Zn4'
_chemical_formula_moiety          ?
_chemical_formula_weight          3395.12
_chemical_melting_point           ?
_chemical_absolute_configuration  ad
_space_group_crystal_system       monoclinic
_space_group_IT_number            5
_space_group_name_H-M_alt         'C 2'
_space_group_name_Hall            'C 2y'
_shelx_space_group_comment
;
The symmetry employed for this shelxl refinement is uniquely defined
by the following loop, which should always be used as a source of
symmetry information in preference to the above space-group names.
They are only intended as comments.
;

loop_
_space_group_symop_operation_xyz
'x, y, z'
'-x, y, -z'
'x+1/2, y+1/2, z'
'-x+1/2, y+1/2, -z'

_cell_length_a                    11.2740(18)
_cell_length_b                    34.462(4)
_cell_length_c                    13.8390(15)
_cell_angle_alpha                 90
_cell_angle_beta                  99.85(2)
_cell_angle_gamma                 90
_cell_volume                      5297.6(12)
_cell_formula_units_Z             1
_cell_measurement_temperature     100(2)
_cell_measurement_reflns_used     33380
_cell_measurement_theta_min       0.0425
_cell_measurement_theta_max       26.180
_exptl_crystal_description        plate
_exptl_crystal_colour             colourless
_exptl_crystal_recrystallization_method ?
_exptl_crystal_density_meas       ?
_exptl_crystal_density_method     ?
_exptl_crystal_density_diffrn     1.064
_exptl_crystal_F_000              1768
_exptl_crystal_size_max           0.100
_exptl_crystal_size_mid           0.100
_exptl_crystal_size_min           0.005
_exptl_absorpt_coefficient_mu     0.462
_exptl_absorpt_correction_type    none
_exptl_absorpt_correction_T_min   ?
_exptl_absorpt_correction_T_max   ?
_exptl_absorpt_process_details    ?
_exptl_absorpt_special_details    ?
_shelx_estimated_absorpt_T_min    0.955
_shelx_estimated_absorpt_T_max    0.998
_exptl_transmission_factor_min    ?
_exptl_transmission_factor_max    ?
_exptl_special_details            ?
_diffrn_ambient_temperature       100(2)
_diffrn_ambient_environment       ?
_diffrn_radiation_type            synchrotron
_diffrn_radiation_wavelength      0.6888
_diffrn_radiation_monochromator   'double crystal monochromator (Si-111 and Si-113 reflections)'
_olex2_diffrn_ambient_temperature_device ?
_diffrn_radiation_probe           ?
_diffrn_source                    'P11@PETRA III, DESY, Hamburg, Germany'
_diffrn_source_type               ?
_diffrn_source_voltage            ?
_diffrn_source_current            ?
_diffrn_detector                  ?
_diffrn_detector_type             ?
_diffrn_detector_area_resol_mean  ?
_diffrn_measurement_device        ?
_diffrn_measurement_device_type
;
Eiger 2X 16M, High Precision 1-Axis Goniostat with Sta\"ubli sample changing
robot
;
_diffrn_measurement_method        '360\deg \p scan'
_diffrn_measurement_specimen_support ?
_diffrn_reflns_number             33380
_diffrn_reflns_av_unetI/netI      0.0425
_diffrn_reflns_av_R_equivalents   0.0452
_diffrn_reflns_theta_min          1.145
_diffrn_reflns_theta_max          26.180
_diffrn_reflns_theta_full         24.411
_diffrn_reflns_limit_h_min        -14
_diffrn_reflns_limit_h_max        14
_diffrn_reflns_limit_k_min        -44
_diffrn_reflns_limit_k_max        44
_diffrn_reflns_limit_l_min        -17
_diffrn_reflns_limit_l_max        17
_diffrn_measured_fraction_theta_max 0.898
_diffrn_measured_fraction_theta_full 0.972
_diffrn_reflns_Laue_measured_fraction_max 0.898
_diffrn_reflns_Laue_measured_fraction_full 0.972
_diffrn_reflns_point_group_measured_fraction_max 0.879
_diffrn_reflns_point_group_measured_fraction_full 0.961
_reflns_number_total              10280
_reflns_number_gt                 6098
_reflns_threshold_expression      'I > 2\s(I)'
_reflns_Friedel_coverage          0.925
_reflns_Friedel_fraction_max      0.860
_reflns_Friedel_fraction_full     0.951
_reflns_special_details
;
 Reflections were merged by SHELXL according to the crystal
 class for the calculation of statistics and refinement.
 
 Structure factors included contributions from the .fab file.
 
 _reflns_Friedel_fraction is defined as the number of unique
 Friedel pairs measured divided by the number that would be
 possible theoretically, ignoring centric projections and
 systematic absences.
;
_computing_data_collection        'costum designed P11 GUI'
_computing_cell_refinement        'XDS (Kabsch, 2010)'
_computing_data_reduction         'XDS (Kabsch, 2010)'
_computing_structure_solution     'SHELXT (G. Sheldrick)'
_computing_structure_refinement   'SHELXL-2014/7 (Sheldrick, 2014)'
_computing_molecular_graphics     ?
_computing_publication_material   ?
_refine_special_details           ?
_refine_ls_structure_factor_coef  Fsqd
_refine_ls_matrix_type            full
_refine_ls_weighting_scheme       calc
_refine_ls_weighting_details      'w=1/[\s^2^(Fo^2^)+(0.1686P)^2^] where P=(Fo^2^+2Fc^2^)/3'
_atom_sites_solution_primary      direct
_atom_sites_solution_secondary    ?
_atom_sites_solution_hydrogens    geom
_refine_ls_hydrogen_treatment     constr
_refine_ls_number_reflns          10280
_refine_ls_number_parameters      580
_refine_ls_number_restraints      1152
_refine_ls_R_factor_all           0.1040
_refine_ls_R_factor_gt            0.0737
_refine_ls_wR_factor_ref          0.2533
_refine_ls_wR_factor_gt           0.2209
_refine_ls_goodness_of_fit_ref    1.016
_refine_ls_restrained_S_all       1.006
_refine_ls_shift/su_max           0.043
_refine_ls_shift/su_mean          0.001
_refine_diff_density_max          1.265
_refine_diff_density_min          -0.215
_refine_diff_density_rms          0.089
_refine_ls_extinction_method      none
_refine_ls_extinction_coef        .
_refine_ls_abs_structure_Flack    0.152(14)
_refine_ls_abs_structure_details
;
 Flack x determined using 2385 quotients [(I+)-(I-)]/[(I+)+(I-)]
 (Parsons, Flack and Wagner, Acta Cryst. B69 (2013) 249-259).
;

loop_
_atom_type_symbol
_atom_type_description
_atom_type_scat_dispersion_real
_atom_type_scat_dispersion_imag
_atom_type_scat_source
'C' 'C' 0.0032 0.0016 'International Tables Vol C Tables 4.2.6.8 and 6.1.1.4'
'H' 'H' 0.0000 0.0000 'International Tables Vol C Tables 4.2.6.8 and 6.1.1.4'
'N' 'N' 0.0061 0.0032 'International Tables Vol C Tables 4.2.6.8 and 6.1.1.4'
'O' 'O' 0.0106 0.0058 'International Tables Vol C Tables 4.2.6.8 and 6.1.1.4'
'Zn' 'Zn' 0.3033 1.3623 'International Tables Vol C Tables 4.2.6.8 and 6.1.1.4'

_geom_special_details
;
 All esds (except the esd in the dihedral angle between two l.s. planes)
 are estimated using the full covariance matrix.  The cell esds are taken
 into account individually in the estimation of esds in distances, angles
 and torsion angles; correlations between esds in cell parameters are only
 used when they are defined by crystal symmetry.  An approximate (isotropic)
 treatment of cell esds is used for estimating esds involving l.s. planes.
;

loop_
_atom_site_label
_atom_site_type_symbol
_atom_site_fract_x
_atom_site_fract_y
_atom_site_fract_z
_atom_site_U_iso_or_equiv
_atom_site_adp_type
_atom_site_occupancy
_atom_site_site_symmetry_order
_atom_site_calc_flag
_atom_site_refinement_flags_posn
_atom_site_refinement_flags_adp
_atom_site_refinement_flags_occupancy
_atom_site_disorder_assembly
_atom_site_disorder_group
Zn1_1 Zn 0.68652(10) 0.49835(4) 0.49634(4) 0.1112(5) Uani 1 1 d . . . . .
C1_3 C 0.9069(18) 0.5308(6) 0.5194(13) 0.117(4) Uani 0.5 1 d D U P A -1
H1_3 H 0.9078 0.5349 0.5875 0.141 Uiso 0.5 1 calc R U P A -1
O2_3 O 0.8594(11) 0.5006(6) 0.5011(6) 0.111(3) Uani 0.5 1 d D U P A -1
N3_3 N 0.9641(14) 0.5644(4) 0.4859(10) 0.113(4) Uani 0.5 1 d D U P A -1
C4_3 C 1.024(2) 0.5999(4) 0.5258(13) 0.124(6) Uani 0.5 1 d D U P A -1
H4A_3 H 1.0497 0.6148 0.4728 0.186 Uiso 0.5 1 calc R U P A -1
H4B_3 H 0.9678 0.6155 0.5565 0.186 Uiso 0.5 1 calc R U P A -1
H4C_3 H 1.0943 0.5932 0.5750 0.186 Uiso 0.5 1 calc R U P A -1
C5_3 C 0.966(3) 0.5585(7) 0.3780(12) 0.153(8) Uani 0.5 1 d D U P A -1
H5A_3 H 1.0044 0.5809 0.3524 0.229 Uiso 0.5 1 calc R U P A -1
H5B_3 H 1.0113 0.5349 0.3689 0.229 Uiso 0.5 1 calc R U P A -1
H5C_3 H 0.8832 0.5559 0.3426 0.229 Uiso 0.5 1 calc R U P A -1
N1_2 N 0.6628(9) 0.5353(2) 0.6089(4) 0.110(2) Uani 1 1 d D U . . .
C2_2 C 0.6547(10) 0.5726(2) 0.6004(5) 0.103(3) Uani 1 1 d D U . . .
H2_2 H 0.6505 0.5869 0.6584 0.123 Uiso 1 1 calc R U . . .
C3_2 C 0.6515(10) 0.5941(2) 0.5124(5) 0.102(2) Uani 1 1 d D U . . .
C4_2 C 0.6462(11) 0.6345(2) 0.5201(5) 0.112(3) Uani 1 1 d D U . . .
H4_2 H 0.6522 0.6455 0.5837 0.134 Uiso 1 1 calc R U . . .
C5_2 C 0.6329(10) 0.6590(2) 0.4416(5) 0.104(3) Uani 1 1 d D U . . .
H5_2 H 0.6311 0.6863 0.4509 0.125 Uiso 1 1 calc R U . . .
C6_2 C 0.6221(9) 0.6433(2) 0.3473(4) 0.100(2) Uani 1 1 d D U . . .
C7_2 C 0.6258(10) 0.6035(2) 0.3362(5) 0.106(3) Uani 1 1 d D U . . .
H7_2 H 0.6164 0.5931 0.2717 0.127 Uiso 1 1 calc R U . . .
C8_2 C 0.6430(10) 0.5772(2) 0.4168(5) 0.102(2) Uani 1 1 d D U . . .
O9_2 O 0.6447(7) 0.54053(17) 0.3990(3) 0.105(2) Uani 1 1 d D U . . .
C10_2 C 0.5961(9) 0.6684(2) 0.2591(4) 0.105(3) Uani 1 1 d D U . . .
C11_2 C 0.5204(9) 0.7002(2) 0.2588(5) 0.105(3) Uani 1 1 d D U . . .
H11_2 H 0.4874 0.7060 0.3159 0.127 Uiso 1 1 calc R U . . .
C12_2 C 0.4925(9) 0.7234(2) 0.1772(5) 0.105(3) Uani 1 1 d D U . . .
H12_2 H 0.4426 0.7455 0.1799 0.126 Uiso 1 1 calc R U . . .
C13_2 C 0.5355(9) 0.7155(2) 0.0908(5) 0.097(2) Uani 1 1 d D U . . .
C14_2 C 0.6092(9) 0.6833(2) 0.0903(5) 0.101(2) Uani 1 1 d D U . . .
H14_2 H 0.6399 0.6772 0.0323 0.121 Uiso 1 1 calc R U . . .
C15_2 C 0.6393(9) 0.6598(2) 0.1728(5) 0.105(3) Uani 1 1 d D U . . .
H15_2 H 0.6897 0.6379 0.1704 0.126 Uiso 1 1 calc R U . . .
C16_2 C 0.5000 0.7390(3) 0.0000 0.097(3) Uani 1 2 d DS TU P . .
C17_2 C 0.5000 0.7781(3) 0.0000 0.094(3) Uani 1 2 d DS TU P . .
C18_2 C 0.5405(8) 0.8023(2) 0.0898(5) 0.099(2) Uani 1 1 d D U . . .
C19_2 C 0.6591(9) 0.8000(3) 0.1406(6) 0.110(3) Uani 1 1 d D U . . .
H19_2 H 0.7149 0.7827 0.1193 0.132 Uiso 1 1 calc R U . . .
C20_2 C 0.6938(10) 0.8233(3) 0.2218(7) 0.123(3) Uani 1 1 d D U . . .
H20_2 H 0.7747 0.8224 0.2552 0.148 Uiso 1 1 calc R U . . .
C21_2 C 0.6121(11) 0.8480(3) 0.2556(7) 0.130(3) Uani 1 1 d D U . . .
H21_2 H 0.6356 0.8627 0.3138 0.155 Uiso 1 1 calc R U . . .
C22_2 C 0.4964(11) 0.8509(3) 0.2032(6) 0.122(3) Uani 1 1 d D U . . .
H22_2 H 0.4404 0.8682 0.2242 0.146 Uiso 1 1 calc R U . . .
C23_2 C 0.4626(9) 0.8286(3) 0.1201(6) 0.111(3) Uani 1 1 d D U . . .
H23_2 H 0.3839 0.8314 0.0832 0.133 Uiso 1 1 calc R U . . .
C74_2 C 0.5000 0.2578(3) 0.0000 0.121(4) Uani 1 2 d DS TU P . .
C75_2 C 0.5000 0.2183(3) 0.0000 0.124(4) Uani 1 2 d DS TU P . .
C82_2 C 0.5400(10) 0.1949(2) 0.0904(6) 0.122(3) Uani 1 1 d D U . . .
C83_2 C 0.4568(11) 0.1716(3) 0.1272(6) 0.135(3) Uani 1 1 d D U . . .
H83_2 H 0.3760 0.1703 0.0937 0.162 Uiso 1 1 calc R U . . .
C84_2 C 0.4914(12) 0.1503(3) 0.2124(6) 0.141(4) Uani 1 1 d D U . . .
H84_2 H 0.4336 0.1352 0.2384 0.169 Uiso 1 1 calc R U . . .
C85_2 C 0.6083(11) 0.1509(3) 0.2590(6) 0.136(3) Uani 1 1 d D U . . .
H85_2 H 0.6322 0.1356 0.3162 0.163 Uiso 1 1 calc R U . . .
C86_2 C 0.6923(12) 0.1736(3) 0.2232(7) 0.140(4) Uani 1 1 d D U . . .
H86_2 H 0.7739 0.1738 0.2552 0.168 Uiso 1 1 calc R U . . .
C87_2 C 0.6563(10) 0.1963(3) 0.1398(6) 0.130(3) Uani 1 1 d D U . . .
H87_2 H 0.7129 0.2129 0.1170 0.156 Uiso 1 1 calc R U . . .
C88_2 C 0.5314(10) 0.2813(2) 0.0913(5) 0.114(3) Uani 1 1 d D U . . .
C89_2 C 0.4848(10) 0.2735(2) 0.1757(5) 0.118(3) Uani 1 1 d D U . . .
H89_2 H 0.4313 0.2523 0.1770 0.142 Uiso 1 1 calc R U . . .
C90_2 C 0.5161(10) 0.2965(2) 0.2580(5) 0.122(3) Uani 1 1 d D U . . .
H90_2 H 0.4858 0.2901 0.3160 0.146 Uiso 1 1 calc R U . . .
C91_2 C 0.5910(9) 0.3289(2) 0.2587(4) 0.110(3) Uani 1 1 d D U . . .
C92_2 C 0.6369(11) 0.3360(2) 0.1740(5) 0.119(3) Uani 1 1 d D U . . .
H92_2 H 0.6897 0.3574 0.1727 0.143 Uiso 1 1 calc R U . . .
C93_2 C 0.6092(11) 0.3132(2) 0.0912(6) 0.126(3) Uani 1 1 d D U . . .
H93_2 H 0.6426 0.3190 0.0344 0.151 Uiso 1 1 calc R U . . .
C94_2 C 0.6174(10) 0.3538(2) 0.3473(5) 0.112(3) Uani 1 1 d D U . . .
C95_2 C 0.6320(11) 0.3372(2) 0.4399(5) 0.117(3) Uani 1 1 d D U . . .
H95_2 H 0.6299 0.3098 0.4471 0.141 Uiso 1 1 calc R U . . .
C96_2 C 0.6495(11) 0.3610(2) 0.5214(5) 0.115(3) Uani 1 1 d D U . . .
H96_2 H 0.6578 0.3496 0.5847 0.138 Uiso 1 1 calc R U . . .
C97_2 C 0.6555(11) 0.4014(2) 0.5133(5) 0.120(3) Uani 1 1 d D U . . .
C98_2 C 0.6439(11) 0.4189(3) 0.4202(5) 0.128(3) Uani 1 1 d D U . . .
C99_2 C 0.6268(11) 0.3940(2) 0.3388(5) 0.119(3) Uani 1 1 d D U . . .
H99_2 H 0.6214 0.4050 0.2752 0.142 Uiso 1 1 calc R U . . .
O100_2 O 0.6414(9) 0.4571(2) 0.4044(4) 0.143(3) Uani 1 1 d D U . . .
C101_2 C 0.6765(11) 0.4232(2) 0.6067(5) 0.114(3) Uani 1 1 d D U . . .
H101_2 H 0.6789 0.4087 0.6654 0.137 Uiso 1 1 calc R U . . .
N102_2 N 0.6917(9) 0.45955(19) 0.6150(4) 0.115(3) Uani 1 1 d D U . . .
C103_2 C 0.7237(10) 0.4791(2) 0.7094(4) 0.122(3) Uani 1 1 d D U . . .
H103_2 H 0.8110 0.4859 0.7163 0.146 Uiso 1 1 calc R U . . .
C104_2 C 0.7110(10) 0.4542(2) 0.7976(4) 0.127(3) Uani 1 1 d D U . . .
C105_2 C 0.8141(11) 0.4379(3) 0.8514(5) 0.147(3) Uani 1 1 d D U . . .
H105_2 H 0.8906 0.4437 0.8349 0.176 Uiso 1 1 calc R U . . .
C106_2 C 0.8062(14) 0.4127(3) 0.9297(7) 0.167(4) Uani 1 1 d D U . . .
H106_2 H 0.8759 0.4010 0.9667 0.201 Uiso 1 1 calc R U . . .
C107_2 C 0.6917(13) 0.4055(3) 0.9511(6) 0.162(4) Uani 1 1 d D U . . .
H107_2 H 0.6840 0.3891 1.0048 0.194 Uiso 1 1 calc R U . . .
C108_2 C 0.5913(13) 0.4213(3) 0.8981(6) 0.161(4) Uani 1 1 d D U . . .
H108_2 H 0.5149 0.4153 0.9143 0.193 Uiso 1 1 calc R U . . .
C109_2 C 0.5988(11) 0.4463(3) 0.8195(6) 0.148(3) Uani 1 1 d D U . . .
H109_2 H 0.5284 0.4574 0.7823 0.178 Uiso 1 1 calc R U . . .
C110_2 C 0.6557(10) 0.5172(2) 0.7043(4) 0.119(3) Uani 1 1 d D U . . .
H110_2 H 0.5691 0.5106 0.7032 0.143 Uiso 1 1 calc R U . . .
C111_2 C 0.6939(9) 0.5428(2) 0.7939(5) 0.117(3) Uani 1 1 d D U . . .
C112_2 C 0.6118(10) 0.5553(3) 0.8503(6) 0.137(3) Uani 1 1 d D U . . .
H112_2 H 0.5300 0.5475 0.8340 0.164 Uiso 1 1 calc R U . . .
C113_2 C 0.6478(12) 0.5796(3) 0.9319(7) 0.153(4) Uani 1 1 d D U . . .
H113_2 H 0.5910 0.5887 0.9699 0.183 Uiso 1 1 calc R U . . .
C114_2 C 0.7669(12) 0.5898(3) 0.9552(7) 0.138(3) Uani 1 1 d D U . . .
H114_2 H 0.7919 0.6060 1.0106 0.166 Uiso 1 1 calc R U . . .
C115_2 C 0.8516(10) 0.5774(3) 0.9008(6) 0.131(3) Uani 1 1 d D U . . .
H115_2 H 0.9339 0.5845 0.9181 0.157 Uiso 1 1 calc R U . . .
C116_2 C 0.8120(9) 0.5542(2) 0.8202(5) 0.117(3) Uani 1 1 d D U . . .
H116_2 H 0.8687 0.5458 0.7812 0.140 Uiso 1 1 calc R U . . .

loop_
_atom_site_aniso_label
_atom_site_aniso_U_11
_atom_site_aniso_U_22
_atom_site_aniso_U_33
_atom_site_aniso_U_23
_atom_site_aniso_U_13
_atom_site_aniso_U_12
Zn1_1 0.2399(12) 0.0527(4) 0.0305(3) 0.0031(4) -0.0064(4) -0.0016(8)
C1_3 0.169(11) 0.120(8) 0.063(7) 0.031(7) 0.019(7) 0.033(8)
O2_3 0.164(8) 0.124(7) 0.046(4) 0.026(7) 0.017(5) 0.024(9)
N3_3 0.196(13) 0.075(6) 0.060(7) 0.020(5) 0.003(7) 0.024(7)
C4_3 0.220(18) 0.073(7) 0.073(12) 0.015(7) 0.011(11) 0.008(9)
C5_3 0.27(2) 0.119(14) 0.068(9) 0.008(8) 0.036(10) -0.032(14)
N1_2 0.218(7) 0.067(4) 0.033(3) 0.004(3) -0.015(3) 0.001(4)
C2_2 0.210(8) 0.055(4) 0.035(3) -0.003(3) -0.004(4) 0.003(4)
C3_2 0.209(7) 0.055(4) 0.033(3) 0.001(3) -0.009(4) 0.003(4)
C4_2 0.237(8) 0.055(4) 0.034(3) -0.004(3) -0.003(4) 0.002(5)
C5_2 0.216(8) 0.046(4) 0.040(3) 0.002(3) -0.008(4) 0.000(4)
C6_2 0.196(7) 0.060(4) 0.035(3) 0.002(3) -0.002(4) 0.006(4)
C7_2 0.216(8) 0.060(4) 0.033(3) 0.005(3) -0.006(4) 0.005(4)
C8_2 0.212(7) 0.055(4) 0.031(3) 0.001(3) -0.002(4) 0.002(4)
O9_2 0.226(6) 0.055(3) 0.024(2) 0.005(2) -0.009(3) 0.003(4)
C10_2 0.203(7) 0.063(4) 0.038(3) 0.006(3) -0.010(4) 0.000(4)
C11_2 0.209(7) 0.062(4) 0.037(3) -0.001(3) -0.004(4) 0.000(4)
C12_2 0.202(7) 0.059(4) 0.045(3) 0.004(3) -0.005(4) 0.006(5)
C13_2 0.182(7) 0.061(4) 0.037(3) 0.002(3) -0.010(4) 0.000(4)
C14_2 0.204(7) 0.060(4) 0.030(3) 0.001(3) -0.005(4) 0.006(4)
C15_2 0.201(7) 0.065(5) 0.039(3) 0.006(3) -0.008(4) 0.000(5)
C16_2 0.181(8) 0.062(5) 0.037(4) 0.000 -0.015(5) 0.000
C17_2 0.176(8) 0.063(5) 0.032(4) 0.000 -0.014(5) 0.000
C18_2 0.189(6) 0.062(4) 0.036(3) 0.003(3) -0.010(4) 0.005(4)
C19_2 0.185(7) 0.076(5) 0.056(4) -0.017(4) -0.016(4) 0.009(5)
C20_2 0.198(7) 0.089(6) 0.068(5) -0.025(5) -0.019(5) 0.009(5)
C21_2 0.206(8) 0.088(6) 0.079(5) -0.028(5) -0.021(5) 0.005(5)
C22_2 0.195(8) 0.090(6) 0.066(5) -0.015(4) -0.019(5) 0.016(5)
C23_2 0.186(7) 0.082(5) 0.052(4) -0.001(4) -0.012(4) 0.017(5)
C74_2 0.260(10) 0.053(5) 0.034(4) 0.000 -0.016(6) 0.000
C75_2 0.259(11) 0.056(5) 0.047(5) 0.000 -0.002(6) 0.000
C82_2 0.258(8) 0.045(4) 0.048(4) 0.001(3) -0.017(5) 0.003(4)
C83_2 0.261(9) 0.066(5) 0.058(4) 0.022(4) -0.029(5) -0.005(5)
C84_2 0.269(9) 0.077(5) 0.058(5) 0.025(4) -0.025(5) -0.010(6)
C85_2 0.261(9) 0.076(5) 0.051(4) 0.018(4) -0.026(5) -0.008(6)
C86_2 0.263(9) 0.079(6) 0.065(5) 0.018(5) -0.008(6) -0.003(6)
C87_2 0.261(9) 0.062(5) 0.053(4) 0.005(4) -0.016(5) -0.002(5)
C88_2 0.248(8) 0.049(4) 0.031(3) 0.003(3) -0.015(4) 0.000(4)
C89_2 0.249(8) 0.061(5) 0.035(3) 0.009(3) -0.005(4) -0.004(5)
C90_2 0.252(8) 0.060(4) 0.043(4) 0.004(3) -0.001(5) -0.005(5)
C91_2 0.236(7) 0.050(4) 0.031(3) 0.006(3) -0.012(4) 0.002(4)
C92_2 0.249(9) 0.058(4) 0.037(3) 0.002(3) -0.011(4) -0.010(5)
C93_2 0.262(9) 0.060(4) 0.045(4) 0.001(4) -0.004(5) -0.008(5)
C94_2 0.231(8) 0.057(4) 0.036(3) -0.004(3) -0.012(4) 0.000(4)
C95_2 0.238(9) 0.070(5) 0.033(3) 0.000(3) -0.011(4) -0.001(5)
C96_2 0.233(8) 0.069(4) 0.030(3) 0.002(3) -0.016(4) -0.002(5)
C97_2 0.245(8) 0.065(4) 0.034(3) 0.000(3) -0.019(4) -0.004(5)
C98_2 0.276(8) 0.060(4) 0.032(3) -0.001(3) -0.017(4) -0.005(5)
C99_2 0.250(9) 0.062(4) 0.032(3) 0.004(3) -0.010(4) -0.009(5)
O100_2 0.322(9) 0.057(4) 0.037(3) 0.002(3) -0.009(4) -0.005(5)
C101_2 0.241(8) 0.063(4) 0.025(3) 0.004(3) -0.011(4) -0.010(5)
N102_2 0.249(7) 0.055(3) 0.029(3) 0.002(3) -0.007(4) -0.013(4)
C103_2 0.276(8) 0.055(3) 0.024(3) 0.000(3) -0.005(4) -0.008(4)
C104_2 0.304(8) 0.048(4) 0.020(3) 0.002(3) 0.005(4) -0.015(5)
C105_2 0.324(9) 0.069(4) 0.035(3) 0.009(4) -0.006(5) 0.000(5)
C106_2 0.351(11) 0.080(6) 0.056(5) 0.009(4) -0.010(6) -0.013(7)
C107_2 0.354(11) 0.079(5) 0.041(4) 0.003(4) -0.002(6) -0.032(7)
C108_2 0.336(10) 0.093(6) 0.048(4) 0.001(4) 0.016(5) -0.043(6)
C109_2 0.311(9) 0.083(5) 0.044(4) 0.005(4) 0.013(5) -0.038(6)
C110_2 0.250(7) 0.063(3) 0.033(3) 0.008(3) -0.010(4) -0.003(4)
C111_2 0.231(7) 0.067(4) 0.042(3) 0.014(3) -0.010(4) 0.009(5)
C112_2 0.245(8) 0.095(6) 0.062(4) -0.009(4) 0.003(5) 0.009(6)
C113_2 0.264(9) 0.106(7) 0.078(5) -0.014(5) -0.001(6) 0.014(6)
C114_2 0.262(9) 0.084(6) 0.059(5) -0.009(4) 0.000(5) 0.011(6)
C115_2 0.251(8) 0.079(5) 0.049(4) -0.001(4) -0.010(5) 0.000(5)
C116_2 0.233(7) 0.070(4) 0.037(3) 0.000(3) -0.007(4) 0.003(5)

loop_
_geom_bond_atom_site_label_1
_geom_bond_atom_site_label_2
_geom_bond_distance
_geom_bond_site_symmetry_2
_geom_bond_publ_flag
Zn1_1 O100_2 1.917(7) . ?
Zn1_1 O2_3 1.941(12) . ?
Zn1_1 O9_2 1.983(5) . ?
Zn1_1 N1_2 2.066(7) . ?
Zn1_1 N102_2 2.111(6) . ?
C1_3 O2_3 1.18(2) . ?
C1_3 N3_3 1.44(2) . ?
C1_3 H1_3 0.9500 . ?
N3_3 C4_3 1.460(17) . ?
N3_3 C5_3 1.511(18) . ?
C4_3 H4A_3 0.9800 . ?
C4_3 H4B_3 0.9800 . ?
C4_3 H4C_3 0.9800 . ?
C5_3 H5A_3 0.9800 . ?
C5_3 H5B_3 0.9800 . ?
C5_3 H5C_3 0.9800 . ?
N1_2 C2_2 1.290(10) . ?
N1_2 C110_2 1.474(7) . ?
C2_2 C3_2 1.422(9) . ?
C2_2 H2_2 0.9500 . ?
C3_2 C4_2 1.396(8) . ?
C3_2 C8_2 1.435(9) . ?
C4_2 C5_2 1.363(8) . ?
C4_2 H4_2 0.9500 . ?
C5_2 C6_2 1.398(8) . ?
C5_2 H5_2 0.9500 . ?
C6_2 C7_2 1.382(8) . ?
C6_2 C10_2 1.483(8) . ?
C7_2 C8_2 1.423(9) . ?
C7_2 H7_2 0.9500 . ?
C8_2 O9_2 1.290(9) . ?
C10_2 C11_2 1.389(9) . ?
C10_2 C15_2 1.396(9) . ?
C11_2 C12_2 1.377(8) . ?
C11_2 H11_2 0.9500 . ?
C12_2 C13_2 1.393(9) . ?
C12_2 H12_2 0.9500 . ?
C13_2 C14_2 1.385(9) . ?
C13_2 C16_2 1.492(7) . ?
C14_2 C15_2 1.394(8) . ?
C14_2 H14_2 0.9500 . ?
C15_2 H15_2 0.9500 . ?
C16_2 C17_2 1.345(10) . ?
C16_2 C13_2 1.492(7) 2_655 ?
C17_2 C18_2 1.502(7) . ?
C17_2 C18_2 1.502(7) 2_655 ?
C18_2 C23_2 1.376(10) . ?
C18_2 C19_2 1.402(10) . ?
C19_2 C20_2 1.382(8) . ?
C19_2 H19_2 0.9500 . ?
C20_2 C21_2 1.393(12) . ?
C20_2 H20_2 0.9500 . ?
C21_2 C22_2 1.384(11) . ?
C21_2 H21_2 0.9500 . ?
C22_2 C23_2 1.382(9) . ?
C22_2 H22_2 0.9500 . ?
C23_2 H23_2 0.9500 . ?
C74_2 C75_2 1.364(10) . ?
C74_2 C88_2 1.491(7) 2_655 ?
C74_2 C88_2 1.491(7) . ?
C75_2 C82_2 1.490(8) . ?
C75_2 C82_2 1.490(8) 2_655 ?
C82_2 C87_2 1.372(10) . ?
C82_2 C83_2 1.396(11) . ?
C83_2 C84_2 1.388(8) . ?
C83_2 H83_2 0.9500 . ?
C84_2 C85_2 1.365(12) . ?
C84_2 H84_2 0.9500 . ?
C85_2 C86_2 1.384(12) . ?
C85_2 H85_2 0.9500 . ?
C86_2 C87_2 1.396(9) . ?
C86_2 H86_2 0.9500 . ?
C87_2 H87_2 0.9500 . ?
C88_2 C89_2 1.386(9) . ?
C88_2 C93_2 1.407(10) . ?
C89_2 C90_2 1.384(8) . ?
C89_2 H89_2 0.9500 . ?
C90_2 C91_2 1.398(9) . ?
C90_2 H90_2 0.9500 . ?
C91_2 C92_2 1.381(9) . ?
C91_2 C94_2 1.485(8) . ?
C92_2 C93_2 1.380(8) . ?
C92_2 H92_2 0.9500 . ?
C93_2 H93_2 0.9500 . ?
C94_2 C95_2 1.387(8) . ?
C94_2 C99_2 1.396(8) . ?
C95_2 C96_2 1.380(8) . ?
C95_2 H95_2 0.9500 . ?
C96_2 C97_2 1.400(9) . ?
C96_2 H96_2 0.9500 . ?
C97_2 C98_2 1.407(9) . ?
C97_2 C101_2 1.479(9) . ?
C98_2 O100_2 1.336(10) . ?
C98_2 C99_2 1.402(10) . ?
C99_2 H99_2 0.9500 . ?
C101_2 N102_2 1.267(10) . ?
C101_2 H101_2 0.9500 . ?
N102_2 C103_2 1.459(7) . ?
C103_2 C110_2 1.518(9) . ?
C103_2 C104_2 1.518(7) . ?
C103_2 H103_2 1.0000 . ?
C104_2 C109_2 1.378(11) . ?
C104_2 C105_2 1.388(10) . ?
C105_2 C106_2 1.403(9) . ?
C105_2 H105_2 0.9500 . ?
C106_2 C107_2 1.395(13) . ?
C106_2 H106_2 0.9500 . ?
C107_2 C108_2 1.353(13) . ?
C107_2 H107_2 0.9500 . ?
C108_2 C109_2 1.402(9) . ?
C108_2 H108_2 0.9500 . ?
C109_2 H109_2 0.9500 . ?
C110_2 C111_2 1.521(8) . ?
C110_2 H110_2 1.0000 . ?
C111_2 C116_2 1.377(10) . ?
C111_2 C112_2 1.379(10) . ?
C112_2 C113_2 1.407(9) . ?
C112_2 H112_2 0.9500 . ?
C113_2 C114_2 1.372(13) . ?
C113_2 H113_2 0.9500 . ?
C114_2 C115_2 1.382(13) . ?
C114_2 H114_2 0.9500 . ?
C115_2 C116_2 1.382(8) . ?
C115_2 H115_2 0.9500 . ?
C116_2 H116_2 0.9500 . ?

loop_
_geom_angle_atom_site_label_1
_geom_angle_atom_site_label_2
_geom_angle_atom_site_label_3
_geom_angle
_geom_angle_site_symmetry_1
_geom_angle_site_symmetry_3
_geom_angle_publ_flag
O100_2 Zn1_1 O2_3 101.7(6) . . ?
O100_2 Zn1_1 O9_2 94.99(17) . . ?
O2_3 Zn1_1 O9_2 96.6(5) . . ?
O100_2 Zn1_1 N1_2 154.7(4) . . ?
O2_3 Zn1_1 N1_2 102.0(5) . . ?
O9_2 Zn1_1 N1_2 90.8(2) . . ?
O100_2 Zn1_1 N102_2 90.9(2) . . ?
O2_3 Zn1_1 N102_2 96.0(5) . . ?
O9_2 Zn1_1 N102_2 164.7(4) . . ?
N1_2 Zn1_1 N102_2 78.1(2) . . ?
O2_3 C1_3 N3_3 148.5(19) . . ?
O2_3 C1_3 H1_3 105.7 . . ?
N3_3 C1_3 H1_3 105.7 . . ?
C1_3 O2_3 Zn1_1 117.3(16) . . ?
C1_3 N3_3 C4_3 139.0(16) . . ?
C1_3 N3_3 C5_3 107.1(14) . . ?
C4_3 N3_3 C5_3 113.8(15) . . ?
N3_3 C4_3 H4A_3 109.5 . . ?
N3_3 C4_3 H4B_3 109.5 . . ?
H4A_3 C4_3 H4B_3 109.5 . . ?
N3_3 C4_3 H4C_3 109.5 . . ?
H4A_3 C4_3 H4C_3 109.5 . . ?
H4B_3 C4_3 H4C_3 109.5 . . ?
N3_3 C5_3 H5A_3 109.5 . . ?
N3_3 C5_3 H5B_3 109.5 . . ?
H5A_3 C5_3 H5B_3 109.5 . . ?
N3_3 C5_3 H5C_3 109.5 . . ?
H5A_3 C5_3 H5C_3 109.5 . . ?
H5B_3 C5_3 H5C_3 109.5 . . ?
C2_2 N1_2 C110_2 119.2(7) . . ?
C2_2 N1_2 Zn1_1 124.1(5) . . ?
C110_2 N1_2 Zn1_1 116.6(5) . . ?
N1_2 C2_2 C3_2 126.1(7) . . ?
N1_2 C2_2 H2_2 117.0 . . ?
C3_2 C2_2 H2_2 117.0 . . ?
C4_2 C3_2 C2_2 116.8(6) . . ?
C4_2 C3_2 C8_2 118.5(6) . . ?
C2_2 C3_2 C8_2 124.5(7) . . ?
C5_2 C4_2 C3_2 123.8(7) . . ?
C5_2 C4_2 H4_2 118.1 . . ?
C3_2 C4_2 H4_2 118.1 . . ?
C4_2 C5_2 C6_2 119.0(6) . . ?
C4_2 C5_2 H5_2 120.5 . . ?
C6_2 C5_2 H5_2 120.5 . . ?
C7_2 C6_2 C5_2 119.1(6) . . ?
C7_2 C6_2 C10_2 119.5(6) . . ?
C5_2 C6_2 C10_2 121.2(6) . . ?
C6_2 C7_2 C8_2 123.2(6) . . ?
C6_2 C7_2 H7_2 118.4 . . ?
C8_2 C7_2 H7_2 118.4 . . ?
O9_2 C8_2 C7_2 118.6(6) . . ?
O9_2 C8_2 C3_2 125.0(7) . . ?
C7_2 C8_2 C3_2 116.3(7) . . ?
C8_2 O9_2 Zn1_1 126.9(4) . . ?
C11_2 C10_2 C15_2 117.9(6) . . ?
C11_2 C10_2 C6_2 119.8(7) . . ?
C15_2 C10_2 C6_2 122.2(7) . . ?
C12_2 C11_2 C10_2 121.1(7) . . ?
C12_2 C11_2 H11_2 119.5 . . ?
C10_2 C11_2 H11_2 119.5 . . ?
C11_2 C12_2 C13_2 121.7(7) . . ?
C11_2 C12_2 H12_2 119.2 . . ?
C13_2 C12_2 H12_2 119.2 . . ?
C14_2 C13_2 C12_2 117.4(6) . . ?
C14_2 C13_2 C16_2 120.3(6) . . ?
C12_2 C13_2 C16_2 122.2(6) . . ?
C13_2 C14_2 C15_2 121.5(7) . . ?
C13_2 C14_2 H14_2 119.3 . . ?
C15_2 C14_2 H14_2 119.3 . . ?
C14_2 C15_2 C10_2 120.5(7) . . ?
C14_2 C15_2 H15_2 119.8 . . ?
C10_2 C15_2 H15_2 119.8 . . ?
C17_2 C16_2 C13_2 123.0(4) . . ?
C17_2 C16_2 C13_2 123.0(4) . 2_655 ?
C13_2 C16_2 C13_2 114.0(8) . 2_655 ?
C16_2 C17_2 C18_2 123.8(4) . . ?
C16_2 C17_2 C18_2 123.8(4) . 2_655 ?
C18_2 C17_2 C18_2 112.5(8) . 2_655 ?
C23_2 C18_2 C19_2 119.2(7) . . ?
C23_2 C18_2 C17_2 119.9(7) . . ?
C19_2 C18_2 C17_2 120.8(6) . . ?
C20_2 C19_2 C18_2 119.3(8) . . ?
C20_2 C19_2 H19_2 120.4 . . ?
C18_2 C19_2 H19_2 120.4 . . ?
C19_2 C20_2 C21_2 121.1(9) . . ?
C19_2 C20_2 H20_2 119.5 . . ?
C21_2 C20_2 H20_2 119.5 . . ?
C22_2 C21_2 C20_2 119.1(8) . . ?
C22_2 C21_2 H21_2 120.4 . . ?
C20_2 C21_2 H21_2 120.4 . . ?
C23_2 C22_2 C21_2 119.8(9) . . ?
C23_2 C22_2 H22_2 120.1 . . ?
C21_2 C22_2 H22_2 120.1 . . ?
C18_2 C23_2 C22_2 121.4(8) . . ?
C18_2 C23_2 H23_2 119.3 . . ?
C22_2 C23_2 H23_2 119.3 . . ?
C75_2 C74_2 C88_2 122.8(4) . 2_655 ?
C75_2 C74_2 C88_2 122.8(4) . . ?
C88_2 C74_2 C88_2 114.4(8) 2_655 . ?
C74_2 C75_2 C82_2 122.7(4) . . ?
C74_2 C75_2 C82_2 122.7(4) . 2_655 ?
C82_2 C75_2 C82_2 114.7(9) . 2_655 ?
C87_2 C82_2 C83_2 118.9(7) . . ?
C87_2 C82_2 C75_2 121.7(8) . . ?
C83_2 C82_2 C75_2 119.4(8) . . ?
C84_2 C83_2 C82_2 120.5(9) . . ?
C84_2 C83_2 H83_2 119.8 . . ?
C82_2 C83_2 H83_2 119.8 . . ?
C85_2 C84_2 C83_2 120.1(9) . . ?
C85_2 C84_2 H84_2 120.0 . . ?
C83_2 C84_2 H84_2 120.0 . . ?
C84_2 C85_2 C86_2 120.3(8) . . ?
C84_2 C85_2 H85_2 119.9 . . ?
C86_2 C85_2 H85_2 119.9 . . ?
C85_2 C86_2 C87_2 119.6(10) . . ?
C85_2 C86_2 H86_2 120.2 . . ?
C87_2 C86_2 H86_2 120.2 . . ?
C82_2 C87_2 C86_2 120.7(9) . . ?
C82_2 C87_2 H87_2 119.7 . . ?
C86_2 C87_2 H87_2 119.7 . . ?
C89_2 C88_2 C93_2 118.6(6) . . ?
C89_2 C88_2 C74_2 122.7(7) . . ?
C93_2 C88_2 C74_2 118.7(6) . . ?
C90_2 C89_2 C88_2 120.1(8) . . ?
C90_2 C89_2 H89_2 119.9 . . ?
C88_2 C89_2 H89_2 119.9 . . ?
C89_2 C90_2 C91_2 122.2(7) . . ?
C89_2 C90_2 H90_2 118.9 . . ?
C91_2 C90_2 H90_2 118.9 . . ?
C92_2 C91_2 C90_2 116.7(6) . . ?
C92_2 C91_2 C94_2 123.2(7) . . ?
C90_2 C91_2 C94_2 120.1(7) . . ?
C93_2 C92_2 C91_2 122.6(8) . . ?
C93_2 C92_2 H92_2 118.7 . . ?
C91_2 C92_2 H92_2 118.7 . . ?
C92_2 C93_2 C88_2 119.8(8) . . ?
C92_2 C93_2 H93_2 120.1 . . ?
C88_2 C93_2 H93_2 120.1 . . ?
C95_2 C94_2 C99_2 119.3(6) . . ?
C95_2 C94_2 C91_2 120.0(6) . . ?
C99_2 C94_2 C91_2 120.7(6) . . ?
C96_2 C95_2 C94_2 119.2(7) . . ?
C96_2 C95_2 H95_2 120.4 . . ?
C94_2 C95_2 H95_2 120.4 . . ?
C95_2 C96_2 C97_2 121.8(7) . . ?
C95_2 C96_2 H96_2 119.1 . . ?
C97_2 C96_2 H96_2 119.1 . . ?
C96_2 C97_2 C98_2 120.1(7) . . ?
C96_2 C97_2 C101_2 116.0(6) . . ?
C98_2 C97_2 C101_2 123.9(7) . . ?
O100_2 C98_2 C99_2 118.4(7) . . ?
O100_2 C98_2 C97_2 124.7(7) . . ?
C99_2 C98_2 C97_2 116.9(7) . . ?
C94_2 C99_2 C98_2 122.7(7) . . ?
C94_2 C99_2 H99_2 118.6 . . ?
C98_2 C99_2 H99_2 118.6 . . ?
C98_2 O100_2 Zn1_1 128.8(5) . . ?
N102_2 C101_2 C97_2 125.5(7) . . ?
N102_2 C101_2 H101_2 117.2 . . ?
C97_2 C101_2 H101_2 117.2 . . ?
C101_2 N102_2 C103_2 123.2(6) . . ?
C101_2 N102_2 Zn1_1 124.7(5) . . ?
C103_2 N102_2 Zn1_1 111.9(5) . . ?
N102_2 C103_2 C110_2 108.2(6) . . ?
N102_2 C103_2 C104_2 114.6(6) . . ?
C110_2 C103_2 C104_2 114.2(7) . . ?
N102_2 C103_2 H103_2 106.4 . . ?
C110_2 C103_2 H103_2 106.4 . . ?
C104_2 C103_2 H103_2 106.4 . . ?
C109_2 C104_2 C105_2 121.2(7) . . ?
C109_2 C104_2 C103_2 120.4(8) . . ?
C105_2 C104_2 C103_2 118.3(9) . . ?
C104_2 C105_2 C106_2 120.5(10) . . ?
C104_2 C105_2 H105_2 119.8 . . ?
C106_2 C105_2 H105_2 119.8 . . ?
C107_2 C106_2 C105_2 117.2(10) . . ?
C107_2 C106_2 H106_2 121.4 . . ?
C105_2 C106_2 H106_2 121.4 . . ?
C108_2 C107_2 C106_2 122.2(9) . . ?
C108_2 C107_2 H107_2 118.9 . . ?
C106_2 C107_2 H107_2 118.9 . . ?
C107_2 C108_2 C109_2 120.8(11) . . ?
C107_2 C108_2 H108_2 119.6 . . ?
C109_2 C108_2 H108_2 119.6 . . ?
C104_2 C109_2 C108_2 118.2(9) . . ?
C104_2 C109_2 H109_2 120.9 . . ?
C108_2 C109_2 H109_2 120.9 . . ?
N1_2 C110_2 C103_2 107.6(7) . . ?
N1_2 C110_2 C111_2 115.7(6) . . ?
C103_2 C110_2 C111_2 113.1(6) . . ?
N1_2 C110_2 H110_2 106.6 . . ?
C103_2 C110_2 H110_2 106.6 . . ?
C111_2 C110_2 H110_2 106.6 . . ?
C116_2 C111_2 C112_2 118.2(7) . . ?
C116_2 C111_2 C110_2 120.5(8) . . ?
C112_2 C111_2 C110_2 121.3(9) . . ?
C111_2 C112_2 C113_2 120.7(10) . . ?
C111_2 C112_2 H112_2 119.6 . . ?
C113_2 C112_2 H112_2 119.6 . . ?
C114_2 C113_2 C112_2 118.6(10) . . ?
C114_2 C113_2 H113_2 120.7 . . ?
C112_2 C113_2 H113_2 120.7 . . ?
C113_2 C114_2 C115_2 122.1(9) . . ?
C113_2 C114_2 H114_2 119.0 . . ?
C115_2 C114_2 H114_2 119.0 . . ?
C114_2 C115_2 C116_2 117.5(9) . . ?
C114_2 C115_2 H115_2 121.3 . . ?
C116_2 C115_2 H115_2 121.3 . . ?
C111_2 C116_2 C115_2 122.9(9) . . ?
C111_2 C116_2 H116_2 118.5 . . ?
C115_2 C116_2 H116_2 118.5 . . ?

loop_
_geom_torsion_atom_site_label_1
_geom_torsion_atom_site_label_2
_geom_torsion_atom_site_label_3
_geom_torsion_atom_site_label_4
_geom_torsion
_geom_torsion_site_symmetry_1
_geom_torsion_site_symmetry_2
_geom_torsion_site_symmetry_3
_geom_torsion_site_symmetry_4
_geom_torsion_publ_flag
N3_3 C1_3 O2_3 Zn1_1 -107(3) . . . . ?
O2_3 C1_3 N3_3 C4_3 -177(3) . . . . ?
O2_3 C1_3 N3_3 C5_3 -1(4) . . . . ?
C110_2 N1_2 C2_2 C3_2 -175.3(10) . . . . ?
Zn1_1 N1_2 C2_2 C3_2 5.0(17) . . . . ?
N1_2 C2_2 C3_2 C4_2 -178.1(11) . . . . ?
N1_2 C2_2 C3_2 C8_2 7.5(18) . . . . ?
C2_2 C3_2 C4_2 C5_2 -174.5(11) . . . . ?
C8_2 C3_2 C4_2 C5_2 0.2(15) . . . . ?
C3_2 C4_2 C5_2 C6_2 1.0(15) . . . . ?
C4_2 C5_2 C6_2 C7_2 -0.3(14) . . . . ?
C4_2 C5_2 C6_2 C10_2 174.2(10) . . . . ?
C5_2 C6_2 C7_2 C8_2 -1.5(14) . . . . ?
C10_2 C6_2 C7_2 C8_2 -176.2(10) . . . . ?
C6_2 C7_2 C8_2 O9_2 179.8(11) . . . . ?
C6_2 C7_2 C8_2 C3_2 2.6(14) . . . . ?
C4_2 C3_2 C8_2 O9_2 -178.9(11) . . . . ?
C2_2 C3_2 C8_2 O9_2 -4.6(16) . . . . ?
C4_2 C3_2 C8_2 C7_2 -1.9(12) . . . . ?
C2_2 C3_2 C8_2 C7_2 172.4(11) . . . . ?
C7_2 C8_2 O9_2 Zn1_1 172.0(7) . . . . ?
C3_2 C8_2 O9_2 Zn1_1 -11.1(14) . . . . ?
C7_2 C6_2 C10_2 C11_2 138.9(10) . . . . ?
C5_2 C6_2 C10_2 C11_2 -35.6(13) . . . . ?
C7_2 C6_2 C10_2 C15_2 -37.1(14) . . . . ?
C5_2 C6_2 C10_2 C15_2 148.3(10) . . . . ?
C15_2 C10_2 C11_2 C12_2 -2.3(13) . . . . ?
C6_2 C10_2 C11_2 C12_2 -178.5(9) . . . . ?
C10_2 C11_2 C12_2 C13_2 2.0(13) . . . . ?
C11_2 C12_2 C13_2 C14_2 -0.8(12) . . . . ?
C11_2 C12_2 C13_2 C16_2 176.3(8) . . . . ?
C12_2 C13_2 C14_2 C15_2 0.0(12) . . . . ?
C16_2 C13_2 C14_2 C15_2 -177.1(8) . . . . ?
C13_2 C14_2 C15_2 C10_2 -0.4(13) . . . . ?
C11_2 C10_2 C15_2 C14_2 1.5(13) . . . . ?
C6_2 C10_2 C15_2 C14_2 177.6(9) . . . . ?
C14_2 C13_2 C16_2 C17_2 -136.4(6) . . . . ?
C12_2 C13_2 C16_2 C17_2 46.6(9) . . . . ?
C14_2 C13_2 C16_2 C13_2 43.6(6) . . . 2_655 ?
C12_2 C13_2 C16_2 C13_2 -133.4(9) . . . 2_655 ?
C13_2 C16_2 C17_2 C18_2 2.8(6) . . . . ?
C13_2 C16_2 C17_2 C18_2 -177.2(6) 2_655 . . . ?
C13_2 C16_2 C17_2 C18_2 -177.2(6) . . . 2_655 ?
C13_2 C16_2 C17_2 C18_2 2.8(6) 2_655 . . 2_655 ?
C16_2 C17_2 C18_2 C23_2 -121.9(7) . . . . ?
C18_2 C17_2 C18_2 C23_2 58.1(7) 2_655 . . . ?
C16_2 C17_2 C18_2 C19_2 61.5(9) . . . . ?
C18_2 C17_2 C18_2 C19_2 -118.5(9) 2_655 . . . ?
C23_2 C18_2 C19_2 C20_2 2.2(13) . . . . ?
C17_2 C18_2 C19_2 C20_2 178.8(9) . . . . ?
C18_2 C19_2 C20_2 C21_2 1.8(15) . . . . ?
C19_2 C20_2 C21_2 C22_2 -3.8(16) . . . . ?
C20_2 C21_2 C22_2 C23_2 1.8(15) . . . . ?
C19_2 C18_2 C23_2 C22_2 -4.3(13) . . . . ?
C17_2 C18_2 C23_2 C22_2 179.1(8) . . . . ?
C21_2 C22_2 C23_2 C18_2 2.3(14) . . . . ?
C88_2 C74_2 C75_2 C82_2 175.4(7) 2_655 . . . ?
C88_2 C74_2 C75_2 C82_2 -4.6(7) . . . . ?
C88_2 C74_2 C75_2 C82_2 -4.6(7) 2_655 . . 2_655 ?
C88_2 C74_2 C75_2 C82_2 175.4(7) . . . 2_655 ?
C74_2 C75_2 C82_2 C87_2 -63.6(9) . . . . ?
C82_2 C75_2 C82_2 C87_2 116.4(9) 2_655 . . . ?
C74_2 C75_2 C82_2 C83_2 115.1(7) . . . . ?
C82_2 C75_2 C82_2 C83_2 -64.9(7) 2_655 . . . ?
C87_2 C82_2 C83_2 C84_2 0.1(13) . . . . ?
C75_2 C82_2 C83_2 C84_2 -178.6(9) . . . . ?
C82_2 C83_2 C84_2 C85_2 -2.4(15) . . . . ?
C83_2 C84_2 C85_2 C86_2 1.9(15) . . . . ?
C84_2 C85_2 C86_2 C87_2 0.8(15) . . . . ?
C83_2 C82_2 C87_2 C86_2 2.6(13) . . . . ?
C75_2 C82_2 C87_2 C86_2 -178.7(9) . . . . ?
C85_2 C86_2 C87_2 C82_2 -3.1(15) . . . . ?
C75_2 C74_2 C88_2 C89_2 -46.6(10) . . . . ?
C88_2 C74_2 C88_2 C89_2 133.4(10) 2_655 . . . ?
C75_2 C74_2 C88_2 C93_2 135.0(6) . . . . ?
C88_2 C74_2 C88_2 C93_2 -45.0(6) 2_655 . . . ?
C93_2 C88_2 C89_2 C90_2 -0.8(13) . . . . ?
C74_2 C88_2 C89_2 C90_2 -179.2(9) . . . . ?
C88_2 C89_2 C90_2 C91_2 2.4(14) . . . . ?
C89_2 C90_2 C91_2 C92_2 -2.7(13) . . . . ?
C89_2 C90_2 C91_2 C94_2 177.1(9) . . . . ?
C90_2 C91_2 C92_2 C93_2 1.5(13) . . . . ?
C94_2 C91_2 C92_2 C93_2 -178.3(9) . . . . ?
C91_2 C92_2 C93_2 C88_2 -0.1(14) . . . . ?
C89_2 C88_2 C93_2 C92_2 -0.3(13) . . . . ?
C74_2 C88_2 C93_2 C92_2 178.2(9) . . . . ?
C92_2 C91_2 C94_2 C95_2 -143.2(11) . . . . ?
C90_2 C91_2 C94_2 C95_2 37.0(14) . . . . ?
C92_2 C91_2 C94_2 C99_2 37.4(14) . . . . ?
C90_2 C91_2 C94_2 C99_2 -142.5(10) . . . . ?
C99_2 C94_2 C95_2 C96_2 3.2(15) . . . . ?
C91_2 C94_2 C95_2 C96_2 -176.3(11) . . . . ?
C94_2 C95_2 C96_2 C97_2 -1.3(16) . . . . ?
C95_2 C96_2 C97_2 C98_2 -0.2(15) . . . . ?
C95_2 C96_2 C97_2 C101_2 -179.1(12) . . . . ?
C96_2 C97_2 C98_2 O100_2 176.0(12) . . . . ?
C101_2 C97_2 C98_2 O100_2 -5.2(17) . . . . ?
C96_2 C97_2 C98_2 C99_2 -0.1(14) . . . . ?
C101_2 C97_2 C98_2 C99_2 178.6(12) . . . . ?
C95_2 C94_2 C99_2 C98_2 -3.7(15) . . . . ?
C91_2 C94_2 C99_2 C98_2 175.8(11) . . . . ?
O100_2 C98_2 C99_2 C94_2 -174.3(12) . . . . ?
C97_2 C98_2 C99_2 C94_2 2.1(15) . . . . ?
C99_2 C98_2 O100_2 Zn1_1 -168.9(9) . . . . ?
C97_2 C98_2 O100_2 Zn1_1 15.0(18) . . . . ?
C96_2 C97_2 C101_2 N102_2 175.7(12) . . . . ?
C98_2 C97_2 C101_2 N102_2 -3.1(19) . . . . ?
C97_2 C101_2 N102_2 C103_2 -173.8(11) . . . . ?
C97_2 C101_2 N102_2 Zn1_1 1.5(19) . . . . ?
C101_2 N102_2 C103_2 C110_2 -141.5(12) . . . . ?
Zn1_1 N102_2 C103_2 C110_2 42.7(10) . . . . ?
C101_2 N102_2 C103_2 C104_2 -12.8(16) . . . . ?
Zn1_1 N102_2 C103_2 C104_2 171.3(7) . . . . ?
N102_2 C103_2 C104_2 C109_2 -75.1(11) . . . . ?
C110_2 C103_2 C104_2 C109_2 50.5(10) . . . . ?
N102_2 C103_2 C104_2 C105_2 100.9(10) . . . . ?
C110_2 C103_2 C104_2 C105_2 -133.5(8) . . . . ?
C109_2 C104_2 C105_2 C106_2 -0.1(12) . . . . ?
C103_2 C104_2 C105_2 C106_2 -176.0(8) . . . . ?
C104_2 C105_2 C106_2 C107_2 -0.8(13) . . . . ?
C105_2 C106_2 C107_2 C108_2 1.4(14) . . . . ?
C106_2 C107_2 C108_2 C109_2 -1.2(14) . . . . ?
C105_2 C104_2 C109_2 C108_2 0.3(12) . . . . ?
C103_2 C104_2 C109_2 C108_2 176.2(7) . . . . ?
C107_2 C108_2 C109_2 C104_2 0.3(13) . . . . ?
C2_2 N1_2 C110_2 C103_2 -153.6(10) . . . . ?
Zn1_1 N1_2 C110_2 C103_2 26.1(9) . . . . ?
C2_2 N1_2 C110_2 C111_2 -26.0(14) . . . . ?
Zn1_1 N1_2 C110_2 C111_2 153.7(7) . . . . ?
N102_2 C103_2 C110_2 N1_2 -43.4(10) . . . . ?
C104_2 C103_2 C110_2 N1_2 -172.3(7) . . . . ?
N102_2 C103_2 C110_2 C111_2 -172.5(8) . . . . ?
C104_2 C103_2 C110_2 C111_2 58.6(10) . . . . ?
N1_2 C110_2 C111_2 C116_2 -67.0(11) . . . . ?
C103_2 C110_2 C111_2 C116_2 57.9(10) . . . . ?
N1_2 C110_2 C111_2 C112_2 112.4(10) . . . . ?
C103_2 C110_2 C111_2 C112_2 -122.8(10) . . . . ?
C116_2 C111_2 C112_2 C113_2 0.7(13) . . . . ?
C110_2 C111_2 C112_2 C113_2 -178.7(8) . . . . ?
C111_2 C112_2 C113_2 C114_2 -1.3(15) . . . . ?
C112_2 C113_2 C114_2 C115_2 0.6(15) . . . . ?
C113_2 C114_2 C115_2 C116_2 0.6(14) . . . . ?
C112_2 C111_2 C116_2 C115_2 0.6(12) . . . . ?
C110_2 C111_2 C116_2 C115_2 180.0(8) . . . . ?
C114_2 C115_2 C116_2 C111_2 -1.3(12) . . . . ?

_shelx_res_file
;

    qy3ep_sq.res created by SHELXL-2014/7


TITL sol_c.res in C2
REM Old TITL sol in C2/m
REM SHELXT solution in C2: R1 0.487, Rweak 0.015, Alpha 0.045
REM <I/s>   0.000 for    0 systematic absences,  Orientation as input
REM Flack x =  0.481 ( 0.007 ) from  2509 Parsons' quotients
REM Formula found by SHELXT:  C97 N19 O8 Zn2
CELL  0.68880  11.2740  34.4620  13.8390   90.000   99.846   90.000
ZERR   1.000   0.0018   0.0040   0.0015    0.000    0.021    0.000
LATT -7
SYMM -X, Y, -Z
SFAC C H N O Zn
DISP $C  0.00315  0.00158 10.63357!SOURCE KISSEL
DISP $H -0.00002  0.00000  0.66583!SOURCE KISSEL
DISP $N  0.00614  0.00319 18.01970!SOURCE KISSEL
DISP $O  0.01061  0.00581 29.58449!SOURCE KISSEL
DISP $ZN  0.30329  1.36233 5379.26279!SOURCE KISSEL
UNIT 222 166 10 10 4
LIST 4 ! automatically inserted. Change 6 to 4 for CHECKCIF!!
L.S. 10 0  105
ACTA TABS
BOND $H
REM +grade-TOL.dfix
REM Produced by Grade Web Server http://grade.globalphasing.org
REM --------- service provided by Global Phasing Ltd. ---------
REM
REM GEN: Generated by GRADE 1.2.20 (Dec 01 2020)
REM GEN: from mol2 file
REM GEN: using MOGUL 2020.3.0(298154), CSD as542be, with quantum mechanics RM1
REM Compound InChI ZMXDDKWLCZADIW-UHFFFAOYSA-N
REM Compound full name DMF__Dimethylformamide
REM
REM Number of restraints found:
REM Bond lengths
REM     lengths/sigmas set by mogul                 3
REM     bonds to hydrogen set to neutron values     7
REM     bonds lengths set by partial QM             1
REM Bond Angles
REM     angles/sigmas set by mogul                  1
REM     non-H angles set by partial QM              3
REM     H bond angles set by partial QM            14
REM Trigonal planes (atoms bonded to 3 others that are held flat)
REM     trigonal atoms from 3 mogul bond angles     0
REM     atoms NOT trigonal from 3 mogul angles      0
REM     trigonal atoms from partial QM              2
REM     atoms not trigonal from partial QM          0
REM Torsions and 1-4 planes
REM     bonds where mogul states cis/trans          0
REM     bonds mogul indicates flat                  0
REM     bonds mogul indicates 3-fold staggered      0
REM     bonds mogul indicates not flat              0
REM     in flat 5/6 membered rings after PQM        0
REM     other flat bonds after partial QM           0
REM     sp3-sp3 set 3-fold staggered by QM          0
REM     All other torsions (unrestrained)           3
REM Total charge set to 0
REM Bonds defined by QM have a sigma set to 0.030 Angs
REM Angles defined by QM have a sigma set to 3.0 degrees

REM grade-cif2shelx output
REM Version: 0.0.5 <Dec 20 2013>
REM grade-cif2shelx extracts restraints from a grade CIF file
REM and translates them into SHELX syntax.
REM authors Oliver Smart and Julian Holstein.

REM bonds:
DFIX_DMF 1.213 0.025 C1 O2
DFIX_DMF 1.396 0.030 C1 N3
DFIX_DMF 1.455 0.019 C4 N3
DFIX_DMF 1.455 0.019 C5 N3

REM angles SHELX uses 1,3 distance restraints for angles,
REM these are derived by trig from the grade angle and two bond lengths:
REM N3 C1 O2 ang=121.2,3.0 b12=1.396,0.030 b23=1.213,0.025
DANG_DMF 2.275 0.048 N3 O2
REM C1 N3 C4 ang=121.0,3.0 b12=1.396,0.030 b23=1.455,0.019
DANG_DMF 2.482 0.048 C1 C4
REM C1 N3 C5 ang=122.5,3.0 b12=1.396,0.030 b23=1.455,0.019
DANG_DMF 2.500 0.047 C1 C5
REM C4 N3 C5 ang=116.5,1.5 b12=1.455,0.019 b23=1.455,0.019
DANG_DMF 2.475 0.030 C4 C5

REM planes:
REM plane qm-N3
FLAT_DMF N3 C4 C5 C1
REM Produced by Grade Web Server http://grade.globalphasing.org
REM --------- service provided by Global Phasing Ltd. ---------
REM
REM GEN: Generated by GRADE 1.2.20 (Dec 01 2020)
REM GEN: from mol2 file
REM GEN: using MOGUL 2020.3.0(298154), CSD as542be, with quantum mechanics RM1
REM Compound InChI DWTJKIGBACEMRF-TVROKVMWSA-N
REM Compound full name AQA__chiral_Salen_ring
REM
REM Number of restraints found:
REM Bond lengths
REM     lengths/sigmas set by mogul               132
REM     bonds to hydrogen set to neutron values    76
REM     bonds lengths set by partial QM             0
REM Bond Angles
REM     angles/sigmas set by mogul                184
REM     non-H angles set by partial QM              0
REM     H bond angles set by partial QM           156
REM Trigonal planes (atoms bonded to 3 others that are held flat)
REM     trigonal atoms from 3 mogul bond angles    32
REM     atoms NOT trigonal from 3 mogul angles      0
REM     trigonal atoms from partial QM             72
REM     atoms not trigonal from partial QM          0
REM Torsions and 1-4 planes
REM     bonds where mogul states cis/trans          0
REM     bonds mogul indicates flat                  0
REM     bonds mogul indicates 3-fold staggered      0
REM     bonds mogul indicates not flat              0
REM     in flat 5/6 membered rings after PQM       96
REM     other flat bonds after partial QM           5
REM     sp3-sp3 set 3-fold staggered by QM          2
REM     All other torsions (unrestrained)          25
REM Total charge set to -4
REM Bonds defined by QM have a sigma set to 0.030 Angs
REM Angles defined by QM have a sigma set to 3.0 degrees

REM grade-cif2shelx output
REM Version: 0.0.5 <Dec 20 2013>
REM grade-cif2shelx extracts restraints from a grade CIF file
REM and translates them into SHELX syntax.
REM authors Oliver Smart and Julian Holstein.

REM bonds:
DFIX_AQA 1.267 0.018 C2 N1
DFIX_AQA 1.463 0.007 C110 N1
DFIX_AQA 1.455 0.012 C2 C3
DFIX_AQA 1.400 0.009 C3 C4
DFIX_AQA 1.434 0.014 C3 C8
DFIX_AQA 1.384 0.009 C4 C5
DFIX_AQA 1.394 0.010 C5 C6
DFIX_AQA 1.395 0.009 C6 C7
DFIX_AQA 1.485 0.010 C10 C6
DFIX_AQA 1.407 0.015 C7 C8
DFIX_AQA 1.294 0.024 C8 O9
DFIX_AQA 1.394 0.010 C10 C11
DFIX_AQA 1.394 0.010 C10 C15
DFIX_AQA 1.384 0.009 C11 C12
DFIX_AQA 1.392 0.011 C12 C13
DFIX_AQA 1.392 0.011 C13 C14
DFIX_AQA 1.489 0.010 C13 C16
DFIX_AQA 1.384 0.009 C14 C15
DFIX_AQA 1.355 0.010 C16 C17
DFIX_AQA 1.489 0.010 C16 C30
DFIX_AQA 1.489 0.010 C17 C18
DFIX_AQA 1.489 0.010 C17 C24
DFIX_AQA 1.392 0.011 C18 C19
DFIX_AQA 1.392 0.011 C18 C23
DFIX_AQA 1.385 0.009 C19 C20
DFIX_AQA 1.381 0.014 C20 C21
DFIX_AQA 1.381 0.014 C21 C22
DFIX_AQA 1.385 0.009 C22 C23
DFIX_AQA 1.392 0.011 C24 C25
DFIX_AQA 1.392 0.011 C24 C29
DFIX_AQA 1.385 0.009 C25 C26
DFIX_AQA 1.381 0.014 C26 C27
DFIX_AQA 1.381 0.014 C27 C28
DFIX_AQA 1.385 0.009 C28 C29
DFIX_AQA 1.392 0.011 C30 C31
DFIX_AQA 1.392 0.011 C30 C35
DFIX_AQA 1.384 0.009 C31 C32
DFIX_AQA 1.394 0.010 C32 C33
DFIX_AQA 1.394 0.010 C33 C34
DFIX_AQA 1.485 0.010 C33 C36
DFIX_AQA 1.384 0.009 C34 C35
DFIX_AQA 1.394 0.010 C36 C37
DFIX_AQA 1.395 0.009 C36 C41
DFIX_AQA 1.384 0.009 C37 C38
DFIX_AQA 1.400 0.009 C38 C39
DFIX_AQA 1.434 0.014 C39 C40
DFIX_AQA 1.455 0.012 C39 C43
DFIX_AQA 1.407 0.015 C40 C41
DFIX_AQA 1.294 0.024 C40 O42
DFIX_AQA 1.267 0.018 C43 N44
DFIX_AQA 1.463 0.007 C45 N44
DFIX_AQA 1.513 0.008 C45 C46
DFIX_AQA 1.554 0.011 C45 C52
DFIX_AQA 1.388 0.010 C46 C47
DFIX_AQA 1.388 0.010 C46 C51
DFIX_AQA 1.385 0.009 C47 C48
DFIX_AQA 1.381 0.014 C48 C49
DFIX_AQA 1.381 0.014 C49 C50
DFIX_AQA 1.385 0.009 C50 C51
DFIX_AQA 1.513 0.008 C52 C53
DFIX_AQA 1.463 0.007 C52 N59
DFIX_AQA 1.388 0.010 C53 C54
DFIX_AQA 1.388 0.010 C53 C58
DFIX_AQA 1.385 0.009 C54 C55
DFIX_AQA 1.381 0.014 C55 C56
DFIX_AQA 1.381 0.014 C56 C57
DFIX_AQA 1.385 0.009 C57 C58
DFIX_AQA 1.267 0.018 C60 N59
DFIX_AQA 1.455 0.012 C60 C61
DFIX_AQA 1.400 0.009 C61 C62
DFIX_AQA 1.434 0.014 C61 C66
DFIX_AQA 1.384 0.009 C62 C63
DFIX_AQA 1.394 0.010 C63 C64
DFIX_AQA 1.395 0.009 C64 C65
DFIX_AQA 1.485 0.010 C64 C68
DFIX_AQA 1.407 0.015 C65 C66
DFIX_AQA 1.294 0.024 C66 O67
DFIX_AQA 1.394 0.010 C68 C69
DFIX_AQA 1.394 0.010 C68 C73
DFIX_AQA 1.384 0.009 C69 C70
DFIX_AQA 1.392 0.011 C70 C71
DFIX_AQA 1.392 0.011 C71 C72
DFIX_AQA 1.489 0.010 C71 C74
DFIX_AQA 1.384 0.009 C72 C73
DFIX_AQA 1.355 0.010 C74 C75
DFIX_AQA 1.489 0.010 C74 C88
DFIX_AQA 1.489 0.010 C75 C76
DFIX_AQA 1.489 0.010 C75 C82
DFIX_AQA 1.392 0.011 C76 C77
DFIX_AQA 1.392 0.011 C76 C81
DFIX_AQA 1.385 0.009 C77 C78
DFIX_AQA 1.381 0.014 C78 C79
DFIX_AQA 1.381 0.014 C79 C80
DFIX_AQA 1.385 0.009 C80 C81
DFIX_AQA 1.392 0.011 C82 C83
DFIX_AQA 1.392 0.011 C82 C87
DFIX_AQA 1.385 0.009 C83 C84
DFIX_AQA 1.381 0.014 C84 C85
DFIX_AQA 1.381 0.014 C85 C86
DFIX_AQA 1.385 0.009 C86 C87
DFIX_AQA 1.392 0.011 C88 C89
DFIX_AQA 1.392 0.011 C88 C93
DFIX_AQA 1.384 0.009 C89 C90
DFIX_AQA 1.394 0.010 C90 C91
DFIX_AQA 1.394 0.010 C91 C92
DFIX_AQA 1.485 0.010 C91 C94
DFIX_AQA 1.384 0.009 C92 C93
DFIX_AQA 1.394 0.010 C94 C95
DFIX_AQA 1.395 0.009 C94 C99
DFIX_AQA 1.384 0.009 C95 C96
DFIX_AQA 1.400 0.009 C96 C97
DFIX_AQA 1.434 0.014 C97 C98
DFIX_AQA 1.455 0.012 C101 C97
DFIX_AQA 1.407 0.015 C98 C99
DFIX_AQA 1.294 0.024 C98 O100
DFIX_AQA 1.267 0.018 C101 N102
DFIX_AQA 1.463 0.007 C103 N102
DFIX_AQA 1.513 0.008 C103 C104
DFIX_AQA 1.554 0.011 C103 C110
DFIX_AQA 1.388 0.010 C104 C105
DFIX_AQA 1.388 0.010 C104 C109
DFIX_AQA 1.385 0.009 C105 C106
DFIX_AQA 1.381 0.014 C106 C107
DFIX_AQA 1.381 0.014 C107 C108
DFIX_AQA 1.385 0.009 C108 C109
DFIX_AQA 1.513 0.008 C110 C111
DFIX_AQA 1.388 0.010 C111 C112
DFIX_AQA 1.388 0.010 C111 C116
DFIX_AQA 1.385 0.009 C112 C113
DFIX_AQA 1.381 0.014 C113 C114
DFIX_AQA 1.381 0.014 C114 C115
DFIX_AQA 1.385 0.009 C115 C116

REM angles SHELX uses 1,3 distance restraints for angles,
REM these are derived by trig from the grade angle and two bond lengths:
REM C110 N1 C2 ang=118.1,1.6 b12=1.463,0.007 b23=1.267,0.018
DANG_AQA 2.343 0.025 C110 C2
REM C3 C2 N1 ang=122.3,1.2 b12=1.455,0.012 b23=1.267,0.018
DANG_AQA 2.386 0.023 C3 N1
REM C2 C3 C4 ang=120.0,1.3 b12=1.455,0.012 b23=1.400,0.009
DANG_AQA 2.473 0.021 C2 C4
REM C2 C3 C8 ang=120.1,1.2 b12=1.455,0.012 b23=1.434,0.014
DANG_AQA 2.503 0.022 C2 C8
REM C4 C3 C8 ang=119.6,0.9 b12=1.400,0.009 b23=1.434,0.014
DANG_AQA 2.449 0.018 C4 C8
REM C3 C4 C5 ang=121.7,1.1 b12=1.400,0.009 b23=1.384,0.009
DANG_AQA 2.431 0.017 C3 C5
REM C4 C5 C6 ang=121.3,0.7 b12=1.384,0.009 b23=1.394,0.010
DANG_AQA 2.421 0.014 C4 C6
REM C5 C6 C7 ang=118.3,0.9 b12=1.394,0.010 b23=1.395,0.009
DANG_AQA 2.394 0.016 C5 C7
REM C10 C6 C5 ang=121.2,1.0 b12=1.485,0.010 b23=1.394,0.010
DANG_AQA 2.509 0.017 C10 C5
REM C10 C6 C7 ang=120.9,1.3 b12=1.485,0.010 b23=1.395,0.009
DANG_AQA 2.506 0.020 C10 C7
REM C6 C7 C8 ang=119.8,1.4 b12=1.395,0.009 b23=1.407,0.015
DANG_AQA 2.424 0.023 C6 C8
REM C3 C8 C7 ang=117.7,0.6 b12=1.434,0.014 b23=1.407,0.015
DANG_AQA 2.431 0.019 C3 C7
REM C3 C8 O9 ang=121.1,0.8 b12=1.434,0.014 b23=1.294,0.024
DANG_AQA 2.376 0.026 C3 O9
REM C7 C8 O9 ang=121.7,1.5 b12=1.407,0.015 b23=1.294,0.024
DANG_AQA 2.360 0.030 C7 O9
REM C11 C10 C6 ang=121.2,1.0 b12=1.394,0.010 b23=1.485,0.010
DANG_AQA 2.509 0.017 C11 C6
REM C15 C10 C6 ang=121.2,1.0 b12=1.394,0.010 b23=1.485,0.010
DANG_AQA 2.509 0.017 C15 C6
REM C11 C10 C15 ang=117.9,1.1 b12=1.394,0.010 b23=1.394,0.010
DANG_AQA 2.389 0.018 C11 C15
REM C10 C11 C12 ang=121.3,0.7 b12=1.394,0.010 b23=1.384,0.009
DANG_AQA 2.421 0.014 C10 C12
REM C11 C12 C13 ang=120.8,0.6 b12=1.384,0.009 b23=1.392,0.011
DANG_AQA 2.414 0.014 C11 C13
REM C12 C13 C14 ang=118.7,0.9 b12=1.392,0.011 b23=1.392,0.011
DANG_AQA 2.395 0.017 C12 C14
REM C12 C13 C16 ang=120.9,1.1 b12=1.392,0.011 b23=1.489,0.010
DANG_AQA 2.507 0.019 C12 C16
REM C14 C13 C16 ang=120.9,1.1 b12=1.392,0.011 b23=1.489,0.010
DANG_AQA 2.507 0.019 C14 C16
REM C13 C14 C15 ang=120.8,0.6 b12=1.392,0.011 b23=1.384,0.009
DANG_AQA 2.414 0.014 C13 C15
REM C10 C15 C14 ang=121.3,0.7 b12=1.394,0.010 b23=1.384,0.009
DANG_AQA 2.421 0.014 C10 C14
REM C13 C16 C17 ang=122.6,1.2 b12=1.489,0.010 b23=1.355,0.010
DANG_AQA 2.495 0.019 C13 C17
REM C13 C16 C30 ang=115.3,1.5 b12=1.489,0.010 b23=1.489,0.010
DANG_AQA 2.516 0.024 C13 C30
REM C17 C16 C30 ang=122.6,1.2 b12=1.355,0.010 b23=1.489,0.010
DANG_AQA 2.495 0.019 C17 C30
REM C16 C17 C18 ang=122.6,1.2 b12=1.355,0.010 b23=1.489,0.010
DANG_AQA 2.495 0.019 C16 C18
REM C16 C17 C24 ang=122.6,1.2 b12=1.355,0.010 b23=1.489,0.010
DANG_AQA 2.495 0.019 C16 C24
REM C18 C17 C24 ang=115.3,1.5 b12=1.489,0.010 b23=1.489,0.010
DANG_AQA 2.516 0.024 C18 C24
REM C17 C18 C19 ang=120.9,1.1 b12=1.489,0.010 b23=1.392,0.011
DANG_AQA 2.507 0.019 C17 C19
REM C17 C18 C23 ang=120.9,1.1 b12=1.489,0.010 b23=1.392,0.011
DANG_AQA 2.507 0.019 C17 C23
REM C19 C18 C23 ang=118.7,0.9 b12=1.392,0.011 b23=1.392,0.011
DANG_AQA 2.395 0.017 C19 C23
REM C18 C19 C20 ang=120.3,0.6 b12=1.392,0.011 b23=1.385,0.009
DANG_AQA 2.409 0.014 C18 C20
REM C19 C20 C21 ang=120.4,0.7 b12=1.385,0.009 b23=1.381,0.014
DANG_AQA 2.400 0.017 C19 C21
REM C20 C21 C22 ang=119.8,0.7 b12=1.381,0.014 b23=1.381,0.014
DANG_AQA 2.390 0.019 C20 C22
REM C21 C22 C23 ang=120.4,0.7 b12=1.381,0.014 b23=1.385,0.009
DANG_AQA 2.400 0.017 C21 C23
REM C18 C23 C22 ang=120.3,0.6 b12=1.392,0.011 b23=1.385,0.009
DANG_AQA 2.409 0.014 C18 C22
REM C17 C24 C25 ang=120.9,1.1 b12=1.489,0.010 b23=1.392,0.011
DANG_AQA 2.507 0.019 C17 C25
REM C17 C24 C29 ang=120.9,1.1 b12=1.489,0.010 b23=1.392,0.011
DANG_AQA 2.507 0.019 C17 C29
REM C25 C24 C29 ang=118.7,0.9 b12=1.392,0.011 b23=1.392,0.011
DANG_AQA 2.395 0.017 C25 C29
REM C24 C25 C26 ang=120.3,0.6 b12=1.392,0.011 b23=1.385,0.009
DANG_AQA 2.409 0.014 C24 C26
REM C25 C26 C27 ang=120.4,0.7 b12=1.385,0.009 b23=1.381,0.014
DANG_AQA 2.400 0.017 C25 C27
REM C26 C27 C28 ang=119.8,0.7 b12=1.381,0.014 b23=1.381,0.014
DANG_AQA 2.390 0.019 C26 C28
REM C27 C28 C29 ang=120.4,0.7 b12=1.381,0.014 b23=1.385,0.009
DANG_AQA 2.400 0.017 C27 C29
REM C24 C29 C28 ang=120.3,0.6 b12=1.392,0.011 b23=1.385,0.009
DANG_AQA 2.409 0.014 C24 C28
REM C16 C30 C31 ang=120.9,1.1 b12=1.489,0.010 b23=1.392,0.011
DANG_AQA 2.507 0.019 C16 C31
REM C16 C30 C35 ang=120.9,1.1 b12=1.489,0.010 b23=1.392,0.011
DANG_AQA 2.507 0.019 C16 C35
REM C31 C30 C35 ang=118.7,0.9 b12=1.392,0.011 b23=1.392,0.011
DANG_AQA 2.395 0.017 C31 C35
REM C30 C31 C32 ang=120.8,0.6 b12=1.392,0.011 b23=1.384,0.009
DANG_AQA 2.414 0.014 C30 C32
REM C31 C32 C33 ang=121.3,0.7 b12=1.384,0.009 b23=1.394,0.010
DANG_AQA 2.421 0.014 C31 C33
REM C32 C33 C34 ang=117.9,1.1 b12=1.394,0.010 b23=1.394,0.010
DANG_AQA 2.389 0.018 C32 C34
REM C32 C33 C36 ang=121.2,1.0 b12=1.394,0.010 b23=1.485,0.010
DANG_AQA 2.509 0.017 C32 C36
REM C34 C33 C36 ang=121.2,1.0 b12=1.394,0.010 b23=1.485,0.010
DANG_AQA 2.509 0.017 C34 C36
REM C33 C34 C35 ang=121.3,0.7 b12=1.394,0.010 b23=1.384,0.009
DANG_AQA 2.421 0.014 C33 C35
REM C30 C35 C34 ang=120.8,0.6 b12=1.392,0.011 b23=1.384,0.009
DANG_AQA 2.414 0.014 C30 C34
REM C33 C36 C37 ang=121.2,1.0 b12=1.485,0.010 b23=1.394,0.010
DANG_AQA 2.509 0.017 C33 C37
REM C33 C36 C41 ang=120.9,1.3 b12=1.485,0.010 b23=1.395,0.009
DANG_AQA 2.506 0.020 C33 C41
REM C37 C36 C41 ang=118.3,0.9 b12=1.394,0.010 b23=1.395,0.009
DANG_AQA 2.394 0.016 C37 C41
REM C36 C37 C38 ang=121.3,0.7 b12=1.394,0.010 b23=1.384,0.009
DANG_AQA 2.421 0.014 C36 C38
REM C37 C38 C39 ang=121.7,1.1 b12=1.384,0.009 b23=1.400,0.009
DANG_AQA 2.431 0.017 C37 C39
REM C38 C39 C40 ang=119.6,0.9 b12=1.400,0.009 b23=1.434,0.014
DANG_AQA 2.449 0.018 C38 C40
REM C38 C39 C43 ang=120.0,1.3 b12=1.400,0.009 b23=1.455,0.012
DANG_AQA 2.473 0.021 C38 C43
REM C40 C39 C43 ang=120.1,1.2 b12=1.434,0.014 b23=1.455,0.012
DANG_AQA 2.503 0.022 C40 C43
REM C39 C40 C41 ang=117.7,0.6 b12=1.434,0.014 b23=1.407,0.015
DANG_AQA 2.431 0.019 C39 C41
REM C39 C40 O42 ang=121.1,0.8 b12=1.434,0.014 b23=1.294,0.024
DANG_AQA 2.376 0.026 C39 O42
REM C41 C40 O42 ang=121.7,1.5 b12=1.407,0.015 b23=1.294,0.024
DANG_AQA 2.360 0.030 C41 O42
REM C36 C41 C40 ang=119.8,1.4 b12=1.395,0.009 b23=1.407,0.015
DANG_AQA 2.424 0.023 C36 C40
REM C39 C43 N44 ang=122.3,1.2 b12=1.455,0.012 b23=1.267,0.018
DANG_AQA 2.386 0.023 C39 N44
REM C43 N44 C45 ang=118.1,1.6 b12=1.267,0.018 b23=1.463,0.007
DANG_AQA 2.343 0.025 C43 C45
REM C46 C45 N44 ang=110.4,1.4 b12=1.513,0.008 b23=1.463,0.007
DANG_AQA 2.444 0.023 C46 N44
REM C52 C45 N44 ang=108.2,1.1 b12=1.554,0.011 b23=1.463,0.007
DANG_AQA 2.444 0.020 C52 N44
REM C46 C45 C52 ang=111.4,1.4 b12=1.513,0.008 b23=1.554,0.011
DANG_AQA 2.534 0.024 C46 C52
REM C45 C46 C47 ang=120.7,1.2 b12=1.513,0.008 b23=1.388,0.010
DANG_AQA 2.522 0.019 C45 C47
REM C45 C46 C51 ang=120.7,1.2 b12=1.513,0.008 b23=1.388,0.010
DANG_AQA 2.522 0.019 C45 C51
REM C47 C46 C51 ang=118.4,0.8 b12=1.388,0.010 b23=1.388,0.010
DANG_AQA 2.384 0.016 C47 C51
REM C46 C47 C48 ang=120.7,0.6 b12=1.388,0.010 b23=1.385,0.009
DANG_AQA 2.410 0.014 C46 C48
REM C47 C48 C49 ang=120.4,0.7 b12=1.385,0.009 b23=1.381,0.014
DANG_AQA 2.400 0.017 C47 C49
REM C48 C49 C50 ang=119.8,0.7 b12=1.381,0.014 b23=1.381,0.014
DANG_AQA 2.390 0.019 C48 C50
REM C49 C50 C51 ang=120.4,0.7 b12=1.381,0.014 b23=1.385,0.009
DANG_AQA 2.400 0.017 C49 C51
REM C46 C51 C50 ang=120.7,0.6 b12=1.388,0.010 b23=1.385,0.009
DANG_AQA 2.410 0.014 C46 C50
REM C45 C52 C53 ang=111.4,1.4 b12=1.554,0.011 b23=1.513,0.008
DANG_AQA 2.534 0.024 C45 C53
REM C45 C52 N59 ang=108.2,1.1 b12=1.554,0.011 b23=1.463,0.007
DANG_AQA 2.444 0.020 C45 N59
REM C53 C52 N59 ang=110.4,1.4 b12=1.513,0.008 b23=1.463,0.007
DANG_AQA 2.444 0.023 C53 N59
REM C52 C53 C54 ang=120.7,1.2 b12=1.513,0.008 b23=1.388,0.010
DANG_AQA 2.522 0.019 C52 C54
REM C52 C53 C58 ang=120.7,1.2 b12=1.513,0.008 b23=1.388,0.010
DANG_AQA 2.522 0.019 C52 C58
REM C54 C53 C58 ang=118.4,0.8 b12=1.388,0.010 b23=1.388,0.010
DANG_AQA 2.384 0.016 C54 C58
REM C53 C54 C55 ang=120.7,0.6 b12=1.388,0.010 b23=1.385,0.009
DANG_AQA 2.410 0.014 C53 C55
REM C54 C55 C56 ang=120.4,0.7 b12=1.385,0.009 b23=1.381,0.014
DANG_AQA 2.400 0.017 C54 C56
REM C55 C56 C57 ang=119.8,0.7 b12=1.381,0.014 b23=1.381,0.014
DANG_AQA 2.390 0.019 C55 C57
REM C56 C57 C58 ang=120.4,0.7 b12=1.381,0.014 b23=1.385,0.009
DANG_AQA 2.400 0.017 C56 C58
REM C53 C58 C57 ang=120.7,0.6 b12=1.388,0.010 b23=1.385,0.009
DANG_AQA 2.410 0.014 C53 C57
REM C52 N59 C60 ang=118.1,1.6 b12=1.463,0.007 b23=1.267,0.018
DANG_AQA 2.343 0.025 C52 C60
REM C61 C60 N59 ang=122.3,1.2 b12=1.455,0.012 b23=1.267,0.018
DANG_AQA 2.386 0.023 C61 N59
REM C60 C61 C62 ang=120.0,1.3 b12=1.455,0.012 b23=1.400,0.009
DANG_AQA 2.473 0.021 C60 C62
REM C60 C61 C66 ang=120.1,1.2 b12=1.455,0.012 b23=1.434,0.014
DANG_AQA 2.503 0.022 C60 C66
REM C62 C61 C66 ang=119.6,0.9 b12=1.400,0.009 b23=1.434,0.014
DANG_AQA 2.449 0.018 C62 C66
REM C61 C62 C63 ang=121.7,1.1 b12=1.400,0.009 b23=1.384,0.009
DANG_AQA 2.431 0.017 C61 C63
REM C62 C63 C64 ang=121.3,0.7 b12=1.384,0.009 b23=1.394,0.010
DANG_AQA 2.421 0.014 C62 C64
REM C63 C64 C65 ang=118.3,0.9 b12=1.394,0.010 b23=1.395,0.009
DANG_AQA 2.394 0.016 C63 C65
REM C63 C64 C68 ang=121.2,1.0 b12=1.394,0.010 b23=1.485,0.010
DANG_AQA 2.509 0.017 C63 C68
REM C65 C64 C68 ang=120.9,1.3 b12=1.395,0.009 b23=1.485,0.010
DANG_AQA 2.506 0.020 C65 C68
REM C64 C65 C66 ang=119.8,1.4 b12=1.395,0.009 b23=1.407,0.015
DANG_AQA 2.424 0.023 C64 C66
REM C61 C66 C65 ang=117.7,0.6 b12=1.434,0.014 b23=1.407,0.015
DANG_AQA 2.431 0.019 C61 C65
REM C61 C66 O67 ang=121.1,0.8 b12=1.434,0.014 b23=1.294,0.024
DANG_AQA 2.376 0.026 C61 O67
REM C65 C66 O67 ang=121.7,1.5 b12=1.407,0.015 b23=1.294,0.024
DANG_AQA 2.360 0.030 C65 O67
REM C64 C68 C69 ang=121.2,1.0 b12=1.485,0.010 b23=1.394,0.010
DANG_AQA 2.509 0.017 C64 C69
REM C64 C68 C73 ang=121.2,1.0 b12=1.485,0.010 b23=1.394,0.010
DANG_AQA 2.509 0.017 C64 C73
REM C69 C68 C73 ang=117.9,1.1 b12=1.394,0.010 b23=1.394,0.010
DANG_AQA 2.389 0.018 C69 C73
REM C68 C69 C70 ang=121.3,0.7 b12=1.394,0.010 b23=1.384,0.009
DANG_AQA 2.421 0.014 C68 C70
REM C69 C70 C71 ang=120.8,0.6 b12=1.384,0.009 b23=1.392,0.011
DANG_AQA 2.414 0.014 C69 C71
REM C70 C71 C72 ang=118.7,0.9 b12=1.392,0.011 b23=1.392,0.011
DANG_AQA 2.395 0.017 C70 C72
REM C70 C71 C74 ang=120.9,1.1 b12=1.392,0.011 b23=1.489,0.010
DANG_AQA 2.507 0.019 C70 C74
REM C72 C71 C74 ang=120.9,1.1 b12=1.392,0.011 b23=1.489,0.010
DANG_AQA 2.507 0.019 C72 C74
REM C71 C72 C73 ang=120.8,0.6 b12=1.392,0.011 b23=1.384,0.009
DANG_AQA 2.414 0.014 C71 C73
REM C68 C73 C72 ang=121.3,0.7 b12=1.394,0.010 b23=1.384,0.009
DANG_AQA 2.421 0.014 C68 C72
REM C71 C74 C75 ang=122.6,1.2 b12=1.489,0.010 b23=1.355,0.010
DANG_AQA 2.495 0.019 C71 C75
REM C71 C74 C88 ang=115.3,1.5 b12=1.489,0.010 b23=1.489,0.010
DANG_AQA 2.516 0.024 C71 C88
REM C75 C74 C88 ang=122.6,1.2 b12=1.355,0.010 b23=1.489,0.010
DANG_AQA 2.495 0.019 C75 C88
REM C74 C75 C76 ang=122.6,1.2 b12=1.355,0.010 b23=1.489,0.010
DANG_AQA 2.495 0.019 C74 C76
REM C74 C75 C82 ang=122.6,1.2 b12=1.355,0.010 b23=1.489,0.010
DANG_AQA 2.495 0.019 C74 C82
REM C76 C75 C82 ang=115.3,1.5 b12=1.489,0.010 b23=1.489,0.010
DANG_AQA 2.516 0.024 C76 C82
REM C75 C76 C77 ang=120.9,1.1 b12=1.489,0.010 b23=1.392,0.011
DANG_AQA 2.507 0.019 C75 C77
REM C75 C76 C81 ang=120.9,1.1 b12=1.489,0.010 b23=1.392,0.011
DANG_AQA 2.507 0.019 C75 C81
REM C77 C76 C81 ang=118.7,0.9 b12=1.392,0.011 b23=1.392,0.011
DANG_AQA 2.395 0.017 C77 C81
REM C76 C77 C78 ang=120.3,0.6 b12=1.392,0.011 b23=1.385,0.009
DANG_AQA 2.409 0.014 C76 C78
REM C77 C78 C79 ang=120.4,0.7 b12=1.385,0.009 b23=1.381,0.014
DANG_AQA 2.400 0.017 C77 C79
REM C78 C79 C80 ang=119.8,0.7 b12=1.381,0.014 b23=1.381,0.014
DANG_AQA 2.390 0.019 C78 C80
REM C79 C80 C81 ang=120.4,0.7 b12=1.381,0.014 b23=1.385,0.009
DANG_AQA 2.400 0.017 C79 C81
REM C76 C81 C80 ang=120.3,0.6 b12=1.392,0.011 b23=1.385,0.009
DANG_AQA 2.409 0.014 C76 C80
REM C75 C82 C83 ang=120.9,1.1 b12=1.489,0.010 b23=1.392,0.011
DANG_AQA 2.507 0.019 C75 C83
REM C75 C82 C87 ang=120.9,1.1 b12=1.489,0.010 b23=1.392,0.011
DANG_AQA 2.507 0.019 C75 C87
REM C83 C82 C87 ang=118.7,0.9 b12=1.392,0.011 b23=1.392,0.011
DANG_AQA 2.395 0.017 C83 C87
REM C82 C83 C84 ang=120.3,0.6 b12=1.392,0.011 b23=1.385,0.009
DANG_AQA 2.409 0.014 C82 C84
REM C83 C84 C85 ang=120.4,0.7 b12=1.385,0.009 b23=1.381,0.014
DANG_AQA 2.400 0.017 C83 C85
REM C84 C85 C86 ang=119.8,0.7 b12=1.381,0.014 b23=1.381,0.014
DANG_AQA 2.390 0.019 C84 C86
REM C85 C86 C87 ang=120.4,0.7 b12=1.381,0.014 b23=1.385,0.009
DANG_AQA 2.400 0.017 C85 C87
REM C82 C87 C86 ang=120.3,0.6 b12=1.392,0.011 b23=1.385,0.009
DANG_AQA 2.409 0.014 C82 C86
REM C74 C88 C89 ang=120.9,1.1 b12=1.489,0.010 b23=1.392,0.011
DANG_AQA 2.507 0.019 C74 C89
REM C74 C88 C93 ang=120.9,1.1 b12=1.489,0.010 b23=1.392,0.011
DANG_AQA 2.507 0.019 C74 C93
REM C89 C88 C93 ang=118.7,0.9 b12=1.392,0.011 b23=1.392,0.011
DANG_AQA 2.395 0.017 C89 C93
REM C88 C89 C90 ang=120.8,0.6 b12=1.392,0.011 b23=1.384,0.009
DANG_AQA 2.414 0.014 C88 C90
REM C89 C90 C91 ang=121.3,0.7 b12=1.384,0.009 b23=1.394,0.010
DANG_AQA 2.421 0.014 C89 C91
REM C90 C91 C92 ang=117.9,1.1 b12=1.394,0.010 b23=1.394,0.010
DANG_AQA 2.389 0.018 C90 C92
REM C90 C91 C94 ang=121.2,1.0 b12=1.394,0.010 b23=1.485,0.010
DANG_AQA 2.509 0.017 C90 C94
REM C92 C91 C94 ang=121.2,1.0 b12=1.394,0.010 b23=1.485,0.010
DANG_AQA 2.509 0.017 C92 C94
REM C91 C92 C93 ang=121.3,0.7 b12=1.394,0.010 b23=1.384,0.009
DANG_AQA 2.421 0.014 C91 C93
REM C88 C93 C92 ang=120.8,0.6 b12=1.392,0.011 b23=1.384,0.009
DANG_AQA 2.414 0.014 C88 C92
REM C91 C94 C95 ang=121.2,1.0 b12=1.485,0.010 b23=1.394,0.010
DANG_AQA 2.509 0.017 C91 C95
REM C91 C94 C99 ang=120.9,1.3 b12=1.485,0.010 b23=1.395,0.009
DANG_AQA 2.506 0.020 C91 C99
REM C95 C94 C99 ang=118.3,0.9 b12=1.394,0.010 b23=1.395,0.009
DANG_AQA 2.394 0.016 C95 C99
REM C94 C95 C96 ang=121.3,0.7 b12=1.394,0.010 b23=1.384,0.009
DANG_AQA 2.421 0.014 C94 C96
REM C95 C96 C97 ang=121.7,1.1 b12=1.384,0.009 b23=1.400,0.009
DANG_AQA 2.431 0.017 C95 C97
REM C96 C97 C98 ang=119.6,0.9 b12=1.400,0.009 b23=1.434,0.014
DANG_AQA 2.449 0.018 C96 C98
REM C101 C97 C96 ang=120.0,1.3 b12=1.455,0.012 b23=1.400,0.009
DANG_AQA 2.473 0.021 C101 C96
REM C101 C97 C98 ang=120.1,1.2 b12=1.455,0.012 b23=1.434,0.014
DANG_AQA 2.503 0.022 C101 C98
REM C97 C98 C99 ang=117.7,0.6 b12=1.434,0.014 b23=1.407,0.015
DANG_AQA 2.431 0.019 C97 C99
REM C97 C98 O100 ang=121.1,0.8 b12=1.434,0.014 b23=1.294,0.024
DANG_AQA 2.376 0.026 C97 O100
REM C99 C98 O100 ang=121.7,1.5 b12=1.407,0.015 b23=1.294,0.024
DANG_AQA 2.360 0.030 C99 O100
REM C94 C99 C98 ang=119.8,1.4 b12=1.395,0.009 b23=1.407,0.015
DANG_AQA 2.424 0.023 C94 C98
REM C97 C101 N102 ang=122.3,1.2 b12=1.455,0.012 b23=1.267,0.018
DANG_AQA 2.386 0.023 C97 N102
REM C101 N102 C103 ang=118.1,1.6 b12=1.267,0.018 b23=1.463,0.007
DANG_AQA 2.343 0.025 C101 C103
REM C104 C103 N102 ang=110.4,1.4 b12=1.513,0.008 b23=1.463,0.007
DANG_AQA 2.444 0.023 C104 N102
REM C110 C103 N102 ang=108.2,1.1 b12=1.554,0.011 b23=1.463,0.007
DANG_AQA 2.444 0.020 C110 N102
REM C104 C103 C110 ang=111.4,1.4 b12=1.513,0.008 b23=1.554,0.011
DANG_AQA 2.534 0.024 C104 C110
REM C103 C104 C105 ang=120.7,1.2 b12=1.513,0.008 b23=1.388,0.010
DANG_AQA 2.522 0.019 C103 C105
REM C103 C104 C109 ang=120.7,1.2 b12=1.513,0.008 b23=1.388,0.010
DANG_AQA 2.522 0.019 C103 C109
REM C105 C104 C109 ang=118.4,0.8 b12=1.388,0.010 b23=1.388,0.010
DANG_AQA 2.384 0.016 C105 C109
REM C104 C105 C106 ang=120.7,0.6 b12=1.388,0.010 b23=1.385,0.009
DANG_AQA 2.410 0.014 C104 C106
REM C105 C106 C107 ang=120.4,0.7 b12=1.385,0.009 b23=1.381,0.014
DANG_AQA 2.400 0.017 C105 C107
REM C106 C107 C108 ang=119.8,0.7 b12=1.381,0.014 b23=1.381,0.014
DANG_AQA 2.390 0.019 C106 C108
REM C107 C108 C109 ang=120.4,0.7 b12=1.381,0.014 b23=1.385,0.009
DANG_AQA 2.400 0.017 C107 C109
REM C104 C109 C108 ang=120.7,0.6 b12=1.388,0.010 b23=1.385,0.009
DANG_AQA 2.410 0.014 C104 C108
REM C103 C110 N1 ang=108.2,1.1 b12=1.554,0.011 b23=1.463,0.007
DANG_AQA 2.444 0.020 C103 N1
REM C111 C110 N1 ang=110.4,1.4 b12=1.513,0.008 b23=1.463,0.007
DANG_AQA 2.444 0.023 C111 N1
REM C103 C110 C111 ang=111.4,1.4 b12=1.554,0.011 b23=1.513,0.008
DANG_AQA 2.534 0.024 C103 C111
REM C110 C111 C112 ang=120.7,1.2 b12=1.513,0.008 b23=1.388,0.010
DANG_AQA 2.522 0.019 C110 C112
REM C110 C111 C116 ang=120.7,1.2 b12=1.513,0.008 b23=1.388,0.010
DANG_AQA 2.522 0.019 C110 C116
REM C112 C111 C116 ang=118.4,0.8 b12=1.388,0.010 b23=1.388,0.010
DANG_AQA 2.384 0.016 C112 C116
REM C111 C112 C113 ang=120.7,0.6 b12=1.388,0.010 b23=1.385,0.009
DANG_AQA 2.410 0.014 C111 C113
REM C112 C113 C114 ang=120.4,0.7 b12=1.385,0.009 b23=1.381,0.014
DANG_AQA 2.400 0.017 C112 C114
REM C113 C114 C115 ang=119.8,0.7 b12=1.381,0.014 b23=1.381,0.014
DANG_AQA 2.390 0.019 C113 C115
REM C114 C115 C116 ang=120.4,0.7 b12=1.381,0.014 b23=1.385,0.009
DANG_AQA 2.400 0.017 C114 C116
REM C111 C116 C115 ang=120.7,0.6 b12=1.388,0.010 b23=1.385,0.009
DANG_AQA 2.410 0.014 C111 C115

REM planes:
REM plane csd-C10
FLAT_AQA C10 C6 C11 C15
REM plane csd-C104
FLAT_AQA C104 C103 C105 C109
REM plane csd-C111
FLAT_AQA C111 C110 C112 C116
REM plane csd-C13
FLAT_AQA C13 C12 C14 C16
REM plane csd-C16
FLAT_AQA C16 C13 C17 C30
REM plane csd-C17
FLAT_AQA C17 C16 C18 C24
REM plane csd-C18
FLAT_AQA C18 C17 C19 C23
REM plane csd-C24
FLAT_AQA C24 C17 C25 C29
REM plane csd-C3
FLAT_AQA C3 C2 C4 C8
REM plane csd-C30
FLAT_AQA C30 C16 C31 C35
REM plane csd-C33
FLAT_AQA C33 C32 C34 C36
REM plane csd-C36
FLAT_AQA C36 C33 C37 C41
REM plane csd-C39
FLAT_AQA C39 C38 C40 C43
REM plane csd-C40
FLAT_AQA C40 C39 C41 O42
REM plane csd-C46
FLAT_AQA C46 C45 C47 C51
REM plane csd-C53
FLAT_AQA C53 C52 C54 C58
REM plane csd-C6
FLAT_AQA C6 C5 C7 C10
REM plane csd-C61
FLAT_AQA C61 C60 C62 C66
REM plane csd-C64
FLAT_AQA C64 C63 C65 C68
REM plane csd-C66
FLAT_AQA C66 C61 C65 O67
REM plane csd-C68
FLAT_AQA C68 C64 C69 C73
REM plane csd-C71
FLAT_AQA C71 C70 C72 C74
REM plane csd-C74
FLAT_AQA C74 C71 C75 C88
REM plane csd-C75
FLAT_AQA C75 C74 C76 C82
REM plane csd-C76
FLAT_AQA C76 C75 C77 C81
REM plane csd-C8
FLAT_AQA C8 C3 C7 O9
REM plane csd-C82
FLAT_AQA C82 C75 C83 C87
REM plane csd-C88
FLAT_AQA C88 C74 C89 C93
REM plane csd-C91
FLAT_AQA C91 C90 C92 C94
REM plane csd-C94
FLAT_AQA C94 C91 C95 C99
REM plane csd-C97
FLAT_AQA C97 C96 C98 C101
REM plane csd-C98
FLAT_AQA C98 C97 C99 O100
REM plane qmf-01
FLAT_AQA C110 N1 C2 C3
REM plane qmf-02
FLAT_AQA C13 C16 C17 C18
REM plane qmf-03
FLAT_AQA C39 C43 N44 C45
REM plane qmf-04
FLAT_AQA C52 N59 C60 C61
REM plane qmf-05
FLAT_AQA C71 C74 C75 C76
REM plane ring6A-1
FLAT_AQA C3 C4 C5 C6
REM plane ring6A-2
FLAT_AQA C4 C5 C6 C7
REM plane ring6A-3
FLAT_AQA C5 C6 C7 C8
REM plane ring6A-4
FLAT_AQA C6 C7 C8 C3
REM plane ring6A-5
FLAT_AQA C7 C8 C3 C4
REM plane ring6A-6
FLAT_AQA C8 C3 C4 C5
REM plane ring6B-1
FLAT_AQA C10 C11 C12 C13
REM plane ring6B-2
FLAT_AQA C11 C12 C13 C14
REM plane ring6B-3
FLAT_AQA C12 C13 C14 C15
REM plane ring6B-4
FLAT_AQA C13 C14 C15 C10
REM plane ring6B-5
FLAT_AQA C14 C15 C10 C11
REM plane ring6B-6
FLAT_AQA C15 C10 C11 C12
REM plane ring6C-1
FLAT_AQA C18 C19 C20 C21
REM plane ring6C-2
FLAT_AQA C19 C20 C21 C22
REM plane ring6C-3
FLAT_AQA C20 C21 C22 C23
REM plane ring6C-4
FLAT_AQA C21 C22 C23 C18
REM plane ring6C-5
FLAT_AQA C22 C23 C18 C19
REM plane ring6C-6
FLAT_AQA C23 C18 C19 C20
REM plane ring6D-1
FLAT_AQA C24 C25 C26 C27
REM plane ring6D-2
FLAT_AQA C25 C26 C27 C28
REM plane ring6D-3
FLAT_AQA C26 C27 C28 C29
REM plane ring6D-4
FLAT_AQA C27 C28 C29 C24
REM plane ring6D-5
FLAT_AQA C28 C29 C24 C25
REM plane ring6D-6
FLAT_AQA C29 C24 C25 C26
REM plane ring6E-1
FLAT_AQA C30 C31 C32 C33
REM plane ring6E-2
FLAT_AQA C31 C32 C33 C34
REM plane ring6E-3
FLAT_AQA C32 C33 C34 C35
REM plane ring6E-4
FLAT_AQA C33 C34 C35 C30
REM plane ring6E-5
FLAT_AQA C34 C35 C30 C31
REM plane ring6E-6
FLAT_AQA C35 C30 C31 C32
REM plane ring6F-1
FLAT_AQA C36 C37 C38 C39
REM plane ring6F-2
FLAT_AQA C37 C38 C39 C40
REM plane ring6F-3
FLAT_AQA C38 C39 C40 C41
REM plane ring6F-4
FLAT_AQA C39 C40 C41 C36
REM plane ring6F-5
FLAT_AQA C40 C41 C36 C37
REM plane ring6F-6
FLAT_AQA C41 C36 C37 C38
REM plane ring6G-1
FLAT_AQA C46 C47 C48 C49
REM plane ring6G-2
FLAT_AQA C47 C48 C49 C50
REM plane ring6G-3
FLAT_AQA C48 C49 C50 C51
REM plane ring6G-4
FLAT_AQA C49 C50 C51 C46
REM plane ring6G-5
FLAT_AQA C50 C51 C46 C47
REM plane ring6G-6
FLAT_AQA C51 C46 C47 C48
REM plane ring6H-1
FLAT_AQA C53 C54 C55 C56
REM plane ring6H-2
FLAT_AQA C54 C55 C56 C57
REM plane ring6H-3
FLAT_AQA C55 C56 C57 C58
REM plane ring6H-4
FLAT_AQA C56 C57 C58 C53
REM plane ring6H-5
FLAT_AQA C57 C58 C53 C54
REM plane ring6H-6
FLAT_AQA C58 C53 C54 C55
REM plane ring6I-1
FLAT_AQA C61 C62 C63 C64
REM plane ring6I-2
FLAT_AQA C62 C63 C64 C65
REM plane ring6I-3
FLAT_AQA C63 C64 C65 C66
REM plane ring6I-4
FLAT_AQA C64 C65 C66 C61
REM plane ring6I-5
FLAT_AQA C65 C66 C61 C62
REM plane ring6I-6
FLAT_AQA C66 C61 C62 C63
REM plane ring6J-1
FLAT_AQA C68 C69 C70 C71
REM plane ring6J-2
FLAT_AQA C69 C70 C71 C72
REM plane ring6J-3
FLAT_AQA C70 C71 C72 C73
REM plane ring6J-4
FLAT_AQA C71 C72 C73 C68
REM plane ring6J-5
FLAT_AQA C72 C73 C68 C69
REM plane ring6J-6
FLAT_AQA C73 C68 C69 C70
REM plane ring6K-1
FLAT_AQA C76 C77 C78 C79
REM plane ring6K-2
FLAT_AQA C77 C78 C79 C80
REM plane ring6K-3
FLAT_AQA C78 C79 C80 C81
REM plane ring6K-4
FLAT_AQA C79 C80 C81 C76
REM plane ring6K-5
FLAT_AQA C80 C81 C76 C77
REM plane ring6K-6
FLAT_AQA C81 C76 C77 C78
REM plane ring6L-1
FLAT_AQA C82 C83 C84 C85
REM plane ring6L-2
FLAT_AQA C83 C84 C85 C86
REM plane ring6L-3
FLAT_AQA C84 C85 C86 C87
REM plane ring6L-4
FLAT_AQA C85 C86 C87 C82
REM plane ring6L-5
FLAT_AQA C86 C87 C82 C83
REM plane ring6L-6
FLAT_AQA C87 C82 C83 C84
REM plane ring6M-1
FLAT_AQA C88 C89 C90 C91
REM plane ring6M-2
FLAT_AQA C89 C90 C91 C92
REM plane ring6M-3
FLAT_AQA C90 C91 C92 C93
REM plane ring6M-4
FLAT_AQA C91 C92 C93 C88
REM plane ring6M-5
FLAT_AQA C92 C93 C88 C89
REM plane ring6M-6
FLAT_AQA C93 C88 C89 C90
REM plane ring6N-1
FLAT_AQA C94 C95 C96 C97
REM plane ring6N-2
FLAT_AQA C95 C96 C97 C98
REM plane ring6N-3
FLAT_AQA C96 C97 C98 C99
REM plane ring6N-4
FLAT_AQA C97 C98 C99 C94
REM plane ring6N-5
FLAT_AQA C98 C99 C94 C95
REM plane ring6N-6
FLAT_AQA C99 C94 C95 C96
REM plane ring6O-1
FLAT_AQA C104 C105 C106 C107
REM plane ring6O-2
FLAT_AQA C105 C106 C107 C108
REM plane ring6O-3
FLAT_AQA C106 C107 C108 C109
REM plane ring6O-4
FLAT_AQA C107 C108 C109 C104
REM plane ring6O-5
FLAT_AQA C108 C109 C104 C105
REM plane ring6O-6
FLAT_AQA C109 C104 C105 C106
REM plane ring6P-1
FLAT_AQA C111 C112 C113 C114
REM plane ring6P-2
FLAT_AQA C112 C113 C114 C115
REM plane ring6P-3
FLAT_AQA C113 C114 C115 C116
REM plane ring6P-4
FLAT_AQA C114 C115 C116 C111
REM plane ring6P-5
FLAT_AQA C115 C116 C111 C112
REM plane ring6P-6
FLAT_AQA C116 C111 C112 C113
REM Produced by Grade Web Server http://grade.globalphasing.org
REM --------- service provided by Global Phasing Ltd. ---------
REM
REM GEN: Generated by GRADE 1.2.20 (Dec 01 2020)
REM GEN: from mol2 file
REM GEN: using MOGUL 2020.3.0(298154), CSD as542be, with quantum mechanics RM1
REM Compound InChI XLYOFNOQVPJJNP-UHFFFAOYSA-N
REM Compound full name H2O
REM
REM Number of restraints found:
REM Bond lengths
REM     lengths/sigmas set by mogul                 0
REM     bonds to hydrogen set to neutron values     2
REM     bonds lengths set by partial QM             0
REM Bond Angles
REM     angles/sigmas set by mogul                  0
REM     non-H angles set by partial QM              0
REM     H bond angles set by partial QM             1
REM Trigonal planes (atoms bonded to 3 others that are held flat)
REM     trigonal atoms from 3 mogul bond angles     0
REM     atoms NOT trigonal from 3 mogul angles      0
REM     trigonal atoms from partial QM              0
REM     atoms not trigonal from partial QM          0
REM Torsions and 1-4 planes
REM     bonds where mogul states cis/trans          0
REM     bonds mogul indicates flat                  0
REM     bonds mogul indicates 3-fold staggered      0
REM     bonds mogul indicates not flat              0
REM     in flat 5/6 membered rings after PQM        0
REM     other flat bonds after partial QM           0
REM     sp3-sp3 set 3-fold staggered by QM          0
REM     All other torsions (unrestrained)           0
REM Total charge set to 0
REM Bonds defined by QM have a sigma set to 0.030 Angs
REM Angles defined by QM have a sigma set to 3.0 degrees

REM grade-cif2shelx output
REM Version: 0.0.5 <Dec 20 2013>
REM grade-cif2shelx extracts restraints from a grade CIF file
REM and translates them into SHELX syntax.
REM authors Oliver Smart and Julian Holstein.

REM bonds:
DFIX_H2O 0.850 0.020 H1 O1
DFIX_H2O 0.850 0.020 H2 O1

REM angles SHELX uses 1,3 distance restraints for angles,
REM these are derived by trig from the grade angle and two bond lengths:
REM H1 O1 H2 ang=107.9,3.0 b12=0.850,0.020 b23=0.850,0.020
DANG_H2O 1.374 0.035 H1 H2
REM SADI_H2O O1 H1 O1 H2
RIGU_* $C $N $O
SIMU_* $C $N $O 0.01 0.02
CONF
WPDB -2
TEMP -173
SIZE 0.1 0.1 0.005
REM CRYSTAL: COLOURLESS PLATE
WPDB -2
FMAP 2
PLAN 20
ABIN
WGHT    0.168600
FVAR       0.23975   0.82142
RESI 1 ZN
ZN1   5    0.686524    0.498346    0.496345    11.00000    0.23988    0.05269 =
         0.03052    0.00312   -0.00641   -0.00162
RESI 3 DMF
PART -1 10.5000
C1    1    0.906942    0.530826    0.519448    10.50000    0.16867    0.12009 =
         0.06285    0.03105    0.01886    0.03319
AFIX  43
H1    2    0.907848    0.534905    0.587461    10.50000   -1.20000
AFIX   0
O2    4    0.859437    0.500570    0.501127    10.50000    0.16414    0.12381 =
         0.04624    0.02649    0.01729    0.02414
N3    3    0.964121    0.564367    0.485913    10.50000    0.19572    0.07546 =
         0.06006    0.02021    0.00269    0.02431
C4    1    1.023902    0.599890    0.525843    10.50000    0.22043    0.07258 =
         0.07318    0.01497    0.01086    0.00836
AFIX  33
H4A   2    1.049717    0.614803    0.472816    10.50000   -1.50000
H4B   2    0.967821    0.615475    0.556531    10.50000   -1.50000
H4C   2    1.094301    0.593241    0.574989    10.50000   -1.50000
AFIX   0
C5    1    0.965927    0.558517    0.377976    10.50000    0.27351    0.11936 =
         0.06829    0.00783    0.03600   -0.03159
AFIX  33
H5A   2    1.004405    0.580896    0.352428    10.50000   -1.50000
H5B   2    1.011306    0.534930    0.368875    10.50000   -1.50000
H5C   2    0.883241    0.555932    0.342615    10.50000   -1.50000
AFIX   0
PART 0
RESI 0
RESI 2 AQA
N1    3    0.662808    0.535341    0.608937    11.00000    0.21810    0.06745 =
         0.03293    0.00368   -0.01464    0.00114
C2    1    0.654711    0.572565    0.600444    11.00000    0.21011    0.05458 =
         0.03469   -0.00303   -0.00396    0.00295
AFIX  43
H2    2    0.650487    0.586901    0.658390    11.00000   -1.20000
AFIX   0
C3    1    0.651517    0.594146    0.512449    11.00000    0.20853    0.05452 =
         0.03261    0.00121   -0.00904    0.00296
C4    1    0.646198    0.634474    0.520109    11.00000    0.23675    0.05505 =
         0.03386   -0.00420   -0.00320    0.00174
AFIX  43
H4    2    0.652165    0.645492    0.583683    11.00000   -1.20000
AFIX   0
C5    1    0.632933    0.658966    0.441624    11.00000    0.21629    0.04608 =
         0.03979    0.00239   -0.00757   -0.00029
AFIX  43
H5    2    0.631075    0.686260    0.450880    11.00000   -1.20000
AFIX   0
C6    1    0.622102    0.643309    0.347296    11.00000    0.19627    0.06028 =
         0.03481    0.00247   -0.00196    0.00594
C7    1    0.625783    0.603490    0.336223    11.00000    0.21605    0.05957 =
         0.03293    0.00469   -0.00552    0.00499
AFIX  43
H7    2    0.616374    0.593149    0.271729    11.00000   -1.20000
AFIX   0
C8    1    0.642984    0.577247    0.416763    11.00000    0.21233    0.05451 =
         0.03096    0.00099   -0.00205    0.00218
O9    4    0.644740    0.540534    0.399040    11.00000    0.22555    0.05456 =
         0.02433    0.00496   -0.00884    0.00276
C10   1    0.596096    0.668352    0.259096    11.00000    0.20346    0.06338 =
         0.03822    0.00583   -0.00989    0.00045
C11   1    0.520418    0.700188    0.258829    11.00000    0.20873    0.06155 =
         0.03731   -0.00127   -0.00356   -0.00041
AFIX  43
H11   2    0.487437    0.706005    0.315893    11.00000   -1.20000
AFIX   0
C12   1    0.492453    0.723438    0.177231    11.00000    0.20221    0.05943 =
         0.04533    0.00423   -0.00481    0.00560
AFIX  43
H12   2    0.442556    0.745488    0.179936    11.00000   -1.20000
AFIX   0
C13   1    0.535467    0.715451    0.090799    11.00000    0.18247    0.06070 =
         0.03657    0.00200   -0.00976   -0.00023
C14   1    0.609187    0.683319    0.090265    11.00000    0.20368    0.06010 =
         0.02998    0.00054   -0.00459    0.00557
AFIX  43
H14   2    0.639882    0.677152    0.032335    11.00000   -1.20000
AFIX   0
C15   1    0.639349    0.659826    0.172836    11.00000    0.20086    0.06515 =
         0.03915    0.00639   -0.00795    0.00041
AFIX  43
H15   2    0.689680    0.637866    0.170369    11.00000   -1.20000
AFIX   0
C16   1    0.500000    0.739023    0.000000    10.50000    0.18117    0.06216 =
         0.03673    0.00000   -0.01452    0.00000
C17   1    0.500000    0.778057    0.000000    10.50000    0.17610    0.06284 =
         0.03210    0.00000   -0.01433    0.00000
C18   1    0.540486    0.802275    0.089802    11.00000    0.18892    0.06249 =
         0.03598    0.00267   -0.01049    0.00460
C19   1    0.659075    0.800021    0.140569    11.00000    0.18464    0.07564 =
         0.05631   -0.01750   -0.01587    0.00912
AFIX  43
H19   2    0.714936    0.782704    0.119329    11.00000   -1.20000
AFIX   0
C20   1    0.693788    0.823264    0.221827    11.00000    0.19799    0.08915 =
         0.06846   -0.02459   -0.01874    0.00879
AFIX  43
H20   2    0.774695    0.822353    0.255234    11.00000   -1.20000
AFIX   0
C21   1    0.612149    0.848003    0.255571    11.00000    0.20569    0.08792 =
         0.07905   -0.02839   -0.02093    0.00537
AFIX  43
H21   2    0.635602    0.862693    0.313791    11.00000   -1.20000
AFIX   0
C22   1    0.496424    0.850906    0.203182    11.00000    0.19534    0.08978 =
         0.06562   -0.01458   -0.01851    0.01560
AFIX  43
H22   2    0.440406    0.868214    0.224242    11.00000   -1.20000
AFIX   0
C23   1    0.462550    0.828555    0.120125    11.00000    0.18561    0.08219 =
         0.05245   -0.00052   -0.01246    0.01727
AFIX  43
H23   2    0.383864    0.831388    0.083209    11.00000   -1.20000
AFIX   0
C74   1    0.500000    0.257839    0.000000    10.50000    0.26019    0.05323 =
         0.03417    0.00000   -0.01564    0.00000
C75   1    0.500000    0.218253    0.000000    10.50000    0.25948    0.05629 =
         0.04723    0.00000   -0.00216    0.00000
C82   1    0.539998    0.194912    0.090361    11.00000    0.25840    0.04468 =
         0.04780    0.00054   -0.01732    0.00285
C83   1    0.456834    0.171595    0.127171    11.00000    0.26142    0.06580 =
         0.05847    0.02156   -0.02861   -0.00506
AFIX  43
H83   2    0.376024    0.170317    0.093662    11.00000   -1.20000
AFIX   0
C84   1    0.491385    0.150257    0.212414    11.00000    0.26857    0.07722 =
         0.05825    0.02548   -0.02528   -0.00993
AFIX  43
H84   2    0.433580    0.135213    0.238362    11.00000   -1.20000
AFIX   0
C85   1    0.608335    0.150865    0.259005    11.00000    0.26123    0.07645 =
         0.05123    0.01758   -0.02581   -0.00789
AFIX  43
H85   2    0.632193    0.135617    0.316215    11.00000   -1.20000
AFIX   0
C86   1    0.692286    0.173614    0.223210    11.00000    0.26334    0.07903 =
         0.06487    0.01756   -0.00841   -0.00268
AFIX  43
H86   2    0.773858    0.173782    0.255197    11.00000   -1.20000
AFIX   0
C87   1    0.656267    0.196316    0.139764    11.00000    0.26076    0.06165 =
         0.05285    0.00486   -0.01573   -0.00190
AFIX  43
H87   2    0.712881    0.212904    0.116974    11.00000   -1.20000
AFIX   0
C88   1    0.531411    0.281270    0.091344    11.00000    0.24843    0.04940 =
         0.03143    0.00262   -0.01489    0.00035
C89   1    0.484810    0.273473    0.175707    11.00000    0.24938    0.06055 =
         0.03488    0.00913   -0.00533   -0.00391
AFIX  43
H89   2    0.431275    0.252267    0.177043    11.00000   -1.20000
AFIX   0
C90   1    0.516141    0.296533    0.258030    11.00000    0.25213    0.06031 =
         0.04306    0.00442   -0.00096   -0.00466
AFIX  43
H90   2    0.485803    0.290144    0.315984    11.00000   -1.20000
AFIX   0
C91   1    0.590956    0.328911    0.258665    11.00000    0.23639    0.04961 =
         0.03147    0.00623   -0.01202    0.00168
C92   1    0.636919    0.336002    0.174023    11.00000    0.24897    0.05820 =
         0.03728    0.00224   -0.01068   -0.00998
AFIX  43
H92   2    0.689673    0.357421    0.172738    11.00000   -1.20000
AFIX   0
C93   1    0.609233    0.313199    0.091227    11.00000    0.26199    0.05974 =
         0.04455    0.00145   -0.00406   -0.00778
AFIX  43
H93   2    0.642594    0.319036    0.034360    11.00000   -1.20000
AFIX   0
C94   1    0.617404    0.353818    0.347325    11.00000    0.23103    0.05735 =
         0.03610   -0.00394   -0.01180    0.00031
C95   1    0.631989    0.337204    0.439900    11.00000    0.23775    0.06993 =
         0.03267    0.00017   -0.01118   -0.00147
AFIX  43
H95   2    0.629921    0.309812    0.447138    11.00000   -1.20000
AFIX   0
C96   1    0.649543    0.360975    0.521357    11.00000    0.23295    0.06890 =
         0.03031    0.00242   -0.01625   -0.00181
AFIX  43
H96   2    0.657833    0.349593    0.584679    11.00000   -1.20000
AFIX   0
C97   1    0.655474    0.401396    0.513261    11.00000    0.24452    0.06504 =
         0.03420   -0.00049   -0.01931   -0.00402
C98   1    0.643854    0.418881    0.420226    11.00000    0.27575    0.06007 =
         0.03242   -0.00123   -0.01670   -0.00494
C99   1    0.626795    0.394014    0.338808    11.00000    0.24976    0.06242 =
         0.03189    0.00445   -0.01037   -0.00895
AFIX  43
H99   2    0.621407    0.404981    0.275226    11.00000   -1.20000
AFIX   0
O100  4    0.641371    0.457136    0.404373    11.00000    0.32179    0.05712 =
         0.03696    0.00223   -0.00922   -0.00496
C101  1    0.676547    0.423201    0.606689    11.00000    0.24120    0.06296 =
         0.02525    0.00389   -0.01109   -0.01047
AFIX  43
H101  2    0.678941    0.408722    0.665406    11.00000   -1.20000
AFIX   0
N102  3    0.691673    0.459546    0.615039    11.00000    0.24910    0.05483 =
         0.02942    0.00152   -0.00729   -0.01265
C103  1    0.723737    0.479106    0.709394    11.00000    0.27568    0.05490 =
         0.02397    0.00038   -0.00527   -0.00827
AFIX  13
H103  2    0.811003    0.485914    0.716275    11.00000   -1.20000
AFIX   0
C104  1    0.710976    0.454238    0.797603    11.00000    0.30397    0.04805 =
         0.01973    0.00215    0.00501   -0.01540
C105  1    0.814110    0.437868    0.851352    11.00000    0.32393    0.06928 =
         0.03463    0.00874   -0.00635    0.00043
AFIX  43
H105  2    0.890568    0.443744    0.834949    11.00000   -1.20000
AFIX   0
C106  1    0.806237    0.412705    0.929734    11.00000    0.35061    0.07970 =
         0.05559    0.00906   -0.01023   -0.01299
AFIX  43
H106  2    0.875924    0.401043    0.966653    11.00000   -1.20000
AFIX   0
C107  1    0.691747    0.405546    0.951124    11.00000    0.35398    0.07852 =
         0.04065    0.00291   -0.00153   -0.03200
AFIX  43
H107  2    0.684029    0.389079    1.004753    11.00000   -1.20000
AFIX   0
C108  1    0.591336    0.421260    0.898079    11.00000    0.33639    0.09275 =
         0.04787    0.00081    0.01579   -0.04345
AFIX  43
H108  2    0.514856    0.415272    0.914288    11.00000   -1.20000
AFIX   0
C109  1    0.598781    0.446274    0.819484    11.00000    0.31100    0.08323 =
         0.04361    0.00452    0.01317   -0.03818
AFIX  43
H109  2    0.528392    0.457431    0.782321    11.00000   -1.20000
AFIX   0
C110  1    0.655653    0.517248    0.704312    11.00000    0.24956    0.06298 =
         0.03341    0.00823   -0.00971   -0.00298
AFIX  13
H110  2    0.569106    0.510568    0.703160    11.00000   -1.20000
AFIX   0
C111  1    0.693871    0.542759    0.793906    11.00000    0.23109    0.06718 =
         0.04185    0.01401   -0.01027    0.00853
C112  1    0.611797    0.555341    0.850335    11.00000    0.24497    0.09498 =
         0.06164   -0.00875    0.00288    0.00871
AFIX  43
H112  2    0.529993    0.547547    0.833991    11.00000   -1.20000
AFIX   0
C113  1    0.647849    0.579592    0.931850    11.00000    0.26400    0.10599 =
         0.07797   -0.01378   -0.00052    0.01377
AFIX  43
H113  2    0.590958    0.588684    0.969910    11.00000   -1.20000
AFIX   0
C114  1    0.766917    0.589833    0.955212    11.00000    0.26180    0.08407 =
         0.05879   -0.00899   -0.00038    0.01113
AFIX  43
H114  2    0.791921    0.605997    1.010555    11.00000   -1.20000
AFIX   0
C115  1    0.851595    0.577377    0.900780    11.00000    0.25119    0.07873 =
         0.04899   -0.00097   -0.01047    0.00010
AFIX  43
H115  2    0.933925    0.584462    0.918090    11.00000   -1.20000
AFIX   0
C116  1    0.811965    0.554222    0.820203    11.00000    0.23264    0.07015 =
         0.03739    0.00037   -0.00667    0.00272
AFIX  43
H116  2    0.868744    0.545838    0.781213    11.00000   -1.20000
RESI 0
REM #####
REM #####
AFIX   0
HKLF 4

REM  sol_c.res in C2
REM R1 =  0.0737 for    6098 Fo > 4sig(Fo)  and  0.1040 for all   10280 data
REM    580 parameters refined using   1152 restraints

END

WGHT      0.1684      0.0000

REM Highest difference peak  1.265,  deepest hole -0.215,  1-sigma level  0.089
Q1    1   0.5611  0.4990  0.5036  11.00000  0.05    1.26
Q2    1   0.8180  0.4989  0.4900  11.00000  0.05    1.16
Q3    1   0.5391  0.6361  0.5191  11.00000  0.05    0.32
Q4    1   0.5537  0.4587  0.4029  11.00000  0.05    0.28
Q5    1   0.4910  0.6823  0.1032  11.00000  0.05    0.27
Q6    1   0.5344  0.5409  0.4103  11.00000  0.05    0.27
Q7    1   0.8133  0.5392  0.5130  11.00000  0.05    0.25
Q8    1   0.7840  0.5963  0.5125  11.00000  0.05    0.25
Q9    1   0.6244  0.4861  0.7125  11.00000  0.05    0.24
Q10   1   0.5382  0.3600  0.5224  11.00000  0.05    0.24
Q11   1   0.7471  0.6402  0.5074  11.00000  0.05    0.23
Q12   1   0.5077  0.6569  0.4658  11.00000  0.05    0.22
Q13   1   0.7967  0.4540  0.5112  11.00000  0.05    0.22
Q14   1   0.9663  0.4313  0.4818  11.00000  0.05    0.22
Q15   1   0.7598  0.4199  0.4283  11.00000  0.05    0.22
Q16   1   0.4741  0.3184  0.1037  11.00000  0.05    0.22
Q17   1   0.6861  0.4573  0.8070  11.00000  0.05    0.22
Q18   1   0.6971  0.6717  0.2544  11.00000  0.05    0.22
Q19   1   0.5719  0.1528  0.2515  11.00000  0.05    0.21
Q20   1   0.7425  0.5802  0.9211  11.00000  0.05    0.21
;
_shelx_res_checksum               14155
_shelx_hkl_file
;
   0   0   1 3164.66  144.63
   0   0   1 2882.87  131.78
   0   0  -1 2686.56  122.79
   0   0  -1 3183.66  145.54
   0   0   2 1225.18   56.19
   0   0   2 1184.81   54.38
   0   0  -2 1314.94   60.24
   0   0  -2 1415.63   64.91
   0   0   3 9999.00  456.89
   0   0   3 9140.95  417.79
   0   0  -3 9733.04  444.70
   0   0  -3 9785.28  447.23
   0   0   4  161.80    7.87
   0   0   4  186.02    9.06
   0   0  -4  168.76    8.12
   0   0  -4  158.63    7.76
   0   0   5  372.35   17.64
   0   0   5  365.23   17.37
   0   0  -5  360.32   16.96
   0   0  -5  363.96   17.26
   0   0   6   73.31    4.18
   0   0   6   72.98    4.18
   0   0  -6   79.03    4.26
   0   0  -6   78.13    4.35
   0   0   7 1448.72   67.09
   0   0   7 1644.86   76.01
   0   0  -7 1464.86   67.62
   0   0  -7 1453.94   67.31
   0   0   8 1137.95   53.07
   0   0   8 1159.80   53.97
   0   0  -8 1137.79   52.78
   0   0  -8 1110.24   51.75
   0   0   9 1137.95   53.19
   0   0   9 1088.40   50.82
   0   0  -9 1096.63   51.04
   0   0  -9 1161.85   54.21
   0   0  10  858.05   40.56
   0   0  10  893.20   42.08
   0   0 -10  913.14   42.79
   0   0 -10  825.44   38.98
   0   0  11   24.60    2.53
   0   0  11   22.89    2.44
   0   0 -11   24.25    2.30
   0   0 -11   28.08    2.63
   0   0  12  805.65   38.52
   0   0  12  748.66   35.94
   0   0 -12  777.79   36.84
   0   0 -12  788.24   37.50
   0   0  13   82.32    5.67
   0   0  13   70.39    5.18
   0   0 -13   81.51    5.24
   0   0 -13   81.15    5.32
   0   0  15    6.11    1.80
   0   0  15    9.78    2.22
   0   0 -15    8.83    1.84
   0   0 -15   10.21    1.95
   0   0  16    0.32    1.52
   0   0  16   -0.13    1.50
   0   0 -16    2.11    1.54
   0   0 -16    1.31    1.33
   0   0  17   24.51    3.40
   0   0  17   24.29    3.37
   0  -2   0 2464.92  112.69
   0  -2   0 2328.77  106.48
   0   2   0 2496.58  114.14
   0   2   0 2211.62  101.15
   0  -2   1 4632.22  211.66
   0  -2  -1 4619.55  211.03
   0  -2  -1 4893.43  223.54
   0   2   1 4690.79  214.35
   0   2   1 4792.11  218.95
   0   2  -1 5075.49  231.93
   0   2  -1 5121.40  233.99
   0  -2   2  635.47   29.22
   0  -2   2  614.57   28.21
   0  -2  -2  658.42   30.41
   0  -2  -2  619.48   28.61
   0   2   2  635.94   29.38
   0   2   2  666.81   30.82
   0   2  -2  608.08   27.94
   0   2  -2  627.71   28.80
   0  -2   3  696.89   32.14
   0  -2   3  676.63   31.16
   0  -2  -3  703.38   32.56
   0  -2  -3  659.69   30.52
   0   2   3  705.12   32.69
   0   2   3  709.56   32.90
   0   2  -3  622.96   28.80
   0   2  -3  706.71   32.50
   0  -2   4  224.65   10.70
   0  -2   4  223.38   10.62
   0  -2  -4  219.74   10.59
   0  -2  -4  217.20   10.53
   0   2   4  241.27   11.73
   0   2   4  233.99   11.34
   0   2  -4  235.25   11.08
   0   2  -4  227.97   10.94
   0  -2   5   13.52    1.22
   0  -2   5   14.94    1.33
   0  -2  -5   14.87    1.27
   0  -2  -5   14.25    1.41
   0   2   5   15.01    1.57
   0   2   5   13.46    1.39
   0   2  -5   13.36    1.28
   0   2  -5   14.37    1.14
   0  -2   6  611.56   28.64
   0  -2   6  589.40   27.61
   0  -2  -6  555.52   26.22
   0  -2  -6  605.39   28.32
   0   2   6  572.77   27.07
   0   2   6  557.58   26.45
   0   2  -6  590.82   27.69
   0   2  -6  596.20   27.77
   0  -2   7  675.04   31.66
   0  -2   7  649.56   30.52
   0   2  -7  636.10   29.70
   0   2  -7  657.95   30.87
   0  -2   8   60.03    3.78
   0  -2   8   64.15    3.94
   0  -2  -8   77.60    4.45
   0  -2  -8   70.35    4.34
   0   2   8   81.94    4.92
   0   2   8   81.47    4.89
   0   2  -8   65.84    3.99
   0   2  -8   75.40    4.24
   0  -2   9 1259.06   58.64
   0  -2   9 1384.76   64.39
   0  -2  -9 1325.07   61.52
   0  -2  -9 1235.94   57.66
   0   2   9 1383.65   64.39
   0   2   9 1267.13   59.19
   0   2  -9 1425.60   66.19
   0   2  -9 1389.35   64.34
   0  -2  10  461.64   22.43
   0  -2  10  537.00   25.82
   0  -2 -10  514.83   24.63
   0  -2 -10  478.42   23.22
   0   2  10  538.74   25.93
   0   2  10  513.88   24.90
   0   2 -10  509.92   24.51
   0   2 -10  537.79   25.60
   0  -2  12    7.66    1.80
   0  -2  12    7.35    1.58
   0  -2 -12    5.70    1.50
   0  -2 -12    6.74    1.42
   0   2  12    7.66    1.71
   0   2  12    7.42    1.60
   0   2 -12    9.09    1.63
   0   2 -12    7.95    1.47
   0  -2  13   45.02    3.88
   0  -2  13   43.90    3.93
   0  -2 -13   52.72    4.10
   0   2 -13   49.39    3.75
   0   2 -13   50.91    3.86
   0  -2  14   29.70    3.28
   0  -2 -14   36.71    3.39
   0  -2 -14   38.47    3.36
   0   2  14   28.89    3.37
   0   2  14   32.69    3.40
   0   2 -14   37.60    3.36
   0   2 -14   38.71    3.39
   0  -2  15   19.87    2.83
   0  -2  15   22.54    3.06
   0  -2 -15   21.83    2.56
   0  -2 -15   27.56    3.09
   0   2  15   17.70    2.83
   0   2  15   21.83    3.04
   0  -2  16    4.58    1.95
   0  -2  16    3.45    1.73
   0  -2 -16    7.93    1.90
   0  -2 -16    7.57    1.90
   0   2  16    5.45    1.84
   0   2  16    3.26    1.82
   0   2 -16    6.98    1.82
   0   2 -16    4.35    1.58
   0  -2  17    1.76    1.73
   0  -2  17    1.44    1.54
   0   2  17    3.47    1.84
   0   2  17    5.11    1.98
   0  -4   0 2518.75  115.28
   0  -4   0 2270.20  103.90
   0   4   0 2252.78  103.17
   0   4   0 2526.66  115.58
   0  -4   1  241.90   11.26
   0  -4   1  255.36   11.86
   0  -4  -1  260.58   12.25
   0  -4  -1  251.40   11.84
   0   4   1  234.14   11.00
   0   4   1  214.35   10.23
   0   4  -1  218.95   10.18
   0   4  -1  225.75   10.50
   0  -4   2  644.33   29.60
   0  -4   2  627.39   28.81
   0  -4  -2  659.53   30.57
   0  -4  -2  632.30   29.32
   0   4  -2  619.63   28.48
   0   4  -2  647.34   29.72
   0  -4   3 1265.07   58.01
   0  -4   3 1172.14   53.73
   0  -4  -3 1108.34   51.18
   0  -4  -3 1209.98   55.77
   0   4   3 1169.14   53.94
   0   4   3 1149.51   53.11
   0   4  -3 1111.04   51.02
   0   4  -3 1209.98   55.46
   0  -4   4  105.75    5.16
   0  -4   4   98.14    4.91
   0  -4  -4   98.26    5.22
   0  -4  -4  105.36    5.45
   0   4   4  109.08    5.75
   0   4   4  109.36    5.73
   0   4  -4   98.25    4.91
   0   4  -4  107.54    5.22
   0  -4   5   77.98    4.15
   0  -4   5   77.43    3.96
   0  -4  -5   74.06    4.24
   0  -4  -5   68.72    3.93
   0   4   5   79.76    4.53
   0   4   5   79.39    4.56
   0   4  -5   65.62    3.63
   0   4  -5   70.80    3.66
   0  -4   6  563.43   26.45
   0  -4   6  546.81   25.58
   0   4  -6  542.85   25.54
   0   4  -6  515.94   24.06
   0  -4   7   21.26    1.90
   0  -4   7   19.47    1.65
   0  -4  -7   19.16    1.68
   0  -4  -7   18.85    1.85
   0   4   7   21.44    2.17
   0   4   7   22.35    2.11
   0   4  -7   24.14    1.74
   0   4  -7   25.14    1.96
   0  -4   8  559.95   26.44
   0  -4   8  559.32   26.55
   0  -4  -8  487.76   23.46
   0  -4  -8  547.44   25.95
   0   4   8  492.51   23.72
   0   4   8  486.65   23.49
   0   4  -8  527.97   24.86
   0   4  -8  562.96   26.60
   0  -4  -9  816.10   38.33
   0  -4  -9  794.89   37.58
   0   4   9  856.63   40.53
   0   4   9  872.46   41.19
   0  -4  10  968.40   45.45
   0  -4  10 1003.07   47.15
   0  -4 -10  978.53   46.10
   0  -4 -10  956.84   44.87
   0   4  10  902.70   42.68
   0   4  10  964.91   45.59
   0   4 -10 1001.01   46.83
   0   4 -10  969.03   45.25
   0  -4 -11   46.46    3.39
   0  -4 -11   39.42    3.21
   0   4  11   47.78    3.67
   0   4  11   40.12    3.42
   0   4 -11   47.41    3.34
   0   4 -11   42.82    3.23
   0  -4  12   94.15    6.11
   0  -4  12   94.61    5.91
   0  -4 -12  109.39    6.40
   0  -4 -12   98.25    6.10
   0   4  12  106.21    6.71
   0   4  12  105.85    6.51
   0   4 -12   98.33    5.84
   0   4 -12   99.15    5.89
   0  -4  13    2.30    1.31
   0  -4  13    2.36    1.38
   0  -4 -13    2.44    1.25
   0  -4 -13    4.08    1.42
   0   4  13    3.59    1.44
   0   4  13    2.60    1.39
   0   4 -13    2.88    1.23
   0   4 -13    0.97    1.11
   0  -4  14   52.27    4.32
   0  -4  14   41.07    3.82
   0  -4 -14   47.19    4.02
   0  -4 -14   48.51    3.88
   0   4  14   46.16    4.26
   0   4  14   36.36    3.58
   0   4 -14   44.91    3.72
   0   4 -14   46.77    3.72
   0  -4  15   55.36    4.80
   0  -4  15   63.88    5.11
   0  -4 -15   71.21    5.34
   0  -4 -15   64.01    4.72
   0   4  15   64.01    5.15
   0   4  15   56.82    5.08
   0   4 -15   64.18    4.73
   0   4 -15   54.08    4.46
   0  -4  16   43.24    4.20
   0  -4  16   43.88    4.27
   0  -4 -16   43.47    4.05
   0  -4 -16   51.18    4.61
   0   4  16   40.54    4.34
   0   4  16   31.09    3.59
   0   4 -16   33.97    4.01
   0  -6   0 1311.62   60.33
   0  -6   0 1250.19   57.50
   0   6   0 1223.60   56.33
   0   6   0 1331.56   61.17
   0  -6   1   88.78    4.42
   0  -6   1  103.33    5.11
   0   6   1   85.20    4.34
   0   6   1   81.99    4.37
   0   6  -1   83.78    4.16
   0   6  -1   84.78    4.24
   0  -6   2 2289.19  104.79
   0  -6   2 2528.25  115.71
   0  -6  -2 2249.62  103.28
   0  -6  -2 2430.09  111.50
   0   6   2 2164.13   99.37
   0   6  -2 2428.51  111.10
   0   6  -2 2444.34  111.88
   0  -6   3 2749.88  125.81
   0  -6   3 3112.42  142.32
   0  -6  -3 3034.85  139.22
   0  -6  -3 2905.03  133.28
   0   6   3 2827.46  129.75
   0   6   3 3072.84  141.07
   0   6  -3 3158.33  144.49
   0   6  -3 3099.75  141.80
   0  -6   4 1912.41   87.59
   0  -6   4 1970.99   90.36
   0  -6  -4 1888.66   87.02
   0  -6  -4 1909.25   87.89
   0   6   4 1850.67   85.39
   0   6   4 1741.43   80.22
   0   6  -4 1692.36   77.64
   0   6  -4 1787.34   81.89
   0  -6   5 1509.82   69.31
   0  -6   5 1587.87   72.93
   0  -6  -5 1397.90   64.73
   0   6   5 1480.06   68.58
   0   6  -5 1624.28   74.61
   0   6  -5 1531.51   70.29
   0  -6   6   58.51    3.18
   0  -6   6   51.39    2.98
   0  -6  -6   55.47    3.50
   0  -6  -6   57.32    3.64
   0   6   6   57.47    3.77
   0   6   6   53.03    3.48
   0   6  -6   48.36    2.94
   0   6  -6   49.93    2.79
   0  -6   7  104.19    5.54
   0  -6   7  101.13    5.34
   0  -6  -7  100.34    5.67
   0  -6  -7  102.13    5.73
   0   6   7  112.12    6.33
   0   6   7  119.00    6.70
   0   6  -7  109.95    5.84
   0   6  -7  106.39    5.46
   0  -6   8  310.13   14.98
   0  -6   8  337.68   16.29
   0  -6  -8  301.74   14.82
   0  -6  -8  304.43   15.13
   0   6   8  325.81   16.20
   0   6   8  301.43   15.15
   0   6  -8  311.88   14.98
   0   6  -8  311.56   15.09
   0  -6   9   39.66    2.72
   0  -6   9   35.38    2.64
   0  -6  -9   33.39    2.83
   0  -6  -9   30.81    2.49
   0   6   9   29.41    2.72
   0   6   9   26.75    2.60
   0   6  -9   32.75    2.37
   0   6  -9   30.76    2.36
   0  -6  10   18.81    2.09
   0  -6 -10   18.06    1.98
   0  -6 -10   20.11    2.30
   0   6  10   24.90    2.63
   0   6  10   21.88    2.44
   0  -6  11    8.85    1.52
   0  -6  11   12.93    1.77
   0  -6 -11    9.75    1.74
   0  -6 -11    8.06    1.47
   0   6  11   10.62    1.90
   0   6  11   13.85    2.12
   0   6 -11    9.48    1.44
   0   6 -11   13.00    1.71
   0  -6  12   31.85    2.98
   0  -6  12   31.80    2.93
   0   6  12   32.77    3.10
   0   6  12   34.88    3.40
   0   6 -12   32.75    2.82
   0   6 -12   34.46    2.87
   0  -6  13   72.92    5.00
   0  -6  13   76.26    5.11
   0  -6 -13   67.98    4.67
   0  -6 -13   63.29    4.80
   0   6 -13   63.07    4.39
   0   6 -13   67.85    4.53
   0  -6  14   57.44    4.51
   0  -6  14   62.49    4.73
   0  -6 -14   56.83    4.46
   0  -6 -14   58.70    4.42
   0   6  14   61.69    4.84
   0   6  14   58.20    4.91
   0   6 -14   66.24    4.45
   0   6 -14   48.63    3.86
   0  -6  15   69.47    5.34
   0  -6 -15   76.50    5.68
   0  -6 -15   72.19    5.16
   0   6  15   55.11    4.72
   0   6  15   66.79    5.54
   0   6 -15   62.77    4.61
   0   6 -15   61.93    4.77
   0  -6  16   36.49    3.64
   0  -6 -16   32.82    3.55
   0  -6 -16   32.85    3.63
   0   6  16   22.88    3.12
   0   6  16   27.17    3.55
   0  -6 -17   42.33    4.46
   0  -6 -17   41.86    4.31
   0   6  17   37.39    4.26
   0   6  17   34.20    3.88
   0  -8   0 1871.25   86.01
   0  -8   0 1792.09   82.39
   0   8   0 1831.67   84.10
   0   8   0 1842.75   84.73
   0  -8   1 3767.83  172.56
   0  -8   1 3915.06  179.21
   0  -8  -1 3989.47  182.85
   0  -8  -1 4181.03  191.56
   0   8   1 3755.17  171.93
   0   8   1 4139.86  189.82
   0   8  -1 3712.42  170.03
   0   8  -1 3685.51  168.76
   0  -8   2 1744.60   80.03
   0  -8   2 1773.10   81.39
   0  -8  -2 1809.51   83.32
   0  -8  -2 1774.68   81.72
   0   8   2 1733.52   79.74
   0   8   2 1665.44   76.92
   0   8  -2 1727.19   79.25
   0   8  -2 1849.09   84.81
   0  -8   3   21.29    1.33
   0  -8   3   20.55    1.36
   0  -8  -3   25.20    1.98
   0   8   3   21.12    1.74
   0   8   3   22.31    1.98
   0   8  -3   17.78    1.25
   0   8  -3   20.45    1.35
   0  -8   4 3315.06  151.73
   0  -8   4 3110.84  142.37
   0  -8  -4 3003.18  138.11
   0  -8  -4 3356.22  154.16
   0   8   4 3194.74  146.87
   0   8   4 3137.75  144.30
   0   8  -4 3150.41  144.22
   0   8  -4 3315.06  151.73
   0  -8   5 1088.71   50.07
   0  -8   5 1103.75   50.80
   0  -8  -5 1112.78   51.70
   0  -8  -5 1113.41   51.80
   0   8   5 1073.99   49.96
   0   8   5 1078.58   50.37
   0   8  -5 1060.22   48.78
   0   8  -5 1043.59   48.16
   0  -8   6 4347.25  199.00
   0  -8   6 4524.56  207.23
   0  -8  -6 4519.81  207.39
   0  -8  -6 4391.58  201.53
   0   8   6 4374.17  200.90
   0   8   6 4282.35  196.62
   0   8  -6 4231.69  193.62
   0   8  -6 4641.71  212.46
   0  -8   7  584.33   27.36
   0  -8   7  580.85   27.07
   0  -8  -7  561.06   26.77
   0  -8  -7  608.08   28.94
   0   8   7  568.66   27.31
   0   8   7  633.25   30.24
   0   8  -7  586.23   27.29
   0   8  -7  564.86   26.56
   0  -8   8  120.54    6.28
   0  -8   8  106.50    5.68
   0  -8  -8  112.01    6.38
   0  -8  -8  117.02    6.54
   0   8   8  111.94    6.55
   0   8   8  110.93    6.49
   0   8  -8  119.03    6.10
   0   8  -8  121.19    6.46
   0  -8   9  206.76   10.34
   0  -8   9  194.88    9.83
   0  -8  -9  207.07   10.88
   0  -8  -9  186.18    9.72
   0   8   9  209.45   11.18
   0   8   9  193.62   10.45
   0   8  -9  211.51   10.58
   0   8  -9  202.96   10.04
   0  -8 -10  119.38    6.81
   0  -8 -10  132.63    7.58
   0   8  10  111.23    6.78
   0   8  10  125.60    7.50
   0   8 -10  126.16    6.78
   0   8 -10  114.84    6.21
   0  -8  11  102.84    5.95
   0  -8  11  104.44    6.02
   0   8 -11   99.96    5.64
   0   8 -11   96.67    5.81
   0  -8  12   69.56    4.58
   0  -8  12   66.59    4.46
   0  -8 -12   72.70    5.05
   0  -8 -12   67.43    4.59
   0   8  12   56.42    4.54
   0   8  12   63.56    4.69
   0   8 -12   64.21    4.18
   0   8 -12   63.89    4.21
   0  -8  13   91.79    5.83
   0  -8  13   99.64    6.13
   0  -8 -13  105.09    6.73
   0  -8 -13   99.07    6.14
   0   8  13  100.59    6.59
   0   8  13   91.74    6.46
   0   8 -13   89.98    5.46
   0   8 -13   92.91    5.60
   0  -8  14  133.71    7.95
   0  -8  14  125.94    7.74
   0  -8 -14  123.88    7.49
   0  -8 -14  139.87    8.37
   0   8  14  124.02    8.12
   0   8  14  144.92    8.60
   0   8 -14  138.40    7.71
   0   8 -14  138.35    7.95
   0  -8  15   49.55    4.34
   0  -8 -15   48.44    4.42
   0  -8 -15   45.82    3.88
   0   8  15   52.12    4.50
   0   8  15   52.77    4.81
   0   8 -15   40.62    3.67
   0  -8  16   22.64    3.01
   0  -8 -16   29.24    3.47
   0  -8 -16   34.46    3.86
   0   8  16   35.87    3.78
   0   8  16   41.51    4.29
   0  -8 -17    1.65    1.57
   0  -8 -17    0.63    1.50
   0   8  17    3.96    1.82
   0   8  17    0.95    1.44
   0 -10   0   30.76    2.23
   0 -10   0   31.93    2.18
   0  10   0   23.60    1.73
   0  10   0   25.19    1.99
   0 -10   1  171.45    8.42
   0 -10   1  161.00    8.03
   0 -10  -1  193.62    9.61
   0 -10  -1  173.67    8.75
   0  10   1  172.24    8.53
   0  10   1  166.07    8.50
   0  10  -1  159.26    7.85
   0  10  -1  173.51    8.58
   0 -10   2 4119.28  188.71
   0 -10   2 4022.71  184.12
   0 -10  -2 3679.18  168.76
   0 -10  -2 3897.65  178.73
   0  10   2 3634.85  166.70
   0  10   2 3810.58  174.94
   0  10  -2 3630.10  166.23
   0  10  -2 3752.00  171.77
   0 -10   3   82.42    4.21
   0 -10   3   70.59    3.75
   0 -10  -3   68.11    4.04
   0  10   3   62.15    3.96
   0  10   3   68.49    4.21
   0  10  -3   73.87    3.82
   0  10  -3   72.74    3.80
   0 -10   4  554.09   25.66
   0 -10   4  513.41   23.89
   0 -10  -4  594.62   28.12
   0 -10  -4  543.64   25.80
   0  10   4  534.78   25.33
   0  10   4  497.73   23.95
   0  10  -4  552.98   25.68
   0  10  -4  568.50   26.39
   0 -10   6  175.88    8.49
   0 -10   6  162.11    7.92
   0 -10  -6  178.89    9.28
   0 -10  -6  190.92    9.86
   0  10   6  173.19    9.29
   0  10   6  186.81    9.69
   0  10  -6  170.98    8.41
   0  10  -6  189.34    9.15
   0 -10   7  390.08   18.35
   0 -10   7  375.04   17.73
   0 -10  -7  418.42   20.34
   0 -10  -7  366.49   17.92
   0  10   7  389.29   19.23
   0  10   7  411.77   20.14
   0  10  -7  382.48   17.98
   0  10  -7  366.65   17.43
   0 -10   8  159.26    7.92
   0 -10   8  152.68    7.73
   0 -10  -8  153.66    8.37
   0 -10  -8  157.01    8.44
   0  10   8  171.29    9.39
   0  10   8  133.16    7.71
   0  10  -8  154.53    7.96
   0  10  -8  156.84    7.79
   0 -10   9  124.77    6.65
   0 -10   9  120.76    6.40
   0 -10  -9  128.25    7.35
   0 -10  -9  129.75    7.36
   0  10   9  110.76    6.82
   0  10   9  117.14    7.01
   0  10  -9  129.97    6.89
   0  10  -9  124.56    6.44
   0 -10  10   83.60    4.89
   0 -10  10   93.07    5.26
   0  10 -10   87.63    4.91
   0  10 -10   90.30    5.03
   0 -10 -11  106.15    6.33
   0 -10 -11  102.11    6.44
   0  10  11   97.81    6.32
   0  10  11   94.78    6.32
   0  10 -11  101.65    5.64
   0  10 -11  103.05    5.78
   0 -10  12  226.54   11.79
   0 -10  12  211.35   10.99
   0 -10 -12  202.48   11.16
   0 -10 -12  198.05   10.70
   0  10  12  179.68   10.45
   0  10  12  215.30   11.86
   0  10 -12  174.94    9.25
   0  10 -12  197.10   10.15
   0 -10  13   73.03    4.94
   0 -10  13   66.44    4.58
   0 -10 -13   62.83    4.54
   0 -10 -13   62.58    4.81
   0  10  13   64.45    5.22
   0  10  13   61.73    4.73
   0  10 -13   60.24    4.04
   0  10 -13   62.31    4.10
   0 -10  14   76.88    5.32
   0 -10 -14   84.43    5.94
   0 -10 -14   79.43    5.45
   0  10  14   78.97    6.13
   0  10  14   79.60    5.57
   0  10 -14   75.36    4.73
   0  10 -14   80.34    5.32
   0  10  15   68.52    6.00
   0 -10 -16    7.74    1.92
   0 -10 -16    4.94    1.87
   0  10  16    7.69    2.01
   0  10  16    7.30    1.98
   0 -10 -17   33.17    4.20
   0 -10 -17   21.25    3.50
   0 -12   0 1749.35   80.82
   0 -12   0 1803.18   83.16
   0  12   0 1830.09   84.49
   0  12   0 1674.94   77.16
   0 -12   1  126.95    6.63
   0 -12   1  118.83    6.17
   0 -12  -1  127.39    6.76
   0 -12  -1  112.13    6.05
   0  12   1  110.44    6.08
   0  12   1  127.22    6.59
   0  12  -1  121.98    6.41
   0  12  -1  134.93    6.85
   0 -12   2 1739.85   80.04
   0 -12   2 1717.69   79.19
   0  12  -2 1605.29   73.95
   0  12  -2 1603.70   73.81
   0 -12   3  599.21   27.89
   0 -12   3  567.39   26.56
   0 -12  -3  642.27   30.33
   0 -12  -3  644.49   30.43
   0  12   3  652.88   30.71
   0  12   3  641.48   30.54
   0  12  -3  632.93   29.46
   0  12  -3  634.52   29.51
   0 -12   4 1044.39   48.27
   0 -12   4 1058.79   48.78
   0 -12  -4 1044.39   48.76
   0 -12  -4 1035.84   48.38
   0  12   4 1001.17   47.05
   0  12   4 1011.93   47.21
   0  12  -4 1064.49   49.16
   0  12  -4  936.89   43.28
   0 -12   5 1055.31   48.74
   0 -12   5 1133.04   52.18
   0 -12  -5 1052.78   49.22
   0 -12  -5 1054.99   49.35
   0  12   5 1071.93   50.42
   0  12   5 1195.89   55.71
   0  12  -5 1170.56   53.97
   0  12  -5 1165.34   53.73
   0 -12   6  194.09    9.40
   0 -12   6  200.90    9.66
   0 -12  -6  209.92   10.78
   0 -12  -6  198.84   10.23
   0  12   6  234.62   11.89
   0  12   6  195.36   10.48
   0  12  -6  195.52    9.50
   0  12  -6  218.79   10.67
   0 -12   7  142.47    7.04
   0 -12   7  148.54    7.39
   0 -12  -7  153.31    8.25
   0 -12  -7  142.62    7.82
   0  12   7  157.33    8.53
   0  12   7  124.37    7.28
   0  12  -7  139.09    6.98
   0  12  -7  146.31    7.36
   0 -12   8   65.78    3.64
   0 -12   8   67.31    3.78
   0 -12  -8   71.75    4.67
   0 -12  -8   69.32    4.50
   0  12   8   77.79    5.11
   0  12   8   65.83    4.69
   0  12  -8   75.10    4.13
   0  12  -8   82.18    4.58
   0 -12  -9  164.80    9.02
   0 -12  -9  154.39    8.68
   0  12   9  157.17    8.90
   0  12   9  142.73    8.42
   0  12  -9  167.02    8.56
   0  12  -9  160.69    8.12
   0 -12  10   42.79    2.98
   0 -12  10   35.56    2.56
   0 -12 -10   45.01    3.45
   0 -12 -10   45.99    3.72
   0  12  10   37.24    3.42
   0  12  10   40.26    3.70
   0  12 -10   42.22    2.82
   0  12 -10   43.95    2.88
   0 -12  11  104.53    5.87
   0 -12  11   97.50    5.54
   0 -12 -11   97.79    6.30
   0 -12 -11  107.05    6.38
   0  12  11  101.35    6.55
   0  12  11  105.45    6.90
   0  12 -11  100.99    5.57
   0  12 -11  110.64    6.02
   0 -12 -12  119.73    7.44
   0 -12 -12  118.04    7.06
   0  12  12  122.34    7.66
   0  12  12  110.80    7.36
   0  12 -12  116.15    6.36
   0  12 -12  110.44    6.10
   0 -12  13  158.95    8.72
   0 -12  13  147.29    8.25
   0 -12 -13  145.96    9.39
   0 -12 -13  139.35    8.37
   0  12  13  154.23    9.48
   0  12  13  137.68    8.49
   0 -12  14   77.46    5.32
   0 -12  14   84.97    5.57
   0 -12 -14   93.17    6.38
   0 -12 -14   76.96    5.51
   0  12 -14   81.93    5.24
   0 -14   0  801.22   37.50
   0 -14   0  778.10   36.57
   0  14   0  845.70   39.67
   0  14   0  849.19   39.56
   0 -14   1  194.57    9.86
   0 -14   1  183.17    9.25
   0  14  -1  189.82    9.45
   0  14  -1  183.33    9.36
   0 -14   2  901.43   41.94
   0 -14   2  821.48   38.42
   0 -14  -2  978.37   45.72
   0 -14  -2  878.95   41.18
   0  14   2  823.07   38.52
   0  14   2  811.51   38.31
   0  14  -2  812.30   37.93
   0  14  -2  768.13   35.81
   0 -14   3  917.42   42.68
   0 -14   3  868.18   40.34
   0 -14  -3  844.60   39.69
   0 -14  -3  950.03   44.52
   0  14   3  797.42   37.41
   0  14   3  935.31   44.04
   0  14  -3  846.81   39.34
   0  14  -3  892.41   41.41
   0 -14   4  160.21    7.85
   0 -14   4  159.58    8.09
   0 -14  -4  181.43    9.47
   0  14   4  168.29    9.13
   0  14   4  180.48    9.32
   0  14  -4  184.12    9.09
   0  14  -4  162.11    8.03
   0 -14   5  658.42   30.59
   0 -14   5  659.05   30.81
   0 -14  -5  652.88   31.05
   0 -14  -5  694.83   33.01
   0  14   5  662.06   31.57
   0  14  -5  713.04   33.18
   0  14  -5  704.81   32.82
   0 -14   6  424.91   19.95
   0 -14   6  419.53   19.87
   0 -14  -6  432.03   21.07
   0 -14  -6  463.70   22.42
   0  14   6  413.99   20.60
   0  14   6  477.47   23.07
   0  14  -6  491.40   23.07
   0  14  -6  446.92   21.06
   0 -14   7  145.65    7.31
   0 -14   7  161.80    7.96
   0 -14  -7  171.45    9.12
   0 -14  -7  172.56    9.32
   0  14   7  164.64    8.90
   0  14   7  161.00    9.12
   0  14  -7  178.58    8.80
   0  14  -7  183.01    9.13
   0 -14   8   43.41    2.77
   0 -14   8   45.55    2.71
   0 -14  -8   45.09    3.37
   0 -14  -8   49.47    3.72
   0  14   8   47.62    3.83
   0  14   8   50.80    3.78
   0  14  -8   42.29    2.66
   0  14  -8   54.51    3.26
   0 -14   9  224.80   10.97
   0 -14   9  223.06   11.00
   0 -14  -9  220.85   11.64
   0 -14  -9  217.20   11.57
   0  14   9  204.06   11.38
   0  14   9  221.80   11.91
   0  14  -9  208.50   10.43
   0  14  -9  214.20   10.56
   0 -14  10   88.20    4.92
   0 -14  10   90.17    5.05
   0 -14 -10   84.36    5.46
   0 -14 -10   83.95    5.62
   0  14  10   72.97    5.40
   0  14  10   78.49    5.46
   0  14 -10   87.02    4.89
   0  14 -10   85.84    4.80
   0 -14  11   10.97    1.42
   0 -14  11   11.87    1.57
   0 -14 -11   14.49    2.25
   0 -14 -11   10.37    1.73
   0  14  11   10.58    2.17
   0  14  11   13.58    2.37
   0  14 -11   10.92    1.33
   0  14 -11   12.27    1.49
   0 -14  12  191.56    9.93
   0 -14  12  181.90    9.51
   0 -14 -12  201.06   11.22
   0 -14 -12  189.18   10.37
   0  14  12  166.39    9.86
   0  14  12  180.16   10.65
   0  14 -12  174.94    8.93
   0  14 -12  172.56    8.93
   0 -14  13   49.43    3.64
   0 -14  13   46.18    3.59
   0 -14 -13   60.87    4.50
   0  14  13   59.26    5.34
   0  14  13   60.79    4.84
   0 -14 -14   45.39    3.96
   0 -14 -14   52.02    4.42
   0  14  14   48.78    4.50
   0  14  14   37.57    3.83
   0 -14 -15   64.81    5.40
   0 -14 -15   59.65    4.89
   0  14  15   62.25    5.15
   0  14  15   63.83    5.34
   0 -14 -16    5.41    1.93
   0 -14 -16    5.65    1.90
   0  14  16    5.79    1.87
   0 -16   1   19.33    1.93
   0 -16   1   25.28    2.15
   0 -16  -1   27.26    2.33
   0 -16  -1   20.03    1.98
   0  16   1   19.33    2.12
   0  16   1   24.89    2.07
   0  16  -1   23.19    2.11
   0  16  -1   23.24    1.90
   0 -16   2  408.60   19.57
   0 -16   2  417.63   20.12
   0 -16  -2  391.98   19.06
   0 -16  -2  362.69   17.78
   0  16   2  364.75   17.67
   0  16   2  363.80   17.97
   0  16  -2  412.72   19.84
   0  16  -2  421.11   20.07
   0 -16   3  782.38   36.71
   0 -16   3  815.78   38.06
   0 -16  -3  945.28   44.42
   0 -16  -3  779.37   36.82
   0  16   3  813.09   38.56
   0  16   3  733.62   34.62
   0  16  -3  698.95   32.74
   0  16  -3  773.20   36.10
   0 -16   4  121.85    6.33
   0 -16   4  120.92    6.47
   0  16   4  120.36    6.97
   0  16   4  116.71    6.49
   0  16  -4  121.95    6.30
   0  16  -4  107.51    5.70
   0 -16   5  701.96   32.66
   0 -16   5  692.77   32.55
   0 -16  -5  686.60   32.68
   0 -16  -5  765.91   36.36
   0  16   5  717.00   34.39
   0  16   5  662.06   31.50
   0  16  -5  758.32   35.38
   0  16  -5  690.87   32.26
   0 -16   6  373.62   17.67
   0 -16   6  383.12   18.35
   0 -16  -6  344.17   17.07
   0 -16  -6  422.22   20.74
   0  16   6  399.74   19.58
   0  16   6  401.64   20.15
   0  16  -6  397.52   18.85
   0  16  -6  379.79   18.08
   0 -16   7  108.40    5.60
   0 -16   7  117.15    6.25
   0 -16  -7  115.96    6.63
   0 -16  -7  109.98    6.55
   0  16   7  118.70    7.23
   0  16   7  117.53    6.81
   0  16  -7  118.89    6.27
   0  16  -7  119.91    6.24
   0 -16   8  278.95   13.68
   0 -16   8  284.01   13.61
   0 -16  -8  282.43   14.37
   0 -16  -8  300.95   15.42
   0  16   8  290.34   15.25
   0  16   8  291.61   14.93
   0  16  -8  298.42   14.41
   0  16  -8  278.79   13.52
   0 -16   9   82.64    4.50
   0 -16   9   80.93    4.64
   0 -16  -9   91.96    5.91
   0 -16  -9   79.65    5.19
   0  16   9   77.22    5.57
   0  16   9   79.90    5.43
   0  16  -9   90.71    4.99
   0  16  -9   83.64    4.61
   0 -16  10   85.87    4.89
   0 -16  10   79.90    4.40
   0 -16 -10   85.14    5.57
   0 -16 -10   82.75    5.65
   0  16  10   88.43    6.06
   0  16  10   87.85    6.14
   0  16 -10   83.34    4.73
   0  16 -10   90.27    4.94
   0 -16  11   78.16    4.65
   0 -16  11   78.02    4.51
   0 -16 -11   84.02    5.87
   0 -16 -11   67.76    4.83
   0  16  11   83.05    6.02
   0  16  11   72.82    5.38
   0  16 -11   79.82    4.50
   0 -16  12   56.83    3.80
   0 -16 -12   62.66    4.84
   0 -16 -12   52.15    4.10
   0  16  12   59.34    5.02
   0  16  12   43.28    4.16
   0 -16 -13    5.48    1.82
   0 -16 -13    6.46    1.66
   0  16  13    8.74    1.98
   0  16  13    6.93    2.09
   0 -16 -14   55.87    4.54
   0 -16 -14   57.69    4.84
   0  16  14   56.03    4.78
   0  16  14   54.36    4.80
   0 -16 -15   28.12    3.26
   0 -16 -15   24.55    3.29
   0  16  15   25.19    3.42
   0  16  15   21.75    2.98
   0 -16 -16    9.63    2.60
   0 -16 -16    7.76    2.25
   0 -18   0  319.00   15.86
   0 -18   0  352.72   17.29
   0  18   0  370.45   17.91
   0  18   0  353.35   17.48
   0 -18   1   81.28    4.96
   0 -18   1   80.57    4.80
   0 -18  -1   75.01    4.67
   0 -18  -1   81.85    4.96
   0  18   1   90.38    5.51
   0  18   1   88.12    5.07
   0  18  -1   80.31    4.91
   0  18  -1   81.10    4.69
   0 -18  -2   10.24    1.55
   0 -18  -2    9.58    1.54
   0  18   2   19.69    1.95
   0  18   2   19.76    2.25
   0 -18   3 1123.70   52.21
   0 -18   3 1204.91   56.12
   0 -18  -3 1022.06   48.00
   0 -18  -3 1035.20   48.68
   0  18   3 1101.54   51.44
   0  18  -3 1173.89   54.51
   0  18  -3 1012.56   47.16
   0 -18   4  316.47   15.34
   0 -18   4  318.37   15.64
   0 -18  -4  333.88   16.64
   0 -18  -4  367.28   18.24
   0  18   4  341.80   17.27
   0  18   4  304.12   15.12
   0  18  -4  320.11   15.48
   0  18  -4  290.82   14.20
   0 -18   5   19.92    1.69
   0 -18   5   20.87    1.99
   0 -18  -5   17.05    2.12
   0 -18  -5   19.12    2.09
   0  18   5   20.07    2.41
   0  18   5   19.61    2.07
   0  18  -5   19.00    1.73
   0  18  -5   19.47    1.73
   0 -18   6  811.98   38.09
   0 -18   6  704.01   32.83
   0 -18  -6  781.59   37.27
   0 -18   7   42.03    3.02
   0 -18   7   45.89    2.83
   0 -18  -7   50.45    3.85
   0 -18  -7   53.83    3.78
   0  18   7   57.28    4.07
   0  18   7   55.54    4.42
   0  18  -7   52.01    3.25
   0  18  -7   61.62    3.64
   0 -18   8   42.60    2.66
   0 -18   8   39.06    2.85
   0 -18  -8   44.93    3.64
   0 -18  -8   40.58    3.25
   0  18   8   50.07    3.83
   0  18   8   44.61    3.97
   0  18  -8   41.45    2.83
   0  18  -8   45.59    2.93
   0 -18   9   69.25    4.26
   0 -18   9   68.82    3.86
   0 -18  -9   75.09    5.00
   0 -18  -9   80.04    5.41
   0  18   9   83.54    5.84
   0  18   9   77.68    5.40
   0  18  -9   82.42    4.62
   0  18  -9   86.12    4.75
   0 -18  10   24.97    2.23
   0 -18  10   23.27    1.80
   0 -18 -10   26.56    2.91
   0 -18 -10   24.11    2.64
   0  18  10   27.15    3.02
   0  18  10   26.49    3.06
   0  18 -10   24.29    2.03
   0  18 -10   28.80    2.20
   0 -18  11    7.22    1.35
   0 -18  11    5.79    1.03
   0 -18 -11    7.19    1.77
   0 -18 -11    7.85    1.73
   0  18  11    7.82    1.96
   0  18  11    9.09    2.03
   0  18 -11    7.79    1.14
   0 -18 -13   37.76    3.56
   0 -18 -13   48.14    4.29
   0  18  13   41.84    4.07
   0  18  13   45.40    4.43
   0  18  14   10.89    2.25
   0  18  14   12.66    2.50
   0 -18 -15   30.57    3.59
   0 -18 -15   32.85    3.66
   0  18  15   32.88    3.59
   0  18  15   25.52    3.28
   0 -20   0 1009.56   47.45
   0 -20   0  904.44   42.59
   0  20   0  866.92   41.05
   0  20   0  947.97   44.37
   0 -20   1  460.21   22.24
   0 -20   1  411.61   20.14
   0 -20  -1  459.74   22.32
   0 -20  -1  463.70   22.54
   0  20   1  467.81   22.91
   0  20   1  445.02   21.48
   0  20  -1  462.59   22.16
   0  20  -1  449.45   21.89
   0 -20   2  105.09    5.95
   0 -20   2  104.09    6.06
   0 -20  -2  104.38    6.16
   0 -20  -2   95.53    5.72
   0  20   2  103.01    6.32
   0  20   2   93.21    5.45
   0  20  -2   94.92    5.35
   0  20  -2  104.20    6.05
   0 -20   3  398.00   19.49
   0 -20  -3  377.10   18.62
   0 -20  -3  372.19   18.51
   0  20   3  393.25   19.20
   0  20   3  398.63   19.93
   0 -20   4  307.60   15.06
   0 -20  -4  290.50   14.90
   0 -20  -4  307.13   15.50
   0  20   4  289.24   15.01
   0  20   4  323.91   16.10
   0  20  -4  342.59   16.65
   0  20  -4  310.93   15.20
   0 -20   5  171.29    8.74
   0 -20   5  167.97    8.91
   0 -20  -5  169.87    9.28
   0 -20  -5  202.64   10.89
   0  20   5  161.32    8.74
   0  20   5  174.94    9.80
   0  20  -5  158.95    8.26
   0  20  -5  160.05    8.26
   0 -20   6  492.67   23.32
   0 -20   6  514.67   24.73
   0 -20  -6  474.78   23.22
   0 -20  -6  588.76   28.53
   0  20   6  556.63   27.36
   0  20   6  509.92   24.70
   0  20  -6  481.59   22.96
   0  20  -6  514.04   24.44
   0 -20   7  411.45   19.58
   0 -20   7  426.81   20.68
   0 -20  -7  423.64   21.07
   0 -20  -7  400.69   19.84
   0  20   7  421.90   21.36
   0  20   7  397.52   19.71
   0  20  -7  407.97   19.52
   0  20  -7  388.34   18.67
   0 -20   8  129.55    6.71
   0 -20   8  142.24    7.74
   0 -20  -8  140.20    8.14
   0 -20  -8  121.60    7.12
   0  20   8  131.75    7.73
   0  20   8  136.37    8.42
   0  20  -8  124.96    6.70
   0  20  -8  113.81    6.10
   0 -20   9  103.81    5.98
   0 -20   9   95.62    5.13
   0 -20  -9  109.36    6.89
   0 -20  -9   85.95    5.57
   0  20   9   97.01    6.28
   0  20   9  105.25    6.85
   0  20  -9   94.40    5.18
   0  20  -9  103.16    5.57
   0 -20  10    2.98    0.79
   0 -20  10    0.78    1.06
   0 -20 -10    5.35    1.58
   0 -20 -10    0.59    1.33
   0  20  10    3.37    1.52
   0  20  10    6.43    1.71
   0 -20  11   43.33    2.82
   0 -20  11   40.21    3.01
   0 -20 -12   57.13    4.40
   0 -20 -12   60.03    5.08
   0  20  12   54.46    4.61
   0  20  12   69.13    5.59
   0 -20 -13   57.74    4.78
   0 -20 -13   64.21    4.86
   0  20  13   73.66    5.73
   0  20  13   58.24    5.00
   0 -20 -14   39.64    3.93
   0 -20 -14   31.52    3.77
   0  20  14   37.95    3.93
   0  20  14   27.74    3.53
   0 -22   0  714.94   34.08
   0 -22   0  720.16   34.32
   0  22   0  723.17   34.23
   0  22   0  729.98   35.00
   0 -22   1  143.84    8.03
   0 -22   1  167.97    9.02
   0 -22  -1  166.07    9.02
   0 -22  -1  168.92    9.20
   0  22   1  165.59    9.25
   0  22   1  158.63    8.49
   0  22  -1  172.72    9.04
   0  22  -1  164.01    8.99
   0 -22   2  556.31   26.64
   0 -22   2  535.41   25.93
   0 -22  -2  590.98   28.53
   0 -22  -2  567.71   27.44
   0  22   2  602.85   29.32
   0  22   2  545.70   26.26
   0  22  -2  612.35   29.38
   0  22  -2  609.82   28.96
   0 -22   3  330.87   16.58
   0 -22   3  340.05   16.67
   0 -22  -3  363.80   18.14
   0 -22  -3  340.53   17.16
   0  22   3  334.20   16.59
   0  22   3  331.66   17.05
   0  22  -3  287.02   14.30
   0  22  -3  317.89   15.63
   0 -22   4  133.09    7.55
   0 -22   4  123.10    6.74
   0 -22  -4  122.76    7.16
   0 -22  -4  115.82    6.98
   0  22   4  115.22    7.17
   0  22   4  113.81    6.54
   0  22  -4  118.50    6.60
   0  22  -4  134.44    7.25
   0 -22  -5   47.16    3.82
   0 -22  -5   51.53    3.88
   0  22   5   50.55    4.20
   0  22   5   51.53    3.72
   0 -22   6  164.01    8.47
   0 -22   6  156.78    8.61
   0 -22  -6  144.70    8.37
   0 -22  -6  139.52    7.93
   0  22   6  177.47    9.58
   0  22   6  157.82    9.29
   0  22  -6  197.10   10.07
   0  22  -6  161.95    8.52
   0 -22   7  524.81   24.82
   0 -22   7  519.90   25.09
   0 -22  -7  534.94   26.01
   0 -22  -7  483.17   23.95
   0  22   7  528.60   25.73
   0  22   7  476.04   24.03
   0  22  -7  595.25   28.27
   0  22  -7  524.49   24.98
   0 -22   8   77.86    4.45
   0 -22   8   92.22    5.56
   0 -22  -8   85.93    5.54
   0  22   8   79.08    5.34
   0  22   8   86.69    6.10
   0  22  -8   90.70    5.16
   0  22  -8   73.82    4.39
   0 -22   9  118.39    6.25
   0 -22   9  109.79    6.36
   0 -22  -9  107.53    6.62
   0 -22  -9  127.90    7.80
   0  22   9  113.98    7.41
   0  22   9  117.93    7.31
   0  22  -9  101.00    5.62
   0  22  -9   95.53    5.29
   0 -22  10  171.61    9.10
   0 -22  10  168.92    8.47
   0 -22 -10  172.40   10.15
   0  22 -10  150.02    7.69
   0 -22 -11   67.95    5.21
   0 -22 -11   81.99    5.62
   0  22  11   82.65    6.08
   0  22  11   87.72    6.46
   0 -22 -12   42.74    3.80
   0 -22 -12   37.43    3.86
   0  22  12   38.66    3.91
   0  22  12   37.92    4.05
   0 -22 -13   22.86    2.93
   0 -22 -13   23.86    3.17
   0  22  13   21.04    3.02
   0  22  13   22.15    3.06
   0 -24   0  419.53   20.72
   0 -24   0  388.66   19.31
   0  24   0  381.37   18.74
   0  24   0  399.26   20.01
   0 -24   1  187.92   10.07
   0 -24   1  169.39    9.28
   0 -24  -1  181.74    9.86
   0  24   1  158.79    8.64
   0  24   1  161.64    9.23
   0  24  -1  175.73    9.67
   0  24  -1  164.64    8.75
   0 -24   2  216.89   11.26
   0 -24   2  205.17   11.00
   0 -24  -2  230.34   12.10
   0 -24  -2  247.92   12.98
   0  24   2  249.34   13.35
   0  24   2  218.47   11.40
   0  24  -2  242.22   12.29
   0  24  -2  203.43   10.94
   0 -24   3  165.91    8.85
   0 -24   3  157.12    8.75
   0  24  -3  147.63    8.12
   0  24  -3  168.29    8.88
   0 -24   4   49.30    3.45
   0 -24   4   50.39    3.83
   0 -24  -4   53.91    4.12
   0 -24  -4   53.02    3.97
   0  24   4   51.21    3.69
   0  24   4   52.69    4.35
   0  24  -4   50.15    3.47
   0  24  -4   50.53    3.64
   0 -24   5    0.54    1.12
   0 -24   5    0.74    0.85
   0 -24  -5   -0.35    1.01
   0 -24  -5   -0.95    0.93
   0  24   5   -0.09    1.31
   0  24   5    3.07    1.12
   0  24  -5    3.45    1.27
   0  24  -5    3.32    1.09
   0 -24   6   20.49    1.98
   0 -24   6   28.39    2.71
   0 -24  -6   21.37    2.63
   0 -24  -6   19.82    2.36
   0  24   6   30.62    2.82
   0  24   6   26.44    3.13
   0  24  -6   27.15    2.37
   0 -24  -7   31.71    2.96
   0 -24  -7   23.43    2.82
   0  24   7   24.73    2.66
   0  24   7   30.44    3.36
   0  24  -7   27.91    2.50
   0  24  -7   23.43    2.14
   0 -24   8   97.00    5.43
   0 -24   8  108.95    6.41
   0 -24  -8  105.86    6.52
   0 -24  -8   92.01    6.19
   0  24   8   95.49    6.19
   0  24   8   97.46    6.78
   0  24  -8  101.26    5.64
   0  24  -8   95.30    5.46
   0 -24   9  108.48    5.87
   0 -24   9  115.81    6.74
   0 -24  -9  104.85    7.04
   0 -24  -9  100.16    6.59
   0  24   9   98.36    7.00
   0  24   9   83.13    6.68
   0  24  -9  105.31    5.92
   0  24  -9  105.67    5.73
   0 -24 -10   98.22    6.40
   0 -24 -10   89.02    6.17
   0  24  10   98.17    7.03
   0  24  10  104.26    6.93
   0 -24 -11   50.99    4.50
   0 -24 -11   58.07    4.59
   0  24  11   56.68    4.70
   0  24  11   53.95    4.88
   0 -24 -12   17.53    2.45
   0 -24 -12   12.13    2.33
   0  24  12   12.54    2.42
   0  24  12   14.01    2.56
   0 -24 -13   15.91    2.74
   0  24  13   13.19    2.58
   0 -26   0  214.99   11.56
   0 -26   0  226.86   11.98
   0  26   0  206.76   10.92
   0  26   0  223.38   12.13
   0 -26   1  161.00    9.01
   0 -26   1  165.44    9.18
   0 -26  -1  166.23    9.25
   0 -26  -1  176.04    9.78
   0  26   1  157.17    9.25
   0  26   1  162.59    8.93
   0  26  -1  175.41    9.77
   0  26  -1  164.96    8.93
   0 -26   2  162.90    9.09
   0 -26   2  154.97    8.55
   0 -26   3   46.75    3.51
   0 -26   3   41.13    3.51
   0 -26  -3   51.06    3.93
   0 -26  -3   51.12    4.02
   0  26   3   60.00    4.75
   0  26   3   56.17    4.04
   0  26  -3   54.51    3.78
   0 -26   4    4.54    1.27
   0 -26   4    4.61    1.44
   0 -26  -4    5.59    1.65
   0 -26  -4    7.27    1.57
   0  26   4    9.31    2.12
   0  26   4    8.96    1.58
   0  26  -4    7.79    1.54
   0  26  -4    5.89    1.22
   0 -26   5    5.81    1.55
   0 -26   5    5.46    1.38
   0 -26  -5    6.49    1.65
   0 -26  -5    4.86    1.55
   0  26   5    4.54    1.80
   0  26   5    7.19    1.58
   0  26  -5    8.53    1.55
   0  26  -5    6.81    1.31
   0 -26   6    7.00    1.66
   0 -26   6    6.06    1.25
   0 -26  -6    5.46    1.52
   0 -26  -6    4.37    1.61
   0  26   6   11.81    1.85
   0  26   6    9.58    2.06
   0  26  -6    8.93    1.42
   0  26  -6    7.69    1.58
   0 -26   7   54.00    3.61
   0 -26   7   46.91    3.75
   0  26   7   52.18    4.59
   0  26   7   52.37    4.04
   0  26  -7   53.11    3.56
   0  26  -7   52.26    3.69
   0 -26  -8   24.78    2.99
   0  26   8   24.48    3.32
   0  26  -8   26.47    2.23
   0  26  -8   25.49    2.36
   0 -26   9   45.42    3.55
   0 -26  -9   48.67    4.01
   0 -26  -9   49.65    4.21
   0  26   9   55.35    4.54
   0  26   9   54.62    4.73
   0 -26 -10  128.66    7.82
   0 -26 -10  113.10    7.44
   0  26  10  108.81    7.57
   0  26  10  129.01    8.01
   0 -26 -11   30.32    3.17
   0 -26 -11   25.17    3.15
   0  26  11   22.70    2.98
   0  26  11   29.18    3.53
   0 -26 -12   40.65    4.21
   0  26  12   42.44    4.23
   0  26  12   44.74    4.35
   0 -28   0  127.76    7.65
   0 -28   0  125.00    7.42
   0  28   0  112.23    6.66
   0  28   0  117.18    7.44
   0 -28   1  251.87   13.30
   0 -28   1  292.40   15.09
   0 -28  -1  260.58   13.82
   0 -28  -1  261.53   13.68
   0  28   1  277.36   14.93
   0  28   1  248.87   12.97
   0  28  -1  279.58   14.75
   0  28  -1  250.45   12.95
   0 -28   2  145.82    8.41
   0 -28   2  140.66    8.12
   0 -28  -2  147.69    8.66
   0 -28  -2  159.58    9.02
   0  28   2  160.05    8.91
   0  28   2  148.35    9.10
   0  28  -2  148.32    8.26
   0  28  -2  142.73    8.47
   0 -28   3    4.34    1.41
   0 -28   3    4.69    1.35
   0 -28  -3    3.20    1.33
   0 -28  -3    4.46    1.52
   0  28   3    4.96    1.84
   0  28   3    4.89    1.46
   0  28  -3    6.14    1.36
   0  28  -3    5.95    1.69
   0 -28   4    7.73    1.52
   0 -28   4   11.76    1.95
   0 -28  -4   12.32    2.12
   0 -28  -4    8.37    1.69
   0  28   4   11.62    2.31
   0  28   4    7.60    1.61
   0  28  -4    7.38    1.76
   0  28  -4   11.51    1.68
   0 -28   5   17.40    2.17
   0 -28   5   11.79    2.04
   0 -28  -5   13.93    2.09
   0 -28  -5   16.42    2.36
   0  28   5   20.44    2.88
   0  28   5   16.56    2.17
   0  28  -5   22.35    2.47
   0  28  -5   18.55    2.04
   0 -28   6   20.23    2.17
   0 -28   6   18.00    2.41
   0 -28  -6   19.09    2.61
   0 -28  -6   20.03    2.47
   0  28   6   23.22    2.58
   0  28   6   23.10    3.12
   0  28  -6   18.62    2.33
   0  28  -6   24.16    2.34
   0 -28   7  162.74    9.26
   0 -28   7  181.11    9.61
   0  28  -7  193.62   10.05
   0  28  -7  183.96    9.97
   0 -28   8  142.59    7.74
   0 -28  -8  161.16    9.20
   0 -28  -8  145.19    8.85
   0  28   8  141.59    8.42
   0  28   8  154.59    9.58
   0  28  -8  137.30    7.92
   0  28  -8  149.07    7.98
   0 -28  -9    3.53    1.68
   0 -28  -9    5.29    1.49
   0 -28 -10   82.18    5.84
   0 -28 -10   79.30    5.87
   0  28  10   80.07    6.21
   0  28  10   63.66    5.10
   0 -28 -11   59.18    4.78
   0 -28 -11   54.78    4.81
   0  28  11   59.07    5.07
   0  28  11   56.41    4.88
   0 -30   0   90.11    6.02
   0 -30   0   86.95    5.78
   0  30   0   80.11    5.87
   0  30   0   80.71    5.26
   0 -30  -1  183.48   10.21
   0 -30  -1  184.28   10.45
   0  30   1  182.38   10.67
   0  30   1  173.83    9.55
   0 -30   2  106.18    6.54
   0 -30   2  105.66    6.65
   0 -30  -2   97.43    6.35
   0 -30  -2  102.54    6.73
   0  30   2  101.76    6.21
   0  30   2   85.96    6.35
   0  30  -2   95.84    5.89
   0  30  -2   99.39    6.60
   0 -30   3  159.74    9.09
   0 -30   3  143.67    8.26
   0 -30  -3  131.11    8.11
   0 -30  -3  142.23    8.33
   0  30   3  128.99    8.47
   0  30   3  140.55    8.07
   0  30  -3  137.70    8.23
   0  30  -3  147.47    8.23
   0 -30   4   86.04    5.73
   0 -30   4   83.83    5.51
   0 -30  -4   91.69    5.95
   0 -30  -4   98.79    6.60
   0  30   4   93.82    6.71
   0  30   4   90.25    5.86
   0  30  -4   89.05    5.57
   0  30  -4   88.16    5.87
   0 -30   5   89.02    5.70
   0 -30   5   87.47    5.87
   0 -30  -5   84.41    5.75
   0 -30  -5   97.49    6.44
   0  30   5  105.34    7.33
   0  30   5   96.98    6.16
   0  30  -5   96.59    5.91
   0  30  -5   95.81    6.14
   0 -30   6  103.55    6.60
   0 -30   6   96.84    5.92
   0  30  -6   98.71    5.92
   0  30  -6   93.18    5.98
   0 -30   7   31.54    2.88
   0 -30   7   31.55    3.10
   0 -30  -7   27.44    3.01
   0 -30  -7   36.48    3.63
   0  30   7   28.08    3.50
   0  30   7   26.77    2.98
   0  30  -7   29.22    2.88
   0  30  -7   30.21    2.66
   0 -30   8   96.29    6.13
   0 -30  -8  100.21    6.44
   0 -30  -8   94.89    6.65
   0  30   8   99.90    6.62
   0  30   8   90.38    6.71
   0  30  -8   95.65    5.91
   0  30  -8   96.06    5.65
   0 -30   9   64.84    4.53
   0 -30   9   54.49    4.07
   0 -30  -9   63.47    4.91
   0 -30  -9   63.97    5.13
   0  30   9   51.53    4.92
   0  30   9   63.56    4.91
   0 -30 -10   -0.97    1.30
   0 -30 -10    1.60    1.23
   0  30  10    2.39    1.58
   0  30  10   -0.70    1.35
   0 -32   0    3.83    1.41
   0 -32   0    3.31    1.44
   0  32   0    3.13    1.27
   0  32   0    4.35    1.76
   0 -32   1    8.37    1.82
   0 -32   1    7.55    1.79
   0 -32  -1    9.25    1.85
   0 -32  -1    3.36    1.65
   0  32   1    8.58    2.18
   0  32   1    5.86    1.55
   0  32  -1    7.38    2.03
   0  32  -1    4.23    1.39
   0 -32  -2  168.76    9.67
   0 -32  -2  156.70    9.36
   0  32   2  154.24    9.70
   0  32   2  157.20    8.93
   0  32  -2  143.86    8.80
   0  32  -2  144.81    8.30
   0 -32   3   53.27    4.21
   0 -32   3   61.47    5.10
   0 -32  -3   53.75    4.61
   0 -32  -3   50.50    4.16
   0  32   3   49.74    4.72
   0  32   3   61.41    4.54
   0  32  -3   50.85    4.32
   0  32  -3   67.74    4.65
   0 -32   4   34.40    3.31
   0 -32   4   41.26    3.72
   0 -32  -4   39.04    3.88
   0 -32  -4   36.70    3.53
   0  32   4   32.83    3.94
   0  32   4   44.82    3.74
   0  32  -4   38.75    3.26
   0  32  -4   39.88    3.69
   0 -32   5   51.59    4.07
   0 -32   5   53.08    4.32
   0 -32  -5   44.96    3.91
   0 -32  -5   47.64    4.67
   0  32   5   36.86    4.61
   0  32   5   48.44    4.01
   0  32  -5   55.22    4.37
   0  32  -5   46.46    3.64
   0 -32   6   38.18    3.51
   0 -32   6   41.18    3.50
   0 -32  -6   42.36    3.72
   0 -32  -6   38.41    3.96
   0  32   6   44.20    4.43
   0  32   6   34.16    3.36
   0  32  -6   33.36    3.36
   0  32  -6   35.98    3.06
   0 -32   7   44.50    3.72
   0 -32   7   46.94    3.97
   0 -32  -7   59.86    4.96
   0 -32  -7   46.77    3.88
   0  32   7   47.54    4.13
   0  32   7   39.80    4.18
   0  32  -7   39.18    3.56
   0  32  -7   40.23    3.21
   0 -32   8    6.92    1.58
   0 -32   8    9.17    1.77
   0 -32  -8    5.34    1.88
   0 -32  -8    9.93    2.03
   0  32   8    5.72    2.20
   0  32   8    9.20    1.92
   0  32  -8    7.35    1.39
   0 -32  -9   27.32    3.06
   0 -32  -9   27.07    3.32
   0  32   9   18.19    2.96
   0  32   9   18.27    2.74
   0 -34   0    2.52    1.39
   0 -34   0    1.36    1.41
   0  34   0    2.31    1.25
   0  34   0    0.36    1.57
   0 -34  -1    2.82    1.41
   0 -34  -1    0.41    1.28
   0  34   1    1.19    1.09
   0  34   1    1.47    1.61
   0  34  -1    3.59    1.30
   0  34  -1    5.11    1.77
   0 -34   2    2.69    1.36
   0 -34   2   -0.35    1.28
   0 -34  -2    2.93    1.31
   0 -34  -2    6.47    1.74
   0  34   2    3.63    1.27
   0  34   2    2.63    1.85
   0  34  -2   -1.09    1.47
   0  34  -2    1.06    1.11
   0 -34   3   18.06    2.50
   0 -34   3   18.78    2.55
   0 -34  -3   16.23    2.55
   0 -34  -3   15.45    2.39
   0  34   3   13.80    2.79
   0  34   3   18.52    2.42
   0  34  -3   16.83    2.18
   0  34  -3   15.25    2.50
   0 -34  -4   75.56    5.49
   0 -34  -4   73.96    5.87
   0  34   4   94.50    6.17
   0  34   4   88.48    6.81
   0 -34   5   46.67    3.96
   0 -34   5   47.56    4.20
   0 -34  -5   42.76    4.26
   0 -34  -5   38.14    3.66
   0  34   5   36.13    3.44
   0  34   5   39.59    4.27
   0  34  -5   36.41    3.21
   0  34  -5   38.74    3.82
   0 -34   6   31.01    3.17
   0 -34   6   30.93    3.32
   0 -34  -6   27.69    3.09
   0 -34  -6   34.05    3.70
   0  34   6   28.16    2.99
   0  34   6   31.69    3.78
   0  34  -6   21.01    2.90
   0  34  -6   24.87    2.60
   0 -34   7   33.21    3.42
   0 -34   7   32.23    3.15
   0 -34  -7   32.23    3.39
   0 -34  -7   36.57    3.86
   0  34   7   40.01    4.20
   0  34   7   32.71    3.32
   0  34  -7   27.59    3.12
   0  34  -7   32.72    2.96
   0 -34  -8   51.56    4.37
   0 -34  -8   48.92    4.62
   0  34   8   43.25    4.35
   0  34   8   44.69    4.13
   0 -36   0   21.25    3.23
   0 -36   0   25.39    3.34
   0  36   0   27.50    2.93
   0  36   0   30.79    3.83
   0 -36   1    3.20    1.41
   0 -36   1   -0.36    1.27
   0 -36  -1    1.60    1.28
   0 -36  -1    0.65    1.30
   0  36   1   -0.28    1.58
   0  36   1    0.97    1.14
   0  36  -1   -0.66    1.03
   0  36  -1    1.57    1.47
   0 -36   2   10.72    2.12
   0 -36   2   15.47    2.42
   0  36  -2   13.98    2.11
   0  36  -2   12.10    2.49
   0 -36   3   30.19    3.45
   0 -36   3   38.11    3.74
   0 -36  -3   34.88    3.58
   0 -36  -3   39.23    4.07
   0  36   3   30.76    3.23
   0  36   3   30.03    3.83
   0  36  -3   36.70    3.37
   0  36  -3   28.12    3.47
   0 -36   4    2.31    1.52
   0 -36   4    3.64    1.47
   0 -36  -4    0.47    1.47
   0 -36  -4    2.07    1.46
   0  36   4    2.17    1.23
   0  36   4    0.51    1.80
   0  36  -4    1.88    1.65
   0  36  -4    4.99    1.39
   0 -36   5   36.27    3.78
   0 -36   5   32.82    3.39
   0 -36  -5   32.53    3.44
   0 -36  -5   26.96    3.39
   0  36   5   28.64    3.69
   0  36   5   31.93    3.25
   0  36  -5   31.69    3.02
   0  36  -5   22.50    3.53
   0 -36   6   20.37    2.80
   0 -36  -6   20.07    2.69
   0 -36  -6   12.29    2.41
   0  36   6   12.78    2.63
   0  36   6   16.51    2.45
   0  36  -6   14.03    2.44
   0  36  -6   17.64    2.26
   0 -36   7    4.05    1.52
   0 -38   0   -0.95    1.22
   0 -38   0    1.27    1.44
   0  38   0   -0.02    1.06
   0  38   0    1.22    1.71
   0 -38   1   11.54    2.22
   0 -38   1   14.26    2.37
   0 -38  -1   16.53    2.93
   0  38   1   17.49    2.41
   0  38   1   13.84    2.72
   0  38  -1   12.46    2.68
   0  38  -1   15.07    2.28
   0 -38   2   27.75    3.28
   0 -38   2   27.88    3.32
   0 -38  -2   27.34    3.23
   0 -38  -2   35.89    3.82
   0  38   2   19.96    3.29
   0  38   2   27.07    3.09
   0  38  -2   19.44    2.94
   0  38  -2   24.11    2.77
   0 -38   3    6.82    1.95
   0 -38   3   10.54    2.26
   0 -38  -3    8.90    1.98
   0 -38  -3   14.12    2.52
   0  38   3    5.41    2.11
   0  38   3    9.53    1.99
   0  38  -3    9.96    2.34
   0  38  -3   10.58    1.95
   0 -38   4   12.38    2.31
   0 -38   4    9.75    2.09
   0 -38  -4   12.03    2.23
   0 -38  -4   10.99    2.50
   0  38   4   18.10    2.98
   0  38   4   16.62    2.44
   0  38  -4   15.06    2.26
   0  38  -4   10.72    2.53
   0 -38   5   13.99    2.60
   0 -38   5   21.69    3.01
   0 -38  -5   19.04    3.02
   0 -38  -5   22.12    2.85
   0  38   5   16.53    2.96
   0  38   5   16.86    2.55
   0  38  -5   17.60    2.42
   0  38  -5   18.51    2.90
   0 -38   6    7.33    1.95
   0 -38   6    8.66    1.99
   0  38  -6    9.23    1.92
   0  38  -6    5.21    2.36
   0 -40   0   18.85    2.91
   0 -40   0   17.79    2.75
   0  40   0   21.77    2.72
   0  40   0   16.12    2.93
   0 -40   1    3.82    1.66
   0 -40   1    5.59    1.82
   0 -40  -1    4.46    1.77
   0 -40  -1    4.75    1.71
   0  40   1    1.35    1.65
   0  40   1    3.34    1.50
   0  40  -1    2.39    1.44
   0 -40   2    1.47    1.30
   0 -40   2    1.68    1.38
   0  40   2    1.08    1.20
   0  40   2    0.79    1.55
   0  40  -2    0.08    1.28
   0  40  -2    0.54    1.57
   0 -40   3    7.68    2.06
   0 -40   3    8.37    1.99
   0 -40  -3    2.80    1.90
   0 -40  -3   11.26    2.22
   0  40   3    6.79    1.84
   0  40   3    5.59    2.26
   0  40  -3    6.54    2.03
   0  40  -3    8.36    1.84
   0 -40   4   10.94    2.23
   0 -40   4   10.27    2.28
   0 -40  -4    8.03    2.09
   0 -40  -4    7.36    2.37
   0  40   4    8.98    2.03
   0  40   4    9.06    2.33
   0  40  -4    9.36    2.03
   0  40  -4    6.10    1.98
   0 -40   5    7.58    2.04
   0 -40   5    9.97    2.22
   0 -42   0    8.68    2.06
   0 -42   0    9.31    2.25
   0  42   0    7.85    1.93
   0  42   0    7.69    2.26
   0 -42   1    7.77    2.07
   0 -42   1    6.25    2.03
   0 -42  -1    4.77    1.80
   0 -42  -1    6.13    1.92
   0  42   1    2.63    1.80
   0  42   1    4.61    1.65
   0  42  -1    8.23    2.06
   0  42  -1    1.76    1.82
   0 -42   2   26.33    3.36
   0 -42   2   18.78    2.91
   0 -42  -2   25.85    3.32
   0  42   2   18.82    2.75
   0  42   2   18.22    3.31
   0  42  -2   21.51    2.80
   0  42  -2   21.42    3.18
   0 -42   4   11.53    2.41
   0 -42   4   13.00    2.55
   0 -44   0    1.25    1.68
   0  44   0   -0.16    1.30
   0  44   0    1.74    1.73
   0 -44   1    6.70    2.06
   0  44   1    7.12    2.50
   0  44  -1   11.22    2.31
   0  44  -1    6.71    2.30
  -1  -1  17    1.44    1.54
  -1   1  17   -2.22    1.25
  -1   1  17   -0.13    1.60
   1  -1 -16    5.37    1.87
   1  -1 -16    9.77    2.26
  -1  -1  16    9.02    2.11
   1   1 -16    5.41    1.73
   1   1 -16    5.73    1.84
  -1   1  16    5.45    1.95
  -1   1  16    4.92    1.95
   1  -1 -15    3.39    1.65
   1  -1 -15    1.74    1.31
  -1  -1  15    5.51    1.79
  -1  -1  15    5.16    1.68
   1   1 -15    1.63    1.41
   1   1 -15    5.53    1.52
  -1   1  15    2.82    1.61
  -1   1  15    4.27    1.74
   1  -1 -14    2.07    1.08
   1  -1 -14    0.08    1.27
  -1  -1  14   -0.71    1.31
  -1  -1  14    3.07   13.68
   1   1 -14    1.36    1.25
   1   1 -14    2.50    1.16
  -1   1  14    2.28    1.35
  -1   1  14   -0.08    1.39
   1  -1 -13    0.82    1.25
   1  -1 -13    1.35    1.01
  -1  -1  13    1.84    1.36
  -1  -1  13    0.14    1.23
   1   1 -13    1.19    0.90
   1   1 -13    1.08    1.14
  -1   1  13    0.59    1.20
  -1   1  13   -2.06    1.16
   1  -1 -12  145.93    8.03
   1  -1 -12  153.69    8.60
  -1  -1  12  158.30    8.79
  -1  -1  12  137.10    8.14
   1   1 -12  152.85    8.25
   1   1 -12  156.30    8.63
  -1   1  12  161.80    8.93
  -1   1  12  150.95    8.82
   1  -1 -11  294.14   14.90
   1  -1 -11  275.30   13.79
  -1  -1  11  286.39   14.41
  -1  -1  11  237.78   12.62
   1   1 -11  291.29   14.42
   1   1 -11  270.40   13.71
  -1   1  11  274.36   14.41
  -1   1  11  301.74   15.20
   1  -1 -10  214.35   11.10
   1  -1 -10  214.99   10.86
  -1  -1  10  193.62   10.32
  -1  -1  10  235.09   11.94
   1   1 -10  212.77   10.94
   1   1 -10  229.39   11.48
  -1   1  10  223.22   11.51
  -1   1  10  208.34   11.11
   1  -1  -9  120.60    6.44
   1  -1  -9  121.58    6.70
  -1   1   9  108.40    6.35
  -1   1   9  125.76    6.97
  -1  -1   8   25.87    2.18
  -1  -1   8   24.33    2.07
   1   1  -8   26.12    1.90
   1   1  -8   24.21    1.98
   1  -1  -7    0.40    0.68
   1  -1  -7    1.54    0.78
  -1  -1   7    1.01    0.78
  -1  -1   7    1.47    0.78
   1   1  -7    1.01    0.68
   1   1  -7    1.46    0.65
  -1   1   7   -0.47    0.74
  -1   1   7   -0.43    0.73
   1  -1  -6    0.81    0.70
   1  -1  -6    1.33    0.70
  -1  -1   6    2.04    0.81
  -1  -1   6    0.52    0.70
   1   1  -6    2.90    0.63
   1   1  -6    3.17    0.74
  -1   1   6    2.64    0.89
  -1   1   6    3.10    0.87
   1  -1  -5    1.01    0.63
   1  -1  -5    0.85    0.63
  -1  -1   5    0.82    0.62
  -1  -1   5    1.06    0.65
   1   1  -5    0.70    0.55
   1   1  -5    0.68    0.51
  -1   1   5    0.36    0.60
  -1   1   5   -0.14    0.68
   1  -1  -4  637.84   29.60
   1  -1  -4  639.11   29.65
  -1  -1   4  620.11   28.80
  -1  -1   4  623.59   28.83
   1   1  -4  613.93   28.42
   1   1  -4  651.77   30.10
  -1   1   4  667.44   30.92
  -1   1   4  657.95   30.65
   1  -1  -3  167.18    8.07
   1  -1  -3  144.51    7.04
  -1  -1   3  144.08    6.93
  -1  -1   3  156.08    7.39
   1   1  -3  149.04    7.08
   1   1  -3  148.58    7.09
  -1   1   3  146.42    7.20
  -1   1   3  155.64    7.47
   1  -1  -2  167.34    7.98
   1  -1  -2  182.22    8.68
  -1  -1   2  191.40    8.96
  -1  -1   2  190.13    8.88
   1   1  -2  191.08    8.93
   1   1  -2  180.95    8.44
  -1   1   2  186.65    8.85
  -1   1   2  175.88    8.42
   1  -1  -1 1383.81   63.42
   1  -1  -1 1329.98   60.97
  -1  -1   1 1352.46   61.90
  -1  -1   1 1479.27   67.68
   1   1  -1 1321.43   60.48
   1   1  -1 1397.58   63.94
  -1   1   1 1481.96   67.90
  -1   1   1 1376.84   63.10
   1  -1   0  722.70   33.21
   1  -1   0  769.71   35.35
  -1  -1   0  684.38   31.49
  -1  -1   0  722.06   33.15
   1   1   0  749.45   34.40
   1   1   0  735.52   33.80
  -1   1   0  678.37   31.22
  -1   1   0  748.50   34.37
  -1  -1  -1  133.08    6.33
  -1  -1  -1  137.70    6.65
   1   1   1  129.33    6.27
   1   1   1  144.90    6.90
  -1   1  -1  138.13    6.62
  -1   1  -1  132.35    6.28
   1  -1   2  799.79   36.95
   1  -1   2  857.89   39.50
  -1  -1  -2  844.60   38.90
  -1  -1  -2  880.85   40.69
   1   1   2  801.69   37.05
   1   1   2  868.03   40.01
  -1   1  -2  827.50   38.09
  -1   1  -2  904.75   41.76
   1  -1   3  115.63    5.72
   1  -1   3  131.46    6.59
  -1  -1  -3  120.27    5.94
  -1  -1  -3  128.36    6.52
   1   1   3  113.73    5.70
   1   1   3  118.47    6.00
  -1   1  -3  108.76    5.38
  -1   1  -3  114.84    5.79
   1  -1   4   31.05    2.17
   1  -1   4   26.17    1.76
  -1  -1  -4   26.91    2.15
  -1  -1  -4   28.64    1.88
   1   1   4   31.52    2.18
   1   1   4   30.25    2.03
  -1   1  -4   28.94    1.87
  -1   1  -4   27.91    2.04
   1  -1   5  149.13    7.46
   1  -1   5  144.38    7.44
  -1  -1  -5  153.12    8.03
  -1  -1  -5  149.04    7.46
   1   1   5  159.42    8.11
   1   1   5  149.48    7.61
  -1   1  -5  142.42    7.47
  -1   1  -5  150.76    7.50
   1  -1   6  109.09    6.02
   1  -1   6  112.67    5.92
  -1  -1  -6  106.43    6.03
   1   1   6  103.54    5.81
  -1   1  -6  116.47    6.02
  -1   1  -6  105.28    5.87
  -1  -1  -7   17.21    1.92
  -1  -1  -7   18.43    1.71
   1   1   7   17.79    1.77
   1   1   7   19.77    1.96
   1  -1   8    8.49    1.50
   1  -1   8    9.29    1.41
  -1  -1  -8    6.55    1.12
  -1  -1  -8    7.52    1.41
   1   1   8    4.69    1.09
   1   1   8    2.68    1.09
  -1   1  -8    2.49    1.06
  -1   1  -8    4.02    0.98
   1  -1   9  222.75   11.37
   1  -1   9  251.08   12.84
  -1  -1  -9  223.38   11.32
  -1  -1  -9  229.71   11.81
   1   1   9  218.00   11.26
   1   1   9  222.90   11.53
  -1   1  -9  233.35   11.73
  -1   1  -9  230.03   11.81
   1  -1  10   13.93    1.77
   1  -1  10   10.58    1.80
  -1  -1 -10   10.48    1.69
  -1  -1 -10    9.82    1.54
   1   1  10    8.96    1.61
   1   1  10   11.98    1.80
  -1   1 -10   13.38    1.80
  -1   1 -10   11.65    1.61
   1  -1  11   52.02    3.85
  -1  -1 -11   43.95    3.37
  -1  -1 -11   49.30    3.82
   1   1  11   53.57    4.05
   1   1  11   45.83    3.74
  -1   1 -11   53.11    3.94
  -1   1 -11   53.62    3.78
   1  -1  12   13.16    2.23
   1  -1  12   12.27    1.92
  -1  -1 -12    9.63    1.79
  -1  -1 -12   10.69    1.66
   1   1  12   16.53    2.25
   1   1  12   13.20    2.28
  -1   1 -12   17.43    2.14
  -1   1 -12   14.42    2.04
  -1  -1 -13  187.44   10.23
  -1  -1 -13  176.36    9.91
   1   1  13  183.33   10.58
   1   1  13  187.28   10.59
  -1   1 -13  169.24    9.55
  -1   1 -13  172.88    9.67
   1  -1  14    1.28    1.44
   1  -1  14    2.74    1.46
  -1  -1 -14    0.68    1.14
  -1  -1 -14    4.40    1.36
   1   1  14    6.49    1.71
   1   1  14    3.21    1.77
  -1   1 -14    3.85    1.41
  -1   1 -14    3.83    1.46
   1  -1  15    7.96    1.95
   1  -1  15    8.26    2.22
  -1  -1 -15    6.87    1.71
  -1  -1 -15    6.35    1.74
   1   1  15   10.39    2.12
   1   1  15    7.25    1.96
  -1   1 -15    6.74    1.79
  -1   1 -15    6.90    1.63
   1  -1  16    4.29    2.15
   1  -1  16    5.53    1.82
  -1  -1 -16    5.73    1.92
  -1  -1 -16    4.21    1.69
   1   1  16    2.68    1.73
   1   1  16    1.52    1.55
  -1   1 -16    4.05    1.73
  -1   1 -16    4.65    1.69
   1  -1  17    5.24    1.84
   1  -1  17    3.89    1.90
  -1   3  17    5.08    1.98
  -1   3  17    8.56    1.93
   1  -3 -16    5.34    1.85
   1  -3 -16    2.64    1.39
  -1  -3  16    3.59    1.61
   1   3 -16    2.55    1.50
   1   3 -16    3.39    1.50
  -1   3  16    4.70    1.80
  -1   3  16    4.40    1.65
   1  -3 -15   19.63    2.41
   1  -3 -15   14.39    2.45
  -1  -3  15   21.26    2.91
  -1  -3  15   20.74    2.77
   1   3 -15   19.58    2.49
   1   3 -15   16.35    2.41
  -1   3  15   19.44    2.72
  -1   3  15   25.39    3.18
   1  -3 -14    3.37    1.23
   1  -3 -14    6.57    1.69
  -1  -3  14    1.63    1.47
  -1  -3  14    7.88    1.80
   1   3 -14    4.81    1.50
   1   3 -14    2.23    1.20
  -1   3  14    4.23    1.47
  -1   3  14    8.06    1.98
   1  -3 -13   20.88    2.64
   1  -3 -13   26.11    2.60
  -1  -3  13   18.95    2.58
  -1  -3  13   22.40    2.72
   1   3 -13   25.08    2.64
   1   3 -13   30.03    2.72
  -1   3  13   23.56    2.64
  -1   3  13   31.54    3.45
   1  -3 -12  302.06   15.53
   1  -3 -12  292.56   14.72
  -1  -3  12  279.10   14.53
  -1  -3  12  289.39   14.91
   1   3 -12  295.09   14.68
   1   3 -12  303.48   15.25
  -1   3  12  299.37   15.69
  -1   3  12  259.00   13.54
   1  -3 -11  178.26    9.67
   1  -3 -11  165.59    8.83
   1   3 -11  167.02    8.69
   1   3 -11  165.28    8.82
  -1   3  11  157.79    9.10
  -1   3  11  173.35    9.48
   1  -3 -10  319.00   15.96
   1  -3 -10  343.85   16.81
  -1   3  10  312.03   15.94
  -1   3  10  292.40   14.85
   1  -3  -9   20.41    1.88
   1  -3  -9   17.64    1.92
  -1  -3   9   18.21    1.77
  -1  -3   9   21.58    2.04
   1   3  -9   20.49    1.84
   1   3  -9   20.98    1.73
  -1   3   9   25.09    2.39
  -1   3   9   22.64    2.39
   1  -3  -8   33.48    2.63
   1  -3  -8   36.48    2.68
  -1  -3   8   37.60    2.55
  -1  -3   8   30.22    2.26
   1   3  -8   33.45    2.33
   1   3  -8   35.78    2.30
  -1   3   8   35.64    2.83
  -1   3   8   34.42    2.87
  -1  -3   7   23.46    1.82
  -1  -3   7   20.99    1.73
   1   3  -7   17.27    1.35
   1   3  -7   18.49    1.50
   1  -3  -6    4.61    0.97
   1  -3  -6    5.24    0.95
  -1  -3   6    4.42    0.79
  -1  -3   6    5.68    0.84
   1   3  -6    7.66    0.90
   1   3  -6    7.41    0.81
  -1   3   6    7.87    1.31
  -1   3   6    8.99    1.22
   1  -3  -5  434.73   20.58
   1  -3  -5  425.07   20.17
  -1  -3   5  425.54   19.88
  -1  -3   5  476.52   22.20
   1   3  -5  399.90   18.55
   1   3  -5  439.79   20.47
  -1   3   5  409.71   19.41
  -1   3   5  431.40   20.63
   1  -3  -4  236.36   11.41
   1  -3  -4  265.65   12.78
  -1  -3   4  242.06   11.37
  -1  -3   4  228.44   10.77
   1   3  -4  232.09   10.86
   1   3  -4  237.94   11.07
  -1   3   4  268.66   13.04
  -1   3   4  236.84   11.41
   1  -3  -3  286.70   13.66
   1  -3  -3  296.20   14.06
  -1  -3   3  315.52   14.55
  -1  -3   3  313.14   14.49
   1   3  -3  303.64   14.01
   1   3  -3  291.93   13.46
  -1   3   3  291.14   13.95
  -1   3   3  280.69   13.30
   1  -3  -2  584.65   27.15
   1  -3  -2  504.54   23.54
  -1  -3   2  561.38   25.74
   1   3  -2  517.52   23.76
   1   3  -2  513.88   23.57
  -1   3   2  606.49   28.23
  -1   3   2  504.70   23.49
   1  -3  -1  111.34    5.49
   1  -3  -1  112.86    5.56
  -1  -3   1  119.83    5.60
  -1  -3   1  116.14    5.46
   1   3  -1  113.24    5.29
   1   3  -1  129.85    6.10
  -1   3   1  119.26    5.83
  -1   3   1  119.64    5.87
   1  -3   0    5.73    0.65
   1  -3   0    6.10    0.65
  -1  -3   0    5.70    0.52
  -1  -3   0    5.41    0.62
   1   3   0    3.59    0.44
   1   3   0    3.58    0.51
  -1   3   0    4.53    0.60
  -1   3   0    2.61    0.47
   1  -3   1  349.24   16.27
   1  -3   1  330.87   15.40
  -1  -3  -1  328.02   15.45
  -1  -3  -1  350.34   16.32
   1   3   1  351.77   16.40
   1   3   1  338.79   15.86
  -1   3  -1  347.50   16.13
  -1   3  -1  351.77   16.42
   1  -3   2  180.79    8.60
   1  -3   2  179.53    8.61
  -1  -3  -2  197.26    9.64
  -1  -3  -2  192.51    9.20
   1   3   2  176.04    8.50
   1   3   2  185.54    9.04
  -1   3  -2  185.86    8.90
  -1   3  -2  182.22    8.63
   1  -3   3   42.35    2.37
   1  -3   3   42.73    2.49
  -1  -3  -3   46.40    2.96
  -1  -3  -3   41.98    2.47
   1   3   3   37.65    2.39
   1   3   3   36.74    2.41
  -1   3  -3   32.69    1.93
  -1   3  -3   37.41    2.34
   1  -3   4    3.28    0.70
   1  -3   4    6.47    1.00
  -1  -3  -4    3.13    0.73
  -1  -3  -4    3.21    1.06
   1   3   4    2.09    0.76
   1   3   4    2.01    0.87
  -1   3  -4    0.38    0.76
  -1   3  -4    0.57    0.55
   1  -3   5   16.58    1.60
   1  -3   5   16.86    1.41
  -1  -3  -5   19.54    1.60
  -1  -3  -5   18.38    1.82
   1   3   5   13.36    1.52
   1   3   5   15.31    1.55
  -1   3  -5   15.88    1.33
  -1   3  -5   15.94    1.55
   1  -3   6    7.23    1.03
   1  -3   6   11.22    1.46
  -1  -3  -6    7.54    1.31
  -1  -3  -6    6.68    1.04
   1   3   6   12.59    1.54
   1   3   6   10.15    1.38
  -1   3  -6   11.24    1.23
  -1   3  -6   11.91    1.57
   1  -3   7   35.78    2.93
   1  -3   7   32.56    2.31
  -1  -3  -7   39.97    2.72
  -1  -3  -7   39.32    2.93
   1   3   7   35.34    2.71
   1   3   7   27.28    2.31
  -1   3  -7   26.50    2.11
  -1   3  -7   26.31    2.39
   1  -3   8  161.95    8.63
   1  -3   8  182.53    9.40
  -1  -3  -8  167.18    8.64
  -1  -3  -8  173.51    9.18
   1   3   8  155.45    8.31
   1   3   8  177.31    9.32
  -1   3  -8  178.73    9.48
  -1   3  -8  167.02    8.58
   1  -3   9  180.16    9.58
   1  -3   9  182.69    9.50
  -1  -3  -9  187.76    9.72
  -1  -3  -9  192.51   10.16
   1   3   9  194.88   10.21
   1   3   9  187.60    9.96
  -1   3  -9  200.90   10.53
  -1   3  -9  206.44   10.48
   1  -3  10  239.37   12.46
   1  -3  10  246.18   12.54
  -1  -3 -10  243.01   12.59
  -1  -3 -10  233.51   11.95
   1   3  10  237.63   12.35
   1   3  10  248.55   12.92
  -1   3 -10  243.01   12.44
  -1   3 -10  244.75   12.38
   1  -3  11  286.70   14.75
   1  -3  11  277.36   14.18
  -1  -3 -11  291.93   14.72
  -1  -3 -11  295.57   15.13
   1   3  11  300.63   15.42
   1   3  11  271.82   14.14
  -1   3 -11  287.02   14.42
  -1   3 -11  306.33   15.48
   1  -3  12   24.05    2.75
   1  -3  12   24.76    2.64
  -1   3 -12   30.10    2.74
  -1   3 -12   28.92    2.83
   1  -3  13   35.16    3.45
   1  -3  13   41.62    3.69
  -1  -3 -13   34.99    3.17
  -1  -3 -13   36.51    3.44
   1   3  13   28.39    3.26
   1   3  13   34.77    3.44
  -1   3 -13   39.44    3.39
  -1   3 -13   38.49    3.45
   1  -3  14   94.59    7.11
  -1  -3 -14   98.71    6.38
  -1  -3 -14   94.15    6.13
   1   3  14  119.05    7.79
   1   3  14  106.01    6.98
   1  -3  15   18.68    2.83
   1  -3  15   19.01    2.64
  -1  -3 -15   17.64    2.50
  -1  -3 -15   17.81    2.45
   1   3  15   10.62    2.44
   1   3  15   17.00    2.63
  -1   3 -15   13.16    2.17
  -1   3 -15   12.24    2.17
   1  -3  16   27.82    3.50
   1  -3  16   29.83    3.53
  -1  -3 -16   31.46    3.48
  -1  -3 -16   27.82    3.32
   1   3  16   29.48    3.51
   1   3  16   22.77    3.17
  -1   3 -16   24.30    3.23
  -1   3 -16   29.48    3.23
  -1  -3 -17   13.52    2.66
  -1  -3 -17   15.44    2.68
   1   3  17   12.57    2.50
   1   3  17   19.77    2.96
   1  -5 -17    4.61    1.87
   1  -5 -17    1.33    1.71
  -1   5  17    1.76    1.50
  -1   5  17    6.27    1.95
   1  -5 -16    0.06    1.20
   1  -5 -16    2.85    1.57
  -1  -5  16    1.04    1.44
  -1   5  16   -2.30    1.20
  -1   5  16    0.84    1.33
   1  -5 -15   20.52    2.45
   1  -5 -15   18.24    2.71
  -1  -5  15   21.09    2.64
  -1  -5  15   16.12    2.49
   1   5 -15   17.53    2.42
   1   5 -15   13.47    2.09
  -1   5  15   14.22    2.41
  -1   5  15   21.74    3.10
   1  -5 -14   12.16    2.18
   1  -5 -14   14.06    2.06
  -1  -5  14   12.87    2.12
  -1  -5  14   13.47    2.31
   1   5 -14   13.79    2.01
   1   5 -14   11.41    1.80
  -1   5  14   14.03    2.17
  -1   5  14   13.36    2.39
   1  -5 -13   37.28    3.29
  -1  -5  13   37.93    3.51
  -1  -5  13   40.96    3.44
   1   5 -13   40.77    3.23
   1   5 -13   48.35    3.63
  -1   5  13   39.29    3.89
  -1   5  13   39.67    3.61
   1  -5 -12    1.65    1.22
   1  -5 -12   -0.38    0.87
  -1  -5  12    3.75    1.39
  -1  -5  12    0.92    1.09
   1   5 -12    1.23    0.92
   1   5 -12    0.49    1.01
  -1   5  12    0.97    1.19
  -1   5  12    1.08    1.27
   1  -5 -11   45.67    3.40
   1  -5 -11   49.39    3.77
  -1  -5  11   41.95    3.36
  -1   5  11   52.53    4.24
  -1   5  11   40.24    3.47
   1  -5 -10   91.62    5.37
   1  -5 -10  100.45    6.05
  -1  -5  10   98.14    5.67
  -1  -5  10   99.77    5.75
   1   5 -10  109.76    5.95
   1   5 -10  100.59    5.45
  -1   5  10  104.47    6.51
  -1   5  10   92.14    5.78
   1  -5  -9   50.42    3.50
   1  -5  -9   51.70    3.66
  -1  -5   9   53.11    3.44
  -1  -5   9   47.38    3.15
   1   5  -9   49.09    3.07
   1   5  -9   54.49    3.21
  -1   5   9   45.17    3.64
  -1   5   9   45.69    3.53
   1  -5  -8   26.87    2.37
   1  -5  -8   31.80    2.47
  -1  -5   8   29.41    2.11
  -1  -5   8   32.82    2.34
   1   5  -8   29.19    2.01
   1   5  -8   29.83    1.96
  -1   5   8   33.02    2.66
  -1   5   8   26.79    2.55
   1  -5  -7   17.68    1.79
   1  -5  -7   17.81    1.76
  -1  -5   7   15.40    1.33
  -1  -5   7   16.12    1.42
   1   5  -7   15.50    1.19
   1   5  -7   13.42    1.17
  -1   5   7   11.16    1.66
  -1   5   7   13.85    1.60
  -1  -5   6    3.66    0.73
  -1  -5   6    4.18    0.68
   1   5  -6    3.78    0.57
   1   5  -6    4.29    0.66
   1  -5  -5  282.75   13.80
   1  -5  -5  264.06   12.90
  -1  -5   5  263.75   12.36
  -1  -5   5  290.82   13.60
   1   5  -5  265.33   12.40
   1   5  -5  269.92   12.55
  -1   5   5  300.48   14.50
  -1   5   5  266.44   13.22
   1  -5  -4  416.04   19.74
   1  -5  -4  486.81   23.00
  -1  -5   4  411.14   18.95
  -1  -5   4  450.40   20.75
   1   5  -4  420.95   19.36
   1   5  -4  429.66   19.77
  -1   5   4  439.00   20.75
  -1   5   4  457.52   21.80
   1  -5  -3  819.27   38.09
   1  -5  -3  815.31   37.96
  -1   5   3  802.64   37.44
  -1   5   3  846.81   39.26
   1  -5  -2   64.99    3.67
   1  -5  -2   73.01    3.97
  -1  -5   2   63.93    3.04
   1   5  -2   68.33    3.23
   1   5  -2   68.38    3.26
  -1   5   2   57.89    3.28
  -1   5   2   63.45    3.66
   1  -5  -1  130.43    6.51
   1  -5  -1  117.86    5.97
  -1  -5   1  119.81    5.72
  -1  -5   1  124.40    5.91
   1   5  -1  119.67    5.70
   1   5  -1  115.09    5.53
  -1   5   1  122.19    6.16
  -1   5   1  115.25    5.78
   1  -5   0   57.15    3.12
   1  -5   0   53.30    2.98
  -1  -5   0   53.79    2.82
  -1  -5   0   53.07    2.85
   1   5   0   58.18    3.02
   1   5   0   56.85    3.06
  -1   5   0   53.86    2.98
  -1   5   0   54.17    2.96
   1  -5   1   86.55    4.40
   1  -5   1   91.20    4.59
   1   5   1   93.02    4.81
   1   5   1   89.49    4.56
  -1   5  -1   85.77    4.34
  -1   5  -1   90.16    4.54
   1  -5   2 2338.27  107.13
   1  -5   2 2341.44  107.30
  -1  -5  -2 2466.50  113.29
  -1  -5  -2 2286.03  104.83
   1   5   2 2393.68  109.95
   1   5   2 2457.01  112.75
  -1   5  -2 2362.02  108.24
  -1   5  -2 2534.58  116.14
   1  -5   3 1932.99   88.69
   1  -5   3 1762.02   80.87
  -1  -5  -3 1836.42   84.41
  -1  -5  -3 1925.08   88.67
   1   5   3 1904.50   87.61
   1   5   3 1836.42   84.65
  -1   5  -3 1755.68   80.57
  -1   5  -3 1895.00   86.99
   1  -5   4  371.40   17.45
   1  -5   4  382.17   18.03
  -1  -5  -4  375.36   17.79
  -1  -5  -4  373.78   17.92
   1   5   4  381.37   18.22
   1   5   4  353.83   17.11
  -1   5  -4  380.11   18.03
  -1   5  -4  362.38   17.02
   1  -5   5  372.35   17.57
   1  -5   5  370.61   17.62
  -1   5  -5  381.06   17.97
  -1   5  -5  368.23   17.57
   1  -5   6   65.59    3.85
   1  -5   6   60.52    3.47
  -1  -5  -6   71.53    4.15
  -1  -5  -6   62.26    3.91
   1   5   6   68.74    4.29
   1   5   6   59.92    3.80
  -1   5  -6   67.54    3.96
  -1   5  -6   62.56    3.56
   1  -5   7   61.65    3.77
   1  -5   7   62.22    3.64
  -1  -5  -7   67.20    4.04
  -1  -5  -7   70.34    4.39
   1   5   7   48.43    3.39
   1   5   7   56.82    3.80
  -1   5  -7   60.97    3.88
  -1   5  -7   47.60    2.99
  -1  -5  -8   12.05    1.73
  -1  -5  -8   12.25    1.52
   1   5   8   14.09    1.80
   1   5   8   10.86    1.69
   1  -5   9  209.92   10.80
   1  -5   9  209.92   10.72
  -1  -5  -9  203.11   10.46
  -1  -5  -9  196.62   10.39
   1   5   9  227.65   11.78
   1   5   9  204.22   10.83
  -1   5  -9  240.16   12.36
  -1   5  -9  206.60   10.50
   1  -5  10  290.82   14.56
   1  -5  10  306.49   15.34
  -1  -5 -10  307.44   15.58
  -1  -5 -10  286.86   14.41
   1   5  10  284.33   14.52
   1   5  10  294.46   15.07
  -1   5 -10  310.13   15.55
  -1   5 -10  287.50   14.31
  -1  -5 -11   12.16    1.99
  -1  -5 -11   13.50    1.85
   1   5  11   18.89    2.30
   1   5  11   16.69    2.49
  -1   5 -11   22.26    2.23
  -1   5 -11   19.95    2.22
   1  -5  12   60.62    4.42
   1  -5  12   52.97    4.02
   1   5  12   53.83    4.20
   1   5  12   53.46    4.32
  -1   5 -12   57.69    4.13
  -1   5 -12   60.13    4.26
   1  -5  13  146.93    8.58
   1  -5  13  143.67    8.42
  -1  -5 -13  142.12    8.42
  -1  -5 -13  156.71    8.77
  -1   5 -13  136.02    7.92
  -1   5 -13  148.61    8.41
   1  -5  14    0.27    1.11
   1  -5  14    5.10    1.73
  -1  -5 -14    1.04    1.22
  -1  -5 -14    0.33    1.12
   1   5  14    2.71    1.60
   1   5  14    4.35    1.55
  -1   5 -14    5.57    1.49
  -1   5 -14    2.04    1.27
   1  -5  15   15.36    2.64
   1  -5  15   19.33    2.69
  -1  -5 -15   27.85    3.18
  -1  -5 -15   24.63    2.93
   1   5  15   15.86    2.79
   1   5  15   16.92    2.72
  -1   5 -15   17.45    2.49
  -1   5 -15   17.05    2.44
   1  -5  16   43.77    4.23
   1   5  16   35.53    4.08
   1   5  16   40.77    4.29
  -1  -5 -17   34.54    3.93
  -1  -5 -17   34.21    3.91
   1   5  17   33.55    3.82
   1   5  17   31.03    3.86
   1  -7 -17    0.03    1.50
   1  -7 -17    0.52    1.55
  -1   7  17   -0.30    1.42
  -1   7  17    0.63    1.44
   1  -7 -16    6.36    1.76
   1  -7 -16    4.94    1.76
  -1   7  16    4.53    1.79
  -1   7  16    5.62    1.71
   1  -7 -15   11.15    1.98
   1  -7 -15   15.39    2.45
  -1  -7  15    9.58    1.88
   1   7 -15   12.10    2.03
  -1   7  15   14.23    2.39
  -1   7  15   11.43    2.28
   1  -7 -14   31.95    3.39
   1  -7 -14   21.94    2.58
  -1  -7  14   23.46    2.63
  -1  -7  14   27.63    3.04
   1   7 -14   25.42    2.60
   1   7 -14   21.61    2.36
  -1   7  14   28.81    3.37
  -1   7  14   27.53    3.06
   1  -7 -13    4.43    1.52
   1  -7 -13    2.58    1.17
  -1  -7  13    0.89    1.17
  -1  -7  13    3.56    1.38
   1   7 -13    2.68    0.98
   1   7 -13    5.02    1.22
   1  -7 -11   45.63    3.40
   1  -7 -11   50.52    3.96
  -1  -7  11   36.95    2.98
  -1  -7  11   48.32    3.32
   1   7 -11   43.49    2.96
   1   7 -11   46.89    3.09
  -1   7  11   49.76    4.12
  -1   7  11   44.91    3.82
   1  -7 -10   52.45    3.78
   1  -7 -10   50.17    3.77
   1   7 -10   49.06    3.09
   1   7 -10   50.28    3.15
  -1   7  10   50.88    3.94
  -1   7  10   46.97    3.94
   1  -7  -9    0.70    0.97
   1  -7  -9    1.68    0.87
  -1  -7   9    0.51    0.79
  -1  -7   9    1.85    0.81
   1   7  -9    1.44    0.62
   1   7  -9    0.76    0.63
  -1   7   9    0.97    1.01
  -1   7   9   -0.05    1.12
   1  -7  -8   95.29    5.51
   1  -7  -8   88.27    5.29
  -1  -7   8   91.28    4.83
  -1  -7   8   91.71    4.86
   1   7  -8   86.28    4.46
   1   7  -8   87.69    4.58
  -1   7   8   86.45    5.45
  -1   7   8   96.30    5.64
   1  -7  -7   52.16    3.40
   1  -7  -7   46.43    3.23
  -1  -7   7   48.81    2.75
  -1  -7   7   48.22    2.71
   1   7  -7   42.30    2.39
   1   7  -7   42.98    2.36
  -1   7   7   53.15    3.48
  -1   7   7   48.73    3.59
   1  -7  -6 1169.14   54.44
   1  -7  -6 1123.54   52.35
  -1  -7   6 1159.64   53.29
  -1  -7   6 1124.18   51.69
   1   7  -6 1133.52   52.02
   1   7  -6 1001.01   46.02
  -1   7   6 1137.32   52.91
  -1   7   6 1187.18   55.49
  -1  -7   5  955.73   43.88
  -1  -7   5  945.60   43.41
   1   7  -5  983.91   45.13
   1   7  -5  990.88   45.48
   1  -7  -4   17.29    1.65
  -1  -7   4   17.08    0.89
   1  -7  -3  461.80   21.96
   1  -7  -3  490.61   23.22
  -1  -7   3  533.35   24.51
   1   7  -3  478.42   21.99
   1   7  -3  468.29   21.51
  -1   7   3  478.26   22.58
  -1   7   3  483.96   23.03
   1  -7  -2 6854.92  313.62
   1  -7  -2 7274.45  332.93
  -1  -7   2 6104.52  278.95
  -1  -7   2 6679.19  305.23
   1   7  -2 6408.48  292.88
   1   7  -2 6497.13  296.99
  -1   7   2 7169.96  328.18
  -1   7   2 7589.49  347.18
   1  -7  -1  154.32    7.73
  -1  -7   1  135.94    6.55
  -1  -7   1  136.62    6.59
   1   7  -1  144.92    6.95
   1   7  -1  140.57    6.82
  -1   7   1  158.23    7.96
  -1   7   1  146.79    7.35
   1  -7   0   14.01    1.30
   1  -7   0   14.50    1.38
  -1  -7   0   12.79    1.14
  -1  -7   0   12.84    1.08
   1   7   0   20.77    1.50
   1   7   0   20.34    1.44
  -1   7   0   21.56    1.63
  -1   7   0   18.29    1.55
   1  -7   1 4714.54  215.78
   1  -7   1 4798.44  219.58
  -1  -7  -1 4705.04  215.30
  -1  -7  -1 4787.36  219.10
   1   7   1 4885.52  223.70
   1   7   1 4966.25  227.34
  -1   7  -1 4964.67  227.18
  -1   7  -1 5118.23  234.14
   1  -7   2  133.09    6.51
   1  -7   2  134.45    6.63
  -1  -7  -2  132.73    6.78
  -1  -7  -2  115.01    5.91
   1   7   2  122.36    6.32
   1   7   2  137.08    7.01
  -1   7  -2  127.92    6.33
  -1   7  -2  123.67    6.13
   1  -7   3  650.35   30.17
   1  -7   3  672.19   31.12
  -1  -7  -3  705.60   32.96
  -1  -7  -3  689.92   32.30
   1   7   3  694.52   32.60
   1   7   3  649.87   30.49
  -1   7  -3  619.95   28.83
  -1   7  -3  647.66   30.02
   1  -7   4  293.83   14.01
   1  -7   4  287.65   13.65
  -1   7  -4  294.62   14.07
  -1   7  -4  290.34   13.73
   1  -7   5   13.55    1.23
   1  -7   5   11.91    1.30
  -1  -7  -5   16.54    1.71
  -1  -7  -5   15.48    1.49
   1   7   5   23.24    2.12
   1   7   5   19.98    2.06
  -1   7  -5   17.79    1.42
  -1   7  -5   21.89    1.88
   1  -7   6  319.16   15.21
   1  -7   6  318.84   15.36
  -1  -7  -6  319.00   15.70
  -1  -7  -6  326.44   15.83
   1   7   6  327.07   16.15
   1   7   6  306.65   15.29
  -1   7  -6  311.24   15.04
  -1   7  -6  317.26   15.12
   1  -7   7  347.18   16.75
   1  -7   7  333.41   15.97
  -1  -7  -7  367.92   18.05
  -1  -7  -7  337.21   16.40
   1   7   7  374.09   18.43
   1   7   7  347.02   17.16
  -1   7  -7  341.00   16.31
  -1   7  -7  357.31   17.29
  -1  -7  -8  119.13    6.74
  -1  -7  -8  106.20    5.95
   1   7   8  118.01    6.81
   1   7   8  122.25    6.98
  -1   7  -8  112.43    6.40
   1  -7   9   29.34    2.28
   1  -7   9   30.51    2.55
  -1  -7  -9   27.56    2.63
  -1  -7  -9   31.03    2.60
   1   7   9   30.19    2.79
   1   7   9   33.66    2.99
  -1   7  -9   29.10    2.31
  -1   7  -9   32.77    2.88
   1  -7  10   14.66    1.84
   1  -7  10   13.46    1.71
  -1  -7 -10   16.10    1.95
  -1  -7 -10   16.78    2.12
   1   7  10   15.12    1.99
   1   7  10   14.12    2.06
  -1   7 -10   17.07    1.84
  -1   7 -10   17.64    2.15
   1  -7  11    1.27    1.16
   1  -7  11    0.93    0.93
  -1  -7 -11    0.66    0.93
  -1  -7 -11    2.66    1.30
   1   7  11    6.03    1.52
   1   7  11    3.55    1.33
  -1   7 -11    5.41    1.35
  -1   7 -11    2.80    1.06
   1  -7  12    2.60    1.27
   1  -7  12    2.64    1.17
  -1  -7 -12    1.88    1.19
  -1  -7 -12    1.65    1.35
   1   7  12    0.02    1.12
   1   7  12    0.90    1.19
  -1   7 -12    2.23    1.17
  -1   7 -12   -0.11    0.97
   1  -7  13   10.23    1.93
   1  -7  13    9.47    1.77
  -1  -7 -13    9.25    1.85
  -1  -7 -13    8.33    1.65
   1   7  13    5.03    1.60
   1   7  13    7.71    1.85
  -1   7 -13    5.32    1.52
  -1   7 -13    3.42    1.35
   1  -7  14   41.19    3.77
   1  -7  14   39.42    3.78
  -1  -7 -14   40.04    3.67
  -1  -7 -14   42.74    3.72
   1   7  14   37.03    3.58
   1   7  14   37.68    3.85
  -1   7 -14   33.75    3.15
  -1   7 -14   41.08    3.53
  -1  -7 -15    4.80    1.68
  -1  -7 -15    3.88    1.54
   1   7  15    6.43    2.03
   1   7  15    5.57    1.87
  -1   7 -15    5.68    1.58
  -1   7 -15    8.01    1.84
   1  -7  16    7.85    2.04
  -1  -7 -16    5.95    1.74
  -1  -7 -16    5.11    1.88
   1   7  16    4.97    1.77
   1   7  16    3.93    1.80
   1  -9 -17    1.42    1.60
   1  -9 -17    1.90    1.73
  -1   9  17    1.01    1.42
  -1   9  17   -0.63    1.30
   1  -9 -16   10.15    2.34
  -1   9  16    6.66    2.03
  -1   9  16   11.26    2.33
   1  -9 -15    4.27    1.69
   1  -9 -15    1.20    1.14
  -1   9  15    0.24    1.35
  -1   9  15    2.98    1.42
   1  -9 -14    2.74    1.47
   1  -9 -14    1.71    1.16
  -1  -9  14    1.82    1.23
  -1  -9  14    2.71    1.30
   1   9 -14    0.00    1.03
  -1   9  14    1.41    1.33
  -1   9  14   -0.52    1.20
   1  -9 -13    3.63    1.55
   1  -9 -13    4.81    1.38
   1   9 -13    6.65    1.23
   1   9 -13    3.28    1.04
  -1   9  13    4.31    1.68
  -1   9  13    6.71    1.87
   1  -9 -12    2.77    1.36
   1  -9 -12    1.71    1.06
  -1  -9  12    1.27    1.06
  -1  -9  12    1.77    1.04
   1   9 -12    3.67    1.01
   1   9 -12    2.30    0.85
  -1   9  12    2.91    1.46
  -1   9  12   -0.13    1.19
  -1  -9  11    1.52    0.98
  -1  -9  11    2.39    1.04
   1   9 -11    0.30    0.66
   1   9 -11    0.73    0.74
   1  -9 -10    4.97    1.31
   1  -9 -10    3.67    1.31
  -1  -9  10    6.02    1.08
  -1  -9  10    4.13    0.97
   1   9 -10    5.38    0.89
   1   9 -10    4.86    0.87
  -1   9  10    6.63    1.58
  -1   9  10    6.57    1.77
   1  -9  -9    7.30    1.49
   1  -9  -9    7.42    1.41
  -1  -9   9    6.95    1.00
  -1  -9   9    7.77    1.06
   1   9  -9    8.11    0.97
   1   9  -9    9.61    0.98
  -1   9   9    4.70    1.35
  -1   9   9    6.55    1.63
   1  -9  -8    5.57    1.22
   1  -9  -8    9.83    1.61
  -1  -9   8    6.21    0.84
  -1  -9   8    6.38    0.87
   1   9  -8    8.17    0.87
   1   9  -8    6.97    0.78
  -1   9   8    6.16    1.55
  -1   9   8    9.04    1.50
   1  -9  -7  154.83    8.33
   1  -9  -7  135.83    7.39
  -1  -9   7  130.89    6.35
  -1  -9   7  140.49    6.81
   1   9  -7  139.31    6.66
   1   9  -7  140.14    6.73
  -1   9   7  140.91    7.58
  -1   9   7  159.90    8.79
   1  -9  -6  514.67   24.65
   1  -9  -6  527.81   25.23
  -1  -9   6  529.71   24.44
  -1  -9   6  500.11   23.10
   1   9  -6  496.47   22.91
   1   9  -6  512.30   23.64
  -1   9   6  519.58   25.09
  -1   9   6  519.11   24.76
   1  -9  -5 1275.84   59.29
   1  -9  -5 1469.93   68.19
  -1  -9   5 1330.93   61.09
  -1  -9   5 1231.35   56.49
   1   9  -5 1166.76   53.60
   1   9  -5 1184.02   54.40
  -1   9   5 1261.43   58.58
  -1  -9   4    6.02    0.49
  -1  -9   4    6.10    0.59
   1   9  -4    3.88    0.43
   1   9  -4    4.16    0.41
   1  -9  -3  240.48   11.91
   1  -9  -3  218.95   11.00
  -1  -9   3  248.08   11.62
  -1  -9   3  251.87   11.76
   1   9  -3  226.86   10.58
   1   9  -3  223.38   10.45
   1  -9  -2   61.09    3.64
   1  -9  -2   65.19    3.91
  -1  -9   2   60.87    3.17
  -1  -9   2   60.57    3.20
   1   9  -2   61.14    3.13
   1   9  -2   52.16    2.85
  -1   9   2   56.31    3.56
  -1   9   2   60.68    3.58
   1  -9  -1  862.96   40.16
   1  -9  -1  840.16   39.21
  -1  -9   1  882.27   40.73
  -1  -9   1  796.63   36.82
   1   9  -1  826.55   38.30
   1   9  -1  810.08   37.41
  -1   9   1  806.13   37.66
  -1   9   1  809.93   37.73
   1  -9   0   81.39    4.43
   1  -9   0   81.31    4.54
  -1  -9   0   75.58    4.04
  -1  -9   0   85.31    4.50
   1   9   0   86.06    4.59
   1   9   0   91.41    4.73
  -1   9   0   99.42    5.30
  -1   9   0   84.49    4.56
   1  -9   1   51.31    3.01
   1  -9   1   55.41    3.26
  -1  -9  -1   57.78    3.31
  -1  -9  -1   53.19    3.17
   1   9   1   53.24    3.20
   1   9   1   51.89    3.06
  -1   9  -1   51.18    3.01
  -1   9  -1   52.31    3.07
   1  -9   2  864.07   39.99
   1  -9   2  770.51   35.73
  -1  -9  -2  844.44   39.28
  -1  -9  -2  886.87   41.27
   1   9   2  821.64   38.30
   1   9   2  916.15   42.67
  -1   9  -2  856.15   39.66
  -1   9  -2  858.21   39.75
   1  -9   3    4.86    0.78
   1  -9   3    4.92    0.89
  -1  -9  -3    4.32    1.03
  -1  -9  -3    4.83    0.95
   1   9   3    5.15    1.14
   1   9   3    5.02    1.08
  -1   9  -3    5.10    0.85
  -1   9  -3    3.36    0.82
   1  -9   4  517.84   24.17
   1  -9   4  540.95   25.30
  -1  -9  -4  460.21   21.96
  -1  -9  -4  539.69   25.63
   1   9   4  526.70   25.12
   1   9   4  542.22   25.87
  -1   9  -4  495.52   23.27
  -1   9  -4  520.21   24.35
   1  -9   5   84.87    4.51
   1  -9   5   83.41    4.50
  -1  -9  -5   95.32    5.40
  -1  -9  -5   85.57    5.02
   1   9   5   98.20    5.73
   1   9   5  101.27    5.81
  -1   9  -5   86.64    4.78
  -1   9  -5   96.67    5.02
   1  -9   6    6.16    1.08
   1  -9   6    5.81    0.87
  -1  -9  -6    6.35    1.27
  -1  -9  -6    3.17    0.87
   1   9   6    1.92    1.00
   1   9   6    2.22    1.12
  -1   9  -6    1.82    0.68
  -1   9  -6    2.71    0.98
   1  -9   7  291.61   14.04
   1  -9   7  288.92   14.09
  -1  -9  -7  290.19   14.53
  -1  -9  -7  289.87   14.30
   1   9   7  264.86   13.55
   1   9   7  295.73   14.85
  -1   9  -7  277.84   13.44
  -1   9  -7  309.50   15.10
   1  -9   8  197.42    9.86
   1  -9   8  230.66   11.65
  -1  -9  -8  204.06   10.50
   1   9   8  185.23   10.05
   1   9   8  197.10   10.50
  -1   9  -8  206.91   10.56
  -1   9  -8  194.88    9.75
   1  -9   9    6.89    1.20
   1  -9   9    9.21    1.49
  -1  -9  -9    7.49    1.52
  -1  -9  -9    6.84    1.38
   1   9   9    2.52    1.19
   1   9   9    2.93    1.27
  -1   9 -10   31.41    2.50
  -1   9 -10   31.85    2.93
   1  -9  11   52.83    3.93
   1  -9  11   65.32    4.35
  -1  -9 -11   64.12    4.61
  -1  -9 -11   63.07    4.37
   1   9  11   71.22    4.94
   1   9  11   67.35    4.83
  -1   9 -11   62.88    4.32
  -1   9 -11   56.52    3.82
   1  -9  12   32.22    3.02
   1  -9  12   39.17    3.21
  -1  -9 -12   42.52    3.56
  -1  -9 -12   42.65    3.67
   1   9  12   41.13    3.67
   1   9  12   35.41    3.40
  -1   9 -12   31.09    2.79
  -1   9 -12   39.18    3.21
   1  -9  13   34.83    3.17
   1  -9  13   38.18    3.50
  -1  -9 -13   44.17    3.93
  -1  -9 -13   39.61    3.48
   1   9  13   46.96    4.21
   1   9  13   39.26    3.64
  -1   9 -13   39.99    3.37
  -1   9 -13   40.39    3.26
   1  -9  14   21.99    2.85
   1  -9  14   22.58    2.68
  -1  -9 -14   18.84    2.61
  -1  -9 -14   16.59    2.45
   1   9  14   18.30    2.74
   1   9  14   19.33    2.61
  -1   9 -14   15.82    2.25
  -1   9 -14   17.45    2.18
   1  -9  15   29.53    3.40
  -1  -9 -15   27.40    3.10
  -1  -9 -15   33.88    3.56
   1   9  15   30.32    3.39
   1   9  15   29.57    3.64
  -1  -9 -16   -1.88    1.39
  -1  -9 -16    1.54    1.58
   1   9  16   -1.69    1.33
   1   9  16    2.52    1.66
   1 -11 -17    2.71    1.68
   1 -11 -17   -0.55    1.49
  -1  11  17   -0.70    1.28
  -1  11  17    1.41    1.50
   1 -11 -16   15.15    2.68
   1 -11 -16   20.23    2.94
  -1  11  16   20.47    2.99
  -1  11  16   14.15    2.56
   1 -11 -14    3.26    1.68
   1 -11 -14    5.64    1.41
  -1  11  14    7.47    1.96
  -1  11  14    6.59    1.73
   1 -11 -13    0.11    1.25
   1 -11 -13    3.36    1.22
  -1 -11  13    1.58    1.06
  -1 -11  13    0.87    1.01
   1  11 -13    1.42    0.85
  -1  11  13   -0.66    1.27
  -1  11  13    2.58    1.63
   1 -11 -12   43.31    3.51
   1 -11 -12   49.82    4.13
  -1 -11  12   43.03    3.17
  -1 -11  12   43.58    3.04
   1  11 -12   41.45    2.74
  -1  11  12   36.57    3.66
  -1  11  12   48.32    4.21
   1 -11 -11   10.31    1.76
   1 -11 -11   10.48    1.93
  -1 -11  11    8.55    1.27
  -1 -11  11    7.35    1.22
   1  11 -11    8.22    1.06
   1  11 -11    7.92    1.01
  -1  11  11   12.19    2.15
  -1  11  11   12.48    2.09
   1 -11 -10   41.19    4.02
  -1 -11  10   48.25    2.98
  -1 -11  10   48.68    2.98
   1  11 -10   51.40    2.93
   1  11 -10   45.28    2.68
   1 -11  -9    1.98    1.00
   1 -11  -9    3.17    1.28
   1  11  -9    4.16    0.70
   1  11  -9    4.04    0.65
  -1  11   9    5.30    1.54
  -1  11   9    3.13    1.17
   1 -11  -8   44.41    3.45
   1 -11  -8   44.58    3.29
  -1 -11   8   44.11    2.49
  -1 -11   8   44.23    2.44
   1  11  -8   43.79    2.37
   1  11  -8   42.38    2.31
  -1  11   8   46.32    3.77
  -1  11   8   50.75    3.61
   1 -11  -7    8.96    1.42
   1 -11  -7   11.81    1.69
  -1 -11   7   10.84    0.85
  -1 -11   7   11.43    0.87
   1  11  -7   12.05    0.87
   1  11  -7   11.05    0.79
  -1  11   7   17.57    2.15
  -1  11   7   13.55    1.74
   1 -11  -6   57.85    3.83
   1 -11  -6   57.74    3.78
  -1 -11   6   55.47    2.75
  -1 -11   6   52.64    2.69
   1  11  -6   56.28    2.79
   1  11  -6   55.41    2.77
  -1  11   6   58.21    3.80
  -1  11   6   66.84    4.46
   1 -11  -5  239.68   12.13
   1 -11  -5  258.68   12.93
  -1 -11   5  268.81   12.49
  -1 -11   5  254.25   11.91
   1  11  -5  286.55   13.30
   1  11  -5  272.93   12.71
  -1  11   5  259.79   12.92
  -1  11   5  239.21   12.35
   1 -11  -4  187.92    9.67
   1 -11  -4  210.56   10.70
  -1 -11   4  200.90    9.53
  -1 -11   4  189.18    8.90
   1  11  -4  206.12    9.67
   1  11  -4  188.55    8.88
  -1  11   4  205.49   10.67
  -1  11   4  219.74   11.00
  -1 -11   3    8.11    0.85
  -1 -11   3    6.74    0.79
   1  11  -3    6.78    0.73
   1  11  -3    7.69    0.87
  -1 -11   2  158.95    7.79
  -1 -11   2  156.92    7.68
   1  11  -2  158.47    7.84
   1  11  -2  142.53    6.95
  -1  11   2  175.25    8.88
  -1  11   2  162.43    8.52
   1 -11  -1  266.60   13.16
   1 -11  -1  274.99   13.44
  -1 -11   1  291.29   13.92
  -1 -11   1  300.16   14.34
   1  11  -1  305.38   14.68
   1  11  -1  274.20   13.06
  -1  11   1  253.62   12.44
  -1  11   1  269.45   13.31
   1 -11   0   63.82    3.86
   1 -11   0   62.82    3.70
  -1 -11   0   60.41    3.48
  -1 -11   0   61.52    3.55
   1  11   0   67.11    3.94
   1  11   0   65.75    3.66
  -1  11   0   70.83    4.12
  -1  11   0   72.13    4.12
   1 -11   1  946.39   43.92
   1 -11   1  891.61   41.54
  -1 -11  -1  931.51   43.33
  -1 -11  -1  855.36   39.85
   1  11   1  888.45   41.45
   1  11   1  902.38   41.91
  -1  11  -1  897.31   41.72
  -1  11  -1  838.74   39.04
   1 -11   2   63.94    3.61
   1 -11   2   66.59    3.83
  -1 -11  -2   68.71    3.96
  -1 -11  -2   67.66    4.01
   1  11   2   64.53    3.75
   1  11   2   61.14    3.75
  -1  11  -2   55.74    3.29
  -1  11  -2   54.68    3.23
   1 -11   3   91.09    4.86
   1 -11   3   96.82    5.02
  -1 -11  -3   98.44    5.49
  -1 -11  -3  108.89    5.89
   1  11   3  102.90    5.75
   1  11   3  104.63    5.75
  -1  11  -3  104.26    5.43
  -1  11  -3   90.49    4.81
   1 -11   4 3049.09  139.84
   1 -11   4 3031.68  139.09
  -1 -11  -4 2979.44  137.07
  -1 -11  -4 2884.45  132.74
   1  11   4 2946.19  135.71
   1  11   4 3110.84  143.13
  -1  11  -4 2879.70  132.14
  -1  11  -4 3189.99  146.38
   1 -11   5   16.72    1.41
   1 -11   5   17.68    1.57
  -1 -11  -5   13.65    1.71
  -1 -11  -5   12.25    1.57
   1  11   5   24.03    2.28
   1  11   5   25.69    2.45
  -1  11  -5   22.92    1.85
  -1  11  -5   22.92    1.80
   1 -11   6   81.53    4.42
   1 -11   6   74.25    4.20
  -1 -11  -6   85.14    5.05
  -1 -11  -6   71.37    4.48
   1  11   6   80.04    5.02
   1  11   6   82.96    5.16
  -1  11  -6   82.07    4.53
  -1  11  -6   83.72    4.80
   1 -11   7  166.07    8.42
   1 -11   7  176.68    8.82
  -1 -11  -7  161.00    8.72
  -1 -11  -7  171.14    8.93
   1  11   7  183.01    9.78
   1  11   7  175.25    9.55
  -1  11  -7  171.77    8.88
  -1  11  -7  190.13    9.45
   1 -11   8  104.85    5.78
   1 -11   8  123.59    6.47
  -1 -11  -8  116.41    6.78
  -1 -11  -8  125.46    6.98
   1  11   8  117.90    7.03
   1  11   8  133.87    7.65
  -1  11  -8  133.62    7.16
  -1  11  -8  121.69    6.41
   1 -11  10   43.50    3.01
   1 -11  10   41.46    3.17
  -1 -11 -10   37.47    3.39
  -1 -11 -10   44.63    3.44
   1  11  10   48.40    3.93
   1  11  10   59.86    4.43
  -1  11 -10   54.43    4.01
  -1  11 -10   56.44    3.66
   1 -11  11   47.79    3.51
   1 -11  11   49.71    3.75
  -1 -11 -11   54.78    4.18
  -1 -11 -11   52.53    3.93
   1  11  11   48.81    4.05
   1  11  11   53.02    4.27
  -1  11 -11   41.46    3.15
  -1  11 -11   53.38    3.97
   1 -11  12    9.17    1.80
   1 -11  12   11.37    1.74
  -1 -11 -12    7.27    1.61
  -1 -11 -12    8.18    1.80
   1  11  12    6.55    1.79
   1  11  12    5.11    1.65
  -1  11 -12    5.32    1.33
  -1  11 -12    6.30    1.41
   1 -11  13   58.51    4.34
   1 -11  13   62.20    4.54
  -1 -11 -13   72.36    5.29
  -1 -11 -13   64.46    4.69
   1  11  13   63.93    5.16
   1  11  13   71.68    5.21
  -1  11 -13   70.64    4.72
  -1  11 -13   63.89    4.51
   1 -11  14   25.50    2.99
   1 -11  14   26.69    2.91
  -1  11 -14   23.78    2.68
  -1  11 -14   27.02    2.68
   1 -11  15    8.42    1.92
  -1 -11 -15    6.32    1.76
  -1 -11 -15    7.14    1.93
   1  11  15    8.80    2.01
   1  11  15    7.68    2.17
  -1 -11 -16   10.21    2.28
  -1 -11 -16   10.58    2.36
   1  11  16    6.66    2.04
   1  11  16    5.94    1.96
   1 -13 -16   -1.49    1.22
   1 -13 -16   -0.90    1.30
  -1  13  16    1.58    1.44
  -1  13  16   -1.50    1.46
   1 -13 -15   12.90    2.31
   1 -13 -15    9.26    2.31
  -1  13  15   14.33    2.58
  -1  13  15   13.36    2.34
   1 -13 -14    1.63    1.50
   1 -13 -14    5.22    1.55
  -1  13  14    3.07    1.66
  -1  13  14    0.89    1.41
  -1  13  13   17.18    2.66
  -1  13  13   12.27    2.28
   1 -13 -12   23.64    2.90
   1 -13 -12   27.17    3.13
  -1 -13  12   24.22    1.98
   1 -13 -11    2.45    1.19
   1 -13 -11    3.04    1.49
  -1 -13  11    2.14    0.82
  -1 -13  11    3.50    0.85
  -1  13  11    7.44    1.87
  -1  13  11    4.73    1.60
   1 -13 -10   15.67    2.01
   1 -13 -10   15.55    2.23
  -1 -13  10   15.04    1.28
  -1 -13  10   13.27    1.22
   1  13 -10   15.61    1.19
  -1  13  10   13.57    2.23
  -1  13  10   16.45    2.28
   1 -13  -9    2.85    1.31
  -1 -13   9    3.42    0.63
  -1 -13   9    2.41    0.60
   1  13  -9    3.82    0.57
  -1  13   9    4.34    1.58
   1 -13  -8   23.76    2.49
   1 -13  -8   16.24    2.01
  -1 -13   8   20.87    1.41
  -1 -13   8   21.86    1.38
   1  13  -8   22.20    1.31
  -1  13   8   22.35    2.28
  -1  13   8   23.27    2.66
   1 -13  -7  113.79    6.63
   1 -13  -7  107.22    6.25
  -1 -13   7   98.95    4.89
  -1 -13   7  107.46    5.16
   1  13  -7  109.47    5.24
  -1  13   7  104.98    6.10
  -1  13   7  124.02    7.30
   1 -13  -6   39.15    3.10
   1 -13  -6   46.37    3.29
  -1 -13   6   41.21    2.17
  -1 -13   6   42.49    2.34
   1  13  -6   46.56    2.39
   1  13  -6   40.78    2.18
  -1  13   6   45.94    3.28
  -1  13   6   39.88    3.37
   1 -13  -5  249.34   12.71
   1 -13  -5  265.81   13.38
  -1 -13   5  273.41   12.92
  -1 -13   5  255.52   11.97
   1  13  -5  246.33   11.59
   1  13  -5  236.20   11.10
  -1  13   5  248.71   12.52
  -1  13   5  253.93   13.12
   1 -13  -4  541.90   25.95
   1 -13  -4  552.03   26.39
  -1 -13   4  565.02   26.23
  -1 -13   4  536.68   25.03
   1  13  -4  580.37   26.87
   1  13  -4  591.30   27.40
  -1  13   4  581.96   27.63
  -1  13   4  568.66   27.36
   1 -13  -3  199.00   10.21
   1 -13  -3  180.48    9.47
  -1 -13   3  204.22    9.88
  -1 -13   3  201.21    9.75
   1  13  -3  186.33    8.98
   1  13  -3  203.59    9.88
  -1  13   3  201.06   10.46
  -1  13   3  209.45   10.56
   1 -13  -2  264.70   13.27
   1 -13  -2  258.37   12.89
  -1 -13   2  251.08   12.14
  -1 -13   2  256.94   12.41
   1  13  -2  258.05   12.54
  -1  13   2  259.00   12.79
  -1  13   2  274.99   13.77
  -1 -13   1  153.50    7.79
  -1 -13   1  138.40    7.08
   1  13  -1  135.74    6.85
   1  13  -1  126.87    6.71
   1 -13   0   52.89    3.36
   1 -13   0   54.90    3.58
  -1 -13   0   50.74    3.17
  -1 -13   0   50.31    3.15
   1  13   0   49.93    3.31
   1  13   0   46.43    2.88
  -1  13   0   48.89    3.25
  -1  13   0   50.58    3.25
   1 -13   1   50.53    3.15
   1 -13   1   44.77    3.06
  -1 -13  -1   51.83    3.28
  -1 -13  -1   48.76    3.15
   1  13   1   53.19    3.26
   1  13   1   45.99    3.20
  -1  13  -1   47.00    3.09
  -1  13  -1   55.25    3.40
   1 -13   2   92.14    5.02
   1 -13   2   99.39    5.46
  -1 -13  -2  103.60    5.75
  -1 -13  -2   82.53    4.72
   1  13   2   96.60    5.30
   1  13   2   99.67    5.67
  -1  13  -2   99.66    5.40
  -1  13  -2   95.72    5.19
   1 -13   3  194.41    9.78
   1 -13   3  195.36    9.69
  -1 -13  -3  189.18    9.72
  -1 -13  -3  187.76    9.59
   1  13   3  182.53    9.34
   1  13   3  176.99    9.28
  -1  13  -3  179.37    9.01
  -1  13  -3  173.19    8.63
   1 -13   4  321.85   15.51
   1 -13   4  366.33   17.38
  -1 -13  -4  334.99   16.39
  -1 -13  -4  347.65   17.07
   1  13   4  350.66   17.29
   1  13   4  346.55   16.99
  -1  13  -4  354.30   16.97
  -1  13  -4  330.56   15.88
   1 -13   5    0.87    0.78
   1 -13   5    0.25    0.55
  -1 -13  -5    0.02    0.81
  -1 -13  -5   -0.74    0.76
  -1  13  -5    2.74    0.89
  -1  13  -5    2.23    0.79
   1 -13   6  110.14    5.86
   1 -13   6  105.53    5.57
  -1 -13  -6  111.66    6.41
  -1 -13  -6  111.61    6.33
   1  13   6  120.84    6.97
   1  13   6  113.92    6.63
  -1  13  -6  113.51    6.05
  -1  13  -6  112.20    6.02
   1 -13   7   94.51    5.11
   1 -13   7  100.58    5.46
  -1 -13  -7   89.21    5.49
  -1 -13  -7   95.98    5.70
   1  13   7  120.33    7.08
   1  13   7  106.51    6.43
  -1  13  -7  105.93    5.95
  -1  13  -7  104.85    5.70
   1 -13   8   12.62    1.52
   1 -13   8   12.13    1.33
  -1 -13  -8   12.60    1.90
  -1 -13  -8   11.32    1.57
   1  13   8   11.73    1.95
   1  13   8    9.21    1.71
  -1  13  -8    6.68    1.17
  -1  13  -8    5.45    1.23
  -1 -13  -9   21.51    2.47
  -1 -13  -9   17.84    2.07
   1  13   9   12.90    2.07
   1  13   9   14.68    2.14
  -1  13  -9   14.99    1.92
   1 -13  10   10.65    1.41
   1 -13  10   10.39    1.60
  -1 -13 -10   10.15    1.69
  -1 -13 -10   11.10    1.96
   1  13  10   19.14    2.52
   1  13  10   18.36    2.55
  -1  13 -10   12.32    2.14
  -1  13 -10   20.37    1.98
   1 -13  11    9.09    1.49
   1 -13  11    6.05    1.41
  -1 -13 -11    4.91    1.44
  -1 -13 -11    9.48    1.90
   1  13  11    4.96    1.66
   1  13  11    3.31    1.42
  -1  13 -11    4.81    1.46
  -1  13 -11    3.32    1.17
   1 -13  12   19.38    2.30
   1 -13  12   18.82    2.17
  -1 -13 -12   18.84    2.39
  -1 -13 -12   25.00    2.90
   1  13  12   23.67    2.87
   1  13  12   20.63    2.88
  -1  13 -12   19.28    2.17
  -1  13 -12   19.50    2.12
   1 -13  13    1.01    1.28
   1 -13  13    0.57    1.04
  -1 -13 -13    1.77    1.19
  -1 -13 -13    0.19    1.01
   1  13  13   -0.92    1.30
   1  13  13    1.79    1.54
  -1  13 -13    1.42    1.16
  -1  13 -13   -0.78    0.87
   1 -13  14   12.13    2.12
  -1 -13 -14   10.39    1.99
  -1 -13 -14   10.61    2.07
   1  13  14   12.38    2.33
   1  13  14    8.42    2.07
  -1  13 -14   10.39    1.84
  -1 -13 -15   64.18    5.26
  -1 -13 -15   61.65    5.13
   1  13  15   61.76    5.41
   1  13  15   57.28    4.94
  -1 -13 -16   25.77    3.64
  -1 -13 -16   16.58    2.88
   1  13  16   13.30    2.66
   1 -15 -16    4.02    1.71
   1 -15 -16    6.21    2.01
  -1  15  16    2.36    1.65
   1 -15 -15    5.21    1.57
   1 -15 -15    2.58    1.58
  -1  15  15    1.27    1.49
  -1  15  15    3.88    1.74
   1 -15 -14    1.76    1.22
   1 -15 -14    2.23    1.41
  -1  15  14    3.94    1.61
  -1  15  14    4.58    1.73
   1 -15 -13   31.09    3.07
   1 -15 -13   27.61    3.23
  -1  15  13   29.05    3.42
  -1  15  13   26.98    3.31
   1 -15 -12    5.53    1.49
   1 -15 -12    2.98    1.50
  -1  15  12    5.43    1.80
  -1  15  12    5.51    1.87
   1 -15 -11    3.96    1.28
   1 -15 -11    2.87    1.39
  -1 -15  11    1.61    0.60
  -1  15  11    4.08    1.63
  -1  15  11    5.07    1.77
   1 -15 -10    0.24    1.16
   1 -15 -10    0.76    0.98
  -1 -15  10    1.30    0.47
  -1 -15  10    1.52    0.57
  -1  15  10    0.90    1.06
  -1  15  10    5.21    1.71
   1 -15  -9    5.37    1.47
   1 -15  -9    6.62    1.47
  -1 -15   9    6.41    0.73
  -1 -15   9    5.32    0.62
  -1  15   9    6.41    1.41
  -1  15   9    7.42    1.87
   1 -15  -8   15.97    2.20
   1 -15  -8   15.18    2.15
  -1 -15   8   18.52    1.19
  -1 -15   8   20.15    1.38
  -1  15   8   16.21    2.20
  -1  15   8   18.48    2.41
   1 -15  -7    2.72    1.08
   1 -15  -7    4.32    1.31
  -1 -15   7    2.42    0.46
  -1 -15   7    3.48    0.66
   1  15  -7    1.87    0.40
  -1  15   7    3.59    1.27
  -1  15   7    2.83    1.04
   1 -15  -6   72.00    4.73
   1 -15  -6   89.81    5.43
  -1 -15   6   84.93    4.40
  -1 -15   6   76.10    3.85
   1  15  -6   88.94    4.46
   1  15  -6   77.78    3.91
  -1  15   6   84.16    5.56
  -1  15   6   90.55    5.41
   1 -15  -5   51.69    3.66
   1 -15  -5   46.37    3.47
  -1 -15   5   44.22    2.49
  -1 -15   5   43.55    2.61
   1  15  -5   41.91    2.42
   1  15  -5   43.09    2.41
  -1  15   5   49.12    3.82
  -1  15   5   45.86    3.34
   1 -15  -4  351.45   17.35
   1 -15  -4  339.42   16.83
  -1 -15   4  327.86   15.56
  -1 -15   4  307.44   14.71
   1  15  -4  331.66   15.64
   1  15  -4  352.40   16.62
  -1  15   4  349.08   17.46
  -1  15   4  345.91   16.94
   1 -15  -3   85.57    5.15
   1 -15  -3   70.18    4.51
  -1 -15   3   81.63    4.48
  -1 -15   3   79.49    4.39
   1  15  -3   86.82    4.72
   1  15  -3   75.47    4.05
  -1  15   3   90.62    5.21
  -1  15   3   88.94    5.45
   1 -15  -2   72.05    4.50
   1 -15  -2   71.46    4.56
  -1 -15   2   71.03    4.05
  -1 -15   2   67.93    3.94
   1  15  -2   55.74    3.25
   1  15  -2   51.88    3.31
  -1  15   2   66.60    4.07
   1 -15  -1  397.36   19.31
   1 -15  -1  389.92   19.03
  -1 -15   1  344.33   16.62
  -1 -15   1  370.77   17.83
   1  15  -1  373.30   17.79
   1  15  -1  353.35   17.15
  -1  15   1  363.01   17.81
  -1  15   1  418.10   20.11
  -1 -15   0  114.67    6.19
  -1 -15   0  103.43    5.70
   1  15   0  108.00    6.06
   1  15   0   97.22    5.30
   1 -15   1   18.82    1.80
   1 -15   1   17.15    2.09
  -1 -15  -1   16.70    1.76
  -1 -15  -1   15.86    1.71
   1  15   1   21.99    1.88
   1  15   1   20.60    2.11
  -1  15  -1   16.78    1.82
  -1  15  -1   19.46    1.95
   1 -15   2   67.41    4.13
   1 -15   2   65.79    3.96
  -1 -15  -2   69.45    4.27
  -1 -15  -2   77.32    4.62
   1  15   2   62.12    4.13
   1  15   2   73.73    4.35
  -1  15  -2   65.15    3.91
  -1  15  -2   63.56    3.88
   1 -15   3   16.05    1.69
   1 -15   3   11.91    1.39
  -1 -15  -3   15.40    1.68
  -1 -15  -3   14.72    1.77
   1  15   3    5.05    1.27
   1  15   3   10.69    1.46
  -1  15  -3    8.85    1.25
  -1  15  -3    9.89    1.35
   1 -15   4   99.72    5.56
   1 -15   4   95.46    5.13
   1  15   4   94.31    5.75
   1  15   4   95.02    5.51
  -1  15  -4  101.48    5.57
  -1  15  -4  103.79    5.64
   1 -15   5  414.94   19.90
   1 -15   5  422.38   20.03
  -1 -15  -5  440.74   21.37
  -1 -15  -5  457.21   22.21
   1  15   5  448.02   21.83
   1  15   5  424.44   20.90
  -1  15  -5  456.89   21.77
  -1  15  -5  453.41   21.59
   1 -15   6   42.70    2.85
   1 -15   6   42.36    2.72
  -1 -15  -6   43.06    3.18
  -1 -15  -6   49.58    3.61
   1  15   6   48.89    3.77
   1  15   6   55.96    4.01
  -1  15  -6   46.20    3.06
  -1  15  -6   48.62    3.15
   1 -15   7   64.48    3.78
   1 -15   7   66.74    4.02
  -1 -15  -7   67.74    4.42
  -1 -15  -7   69.39    4.59
   1  15   7   78.92    5.22
   1  15   7   70.15    4.84
  -1  15  -7   69.83    4.32
  -1  15  -7   64.83    3.93
   1 -15   8  300.79   14.63
   1 -15   8  317.57   15.53
  -1 -15  -8  316.47   16.08
  -1 -15  -8  308.55   15.61
   1  15   8  306.33   15.80
   1  15   8  302.85   15.64
  -1  15  -8  279.10   13.77
  -1  15  -8  279.42   13.98
  -1 -15  -9   -0.74    0.89
  -1 -15  -9   -1.60    1.12
   1  15   9    3.77    1.44
   1  15   9    3.36    1.35
  -1  15  -9   -0.85    0.95
  -1  15  -9    0.76    1.01
   1 -15  10   25.90    2.20
   1 -15  10   28.32    2.52
  -1 -15 -10   27.91    2.88
  -1 -15 -10   26.30    2.58
   1  15  10   23.43    2.88
   1  15  10   24.17    2.82
   1 -15  11  168.44    9.06
   1 -15  11  172.09    9.01
  -1 -15 -11  189.50   10.64
  -1 -15 -11  168.92    9.47
   1  15  11  152.15    8.99
   1  15  11  133.41    8.30
  -1  15 -11  157.08    8.69
  -1  15 -11  154.53    8.33
   1 -15  12    1.80    1.04
   1 -15  12    2.12    1.25
  -1 -15 -12    1.11    1.33
  -1 -15 -12    1.57    1.20
   1  15  12    1.99    1.46
   1  15  12    2.91    1.60
  -1  15 -12    1.55    1.16
  -1  15 -12    1.71    1.04
   1 -15  13    6.06    1.42
   1 -15  13    7.69    1.73
  -1 -15 -13    5.98    1.71
  -1 -15 -13    7.84    1.66
   1  15  13    4.89    1.80
   1  15  13    7.19    1.87
  -1  15 -13    5.92    1.50
  -1  15 -13    6.57    1.36
  -1 -15 -14   20.83    2.71
  -1 -15 -14   22.18    2.93
   1  15  14   20.11    2.94
   1  15  14   20.25    2.85
  -1 -15 -15   16.05    2.60
  -1 -15 -15   17.40    2.75
   1  15  15   15.02    2.52
   1  15  15   16.61    2.74
   1 -17 -16    6.00    2.01
   1 -17 -16    5.51    1.93
  -1  17  16    7.01    1.98
   1 -17 -15    0.25    1.36
   1 -17 -15   -0.90    1.28
  -1  17  15   -1.74    1.28
  -1  17  15    1.71    1.50
   1 -17 -14   -0.81    1.28
   1 -17 -14    0.73    1.20
  -1  17  14   -0.05    1.52
  -1  17  14   -0.90    1.08
   1 -17 -13    3.34    1.61
   1 -17 -13    3.32    1.33
  -1  17  13    6.11    1.87
  -1  17  13    5.53    1.87
   1 -17 -12    0.13    1.20
   1 -17 -12    2.20    1.14
  -1  17  12    1.61    1.42
  -1  17  12    0.68    1.71
   1 -17 -11   30.08    3.25
   1 -17 -11   28.04    2.99
  -1  17  11   31.36    3.20
  -1  17  11   25.23    3.10
   1 -17 -10    7.95    1.66
   1 -17 -10    6.90    1.84
  -1  17  10    8.17    1.90
  -1  17  10    9.20    1.79
   1 -17  -9    5.32    1.61
   1 -17  -9    7.01    1.52
  -1 -17   9    5.95    0.52
  -1  17   9    5.95    1.47
  -1  17   9    6.32    1.79
   1 -17  -8    4.53    1.41
   1 -17  -8    4.15    1.25
  -1 -17   8    4.39    0.71
  -1 -17   8    4.24    0.55
   1  17  -8    3.86    0.40
  -1  17   8    3.75    1.30
  -1  17   8    3.25    1.52
   1 -17  -7   10.53    1.80
  -1 -17   7    6.81    0.92
  -1 -17   7    8.85    0.82
   1  17  -7    9.77    0.97
   1  17  -7   10.69    0.87
  -1  17   7    9.50    1.87
   1 -17  -6    3.48    1.23
   1 -17  -6    2.15    1.09
  -1 -17   6    0.65    0.70
  -1 -17   6    1.77    0.55
  -1  17   6    6.24    1.36
  -1  17   6    2.63    1.41
   1 -17  -5   74.12    4.88
   1 -17  -5   76.10    4.83
  -1 -17   5   74.03    4.02
   1  17  -5   60.25    3.37
   1  17  -5   70.31    3.77
  -1  17   5   69.28    4.80
  -1  17   5   60.44    4.05
   1 -17  -4  414.94   20.39
   1 -17  -4  442.80   21.61
  -1 -17   4  459.74   21.72
  -1 -17   4  431.72   20.52
   1  17  -4  397.36   18.84
   1  17  -4  381.22   18.03
  -1  17   4  425.23   20.68
  -1  17   4  392.93   19.57
   1 -17  -3   40.88    3.18
  -1 -17   3   39.47    2.66
  -1 -17   3   46.51    3.01
   1  17  -3   43.80    2.91
   1  17  -3   39.29    2.52
  -1  17   3   38.04    3.21
  -1  17   3   40.08    2.96
   1 -17  -2   11.03    1.69
   1 -17  -2    9.91    1.55
  -1 -17   2   10.77    1.36
  -1 -17   2   11.07    1.38
   1  17  -2    7.19    1.08
   1  17  -2    5.40    1.22
  -1  17   2    7.30    1.57
  -1  17   2    9.58    1.39
   1 -17  -1  283.54   14.20
   1 -17  -1  291.45   14.69
  -1 -17   1  243.17   12.19
   1  17  -1  282.90   14.12
  -1  17   1  287.97   14.28
  -1  17   1  264.22   13.41
   1 -17   0   16.97    1.85
   1 -17   0   13.82    1.80
  -1 -17   0   13.63    1.66
  -1 -17   0   18.19    1.85
   1  17   0   13.54    1.52
   1  17   0   14.60    1.80
  -1  17   0   14.66    1.73
  -1  17   0   13.76    1.77
   1 -17   1   51.85    3.45
   1 -17   1   46.21    3.36
  -1 -17  -1   49.76    3.42
  -1 -17  -1   46.84    3.26
   1  17   1   48.05    3.21
   1  17   1   46.29    3.45
  -1  17  -1   42.46    3.02
  -1  17  -1   40.18    2.98
  -1 -17  -2   33.97    2.71
  -1 -17  -2   31.47    2.56
   1  17   2   30.21    2.42
   1  17   2   27.42    2.58
  -1 -17  -3  426.81   20.68
  -1 -17  -3  395.62   19.41
   1  17   3  373.46   18.59
   1  17   3  408.29   19.79
   1 -17   4    7.31    1.31
   1 -17   4    6.22    1.08
  -1 -17  -4    4.58    1.20
  -1 -17  -4    3.36    1.19
   1  17   4   10.64    1.52
   1  17   4    6.93    1.52
  -1  17  -4    7.74    1.23
  -1  17  -4    7.61    1.25
   1 -17   5   79.60    4.48
   1 -17   5   81.28    4.84
  -1 -17  -5   91.93    5.51
  -1 -17  -5   92.41    5.62
   1  17   5   65.41    4.64
   1  17   5   85.09    5.26
  -1  17  -5   73.16    4.39
  -1  17  -5   77.46    4.59
   1 -17   6   84.41    5.02
   1 -17   6   85.90    4.75
  -1 -17  -6   96.00    5.86
  -1 -17  -6   89.60    5.43
   1  17   6   84.33    5.57
   1  17   6  100.08    6.14
  -1  17  -6   93.59    5.29
  -1  17  -6   93.80    5.30
   1 -17   7    7.01    1.33
   1 -17   7    5.18    0.97
  -1 -17  -7    4.24    1.19
  -1 -17  -7    7.96    1.66
   1  17   7    3.02    1.31
   1  17   7    2.64    1.38
  -1  17  -7    2.91    1.01
  -1  17  -7    4.84    1.06
   1 -17   8   19.28    2.17
   1 -17   8   25.88    2.09
  -1 -17  -8   23.72    2.56
  -1 -17  -8   22.27    2.42
   1  17   8   15.75    2.25
   1  17   8   14.94    2.31
  -1  17  -8   19.11    1.90
  -1  17  -8   19.19    2.09
  -1 -17  -9   25.38    2.56
  -1 -17  -9   31.63    3.07
   1  17   9   26.11    2.98
   1  17   9   28.31    3.15
  -1  17  -9   25.93    2.45
   1 -17  10   98.77    5.97
  -1 -17 -10  101.86    6.51
  -1 -17 -10   98.25    6.13
   1  17  10   89.41    6.22
   1  17  10   82.32    5.75
   1 -17  11   14.61    2.01
   1 -17  11   13.65    1.69
  -1 -17 -11   13.00    2.11
  -1 -17 -11   16.18    2.41
   1  17  11    9.53    2.15
   1  17  11   11.37    2.23
  -1  17 -11    8.60    1.54
   1 -17  12   63.23    4.26
   1 -17  12   57.61    4.29
  -1 -17 -12   53.22    4.80
  -1 -17 -12   58.04    4.42
   1  17  12   56.45    4.67
   1  17  12   48.41    4.56
  -1  17 -12   53.27    3.88
  -1  17 -12   55.52    3.99
   1 -17  13   16.53    2.12
   1 -17  13   14.49    2.17
  -1 -17 -13   15.63    2.42
  -1 -17 -13   13.36    2.18
   1  17  13   14.96    2.49
   1  17  13   11.56    2.42
  -1  17 -13    6.52    1.61
   1  17  14   14.88    2.64
   1  17  14   13.44    2.39
  -1 -17 -15    1.60    1.58
  -1 -17 -15    3.56    1.87
   1  17  15    4.77    1.85
   1 -19 -15    6.28    1.87
   1 -19 -15    4.21    1.80
  -1  19  15    2.03    1.60
  -1  19  15    0.97    1.35
   1 -19 -14    1.25    1.33
   1 -19 -14   -0.02    1.20
  -1  19  14    3.82    1.69
  -1  19  14   -0.30    1.28
   1 -19 -13    2.11    1.36
   1 -19 -13    2.63    1.58
  -1  19  13    3.29    1.65
  -1  19  13    0.97    1.46
   1 -19 -12   -0.71    1.22
   1 -19 -12   -0.85    0.95
  -1  19  12    0.30    1.42
  -1  19  12    0.87    1.46
   1 -19 -11    1.00    1.12
   1 -19 -11    2.36    1.44
  -1  19  11    3.45    1.46
  -1  19  11    3.66    1.54
   1 -19 -10   10.97    1.90
   1 -19 -10    8.09    1.85
  -1  19  10    6.63    1.66
  -1  19  10    9.31    2.06
   1 -19  -9    4.07    1.36
   1 -19  -9    2.58    1.42
  -1  19   9    0.51    1.25
  -1  19   9    2.85    1.46
   1 -19  -8    2.11    1.12
   1 -19  -8    3.91    1.42
  -1 -19   8    3.78    0.74
  -1 -19   8    2.22    0.51
   1  19  -8    2.37    0.44
  -1  19   8    3.37    1.27
  -1  19   8    2.49    1.41
   1 -19  -7   21.99    2.55
   1 -19  -7   19.16    2.23
  -1 -19   7   15.48    1.44
  -1 -19   7   14.77    1.22
   1  19  -7   17.68    1.41
   1  19  -7   14.34    1.17
  -1  19   7   16.86    2.09
  -1  19   7   22.94    2.83
  -1 -19   6   36.17    2.49
  -1 -19   6   31.50    2.06
   1  19  -6   30.63    2.01
   1  19  -6   32.74    2.22
   1 -19  -5   28.31    2.72
   1 -19  -5   33.37    2.99
  -1 -19   5   34.94    2.37
  -1 -19   5   29.83    2.23
   1  19  -5   30.17    2.06
   1  19  -5   31.24    2.18
  -1  19   5   33.53    3.17
  -1  19   5   28.26    2.61
   1 -19  -4   41.48    3.36
   1 -19  -4   39.91    3.21
  -1 -19   4   35.24    2.50
  -1 -19   4   37.58    2.64
   1  19  -4   32.39    2.25
   1  19  -4   30.33    2.28
  -1  19   4   34.75    3.18
  -1  19   4   37.69    3.01
   1 -19  -3    2.03    1.11
   1 -19  -3    4.12    1.30
  -1 -19   3    0.09    0.79
  -1 -19   3    2.60    0.92
   1  19  -3    2.14    0.78
   1  19  -3    0.95    0.90
  -1  19   3    3.82    1.38
  -1  19   3    1.04    0.92
   1 -19  -2   49.60    3.67
   1 -19  -2   44.93    3.53
  -1  19   2   51.75    3.53
  -1  19   2   47.87    3.75
   1 -19  -1    4.42    1.28
   1 -19  -1    3.56    1.17
  -1 -19   1    3.45    1.09
  -1 -19   1    3.28    1.01
   1  19  -1    2.18    1.11
   1  19  -1    0.17    0.81
  -1  19   1    1.55    1.22
  -1  19   1    2.18    1.01
   1 -19   0    3.55    1.20
   1 -19   0    2.72    1.11
  -1 -19   0    1.71    0.98
  -1 -19   0    2.66    1.00
   1  19   0    1.16    1.01
   1  19   0    3.63    0.98
  -1  19   0    4.34    1.14
  -1  19   0    4.65    1.27
   1 -19   1  199.47   10.54
   1 -19   1  206.60   10.61
  -1 -19  -1  209.29   10.81
  -1 -19  -1  231.61   11.87
   1  19   1  203.11   10.75
   1  19   1  189.02    9.75
  -1  19  -1  183.64    9.61
  -1  19  -1  197.57   10.35
   1 -19   2   61.14    3.93
   1 -19   2   55.60    3.88
  -1 -19  -2   64.65    4.27
   1  19   2   54.30    3.61
   1  19   2   49.01    3.67
  -1  19  -2   44.98    3.18
  -1  19  -2   44.28    3.18
   1 -19   3  225.28   11.43
   1 -19   3  249.82   12.76
  -1 -19  -3  226.39   11.78
   1  19   3  221.00   11.76
   1  19   3  208.97   10.77
  -1  19  -3  233.35   11.79
  -1  19  -3  224.01   11.40
   1 -19   4    0.85    0.85
   1 -19   4    1.00    1.00
  -1 -19  -4    2.26    0.95
  -1 -19  -4    1.88    1.11
   1  19   4    1.49    1.06
   1  19   4    1.69    0.93
  -1  19  -4    0.43    0.85
  -1  19  -4    1.46    0.90
  -1 -19  -5  139.41    7.95
  -1 -19  -5  133.95    7.50
   1  19   5  126.49    7.58
   1  19   5  139.52    7.80
  -1 -19  -6  113.84    6.66
  -1 -19  -6  104.71    6.49
   1  19   6  101.51    6.65
   1  19   6  117.74    6.93
  -1 -19  -7   72.21    4.96
  -1 -19  -7   64.54    4.42
   1  19   7   77.43    5.29
   1  19   7   73.54    5.26
  -1 -19  -8   22.46    2.56
  -1 -19  -8   23.10    2.44
   1  19   8   21.48    2.88
   1  19   8   22.37    2.72
  -1 -19  -9   26.82    2.87
  -1 -19  -9   24.65    2.68
   1  19   9   22.97    2.93
   1  19   9   31.55    3.26
   1 -19  10   11.65    1.92
  -1 -19 -10   14.04    2.17
  -1 -19 -10   18.21    2.36
   1  19  10   12.92    2.22
   1  19  10   12.22    2.23
   1 -19  11   26.61    2.34
   1 -19  11   26.74    2.80
   1 -19  12   44.56    3.48
   1 -19  12   39.44    3.37
  -1 -19 -12   46.39    4.29
  -1 -19 -12   44.07    3.74
   1  19  12   47.68    4.62
   1  19  12   41.26    3.88
   1 -19  13   43.27    3.61
  -1 -19 -13   55.74    4.43
  -1 -19 -13   46.46    4.27
   1  19  13   52.70    4.72
   1  19  13   50.98    4.73
  -1 -19 -14    3.01    1.44
  -1 -19 -14    2.90    1.63
   1  19  14    1.58    1.50
   1  19  14    0.27    1.39
   1 -21 -14   15.18    2.66
   1 -21 -14   17.24    2.60
  -1  21  14    9.82    2.30
  -1  21  14   10.45    2.33
   1 -21 -13   -2.37    1.27
   1 -21 -13    0.60    1.22
  -1  21  13    1.61    1.42
  -1  21  13    2.17    1.50
   1 -21 -12    1.16    1.22
   1 -21 -12    0.54    1.49
  -1  21  12    0.62    1.28
  -1  21  12    3.09    1.60
   1 -21 -10   12.19    2.20
   1 -21 -10   11.59    1.96
  -1  21  10   17.30    2.64
  -1  21  10   14.12    2.22
   1 -21  -9   11.18    2.07
   1 -21  -9    7.27    1.60
  -1 -21   9    8.93    0.68
  -1  21   9   11.35    1.87
  -1  21   9    8.39    1.93
   1 -21  -8   51.96    3.94
   1 -21  -8   54.63    4.34
  -1 -21   8   56.20    3.07
  -1 -21   8   51.02    2.99
   1  21  -8   55.39    2.94
  -1  21   8   52.77    4.42
  -1  21   8   54.86    4.18
   1 -21  -7   84.03    5.49
   1 -21  -7   90.51    5.86
  -1 -21   7   82.73    4.42
  -1 -21   7   85.39    4.73
   1  21  -7   70.72    3.94
   1  21  -7   68.96    3.77
  -1  21   7   69.80    4.73
  -1  21   7   73.76    5.37
   1 -21  -6  156.22    8.90
   1 -21  -6  167.97    9.28
  -1 -21   6  141.99    7.33
  -1 -21   6  143.07    7.60
   1  21  -6  152.17    7.79
   1  21  -6  151.22    7.66
  -1  21   6  162.59    9.45
  -1  21   6  165.59    9.06
  -1 -21   5   42.63    2.94
  -1 -21   5   36.33    2.58
   1  21  -5   38.37    2.56
   1  21  -5   37.43    2.68
   1 -21  -4  114.25    6.87
   1 -21  -4  116.03    6.85
  -1 -21   4  113.95    6.19
  -1 -21   4  105.28    5.87
   1  21  -4   94.67    5.22
   1  21  -4  102.29    5.72
  -1  21   4   99.17    5.91
  -1  21   4  106.80    6.76
   1 -21  -3    9.64    1.77
   1 -21  -3    7.90    1.54
  -1  21   3    9.66    1.79
  -1  21   3    9.78    1.55
   1 -21  -2    6.41    1.50
   1 -21  -2    8.07    1.52
  -1 -21   2    6.89    1.28
  -1 -21   2    5.02    1.22
   1  21  -2    6.82    1.16
   1  21  -2    5.10    1.36
  -1  21   2   10.46    1.92
  -1  21   2    9.09    1.47
   1 -21  -1  106.13    6.27
   1 -21  -1   96.14    6.00
  -1 -21   1   95.92    5.65
  -1 -21   1  105.42    6.03
   1  21  -1  101.79    5.73
   1  21  -1  110.45    6.54
  -1  21   1   97.93    6.00
  -1  21   1   95.16    5.60
   1 -21   0    4.50    1.39
   1 -21   0    5.18    1.27
  -1 -21   0    6.46    1.30
  -1 -21   0    4.84    1.33
   1  21   0    5.40    1.44
   1  21   0    3.53    1.09
  -1  21   0    5.05    1.25
  -1  21   0    3.26    1.30
   1 -21   1   56.53    4.05
   1 -21   1   49.95    3.51
  -1 -21  -1   46.70    3.40
  -1 -21  -1   42.73    3.32
   1  21   1   46.56    3.26
   1  21   1   44.94    3.59
  -1  21  -1   55.17    3.82
  -1  21  -1   45.29    3.50
   1 -21   2  433.30   21.31
   1 -21   2  477.63   23.03
  -1 -21  -2  410.50   20.15
  -1 -21  -2  472.09   23.05
   1  21   2  435.20   21.17
   1  21   2  476.99   23.48
  -1  21  -2  415.57   20.28
   1 -21   3    6.13    1.42
   1 -21   3    3.20    1.08
  -1 -21  -3    1.31    0.97
  -1 -21  -3    2.28    1.25
   1  21   3    2.88    1.30
  -1  21  -3    3.45    1.19
  -1  21  -3    5.40    1.25
   1 -21   4   17.54    2.14
   1 -21   4   14.75    1.71
  -1 -21  -4   17.72    2.03
  -1 -21  -4   19.35    2.22
   1  21   4   10.40    1.61
   1  21   4   16.46    2.33
  -1  21  -4   14.20    1.79
  -1  21  -4   10.91    1.55
   1 -21   5   11.37    1.79
   1 -21   5   13.87    1.58
  -1 -21  -5    9.61    1.98
  -1 -21  -5   13.80    1.88
   1  21   5   15.31    2.04
   1  21   5   16.96    2.71
  -1  21  -5   16.43    1.93
  -1  21  -5   16.62    1.95
   1 -21   6  174.46    9.45
   1 -21   6  163.54    8.52
  -1 -21  -6  158.31    8.77
  -1 -21  -6  177.63    9.83
   1  21   6  178.26   10.21
   1  21   6  182.69    9.97
  -1  21  -6  173.35    9.25
  -1  21  -6  185.23    9.75
   1 -21   7   12.70    1.90
   1 -21   7   10.51    1.39
  -1 -21  -7   12.68    2.01
  -1 -21  -7    8.96    1.60
   1  21   7    4.53    1.60
   1  21   7    6.71    1.61
  -1  21  -7    4.67    1.31
  -1  21  -7    5.13    1.30
   1 -21   8   66.00    4.56
   1 -21   8   57.18    3.64
  -1 -21  -8   59.40    4.50
  -1 -21  -8   59.59    4.34
   1  21   8   59.21    4.56
   1  21   8   58.32    4.77
  -1  21  -8   47.46    3.59
   1 -21   9    1.39    0.85
   1 -21   9    1.09    1.28
  -1 -21  -9    1.12    1.16
  -1 -21  -9    1.03    1.17
   1  21   9   -0.78    1.28
   1  21   9   -0.13    1.23
   1 -21  10   27.44    2.83
   1 -21  10   27.74    2.30
  -1 -21 -10   21.39    2.75
   1  21  10   22.70    3.25
   1 -21  11   41.57    3.07
   1 -21  11   48.03    4.01
  -1 -21 -11   58.45    4.62
  -1 -21 -11   45.36    3.78
   1  21  11   50.61    4.59
   1  21  11   44.33    4.01
   1 -21  12    7.42    1.76
   1 -21  12    7.42    1.36
  -1 -21 -12    7.38    1.76
  -1 -21 -12    9.42    2.03
   1  21  12    8.56    2.09
   1  21  12    8.12    2.04
  -1 -21 -13   14.44    2.42
  -1 -21 -13   10.77    2.17
   1  21  13    9.63    2.26
   1  21  13    8.66    2.12
   1 -23 -13   -1.00    1.08
   1 -23 -13    0.24    1.35
  -1  23  13    0.02    1.39
  -1  23  13   -0.05    1.12
   1 -23 -12    0.32    1.25
   1 -23 -12    0.60    1.30
  -1  23  12    3.37    1.57
  -1  23  12    1.98    1.50
   1 -23 -11    7.66    1.68
   1 -23 -11    7.35    1.88
  -1  23  11    8.82    2.18
  -1  23  11    4.45    1.69
   1 -23  -9   43.96    3.97
   1 -23  -9   56.93    4.35
  -1 -23   9   44.75    2.55
  -1  23   9   53.62    4.67
  -1  23   9   49.39    4.05
   1 -23  -8  114.65    7.25
   1 -23  -8  105.47    6.55
  -1 -23   8  114.51    5.86
  -1 -23   8  108.27    5.75
  -1  23   8  116.93    7.58
  -1  23   8  128.17    7.55
   1 -23  -7  182.22   10.02
   1 -23  -7  204.06   11.24
  -1 -23   7  196.94    9.94
  -1 -23   7  191.24    9.50
   1  23  -7  197.73    9.74
   1  23  -7  186.33    9.39
  -1  23   7  180.32   10.75
  -1  23   7  180.63    9.99
   1 -23  -6  140.68    8.26
   1 -23  -6  142.59    8.18
  -1 -23   6  141.29    7.54
  -1 -23   6  144.82    7.54
   1  23  -6  140.72    7.41
   1  23  -6  124.48    6.55
  -1  23   6  138.67    7.92
  -1  23   6  163.06    9.56
   1 -23  -5   27.77    2.90
   1 -23  -5   24.54    2.63
  -1 -23   5   24.54    2.12
  -1 -23   5   21.29    2.09
   1  23  -5   27.13    2.17
   1  23  -5   29.70    2.45
  -1  23   5   35.05    3.44
  -1  23   5   26.90    2.64
   1 -23  -4    3.61    1.38
  -1 -23   4    7.11    1.28
  -1 -23   4    5.97    1.25
   1  23  -4    5.19    1.16
  -1  23   4    4.97    1.39
   1 -23  -3  128.88    7.54
   1 -23  -3  132.86    7.76
  -1 -23   3  121.14    6.81
  -1 -23   3  138.05    7.60
   1  23  -3  127.92    6.93
   1  23  -3  133.79    7.57
  -1  23   3  119.30    7.41
  -1  23   3  140.30    7.85
   1 -23  -2   21.67    2.50
   1 -23  -2   25.39    2.71
  -1 -23   2   27.85    2.58
  -1 -23   2   23.03    2.28
   1  23  -2   29.86    2.45
   1  23  -2   25.03    2.61
  -1  23   2   28.12    2.61
  -1  23   2   26.60    2.91
   1 -23  -1   34.04    3.04
   1 -23  -1   28.05    2.94
  -1 -23   1   33.99    2.90
  -1 -23   1   32.72    2.82
   1  23  -1   31.35    2.56
   1  23  -1   27.93    2.82
  -1  23   1   28.96    2.94
  -1  23   1   32.45    2.77
   1 -23   0  196.94   10.50
   1 -23   0  192.67   10.58
  -1 -23   0  203.91   10.83
  -1 -23   0  198.05   10.46
   1  23   0  209.13   11.32
   1  23   0  185.54    9.72
  -1  23   0  199.47   10.51
  -1  23   0  198.84   10.78
   1 -23   1   67.46    4.39
   1 -23   1   66.05    4.75
  -1 -23  -1   66.52    4.48
  -1 -23  -1   64.34    4.48
   1  23   1   65.48    4.27
   1  23   1   51.04    4.05
  -1  23  -1   65.62    4.32
  -1  23  -1   61.50    4.39
   1 -23   2   27.12    2.47
   1 -23   2   31.06    2.98
  -1 -23  -2   22.31    2.45
  -1 -23  -2   29.05    2.66
   1  23   2   17.15    2.39
   1  23   2   23.65    2.34
  -1  23  -2   28.56    2.61
  -1  23  -2   23.26    2.44
   1 -23   3  211.35   11.30
   1 -23   3  207.55   10.80
  -1 -23  -3  237.31   12.49
   1  23   3  215.30   11.26
   1  23   3  233.51   12.63
  -1  23  -3  225.75   11.72
  -1  23  -3  193.77   10.27
   1 -23   4   11.49    1.85
   1 -23   4   11.02    1.61
  -1 -23  -4   12.14    1.95
  -1 -23  -4   11.89    1.74
   1  23   4   11.81    2.18
   1  23   4   11.37    1.73
  -1  23  -4   13.57    1.82
  -1  23  -4   13.28    1.80
   1 -23   5   27.59    2.36
   1 -23   5   27.37    2.77
  -1 -23  -5   30.57    2.82
  -1 -23  -5   31.98    2.99
   1  23   5   33.77    2.99
   1  23   5   30.68    3.25
  -1  23  -5   34.15    2.90
  -1  23  -5   29.51    2.69
   1 -23   6   35.16    3.20
   1 -23   6   29.05    2.45
  -1 -23  -6   33.40    3.17
  -1 -23  -6   29.59    2.75
   1  23   6   26.85    3.13
   1  23   6   34.39    3.13
  -1  23  -6   31.74    2.77
  -1  23  -6   32.06    2.85
   1 -23   7    9.86    1.92
   1 -23   7   11.89    1.54
  -1 -23  -7   10.26    1.79
  -1 -23  -7   15.91    2.39
   1  23   7   10.20    2.25
   1  23   7   12.38    2.04
  -1  23  -7   13.41    1.84
  -1  23  -7   12.60    1.80
   1 -23   8   24.70    2.23
   1 -23   8   21.45    2.63
  -1 -23  -8   25.71    3.21
  -1 -23  -8   27.50    2.87
   1  23   8   20.72    3.39
   1  23   8   23.51    2.98
  -1  23  -8   24.44    2.45
  -1  23  -8   25.77    2.50
   1 -23   9   73.22    5.13
   1 -23   9   74.91    4.61
  -1 -23  -9   78.27    5.57
  -1 -23  -9   73.35    5.18
   1  23   9   78.68    5.76
   1  23   9   82.23    6.28
  -1  23  -9   75.23    4.97
  -1  23  -9   67.01    4.42
   1 -23  10   58.72    4.59
   1 -23  10   58.99    3.85
  -1 -23 -10   64.05    4.75
  -1 -23 -10   60.89    4.77
   1  23  10   63.02    5.02
   1  23  10   63.85    5.34
   1 -23  11    4.58    1.55
   1 -23  11    2.09    1.04
  -1 -23 -11    3.26    1.41
  -1 -23 -11    4.62    1.63
   1  23  11    5.02    1.90
   1  23  11    6.63    1.71
   1  23  12   17.60    2.74
   1  23  12   21.78    3.04
  -1 -23 -13   13.98    2.58
   1  23  13    7.08    2.23
   1 -25 -12    2.91    1.74
   1 -25 -12    4.70    1.58
  -1  25  12    1.76    1.52
  -1  25  12    2.90    1.76
   1 -25 -11   11.57    2.33
   1 -25 -11   11.64    2.01
  -1  25  11   11.35    2.17
  -1  25  11    9.83    2.22
   1 -25 -10   -1.60    1.23
   1 -25 -10    1.30    1.08
  -1  25  10    2.12    1.57
  -1  25  10    0.17    1.25
  -1 -25   9    4.43    0.65
   1 -25  -8   72.41    5.34
   1 -25  -8   57.17    4.35
  -1 -25   8   64.83    3.74
  -1 -25   8   61.25    3.77
  -1  25   8   65.91    5.30
  -1  25   8   69.53    4.97
   1 -25  -7  109.52    7.04
   1 -25  -7  108.84    6.71
  -1 -25   7  115.35    6.21
  -1 -25   7  112.67    6.28
   1  25  -7  112.04    5.95
   1  25  -7  114.43    6.27
  -1  25   7  118.21    7.79
  -1  25   7  105.20    6.44
   1 -25  -6   33.37    3.29
   1 -25  -6   32.77    3.17
  -1 -25   6   24.21    2.37
  -1 -25   6   31.47    2.49
   1  25  -6   31.63    2.60
   1  25  -6   33.70    2.50
  -1  25   6   35.21    3.17
  -1  25   6   36.68    3.86
   1 -25  -5  335.94   17.27
   1 -25  -5  290.19   15.06
  -1 -25   5  310.93   15.48
  -1 -25   5  289.71   14.47
   1  25  -5  331.35   16.42
   1  25  -5  332.77   16.26
  -1  25   5  343.54   17.30
  -1  25   5  345.91   18.00
   1 -25  -4    2.03    1.12
   1 -25  -4    2.93    1.36
  -1 -25   4    1.41    1.00
  -1 -25   4    1.65    1.03
   1  25  -4    2.69    1.01
   1  25  -4    1.77    1.09
  -1  25   4    1.39    1.35
  -1  25   4    3.34    1.20
   1 -25  -3    2.47    1.27
   1 -25  -3    5.64    1.44
  -1 -25   3    4.32    1.19
  -1 -25   3    4.12    1.20
   1  25  -3    1.27    1.27
   1  25  -3    3.37    1.08
  -1  25   3    1.55    1.46
  -1  25   3    3.40    1.31
   1 -25  -2    0.85    1.20
  -1 -25   2    0.14    0.98
  -1 -25   2   -0.87    1.03
   1  25  -2    1.85    0.95
   1  25  -2    3.20    1.39
  -1  25   2    1.25    1.39
   1 -25  -1   65.64    4.81
   1 -25  -1   81.91    5.40
  -1 -25   1   72.52    4.86
  -1 -25   1   78.25    5.00
   1  25  -1   74.22    4.65
   1  25  -1   72.17    5.05
  -1  25   1   81.88    5.62
  -1  25   1   85.47    5.34
   1 -25   0   22.77    2.71
   1 -25   0   23.30    2.49
  -1 -25   0   29.51    2.83
  -1 -25   0   23.83    2.47
   1  25   0   29.18    3.01
   1  25   0   25.44    2.37
  -1  25   0   29.37    2.74
  -1  25   0   27.12    2.94
   1 -25   1  128.77    7.74
   1 -25   1  136.80    7.71
  -1 -25  -1  121.12    7.09
  -1 -25  -1  129.66    7.63
   1  25   1  120.10    6.90
   1  25   1  118.18    7.41
  -1  25  -1  115.03    7.01
  -1  25  -1  122.64    7.04
   1 -25   2   50.04    3.69
   1 -25   2   54.19    4.21
  -1 -25  -2   41.60    3.44
  -1 -25  -2   48.02    3.85
   1  25   2   44.87    3.97
   1  25   2   42.57    3.34
  -1  25  -2   46.72    3.61
  -1  25  -2   38.99    3.40
   1 -25   3   -0.60    1.09
   1 -25   3    2.49    1.06
  -1 -25  -3    1.11    1.30
  -1 -25  -3    3.06    1.09
   1  25   3    1.14    1.31
   1  25   3    2.60    1.01
  -1  25  -3    0.51    1.08
  -1  25  -3   -0.41    0.97
   1 -25   4  194.25   10.70
   1 -25   4  200.11   10.58
  -1 -25  -4  218.15   11.53
  -1 -25  -4  208.66   11.30
   1  25   4  186.49   10.72
   1  25   4  204.54   10.89
  -1  25  -4  202.48   10.75
  -1  25  -4  203.91   10.84
   1 -25   5   39.97    3.17
   1 -25   5   34.34    3.37
  -1 -25  -5   42.19    3.61
  -1 -25  -5   36.46    3.12
   1  25   5   43.69    4.02
   1  25   5   37.66    3.28
  -1  25  -5   36.44    3.10
  -1  25  -5   37.01    3.12
   1 -25   6   24.60    2.34
   1 -25   6   25.66    2.88
  -1 -25  -6   28.81    3.04
  -1 -25  -6   25.57    2.64
   1  25   6   23.94    2.72
   1  25   6   27.74    3.25
  -1  25  -6   25.31    2.53
  -1  25  -6   21.99    2.49
   1 -25   7    0.82    1.46
   1 -25   7    2.25    1.04
  -1 -25  -7    1.31    1.22
  -1 -25  -7    1.38    1.60
   1  25   7    0.59    1.20
   1  25   7    0.60    1.25
  -1  25  -7    0.57    1.19
  -1  25  -7    0.36    1.16
   1 -25   8    0.90    0.87
   1 -25   8    0.51    1.28
  -1 -25  -8   -0.90    0.92
  -1 -25  -8   -0.82    1.31
   1  25   8    2.39    1.63
   1  25   8    3.72    1.54
  -1  25  -8    2.31    1.12
  -1  25  -8    1.68    1.20
   1 -25   9   19.88    2.58
   1 -25   9   14.87    1.84
  -1 -25  -9   15.58    2.42
  -1 -25  -9   13.74    2.17
   1  25   9   16.21    2.64
   1  25   9   14.85    2.50
  -1  25  -9   16.69    2.06
  -1  25  -9   14.31    2.03
   1 -25  10   17.76    2.41
  -1 -25 -10   12.93    2.03
  -1 -25 -10   19.95    2.79
   1  25  10   11.53    2.15
   1  25  10   20.23    2.94
  -1  25 -10   14.91    1.96
  -1  25 -10   15.69    2.01
   1 -25  11   16.53    2.33
  -1 -25 -11   19.33    2.47
  -1 -25 -11   22.16    2.90
   1  25  11   24.49    3.21
   1  25  11   15.93    2.52
  -1 -25 -12   10.83    2.37
  -1 -25 -12    9.97    2.03
   1  25  12   12.43    2.55
   1  25  12    8.82    2.20
   1 -27 -11    6.44    1.96
   1 -27 -11    4.92    1.49
  -1  27  11    3.59    1.68
  -1  27  11    6.08    1.82
   1 -27 -10   19.23    2.50
   1 -27 -10   22.42    2.99
  -1  27  10   15.18    2.37
  -1  27  10   17.29    2.83
   1 -27  -9    7.25    1.96
   1 -27  -9    8.14    1.68
  -1  27   9    8.06    2.04
  -1  27   9    7.92    1.80
   1 -27  -8    1.73    1.22
  -1 -27   8    1.99    0.82
  -1 -27   8    2.83    1.00
   1  27  -8    2.41    0.79
   1  27  -8    1.54    0.92
  -1  27   8    1.63    1.44
   1 -27  -7   -0.38    1.08
   1 -27  -7    3.04    1.52
  -1 -27   7    1.65    0.85
  -1 -27   7    0.76    0.93
   1  27  -7    1.01    1.01
   1  27  -7    3.18    0.89
  -1  27   7    0.73    1.39
  -1  27   7    1.73    1.12
   1 -27  -6    7.49    1.63
   1 -27  -6    7.88    1.90
  -1 -27   6    5.72    1.28
  -1 -27   6    4.54    1.36
   1  27  -6    5.62    1.42
   1  27  -6    6.22    1.19
  -1  27   6    3.34    1.35
  -1  27   6    5.94    1.92
   1 -27  -5   17.72    2.34
   1 -27  -5   15.17    2.36
  -1 -27   5   16.80    2.11
  -1 -27   5   12.82    1.82
   1  27  -5   14.87    1.99
   1  27  -5   14.28    1.74
  -1  27   5   13.50    2.44
  -1  27   5   11.70    1.90
   1 -27  -4   53.79    4.23
   1 -27  -4   51.20    4.24
  -1 -27   4   53.53    3.89
  -1 -27   4   53.62    3.88
   1  27  -4   51.86    3.61
   1  27  -4   49.03    3.77
  -1  27   4   46.88    4.26
  -1  27   4   57.63    4.26
   1 -27  -3   -0.03    1.19
   1 -27  -3    1.87    1.16
  -1 -27   3   -0.68    0.98
  -1 -27   3    0.00    1.11
   1  27  -3    0.62    1.27
   1  27  -3    0.28    0.90
  -1  27   3   -0.89    1.30
  -1  27   3    0.82    1.09
   1 -27  -2   89.83    5.87
   1 -27  -2   94.46    6.22
  -1 -27   2   88.67    5.57
  -1 -27   2   88.01    5.65
   1  27  -2   86.47    5.27
   1  27  -2   85.77    5.73
  -1  27   2   85.27    5.97
  -1  27   2   79.79    5.22
  -1 -27   1    1.12    1.17
  -1 -27   1    1.38    1.17
   1  27  -1    3.66    1.16
   1  27  -1    2.91    1.38
   1 -27   0   25.19    2.71
   1 -27   0   27.77    3.07
  -1 -27   0   24.74    2.72
  -1 -27   0   28.02    2.79
   1  27   0   25.74    2.52
   1  27   0   26.20    2.96
  -1  27   0   29.91    2.82
  -1  27   0   27.88    3.09
   1 -27   1   26.55    3.01
   1 -27   1   35.07    3.09
  -1 -27  -1   34.21    3.28
   1  27   1   36.24    3.63
  -1  27  -1   27.64    2.98
  -1  27  -1   34.34    2.99
   1 -27   2   24.24    2.83
   1 -27   2   26.93    2.66
  -1 -27  -2   23.03    2.53
  -1 -27  -2   27.63    2.87
   1  27   2   27.07    2.66
   1  27   2   31.12    3.34
  -1  27  -2   23.91    2.64
  -1  27  -2   29.26    2.72
   1 -27   3   58.43    4.21
   1 -27   3   60.41    4.69
  -1 -27  -3   62.42    4.61
  -1 -27  -3   62.90    4.40
   1  27   3   68.06    5.27
   1  27   3   53.60    4.01
   1 -27   4  216.25   11.86
   1 -27   4  178.58    9.83
  -1 -27  -4  192.51   10.46
  -1 -27  -4  169.71    9.74
   1  27   4  177.78    9.78
   1  27   4  178.73   10.58
  -1  27  -4  224.33   11.81
  -1  27  -4  190.61   10.37
   1 -27   5   10.99    1.74
   1 -27   5   11.73    2.11
  -1 -27  -5   11.34    1.87
  -1 -27  -5    9.94    1.96
   1  27   5    7.47    2.01
   1  27   5   12.21    1.93
  -1  27  -5    9.28    1.77
  -1  27  -5   11.81    1.93
   1 -27   6   18.73    2.17
   1 -27   6   19.06    2.66
  -1 -27  -6   15.55    2.41
  -1 -27  -6   20.69    2.49
   1  27   6   14.64    2.50
   1  27   6   17.87    2.39
  -1  27  -6   16.07    2.18
  -1  27  -6   22.94    2.53
   1 -27   7  160.69    9.45
   1 -27   7  163.06    8.82
  -1 -27  -7  160.37    9.21
  -1 -27  -7  169.24    9.86
   1  27   7  161.16    9.37
   1  27   7  165.12    9.96
  -1  27  -7  144.73    8.23
  -1  27  -7  162.43    9.02
   1 -27   8    7.50    1.36
   1 -27   8    5.83    1.77
  -1 -27  -8    1.96    1.44
  -1 -27  -8    8.03    1.68
   1  27   8    6.44    1.90
   1  27   8    6.51    1.79
  -1  27  -8    3.12    1.33
  -1  27  -8    3.99    1.41
   1 -27   9    4.58    1.25
   1 -27   9    3.50    1.55
  -1 -27  -9    4.54    1.73
  -1 -27  -9    3.56    1.35
  -1  27  -9    2.71    1.30
  -1  27  -9    2.44    1.17
   1 -27  10   21.66    2.79
   1 -27  10   26.26    2.55
  -1 -27 -10   27.45    3.31
  -1 -27 -10   24.46    2.91
   1  27  10   26.11    3.42
   1  27  10   25.55    3.15
  -1  27 -10   23.54    2.47
  -1 -27 -11   12.55    2.44
  -1 -27 -11    9.44    1.99
   1  27  11   14.68    2.52
   1  27  11   16.54    2.69
   1 -29 -11    8.23    2.33
   1 -29 -10   -1.93    1.30
   1 -29 -10   -1.27    1.11
  -1  29  10    0.41    1.23
  -1  29  10    2.09    1.41
   1 -29  -9    1.90    1.23
   1 -29  -9    3.15    1.54
  -1  29   9    1.04    1.39
  -1  29   9    2.33    1.35
   1 -29  -8   46.88    3.97
   1 -29  -8   61.54    5.11
  -1 -29   8   45.06    3.29
  -1  29   8   45.83    4.02
  -1  29   8   58.81    5.18
   1 -29  -7    2.96    1.31
   1 -29  -7    1.65    1.35
  -1 -29   7    1.88    1.06
  -1 -29   7    3.02    1.04
  -1  29   7    2.96    1.77
  -1  29   7    2.22    1.35
   1 -29  -6    0.68    1.27
   1 -29  -6    2.33    1.33
  -1 -29   6    1.76    1.08
  -1 -29   6    1.66    1.11
   1  29  -6    2.55    1.09
   1  29  -6    5.91    1.46
  -1  29   6    1.12    1.49
  -1  29   6    2.50    1.23
   1 -29  -5    2.36    1.33
   1 -29  -5    3.26    1.50
  -1 -29   5    2.77    1.22
  -1 -29   5    2.91    1.38
   1  29  -5    0.92    0.98
   1  29  -5    0.28    1.20
  -1  29   5    2.03    1.25
  -1  29   5   -0.44    1.42
   1 -29  -4  137.37    8.37
   1 -29  -4  132.78    7.99
  -1 -29   4  139.31    8.09
  -1 -29   4  137.13    7.87
   1  29  -4  116.77    7.16
   1  29  -4  132.95    7.46
  -1  29   4  118.42    7.20
  -1  29   4  123.75    8.15
   1 -29  -3    3.77    1.60
   1 -29  -3    2.94    1.39
  -1 -29   3    3.96    1.33
  -1 -29   3    3.69    1.39
   1  29  -3    3.55    1.25
   1  29  -3    3.89    1.46
  -1  29   3    1.20    1.69
  -1  29   3    4.01    1.39
   1 -29  -2   10.78    1.92
   1 -29  -2    5.84    1.80
  -1 -29   2    8.53    1.68
  -1 -29   2    9.06    1.82
   1  29  -2    7.12    1.84
   1  29  -2    6.55    1.39
  -1  29   2   11.59    2.28
  -1  29   2    9.26    1.68
   1 -29  -1    1.90    1.27
   1 -29  -1    1.96    1.42
  -1 -29   1    2.74    1.35
  -1 -29   1    1.80    1.23
   1  29  -1    1.39    1.08
   1  29  -1    2.75    1.52
  -1  29   1    4.15    1.36
  -1  29   1    4.40    1.69
   1 -29   0   13.04    2.20
   1 -29   0   17.81    2.42
  -1  29   0   18.22    2.22
  -1  29   0   15.88    2.47
  -1 -29  -1   80.41    5.54
  -1 -29  -1   68.38    4.81
   1  29   1   71.32    4.81
   1  29   1   71.41    5.56
   1 -29   2    0.17    1.14
   1 -29   2    1.52    1.30
  -1 -29  -2   -0.66    1.03
  -1 -29  -2    0.92    1.28
   1  29   2    0.08    1.47
   1  29   2    0.97    1.20
  -1  29  -2   -0.30    1.20
  -1  29  -2    0.66    1.01
   1 -29   3   58.51    4.67
   1 -29   3   55.68    4.20
  -1 -29  -3   64.77    4.94
  -1 -29  -3   70.05    4.86
   1  29   3   62.06    4.43
   1  29   3   55.74    4.89
  -1  29  -3   54.40    4.26
  -1  29  -3   54.38    3.97
   1 -29   4    4.61    1.39
   1 -29   4    2.71    1.49
  -1 -29  -4    3.64    1.35
  -1 -29  -4    3.85    1.60
   1  29   4    1.82    1.12
   1  29   4    7.08    1.96
  -1  29  -4    3.91    1.46
  -1  29  -4    2.52    1.35
   1 -29   5    5.27    1.38
   1 -29   5    4.92    1.76
  -1 -29  -5    6.24    1.57
  -1 -29  -5    7.06    1.77
   1  29   5    5.68    1.65
   1  29   5    2.99    1.74
  -1  29  -5    2.66    1.28
  -1  29  -5    3.04    1.50
   1 -29   6   10.58    2.17
   1 -29   6    8.80    1.58
  -1 -29  -6    5.68    1.73
  -1 -29  -6    9.31    1.84
   1  29   6    8.52    1.87
   1  29   6    5.40    1.93
  -1  29  -6    4.58    1.66
  -1  29  -6   10.29    1.80
   1 -29   7   20.50    2.77
   1 -29   7   18.89    2.17
  -1 -29  -7   16.77    2.34
  -1 -29  -7   13.36    2.34
   1  29   7   12.51    2.50
   1  29   7    9.28    2.04
  -1  29  -7   15.70    2.33
   1 -29   8   47.84    4.21
  -1 -29  -8   46.72    3.93
  -1 -29  -8   38.06    3.97
   1  29   8   42.36    4.31
   1  29   8   53.87    4.51
  -1  29  -8   48.43    3.91
  -1  29  -8   57.40    4.26
   1 -29   9    2.34    1.50
   1 -29   9    2.31    1.17
  -1 -29  -9    4.12    1.55
  -1 -29  -9    0.08    1.38
   1  29   9    2.96    1.69
   1  29   9    4.53    1.69
  -1  29  -9    2.96    1.31
  -1  29  -9    4.26    1.33
  -1 -29 -10    2.39    1.50
   1  29  10   -0.71    1.39
   1  29  10    2.11    1.46
   1 -31  -9   35.76    3.50
   1 -31  -9   32.71    3.64
  -1  31   9   19.68    2.77
  -1  31   9   30.71    3.63
   1 -31  -8   -0.08    1.66
   1 -31  -8    1.20    1.22
  -1  31   8    1.82    1.27
  -1  31   8    4.18    1.87
   1 -31  -7   -1.00    1.33
   1 -31  -7    2.71    1.47
  -1 -31   7    1.85    1.06
  -1 -31   7    4.39    1.27
   1  31  -7    5.05    1.23
   1  31  -7    2.99    1.23
  -1  31   7    2.15    1.27
  -1  31   7    6.49    2.03
   1 -31  -6   20.77    2.87
   1 -31  -6   18.60    2.56
  -1 -31   6   17.22    2.20
  -1 -31   6   18.52    2.30
   1  31  -6   14.64    1.85
   1  31  -6   15.20    2.22
  -1  31   6   16.26    2.31
  -1  31   6   14.79    2.71
   1 -31  -5    3.32    1.58
   1 -31  -5    3.04    1.38
  -1 -31   5    2.69    1.35
  -1 -31   5    1.50    1.23
   1  31  -5    2.28    1.09
   1  31  -5    2.96    1.39
  -1  31   5    1.87    2.03
  -1  31   5    3.72    1.41
   1 -31  -4    6.06    1.84
   1 -31  -4    7.61    1.84
  -1 -31   4    7.35    1.69
  -1 -31   4    5.95    1.54
   1  31  -4    7.28    1.74
   1  31  -4    7.31    1.50
  -1  31   4    7.90    1.69
  -1  31   4    8.72    2.26
   1 -31  -3  121.25    7.76
   1 -31  -3  123.69    7.58
  -1 -31   3  111.96    6.92
  -1 -31   3  119.34    7.27
   1  31  -3  102.92    6.81
   1  31  -3  113.40    6.68
  -1  31   3  115.79    7.14
  -1  31   3  110.15    7.55
   1 -31  -2    8.77    1.79
   1 -31  -2   10.73    2.15
   1  31  -2    6.00    1.42
   1  31  -2    6.38    1.85
  -1  31   2    7.52    2.03
  -1  31   2    3.64    1.38
   1 -31  -1    3.72    1.52
   1 -31  -1    0.60    1.22
  -1 -31   1    3.58    1.28
  -1 -31   1    2.98    1.49
   1  31  -1    0.81    1.06
  -1  31   1    0.22    1.52
  -1  31   1   -0.06    1.06
   1 -31   0    0.95    1.23
   1 -31   0    1.38    1.36
  -1 -31   0    1.19    1.12
  -1 -31   0    1.68    1.14
   1  31   0    3.13    1.27
   1  31   0   -1.27    1.36
  -1  31   0   -1.27    1.36
  -1  31   0    0.13    1.08
   1 -31   1   30.55    3.25
   1 -31   1   36.16    3.31
  -1 -31  -1   30.38    3.07
  -1 -31  -1   30.38    3.28
   1  31   1   32.61    3.06
   1  31   1   31.60    3.59
  -1  31  -1   35.07    3.15
  -1  31  -1   30.74    3.39
   1 -31   2    0.40    1.31
   1 -31   2    2.53    1.23
  -1 -31  -2    0.78    1.20
  -1 -31  -2    4.50    1.66
   1  31   2    0.16    1.25
   1  31   2    1.76    1.61
  -1  31  -2    0.65    1.25
  -1  31  -2    2.07    1.31
  -1 -31  -3   20.94    2.52
  -1 -31  -3   17.05    2.55
   1  31   3   20.93    3.07
   1  31   3   17.62    2.31
   1 -31   4   29.53    3.47
   1 -31   4   40.86    3.56
  -1 -31  -4   40.27    3.82
  -1 -31  -4   39.02    3.51
   1  31   4   42.10    3.69
   1  31   4   37.74    4.15
  -1  31  -4   49.11    4.05
  -1  31  -4   34.83    3.17
   1 -31   5   20.31    2.87
   1 -31   5   21.96    2.56
  -1 -31  -5   16.27    2.75
   1  31   5   11.00    2.68
  -1  31  -5   16.21    2.17
  -1  31  -5   15.47    2.34
   1 -31   6   29.32    3.40
   1 -31   6   27.48    2.77
  -1 -31  -6   32.66    3.61
  -1 -31  -6   24.48    2.77
   1  31   6   23.87    2.87
   1  31   6   24.57    3.25
  -1  31  -6   28.39    3.12
  -1  31  -6   23.67    2.52
   1 -31   7   14.33    2.12
   1 -31   7   18.24    2.79
  -1 -31  -7   16.92    2.30
  -1 -31  -7   11.40    2.31
   1  31   7   15.75    2.44
   1  31   7   18.08    2.88
  -1  31  -7   18.29    2.20
  -1  31  -7   11.37    2.18
   1 -31   8    8.87    1.69
   1 -31   8    3.75    1.71
  -1 -31  -8    4.59    1.69
  -1 -31  -8    2.37    1.36
   1  31   8    6.21    1.84
   1  31   8    5.46    1.87
  -1  31  -8    3.85    1.28
  -1  31  -8    4.08    1.49
   1 -31   9    2.75    1.46
  -1 -31  -9    3.91    1.65
  -1 -31  -9    5.02    1.85
   1  31   9    2.03    1.58
   1  31   9    5.97    1.87
   1 -33  -8    1.28    1.36
   1 -33  -8    0.49    1.41
  -1 -33   8   -0.68    0.89
  -1  33   8    2.15    1.33
  -1  33   8    0.60    1.65
   1 -33  -7    4.18    1.73
   1 -33  -7    5.27    1.60
  -1 -33   7    6.82    1.52
  -1 -33   7    3.06    1.28
   1  33  -7    4.88    1.55
   1  33  -7    4.89    1.31
  -1  33   7    4.29    1.82
  -1  33   7    7.61    1.73
   1 -33  -6    0.71    1.20
   1 -33  -6   -1.31    1.30
  -1 -33   6    0.97    1.20
  -1 -33   6   -0.05    1.11
   1  33  -6    0.51    1.23
   1  33  -6    3.37    1.16
  -1  33   6    2.44    1.33
  -1  33   6    0.84    1.54
   1 -33  -5   30.79    3.28
   1 -33  -5   30.22    3.72
  -1 -33   5   34.54    3.28
  -1 -33   5   37.92    3.51
   1  33  -5   32.50    3.37
   1  33  -5   28.12    2.75
  -1  33   5   33.58    3.97
  -1  33   5   33.61    3.25
  -1 -33   4    1.11    1.12
  -1 -33   4   -1.42    0.95
   1  33  -4    0.13    1.30
   1  33  -4    1.11    1.08
   1 -33  -3   -1.20    1.04
   1 -33  -3    3.02    1.57
  -1 -33   3   -0.70    1.09
   1  33  -3    0.00    1.42
   1  33  -3    1.06    1.09
  -1  33   3   -0.85    1.41
  -1  33   3   -0.74    1.12
   1 -33  -2   81.47    5.79
   1 -33  -2   72.95    5.46
  -1 -33   2   68.52    5.13
  -1 -33   2   75.99    5.46
   1  33  -2   84.43    5.49
   1  33  -2   87.20    6.32
  -1  33   2   71.30    5.79
  -1  33   2   74.55    5.26
   1 -33  -1    7.73    1.85
   1 -33  -1    7.28    1.77
  -1 -33   1    8.14    1.92
  -1 -33   1    7.23    1.79
   1  33  -1    8.33    1.60
   1  33  -1    5.78    2.06
  -1  33   1    8.80    1.74
  -1  33   1    5.45    2.03
   1 -33   0    4.59    1.47
   1 -33   0    3.75    1.65
  -1 -33   0    6.24    1.74
  -1 -33   0    5.22    1.55
   1  33   0    4.61    1.46
   1  33   0    5.76    1.93
  -1  33   0    4.54    1.82
  -1  33   0    2.12    1.28
   1 -33   1    7.73    1.76
   1 -33   1    3.77    1.60
  -1 -33  -1    4.92    1.49
  -1 -33  -1    6.76    1.76
   1  33   1    6.70    2.12
   1  33   1    5.79    1.58
  -1  33  -1    5.53    1.46
  -1  33  -1    3.59    1.76
   1 -33   2   25.39    3.01
   1 -33   2   26.96    3.28
  -1 -33  -2   23.43    2.90
  -1 -33  -2   28.73    3.02
   1  33   2   23.56    2.64
   1  33   2   24.41    3.39
  -1  33  -2   27.44    3.12
  -1  33  -2   25.35    2.71
   1 -33   3    0.65    1.35
   1 -33   3    0.66    1.20
  -1 -33  -3    2.71    1.38
  -1 -33  -3    3.47    1.58
   1  33   3    3.58    1.92
   1  33   3    2.15    1.31
  -1  33  -3    3.17    1.63
  -1  33  -3    3.12    1.25
   1 -33   4    0.35    1.11
   1 -33   4   -1.04    1.25
  -1  33  -4    0.57    1.12
  -1  33  -4   -0.35    1.27
  -1 -33  -5   45.12    3.89
  -1 -33  -5   42.49    4.15
   1  33   5   38.94    4.24
   1  33   5   43.03    3.88
  -1  33  -5   40.34    3.86
  -1  33  -5   42.95    3.89
   1 -33   6    7.17    1.98
   1 -33   6    7.14    1.74
  -1 -33  -6    7.17    1.95
  -1 -33  -6    7.63    1.84
   1  33   6    5.54    1.61
   1  33   6    5.84    2.01
  -1  33  -6    8.79    1.61
  -1  33  -6    4.31    1.80
   1 -33   7    6.21    2.06
   1 -33   7    3.83    1.47
  -1 -33  -7    4.56    1.71
  -1 -33  -7    3.85    1.46
   1  33   7    6.00    1.96
   1  33   7    8.14    1.88
  -1  33  -7    6.00    1.95
  -1  33  -7    8.58    1.55
   1 -33   8   32.56    3.63
  -1 -33  -8   38.37    3.80
  -1 -33  -8   36.59    3.94
   1  33   8   33.50    3.63
   1  33   8   40.65    4.31
  -1  33  -8   38.22    3.28
   1 -35  -7    4.45    1.82
   1 -35  -7    1.61    1.44
  -1 -35   7    3.50    1.25
  -1  35   7    3.93    1.42
  -1  35   7    0.55    1.68
   1 -35  -6   13.95    2.34
   1 -35  -6   16.89    2.72
  -1 -35   6   15.42    2.30
  -1 -35   6   14.82    2.28
   1  35  -6   13.14    2.31
   1  35  -6   14.71    2.04
  -1  35   6   14.53    2.20
  -1  35   6   16.58    2.94
   1 -35  -5    0.24    1.33
   1 -35  -5   -0.82    1.17
  -1 -35   5    0.51    1.12
  -1 -35   5    1.11    1.33
   1  35  -5    1.19    1.11
   1  35  -5   -0.93    1.35
  -1  35   5   -0.41    1.73
  -1  35   5    0.25    1.11
   1 -35  -4   73.63    5.56
   1 -35  -4   58.73    5.38
  -1  35   4   59.24    5.51
  -1  35   4   57.26    4.45
   1 -35  -3   14.63    2.49
   1 -35  -3   12.59    2.58
  -1 -35   3   15.82    2.45
  -1 -35   3   16.15    2.52
   1  35  -3   16.92    2.75
   1  35  -3   17.22    2.28
  -1  35   3   15.23    2.26
  -1  35   3   17.38    3.10
   1 -35  -2   13.63    2.34
   1 -35  -2    8.72    2.12
  -1 -35   2   12.06    2.04
  -1 -35   2    7.61    1.85
   1  35  -2    7.25    2.11
   1  35  -2   14.20    2.09
  -1  35   2   10.26    2.56
  -1  35   2    9.37    1.87
   1 -35  -1   19.19    2.71
   1 -35  -1   22.67    2.82
  -1 -35   1   23.13    2.94
  -1 -35   1   21.21    2.72
   1  35  -1   22.26    3.26
   1  35  -1   29.21    2.93
  -1  35   1   25.46    2.82
  -1  35   1   18.02    3.07
   1 -35   0    4.78    1.57
   1 -35   0    1.16    1.27
  -1 -35   0    2.72    1.44
  -1 -35   0    1.39    1.31
   1  35   0    2.20    1.14
   1  35   0    1.06    1.57
  -1  35   0    1.73    1.20
  -1  35   0    2.09    1.74
  -1 -35  -1   24.38    2.77
  -1 -35  -1   22.20    3.06
   1  35   1   25.58    3.48
   1  35   1   24.98    2.77
  -1  35  -1   22.29    2.72
  -1  35  -1   20.96    3.10
   1 -35   2    3.89    1.63
   1 -35   2    4.75    1.57
  -1 -35  -2    2.98    1.36
  -1 -35  -2    6.11    1.76
   1  35   2    6.25    1.61
   1  35   2    2.39    1.69
  -1  35  -2    5.34    1.74
  -1  35  -2    1.52    1.22
   1 -35   3    3.82    1.58
   1 -35   3    3.29    1.49
  -1 -35  -3    5.46    1.58
  -1 -35  -3    4.32    1.71
   1  35   3    4.70    1.47
   1  35   3    2.12    1.66
  -1  35  -3    3.37    1.77
  -1  35  -3    2.94    1.27
   1 -35   4   37.63    3.74
   1 -35   4   42.11    4.18
  -1 -35  -4   42.70    3.86
  -1 -35  -4   43.08    4.26
   1  35   4   44.49    4.46
   1  35   4   40.96    3.75
  -1  35  -4   37.19    3.36
  -1  35  -4   40.50    4.04
   1 -35   5   10.35    2.01
   1 -35   5   13.33    2.45
  -1 -35  -5   10.70    2.12
  -1 -35  -5    7.90    2.03
   1  35   5    9.10    1.87
   1  35   5   13.14    2.75
  -1  35  -5    9.15    2.34
  -1  35  -5   11.03    1.82
   1 -35   6   11.84    2.33
   1 -35   6   14.77    2.23
  -1 -35  -6   12.97    2.31
  -1 -35  -6   14.23    2.50
   1  35   6   12.16    2.55
   1  35   6   12.21    2.28
   1 -35   7    1.99    1.44
  -1 -35  -7    0.51    1.31
  -1 -35  -7    1.19    1.33
   1  35   7    1.73    1.39
   1  35   7    3.45    1.68
  -1  35  -7   -2.15    1.35
  -1  35  -7   -0.09    1.12
   1 -35   8   12.90    2.33
   1 -37  -6    3.45    1.71
   1 -37  -6    5.29    1.66
  -1 -37   6    4.69    1.55
  -1  37   6    5.35    1.58
  -1  37   6    6.11    2.09
   1 -37  -5    1.09    1.52
   1 -37  -5    1.50    1.27
  -1 -37   5    2.68    1.49
  -1  37   5    1.92    1.74
  -1  37   5    1.71    1.30
   1 -37  -4    2.20    1.47
   1 -37  -4    1.65    1.39
  -1 -37   4    0.38    1.23
  -1 -37   4    0.81    1.17
   1  37  -4    1.09    1.46
   1  37  -4   -1.50    1.14
  -1  37   4    2.72    1.39
  -1  37   4    1.99    1.76
   1 -37  -3   10.89    2.26
   1 -37  -3   14.37    2.53
  -1 -37   3   13.23    2.26
  -1 -37   3   15.82    2.53
   1  37  -3   12.89    2.07
   1  37  -3   12.22    2.44
  -1  37   3   13.50    2.14
  -1  37   3   17.45    3.01
   1 -37  -2   16.15    2.55
   1 -37  -2   10.20    2.23
  -1 -37   2   10.18    2.09
  -1 -37   2   13.11    2.36
   1  37  -2   10.53    2.39
   1  37  -2   13.16    2.04
  -1  37   2   12.93    2.12
  -1  37   2   11.24    2.53
   1 -37  -1    0.87    1.42
   1 -37  -1    2.23    1.38
  -1 -37   1    1.87    1.39
  -1 -37   1    2.63    1.33
   1  37  -1    3.44    1.30
   1  37  -1    0.73    1.66
  -1  37   1    1.98    1.27
  -1 -37   0   16.20    2.56
  -1 -37   0   17.81    2.49
   1  37   0   16.13    2.26
   1  37   0   12.81    2.68
  -1  37   0   11.84    2.52
  -1  37   0   18.19    2.42
   1 -37   1    8.66    2.07
   1 -37   1   11.72    2.20
  -1 -37  -1    7.49    2.39
  -1 -37  -1    7.44    2.04
   1  37   1   10.45    2.41
  -1  37  -1   10.21    2.36
  -1  37  -1   12.19    2.03
   1 -37   2   12.92    2.37
   1 -37   2   11.57    2.17
  -1 -37  -2   13.11    2.28
  -1 -37  -2   13.88    2.50
   1  37   2   14.07    2.18
   1  37   2    8.56    2.55
  -1  37  -2   16.01    2.23
  -1  37  -2   12.60    2.49
   1 -37   3   22.05    2.99
   1 -37   3   21.86    2.96
  -1 -37  -3   16.29    2.64
  -1 -37  -3   19.82    2.74
   1  37   3   27.99    3.12
   1  37   3   18.59    3.12
  -1  37  -3   19.71    2.52
  -1  37  -3   18.13    2.93
   1 -37   4    6.19    1.84
   1 -37   4    6.95    1.80
  -1 -37  -4    2.41    1.44
  -1 -37  -4    6.73    1.93
   1  37   4    3.04    1.61
   1  37   4    7.74    2.22
  -1  37  -4    5.64    1.87
  -1  37  -4    4.54    1.46
   1 -37   5   17.10    2.71
   1 -37   5   19.73    2.79
  -1 -37  -5   19.88    2.69
  -1 -37  -5   21.45    3.10
   1  37   5   17.98    2.74
   1  37   5   20.22    3.15
  -1  37  -5   13.84    2.61
  -1  37  -5   18.02    2.44
   1 -37   6    1.54    1.35
   1 -37   6    4.10    1.76
  -1 -37  -6    3.80    1.47
  -1 -37  -6    3.58    1.73
   1  37   6    3.80    1.85
   1  37   6    2.37    1.42
  -1  37  -6    2.47    1.69
  -1  37  -6    1.12    1.19
   1 -37   7    7.88    1.99
   1 -37   7    7.09    1.88
  -1 -39   6    2.61    1.49
  -1 -39   5    1.03    1.36
  -1 -39   5   -0.70    1.36
   1  39  -5    3.10    1.38
   1  39  -5    2.63    1.60
   1 -39  -4    3.58    1.55
   1 -39  -4    1.03    1.66
  -1 -39   4    2.09    1.39
  -1 -39   4    0.66    1.23
   1  39  -4    1.61    1.30
   1  39  -4    2.82    1.55
  -1  39   4    1.76    1.80
  -1  39   4    1.98    1.39
   1 -39  -3   -0.21    1.25
   1 -39  -3   -1.25    1.19
  -1 -39   3    0.25    1.30
  -1 -39   3   -1.31    1.22
   1  39  -3    0.25    1.11
   1  39  -3   -1.79    1.46
  -1  39   3   -1.08    1.57
  -1  39   3    2.28    1.38
   1 -39  -2    7.90    1.93
   1 -39  -2    2.94    1.54
  -1 -39   2    3.91    1.58
  -1 -39   2    4.88    1.71
   1  39  -2    6.22    1.65
   1  39  -2    3.89    1.98
  -1  39   2    2.91    1.57
  -1  39   2    7.60    2.22
  -1 -39   1    2.39    1.63
  -1 -39   1    4.61    1.65
   1  39  -1    3.21    1.98
   1  39  -1    4.73    1.68
  -1  39   1    4.96    1.74
  -1  39   1    8.31    2.37
   1 -39   0    0.78    1.36
   1 -39   0    1.23    1.36
  -1 -39   0    0.46    1.23
  -1  39   0    1.54    1.54
  -1  39   0    0.27    1.31
  -1 -39  -1   -0.11    1.36
  -1 -39  -1    1.22    1.35
   1  39   1    0.82    1.58
   1  39   1    1.63    1.20
   1 -39   2    5.18    1.74
   1 -39   2    8.06    1.93
   1  39   2    2.20    1.52
   1  39   2    8.45    2.17
  -1  39  -2    7.39    2.25
  -1  39  -2    3.48    1.52
   1 -39   3    8.49    2.07
   1 -39   3    4.80    1.80
  -1 -39  -3    7.84    2.12
  -1 -39  -3    7.36    1.95
   1  39   3    8.53    1.90
   1  39   3    6.87    2.18
  -1  39  -3    6.22    1.76
  -1  39  -3    3.94    1.85
   1 -39   4   -0.78    1.27
   1 -39   4    1.52    1.47
  -1 -39  -4    1.27    1.20
  -1 -39  -4    0.49    1.41
   1  39   4    0.30    1.46
   1  39   4    0.73    1.42
  -1  39  -4    1.23    1.60
  -1  39  -4   -1.80    1.23
   1 -39   5    4.23    1.60
   1 -39   5    5.02    1.73
  -1  39  -5    0.97    1.73
  -1  39  -5    4.23    1.77
   1 -39   6    6.57    2.09
   1 -39   6    6.06    1.77
  -1 -41   5    2.25    1.54
  -1 -41   5    1.96    1.46
  -1 -41   4    9.91    2.28
  -1 -41   4   10.12    2.15
   1  41  -4    8.18    2.15
   1  41  -4    9.25    2.04
   1 -41  -3    0.00    1.36
   1 -41  -3    0.05    1.33
  -1 -41   3    0.70    1.31
  -1 -41   3    0.81    1.44
   1  41  -3    0.51    1.30
   1  41  -3    0.68    1.57
  -1  41   3   -1.68    1.68
  -1  41   3    2.44    1.47
   1 -41  -2    0.27    1.36
   1 -41  -2    1.88    1.46
  -1 -41   2    0.35    1.35
   1  41  -2    0.79    1.63
   1  41  -2    0.35    1.27
  -1  41   2    1.66    1.60
  -1  41   2    0.68    1.30
   1 -41  -1    7.98    2.12
   1 -41  -1    5.41    1.95
  -1 -41   1    8.69    2.03
  -1 -41   1    7.27    1.99
   1  41  -1    3.50    1.95
   1  41  -1    8.77    2.03
  -1  41   1    6.41    1.87
  -1  41   1    5.13    2.17
   1 -41   0   -0.27    1.27
   1 -41   0   -1.12    1.17
  -1 -41   0    1.41    1.50
  -1 -41   0    0.70    1.27
   1  41   0    0.82    1.23
   1  41   0    1.09    1.73
  -1  41   0   -0.33    1.49
  -1  41   0    0.49    1.28
   1 -41   1    1.22    1.49
   1 -41   1    4.58    1.85
  -1 -41  -1    1.73    1.58
  -1 -41  -1    3.18    1.60
   1  41   1    4.78    1.61
   1  41   1    1.33    1.73
  -1  41  -1    5.64    1.73
  -1  41  -1    1.77    1.55
   1 -41   2    2.41    1.60
   1 -41   2    1.80    1.44
  -1 -41  -2    1.52    1.46
  -1 -41  -2   -0.19    1.42
   1  41   2    2.07    1.58
   1  41   2    1.82    1.85
  -1  41  -2    3.01    1.69
  -1  41  -2    2.96    1.54
  -1 -41  -3   -0.79    1.46
  -1 -41  -3   -1.69    1.31
   1  41   3    2.11    1.42
   1  41   3   -0.79    1.44
   1 -41   4    3.69    1.68
   1 -41   4    2.93    1.60
  -1  41  -4    2.68    1.60
  -1  41  -4    1.98    1.68
   1 -41   5    1.65    1.44
   1 -41   5   -0.06    1.49
  -1 -43   3    0.66    1.49
  -1 -43   3    2.33    1.65
  -1 -43   2    7.88    2.12
  -1 -43   2   12.81    2.39
   1 -43  -1   -1.16    1.46
  -1 -43   1   -1.00    1.41
  -1 -43   1    0.49    1.31
   1  43  -1    0.65    1.63
   1  43  -1    0.57    1.31
  -1  43   1   -0.54    1.46
  -1  43   1   -1.27    1.60
   1 -43   0   13.28    2.53
  -1 -43   0    6.68    2.17
  -1 -43   0   10.88    2.45
   1  43   0   12.14    2.39
   1  43   0    3.45    2.15
  -1  43   0    9.59    2.20
  -1  43   0    9.25    2.34
   1 -43   1   -0.22    1.38
   1 -43   1    2.50    1.57
  -1 -43  -1    1.96    1.38
   1  43   1    0.22    1.54
   1  43   1    1.30    1.49
  -1  43  -1    1.01    1.42
  -1  43  -1   -0.24    1.36
   1 -43   2    2.18    1.46
   1 -43   2    1.42    1.46
  -1  43  -2    0.84    1.38
  -1  43  -2    1.16    1.84
   1 -43   3   14.50    2.63
   1 -43   3   14.15    2.74
  -1  43  -3   14.47    2.87
  -1  43  -3    9.29    2.15
  -2   0  17   -2.30    1.44
  -2   0  17    0.09    1.33
  -2   0  16   -0.73    1.38
   2   0 -15   36.63    3.31
   2   0 -15   37.28    3.67
  -2   0  15   33.07    3.48
  -2   0  15   31.54    3.66
   2   0 -14   44.36    3.91
   2   0 -14   46.37    3.63
  -2   0  14   42.19    3.66
  -2   0  14   41.73    3.94
   2   0 -13   61.03    4.24
   2   0 -13   54.95    4.32
  -2   0  13   56.55    4.29
  -2   0  13   54.11    4.54
   2   0 -12  164.33    8.79
   2   0 -12  155.00    8.80
  -2   0  12  169.24    9.67
  -2   0  12  149.56    8.45
   2   0 -11    0.90    0.81
   2   0 -11    1.35    1.11
  -2   0  11    2.39    1.30
  -2   0  11    1.90    1.06
   2   0 -10    0.21    0.71
   2   0 -10    0.13    0.90
  -2   0  10    1.12    1.12
  -2   0  10    1.50    0.98
   2   0  -8    1.08    0.68
   2   0  -8    0.55    0.76
  -2   0   8    0.93    0.92
  -2   0   8    1.79    0.84
   2   0  -7   20.52    1.71
   2   0  -7   17.02    1.63
  -2   0   7   20.37    1.90
  -2   0   7   17.89    1.60
   2   0  -6  730.93   34.05
   2   0  -6  698.79   32.64
  -2   0   6  722.70   33.82
  -2   0   6  633.09   29.59
   2   0  -5   58.21    3.31
   2   0  -5   70.08    3.82
  -2   0   5   57.59    3.37
   2   0  -4   49.16    2.80
   2   0  -4   41.22    2.47
  -2   0   4   40.61    2.41
  -2   0   4   49.36    2.83
   2   0  -3   19.84    1.49
   2   0  -3   19.99    1.44
  -2   0   3   20.63    1.52
  -2   0   3   19.33    1.47
   2   0  -2    5.56    0.76
   2   0  -2    6.85    0.82
  -2   0   2    7.28    0.87
  -2   0   2    5.51    0.79
   2   0  -1 2558.33  117.15
   2   0  -1 2556.74  117.04
  -2   0   1 2677.06  122.53
  -2   0   1 2665.98  122.15
   2   0   0   10.42    1.06
   2   0   0    9.04    0.90
   2   0   1    0.95    0.73
   2   0   1    1.33    0.57
  -2   0  -1    0.76    0.76
  -2   0  -1    1.57    0.59
   2   0   2  221.48   10.78
   2   0   2  193.30    9.36
  -2   0  -2  209.29   10.29
  -2   0  -2  202.48    9.75
   2   0   3    6.84    0.95
   2   0   3    7.84    1.19
  -2   0  -3    7.30    0.97
  -2   0  -3    6.98    1.20
   2   0   4    3.50    1.01
   2   0   4    3.37    0.82
  -2   0  -4    2.83    0.74
  -2   0  -4    3.23    1.00
   2   0   6   12.16    1.46
   2   0   6   14.26    1.82
  -2   0  -6   11.18    1.38
  -2   0  -6   11.13    1.69
   2   0   7  158.79    8.26
   2   0   7  157.08    8.53
  -2   0  -7  150.68    7.90
  -2   0  -7  146.98    8.23
   2   0   8    5.56    1.42
   2   0   8    3.50    1.14
  -2   0  -8    7.84    1.69
  -2   0  -8    2.98    0.95
   2   0   9  560.11   27.20
   2   0   9  540.79   26.11
  -2   0  -9  614.09   29.70
  -2   0  -9  526.55   25.27
   2   0  10  151.73    8.49
   2   0  10  159.42    9.02
  -2   0 -10  138.74    7.76
  -2   0 -10  151.05    8.60
   2   0  11 1570.14   73.60
   2   0  11 1586.29   74.06
  -2   0 -11 1560.33   72.97
  -2   0 -11 1591.04   74.09
   2   0  12   65.07    4.78
   2   0  12   72.24    5.30
  -2   0 -12   61.62    5.08
  -2   0 -12   68.85    4.83
   2   0  13    5.53    1.57
   2   0  13    5.40    1.73
  -2   0 -13    3.75    1.36
  -2   0 -13    2.66    1.46
   2   0  14   26.88    3.10
   2   0  14   18.57    2.83
  -2   0 -14   22.81    2.82
  -2   0 -14   24.51    2.88
   2   0  15    0.79    1.55
   2   0  15    0.43    1.33
  -2   0 -15    0.32    1.23
  -2   0 -15    1.57    1.39
   2   0  16   10.81    2.33
   2   0  16    4.21    1.87
  -2   0 -16    7.99    2.01
  -2   0 -16   12.00    2.37
  -2   2  17    9.36    2.31
  -2   2  17   13.61    2.58
   2  -2 -16   25.46    3.36
   2  -2 -16   24.33    2.91
  -2  -2  16   24.08    3.09
   2   2 -16   24.76    3.04
  -2   2  16   25.08    3.26
  -2   2  16   22.89    2.96
  -2  -2  15   14.83    2.49
  -2  -2  15   11.84    2.28
   2   2 -15   13.22    1.96
   2   2 -15   12.90    2.17
  -2   2  15   17.91    2.77
  -2   2  15   12.27    2.23
   2  -2 -14   91.66    5.76
   2  -2 -14   79.50    5.75
  -2  -2  14   79.66    5.48
  -2  -2  14   68.47    5.30
   2   2 -14   85.63    5.78
   2   2 -14   87.64    5.48
  -2   2  14   87.36    5.89
  -2   2  14   81.04    6.02
   2  -2 -13   41.48    3.66
   2  -2 -13   42.79    3.42
  -2  -2  13   42.48    3.78
  -2  -2  13   47.49    3.78
   2   2 -13   52.34    4.05
   2   2 -13   55.08    3.85
  -2   2  13   52.13    4.45
  -2   2  13   47.54    3.86
   2  -2 -12  197.42   10.35
   2  -2 -12  195.99   10.75
  -2  -2  12  216.73   11.35
  -2  -2  12  203.59   11.11
   2   2 -12  203.27   10.84
   2   2 -12  206.60   10.62
  -2   2  12  195.52   10.96
  -2   2  12  218.00   11.68
   2  -2 -11   12.82    1.87
   2  -2 -11   12.17    1.60
  -2  -2  11   14.03    1.77
  -2  -2  11    9.72    1.69
   2   2 -11   10.48    1.61
   2   2 -11   11.49    1.46
  -2   2  11    9.99    1.88
  -2   2  11   12.13    1.87
   2  -2 -10  205.33   10.61
   2  -2 -10  198.21   10.51
   2   2 -10  186.81    9.85
  -2   2  10  205.17   11.02
  -2   2  10  203.43   10.73
   2  -2  -9  223.85   11.54
   2  -2  -9  247.60   12.41
  -2  -2   9  225.91   11.38
  -2  -2   9  236.99   12.03
   2   2  -9  250.77   12.21
   2   2  -9  224.80   11.32
  -2   2   9  240.95   12.48
  -2   2   9  237.94   12.10
  -2  -2   8   13.36    1.52
  -2  -2   8   16.67    1.69
   2   2  -8   16.20    1.61
   2  -2  -7  199.16   10.12
   2  -2  -7  204.70   10.26
  -2  -2   7  211.82   10.51
  -2  -2   7  205.65   10.10
   2   2  -7  207.23   10.08
   2   2  -7  203.59   10.01
  -2   2   7  208.50   10.40
  -2   2   7  201.06   10.29
   2  -2  -6  143.18    7.35
   2  -2  -6  148.13    7.63
  -2  -2   6  159.42    7.93
  -2  -2   6  139.87    6.90
   2   2  -6  141.29    6.98
   2   2  -6  128.11    6.46
  -2   2   6  152.96    7.96
  -2   2   6  149.83    7.65
   2  -2  -5   10.48    1.23
   2  -2  -5   10.70    1.27
  -2  -2   5    9.45    0.92
  -2  -2   5    9.21    1.01
   2   2  -5   10.89    0.98
   2   2  -5   10.62    1.04
  -2   2   5   11.67    1.39
  -2   2   5   10.86    1.20
   2  -2  -4  882.91   40.99
   2  -2  -4  791.09   36.82
  -2  -2   4  780.48   36.02
  -2  -2   4  837.00   38.61
   2   2  -4  782.22   36.13
   2   2  -4  894.46   41.19
  -2   2   4  793.14   36.86
  -2   2   4  872.62   40.54
   2  -2  -3 1132.72   52.26
   2  -2  -3  979.95   45.34
  -2  -2   3 1067.97   49.08
  -2  -2   3 1160.43   53.27
   2   2  -3 1097.10   50.42
   2   2  -3 1162.17   53.37
  -2   2   3 1026.81   47.45
  -2   2   3 1076.84   49.76
   2  -2  -2 1812.67   83.22
   2  -2  -2 1871.25   85.92
  -2  -2   2 2023.23   92.69
  -2  -2   2 1991.57   91.22
   2   2  -2 1963.07   89.86
   2   2  -2 1956.74   89.59
  -2   2   2 1972.57   90.54
  -2   2   2 2065.97   94.81
   2  -2  -1 2241.70  102.81
   2  -2  -1 2316.11  106.13
  -2  -2   1 2227.45  102.10
  -2  -2   1 2260.70  103.54
   2   2  -1 2181.54   99.88
   2   2  -1 2251.20  103.14
  -2   2   1 2246.45  103.00
  -2   2   1 2149.88   98.60
   2  -2   0 7125.63  325.81
   2  -2   0 7454.92  340.85
  -2  -2   0 7597.40  347.18
  -2  -2   0 7489.75  342.43
   2   2   0 7749.38  354.14
   2   2   0 7871.28  359.84
  -2   2   0 7391.60  338.00
  -2   2   0 7554.66  345.28
  -2  -2  -1  673.30   31.17
  -2  -2  -1  618.84   28.86
   2   2   1  646.86   30.13
   2   2   1  664.75   30.79
  -2   2  -1  628.18   29.21
  -2   2  -1  642.43   29.76
   2  -2   2  205.81    9.93
   2  -2   2  217.68   10.56
  -2  -2  -2  209.45   10.27
  -2  -2  -2  210.71   10.15
   2   2   2  209.13   10.10
   2   2   2  236.36   11.51
  -2   2  -2  220.85   10.58
  -2   2  -2  213.09   10.40
   2  -2   3   97.09    5.05
   2  -2   3   97.30    5.19
  -2  -2  -3   99.63    5.19
  -2  -2  -3  102.06    5.51
   2   2   3  101.87    5.57
   2   2   3   98.60    5.16
  -2   2  -3  101.57    5.49
  -2   2  -3   97.00    5.02
   2  -2   4   11.64    1.41
   2  -2   4    8.91    1.08
  -2  -2  -4    9.01    1.35
  -2  -2  -4    7.27    1.01
   2   2   4   13.80    1.38
   2   2   4    9.51    1.35
  -2   2  -4   13.63    1.33
   2  -2   5  264.38   13.08
   2  -2   5  248.39   12.11
  -2  -2  -5  273.25   13.30
   2   2   5  279.26   13.71
   2   2   5  273.56   13.60
  -2   2  -5  267.55   13.22
  -2   2  -5  284.65   13.77
   2  -2   6  160.05    8.20
   2  -2   6  165.44    8.72
  -2  -2  -6  164.80    8.45
  -2  -2  -6  161.00    8.77
   2   2   6  163.54    8.42
   2   2   6  165.44    8.79
  -2   2  -6  158.15    8.11
  -2   2  -6  170.34    8.93
   2  -2   7    8.44    1.44
   2  -2   7    5.16    1.08
  -2  -2  -7    6.00    1.11
  -2  -2  -7    4.01    1.35
   2   2   7    8.23    1.36
   2   2   7    8.50    1.52
  -2   2  -7   12.25    1.85
  -2   2  -7   10.39    1.41
   2  -2   8  190.13    9.74
   2  -2   8  172.88    9.31
  -2  -2  -8  203.11   10.92
  -2  -2  -8  184.59    9.56
   2   2   8  187.60    9.86
   2   2   8  170.34    9.25
  -2   2  -8  181.90    9.42
  -2   2  -8  169.71    9.36
   2  -2   9  211.51   11.21
   2  -2   9  218.79   11.35
  -2  -2  -9  221.00   11.70
  -2  -2  -9  209.29   10.83
   2   2   9  221.64   11.56
   2   2   9  180.16    9.89
  -2   2  -9  217.68   11.18
  -2   2  -9  212.77   11.46
   2  -2  10  461.80   22.64
   2  -2  10  436.78   21.63
  -2  -2 -10  463.38   22.81
  -2  -2 -10  490.93   23.81
   2   2  10  498.84   24.54
   2   2  10  487.44   23.84
  -2   2 -10  494.57   24.40
  -2   2 -10  502.48   24.32
   2  -2  11   21.63    2.41
   2  -2  11   20.68    2.60
  -2  -2 -11   23.43    2.69
  -2   2 -11   13.74    2.12
  -2   2 -11   15.69    2.04
   2  -2  12   65.02    4.89
  -2  -2 -12   73.44    4.96
  -2  -2 -12   76.32    5.30
   2   2  12   87.33    6.22
   2   2  12   78.27    5.49
  -2   2 -12   86.98    5.75
  -2   2 -12   76.56    5.51
   2  -2  13    3.75    1.69
   2  -2  13    5.91    1.60
  -2  -2 -13    5.49    1.76
  -2  -2 -13    6.63    1.58
   2   2  13    5.18    1.60
   2   2  13    6.60    1.93
  -2   2 -13    3.88    1.47
  -2   2 -13    4.73    1.50
   2  -2  14   11.40    2.15
   2  -2  14   10.73    2.23
  -2  -2 -14   14.15    2.23
  -2  -2 -14    9.69    1.99
   2   2  14   11.35    2.17
   2   2  14    9.12    2.11
  -2   2 -14    7.27    1.82
  -2   2 -14   10.18    2.06
   2  -2  15    1.03    1.77
   2  -2  15    6.28    1.80
  -2  -2 -15    4.20    1.52
  -2  -2 -15    9.18    1.98
   2   2  15    6.63    2.04
   2   2  15    9.18    2.03
  -2   2 -15    7.69    2.14
  -2   2 -15    7.84    1.87
   2  -2  16    1.09    1.61
   2  -2  16    0.17    1.35
  -2  -2 -16   -0.14    1.28
   2   2  16    0.08    1.39
   2   2  16    0.09    1.47
  -2   2 -16   -0.17    1.31
  -2   2 -16   -1.46    1.35
  -2   4  17   33.78    3.80
  -2   4  17   30.51    3.74
   2  -4 -16   19.68    2.66
   2  -4 -16   19.23    2.98
  -2   4  16   15.21    2.60
  -2   4  16   11.07    2.18
   2  -4 -15   34.59    3.64
   2  -4 -15   27.48    2.88
  -2  -4  15   35.43    3.64
  -2  -4  15   31.24    3.32
   2   4 -15   30.89    3.09
   2   4 -15   30.11    3.06
  -2   4  15   24.57    3.06
  -2   4  15   29.29    3.51
   2  -4 -14   53.05    4.64
  -2  -4  14   68.87    5.21
  -2  -4  14   65.29    4.75
   2   4 -14   64.61    4.42
   2   4 -14   62.49    4.61
  -2   4  14   59.37    5.05
  -2   4  14   56.74    4.56
   2  -4 -13   71.24    5.22
   2  -4 -13   67.05    4.67
  -2  -4  13   59.79    4.58
  -2  -4  13   67.63    4.80
   2   4 -13   69.74    4.51
   2   4 -13   66.54    4.67
  -2   4  13   81.40    6.02
  -2   4  13   76.83    5.45
   2  -4 -12   52.65    3.82
   2  -4 -12   59.97    4.58
  -2  -4  12   60.54    4.21
  -2  -4  12   62.22    4.46
   2   4 -12   51.10    3.45
   2   4 -12   53.86    3.88
  -2   4  12   57.26    4.64
  -2   4  12   48.84    4.08
   2  -4 -11  351.77   17.94
  -2  -4  11  339.90   16.99
   2   4 -11  359.05   17.62
   2   4 -11  379.63   18.25
  -2   4  11  375.04   19.06
  -2   4  11  383.59   19.25
   2  -4 -10  103.30    6.05
   2  -4 -10   95.32    5.92
  -2  -4  10  109.47    6.03
  -2  -4  10  102.44    5.97
   2   4 -10  115.35    6.33
   2   4 -10  111.94    5.92
  -2   4  10  127.44    7.28
  -2   4  10  110.98    6.82
   2  -4  -9  184.28    9.82
   2  -4  -9  202.80   10.43
  -2  -4   9  196.78   10.04
  -2  -4   9  215.15   10.64
   2   4  -9  173.83    8.83
   2   4  -9  193.77    9.50
  -2   4   9  181.74    9.53
  -2   4   9  178.73    9.72
   2  -4  -8  126.79    6.90
   2  -4  -8  119.45    6.71
  -2  -4   8  124.40    6.52
  -2  -4   8  145.55    7.38
   2   4  -8  141.61    7.00
   2   4  -8  138.95    7.08
  -2   4   8  149.76    8.26
  -2   4   8  147.83    7.82
  -2  -4   7   76.31    4.15
  -2  -4   7   67.92    3.75
   2  -4  -6  267.86   13.14
   2  -4  -6  267.71   13.19
  -2  -4   6  267.23   12.70
  -2  -4   6  279.26   13.20
   2   4  -6  280.05   13.16
   2   4  -6  276.41   13.06
  -2   4   6  266.44   13.28
  -2   4   6  244.59   12.06
   2  -4  -5  252.98   12.44
   2  -4  -5  222.27   11.10
  -2  -4   5  255.20   11.94
  -2  -4   5  238.73   11.24
   2   4  -5  263.43   12.33
   2   4  -5  239.84   11.24
  -2   4   5  271.35   13.38
  -2   4   5  239.84   11.78
   2  -4  -4   89.76    4.94
   2  -4  -4   98.12    5.34
  -2  -4   4   97.44    4.69
   2   4  -4  101.27    4.89
   2   4  -4  103.38    4.94
  -2   4   4   96.30    5.32
  -2   4   4   85.41    4.73
   2  -4  -3 1034.89   47.98
   2  -4  -3  893.20   41.46
  -2  -4   3  938.32   43.08
  -2  -4   3  848.71   38.98
   2   4  -3  960.64   44.04
   2   4  -3  927.87   42.59
  -2   4   3  930.08   43.16
  -2   4   3  986.92   45.80
   2  -4  -2  872.78   40.48
   2  -4  -2  934.36   43.28
  -2  -4   2  819.42   37.73
  -2  -4   2  890.03   40.86
   2   4  -2  826.23   37.96
   2   4  -2  895.73   41.13
  -2   4   2  864.23   40.10
  -2   4   2  801.22   37.24
   2  -4  -1  199.47    9.69
   2  -4  -1  207.39   10.04
  -2  -4   1  193.62    9.29
  -2  -4   1  215.30   10.13
   2   4  -1  201.37    9.50
   2   4  -1  210.08    9.97
  -2   4   1  203.59    9.86
  -2   4   1  220.69   10.65
   2  -4   0  108.95    5.53
   2  -4   0   98.66    5.03
  -2  -4   0  101.21    5.02
  -2  -4   0  101.10    5.16
   2   4   0   94.65    4.73
  -2   4   0   99.83    5.11
  -2   4   0   90.87    4.73
   2  -4   1 4636.96  212.14
   2  -4   1 4562.56  208.81
  -2  -4  -1 5170.48  236.68
  -2  -4  -1 4909.26  224.49
   2   4   1 4572.06  209.29
   2   4   1 4890.26  223.70
  -2   4  -1 4606.89  210.87
  -2   4  -1 4662.29  213.40
   2  -4   2   20.93    1.54
   2  -4   2   18.82    1.61
  -2  -4  -2   22.20    1.65
  -2  -4  -2   20.47    1.79
   2   4   2   24.24    1.74
   2   4   2   21.55    1.79
  -2   4  -2   20.04    1.63
  -2   4  -2   20.77    1.50
   2  -4   3   31.57    2.11
   2  -4   3   30.35    2.17
  -2  -4  -3   31.68    2.53
  -2  -4  -3   32.94    2.20
   2   4   3   39.61    2.64
   2   4   3   41.62    2.60
  -2   4  -3   35.94    2.49
  -2   4  -3   32.87    2.14
   2  -4   4   30.55    2.07
   2  -4   4   33.97    2.39
  -2   4  -4   35.91    2.63
  -2   4  -4   35.67    2.31
   2  -4   5    2.85    0.76
   2  -4   5    1.74    0.90
  -2  -4  -5    0.92    1.09
  -2  -4  -5    2.94    0.87
   2   4   5   -0.54    0.71
   2   4   5    0.93    0.92
  -2   4  -5    0.28    0.95
  -2   4  -5   -0.09    0.63
  -2  -4  -6    3.63    1.28
  -2  -4  -6    5.81    1.08
   2   4   6    6.22    1.33
   2   4   6    9.01    1.41
   2  -4   7   59.87    3.86
   2  -4   7   50.06    3.25
  -2  -4  -7   58.56    4.13
  -2  -4  -7   48.71    3.31
   2   4   7   51.99    3.59
   2   4   7   61.16    4.07
  -2   4  -7   51.83    3.69
  -2   4  -7   57.26    3.61
   2  -4   8   67.24    4.31
   2  -4   8   66.14    4.05
  -2  -4  -8   58.37    3.86
  -2  -4  -8   56.64    4.04
   2   4   8   48.41    3.53
   2   4   8   50.77    3.74
  -2   4  -8   45.93    3.21
  -2   4  -8   60.05    4.18
   2  -4   9   28.67    2.63
   2  -4   9   34.59    2.68
  -2  -4  -9   30.10    2.83
  -2  -4  -9   28.69    2.58
   2   4   9   25.92    2.68
   2   4   9   30.55    2.74
  -2   4  -9   26.53    2.33
  -2   4  -9   29.45    2.94
   2  -4  10   14.87    1.95
   2  -4  10   14.36    1.99
  -2  -4 -10   16.45    2.03
  -2  -4 -10   16.54    2.18
   2   4  10    7.84    1.55
   2   4  10   13.60    2.03
  -2   4 -10   13.01    2.15
  -2   4 -10    7.38    1.42
   2  -4  11   15.15    2.20
   2  -4  11   10.75    1.77
  -2  -4 -11   14.68    2.25
  -2  -4 -11   15.07    1.99
   2   4  11    7.87    1.71
   2   4  11    7.01    1.79
  -2   4 -11    8.12    1.55
  -2   4 -11    8.34    1.80
   2  -4  12  139.19    8.15
   2  -4  12  133.33    7.84
   2   4  12  136.39    8.39
   2   4  12  155.18    9.02
  -2   4 -12  146.64    8.53
  -2   4 -12  144.03    8.25
   2  -4  13    6.62    1.82
   2  -4  13    4.84    1.58
  -2  -4 -13    4.67    1.63
  -2  -4 -13    6.38    1.58
   2  -4  14    2.30    1.66
   2  -4  14    3.67    1.52
  -2  -4 -14    1.65    1.38
  -2  -4 -14    2.79    1.31
   2   4  14    1.49    1.35
   2   4  14    6.28    1.95
  -2   4 -14    3.74    1.58
  -2   4 -14    1.79    1.30
   2  -4  15   10.01    2.03
   2  -4  15    6.62    2.04
  -2  -4 -15    7.19    1.88
  -2  -4 -15    5.10    1.71
   2   4  15   13.87    2.71
   2   4  15    9.69    2.23
  -2   4 -15   10.05    2.09
  -2   4 -15   13.27    2.25
   2  -4  16    4.16    1.69
   2  -4  16    4.05    1.84
  -2  -4 -16    2.63    1.57
  -2  -4 -16    0.81    1.39
   2   4  16   -0.63    1.22
   2   4  16    1.23    1.39
  -2   4 -16   -0.51    1.35
  -2   4 -16    1.33    1.57
   2  -6 -17    2.68    1.47
   2  -6 -17   -0.14    1.50
  -2   6  17   -0.06    1.42
  -2   6  17   -1.16    1.42
   2  -6 -16    6.65    1.74
   2  -6 -16    8.49    2.11
  -2   6  16    8.26    1.88
  -2   6  16    5.73    1.90
   2  -6 -15   17.87    2.31
   2  -6 -15   14.52    2.55
  -2  -6  15   16.39    2.25
  -2   6  15   17.32    2.85
  -2   6  15   17.95    2.60
   2  -6 -14   28.02    3.29
   2  -6 -14   34.84    3.26
  -2  -6  14   31.95    3.21
  -2  -6  14   32.61    3.12
   2   6 -14   29.49    2.75
   2   6 -14   31.50    2.91
  -2   6  14   34.96    3.78
  -2   6  14   39.88    3.78
  -2  -6  13   24.08    2.64
  -2   6  13   27.42    3.12
   2  -6 -12   58.51    4.51
   2  -6 -12   51.04    3.78
  -2  -6  12   55.22    3.99
  -2  -6  12   59.08    4.10
   2   6 -12   52.48    3.67
   2   6 -12   58.08    3.66
  -2   6  12   54.62    4.56
  -2   6  12   55.28    4.46
   2  -6 -11    9.04    1.54
   2  -6 -11    7.28    1.57
  -2  -6  11    4.91    1.30
  -2  -6  11    8.72    1.46
   2   6 -11    4.72    1.04
   2   6 -11    4.81    0.95
  -2   6  11    3.55    1.44
  -2   6  11    6.98    1.79
   2  -6 -10  318.84   15.94
   2  -6 -10  317.89   16.13
   2   6 -10  358.26   17.22
   2   6 -10  359.21   17.08
  -2   6  10  337.21   16.89
  -2   6  10  356.36   18.14
   2  -6  -9  322.32   15.97
   2  -6  -9  314.72   15.88
  -2  -6   9  315.52   15.15
  -2  -6   9  326.44   15.75
   2   6  -9  326.44   15.44
   2   6  -9  330.56   15.82
  -2   6   9  315.99   15.72
  -2   6   9  315.36   16.08
   2  -6  -8  163.69    8.68
   2  -6  -8  164.96    8.90
  -2  -6   8  176.04    8.71
  -2  -6   8  163.85    8.06
   2   6  -8  156.46    7.73
   2   6  -8  178.26    8.56
  -2   6   8  163.85    8.96
  -2   6   8  155.65    8.28
   2  -6  -7   47.57    3.39
   2  -6  -7   57.15    3.77
  -2  -6   7   56.56    2.99
  -2  -6   7   46.67    2.61
   2   6  -7   62.15    3.25
   2   6  -7   65.94    3.29
  -2   6   7   65.72    4.35
   2  -6  -6  682.17   32.20
   2  -6  -6  622.48   29.79
  -2  -6   6  694.04   31.96
  -2  -6   6  618.21   28.51
   2   6  -6  666.02   30.62
   2   6  -6  678.68   31.25
  -2   6   6  612.67   29.24
  -2   6   6  633.88   29.92
   2  -6  -5  344.33   16.78
   2  -6  -5  379.32   18.32
  -2  -6   5  382.48   17.65
  -2   6   5  376.94   18.32
  -2   6   5  353.19   17.05
   2  -6  -4 1809.51   83.56
   2  -6  -4 1724.02   79.71
  -2  -6   4 1641.70   75.61
   2  -6  -3  720.32   33.77
   2  -6  -3  721.90   33.78
  -2  -6   3  672.04   30.86
  -2  -6   3  709.71   32.61
   2   6  -3  653.35   29.98
   2   6  -3  635.62   29.19
  -2   6   3  661.27   31.06
  -2   6   3  678.21   31.79
   2  -6  -2  310.13   14.90
   2  -6  -2  286.23   13.88
  -2  -6   2  275.94   12.93
  -2  -6   2  294.30   13.69
   2   6  -2  304.59   14.15
   2   6  -2  279.90   13.09
  -2   6   2  301.58   14.55
  -2   6   2  275.15   13.38
   2  -6  -1 2876.53  132.02
   2  -6  -1 2722.97  125.00
  -2  -6   1 3231.15  147.85
  -2  -6   1 3082.34  141.21
   2   6  -1 2873.37  131.62
   2   6  -1 3189.99  145.98
  -2   6   1 2984.19  136.92
  -2   6   1 3085.51  141.56
   2  -6   0  304.75   14.55
   2  -6   0  308.71   14.72
  -2  -6   0  330.56   15.72
  -2  -6   0  305.54   14.39
   2   6   0  309.34   14.56
   2   6   0  321.22   15.18
  -2   6   0  281.95   13.54
  -2   6   0  308.23   14.71
   2  -6   1   40.80    2.45
   2  -6   1   39.88    2.49
  -2  -6  -1   36.70    2.26
  -2  -6  -1   35.26    2.50
   2   6   1   40.75    2.55
   2   6   1   35.84    2.22
  -2   6  -1   37.74    2.42
  -2   6  -1   39.17    2.45
   2  -6   2  184.75    9.02
   2  -6   2  171.14    8.47
  -2  -6  -2  186.18    9.51
  -2  -6  -2  190.45    9.34
   2   6   2  204.06   10.08
   2   6   2  178.10    8.80
  -2   6  -2  176.20    8.77
  -2   6  -2  189.82    9.25
   2  -6   3  592.72   27.66
   2  -6   3  607.76   28.46
  -2  -6  -3  618.68   28.94
  -2  -6  -3  628.97   29.83
   2   6   3  654.15   30.71
   2   6   3  638.63   30.03
  -2   6  -3  614.09   28.80
  -2   6  -3  638.31   29.75
   2  -6   4  161.32    8.07
   2  -6   4  172.88    8.71
  -2  -6  -4  161.80    8.20
  -2  -6  -4  184.59    9.64
   2   6   4  187.44    9.56
   2   6   4  181.27    9.28
  -2   6  -4  163.54    8.37
  -2   6  -4  167.49    8.34
   2  -6   5    8.49    1.25
   2  -6   5    5.46    0.98
  -2  -6  -5    6.87    1.44
  -2  -6  -5    7.87    1.19
   2   6   5    5.70    1.17
   2   6   5    3.66    1.09
  -2   6  -5    1.65    1.08
  -2   6  -5    3.82    0.87
  -2  -6  -6  982.96   45.86
  -2  -6  -6  970.14   45.63
   2   6   6 1082.06   50.63
   2   6   6 1006.71   47.18
   2  -6   7   42.03    3.01
   2  -6   7   42.95    2.91
  -2  -6  -7   40.53    2.94
  -2  -6  -7   42.27    3.26
   2   6   7   47.16    3.42
   2   6   7   49.27    3.56
  -2   6  -7   54.74    3.77
  -2   6  -7   43.19    2.96
   2  -6   8   45.07    3.26
   2  -6   8   47.72    3.20
  -2  -6  -8   48.05    3.39
  -2  -6  -8   50.20    3.74
   2   6   8   41.79    3.29
   2   6   8   44.88    3.37
  -2   6  -8   42.78    3.02
  -2   6  -8   39.34    3.21
   2  -6   9   -0.05    0.74
   2  -6   9    2.28    1.04
  -2  -6  -9    0.24    0.85
  -2  -6  -9    0.55    1.17
   2   6   9    1.06    0.95
   2   6   9    0.68    1.04
  -2   6  -9    0.06    1.09
  -2   6  -9    0.82    0.89
   2  -6  10    7.57    1.31
   2  -6  10    5.57    1.49
  -2   6 -10    6.54    1.66
  -2   6 -10    7.87    1.50
   2  -6  11    8.15    1.69
   2  -6  11   10.96    1.95
  -2  -6 -11   10.84    2.01
  -2  -6 -11    9.40    1.76
   2   6  11    8.69    1.85
   2   6  11    6.65    1.69
  -2   6 -11   10.62    1.98
  -2   6 -11   10.04    1.60
   2  -6  12   92.23    5.95
   2  -6  12   96.29    6.10
  -2  -6 -12   89.62    6.08
  -2  -6 -12   85.47    5.60
   2   6  12   85.93    6.03
   2   6  12  100.23    6.54
  -2   6 -12   99.90    6.38
  -2   6 -12  104.58    6.35
   2  -6  13    9.96    1.96
  -2  -6 -13    9.53    1.77
  -2  -6 -13   10.02    1.99
   2   6  13    9.39    2.04
   2   6  13    9.06    1.95
  -2   6 -13   12.90    1.95
  -2   6 -13   11.34    2.04
   2  -6  14   29.46    3.34
   2  -6  14   23.89    2.91
  -2  -6 -14   22.23    2.85
  -2  -6 -14   27.17    3.04
   2   6  14   25.31    3.10
   2   6  14   30.21    3.45
  -2   6 -14   31.03    3.17
  -2   6 -14   27.29    2.99
   2  -6  15   52.16    4.78
   2  -6  15   59.81    4.99
  -2  -6 -15   59.45    4.77
  -2  -6 -15   60.70    5.07
   2   6  15   66.54    5.45
   2   6  15   67.52    5.41
  -2   6 -15   66.68    5.15
  -2   6 -15   61.98    5.11
   2  -6  16   14.88    2.60
   2  -6  16   10.54    2.30
  -2  -6 -16   11.54    2.37
  -2  -6 -16   17.43    2.79
   2   6  16   12.57    2.56
   2   6  16   14.15    2.56
   2  -8 -17    1.58    1.80
   2  -8 -17    4.94    1.80
  -2   8  17    6.66    2.03
  -2   8  17    3.93    1.84
   2  -8 -16    5.89    1.65
   2  -8 -16    4.81    1.88
  -2   8  16    5.18    1.65
  -2   8  16    4.77    1.73
   2  -8 -15   12.13    1.99
   2  -8 -15    8.31    2.06
  -2   8  15   11.29    2.36
  -2   8  15   13.01    2.26
   2  -8 -14   24.33    3.04
   2  -8 -14   21.75    2.58
  -2  -8  14   24.35    2.45
   2  -8 -13    8.55    1.63
   2  -8 -13    6.85    1.79
  -2  -8  13    8.71    1.42
  -2  -8  13   13.23    1.80
   2   8 -13    9.93    1.39
   2   8 -13    7.55    1.23
  -2   8  13    9.02    2.11
  -2   8  13    7.44    1.98
  -2  -8  12   56.80    3.86
  -2  -8  12   58.58    3.77
   2   8 -12   54.97    3.37
   2   8 -12   53.45    3.47
   2  -8 -11   18.71    2.36
   2  -8 -11   13.96    1.95
  -2  -8  11   19.22    1.74
  -2  -8  11   18.59    1.88
   2   8 -11   10.86    1.28
   2   8 -11   10.51    1.12
  -2   8  11   16.16    2.30
  -2   8  11   15.85    2.34
   2  -8 -10    1.82    1.25
   2  -8 -10    1.99    1.01
  -2  -8  10    3.20    0.82
  -2  -8  10    2.53    0.85
   2   8 -10    6.47    0.92
   2   8 -10    5.27    0.76
  -2   8  10    5.59    1.54
  -2   8  10    3.58    1.28
   2  -8  -9  221.64   11.72
   2  -8  -9  203.11   10.69
  -2  -8   9  231.14   11.05
  -2  -8   9  227.81   11.02
   2   8  -9  240.79   11.37
   2   8  -9  230.19   11.00
  -2   8   9  229.71   11.84
  -2   8   9  216.73   11.70
   2  -8  -8  283.06   14.25
   2  -8  -8  273.41   13.95
  -2  -8   8  281.80   13.20
  -2  -8   8  271.19   12.76
   2   8  -8  293.51   13.65
  -2   8   8  270.56   13.99
  -2   8   8  276.57   13.88
   2  -8  -7  207.86   10.77
   2  -8  -7  199.16   10.32
  -2  -8   7  207.55    9.69
  -2   8   7  223.85   11.68
  -2   8   7  200.26   10.32
   2  -8  -6   71.08    4.42
   2  -8  -6   69.55    4.35
  -2   8   6   61.39    4.13
  -2   8   6   58.64    3.75
   2  -8  -5  366.49   17.84
   2  -8  -5  317.57   15.69
  -2   8   5  369.03   18.10
  -2   8   5  328.66   16.02
   2  -8  -3   17.13    1.71
   2  -8  -3   13.55    1.60
  -2  -8   3   14.01    0.95
  -2  -8   3   14.52    0.92
   2   8  -3   13.38    0.92
   2   8  -3   14.34    0.95
  -2   8   3   16.34    1.65
  -2   8   3   15.50    1.73
   2  -8  -2  713.99   33.55
   2  -8  -2  760.06   35.56
  -2  -8   2  756.89   34.96
  -2  -8   2  760.22   35.02
   2   8  -2  781.43   36.03
   2   8  -2  756.73   34.92
  -2   8   2  804.54   37.63
  -2   8   2  710.82   33.31
   2  -8  -1   54.46    3.32
   2  -8  -1   57.89    3.53
  -2  -8   1   50.71    2.75
  -2  -8   1   52.58    3.01
   2   8  -1   43.62    2.52
   2   8  -1   39.97    2.34
  -2   8   1   35.97    2.55
  -2   8   1   37.38    2.61
   2  -8   0  529.55   24.90
   2  -8   0  554.25   26.09
  -2  -8   0  613.46   28.73
  -2  -8   0  592.88   27.58
   2   8   0  558.05   26.09
   2   8   0  572.62   26.79
  -2   8   0  573.72   26.94
  -2   8   0  592.72   27.80
   2  -8   1  810.88   37.73
   2  -8   1  802.17   37.31
  -2  -8  -1  832.41   38.88
  -2  -8  -1  813.88   37.77
   2   8   1  788.55   36.73
   2   8   1  864.54   40.24
  -2   8  -1  739.95   34.48
  -2   8  -1  796.63   37.05
   2  -8   2    1.46    0.79
   2  -8   2    2.63    0.78
  -2  -8  -2    2.60    1.00
  -2  -8  -2    1.47    0.74
   2   8   2    0.28    0.89
   2   8   2    0.40    0.74
  -2   8  -2    0.59    0.81
  -2   8  -2    1.35    0.76
   2  -8   3  525.75   24.73
   2  -8   3  529.24   24.82
  -2   8  -3  519.58   24.52
  -2   8  -3  581.16   27.23
   2  -8   4  231.14   11.37
   2  -8   4  200.58    9.91
  -2  -8  -4  222.90   11.35
  -2  -8  -4  244.59   12.06
  -2   8  -4  213.88   10.65
  -2   8  -4  217.52   10.64
   2  -8   5 2067.56   95.30
   2  -8   5 2078.64   95.70
  -2  -8  -5 2184.71  100.72
  -2  -8  -5 2160.96   99.88
   2   8   5 2160.96   99.88
   2   8   5 2287.61  105.66
  -2   8  -5 2051.73   94.43
  -2   8  -5 1940.91   89.67
  -2  -8  -6  183.33    9.67
  -2  -8  -6  180.00    9.29
   2   8   6  186.33    9.82
   2   8   6  203.43   10.58
   2  -8   7   15.58    1.74
   2  -8   7   14.96    1.55
  -2  -8  -7   12.74    1.80
  -2  -8  -7   17.02    1.84
   2   8   7   11.78    1.69
   2   8   7   14.42    1.92
  -2   8  -7   10.05    1.35
  -2   8  -7   12.30    1.69
   2  -8   8   77.92    4.75
   2  -8   8   88.13    5.05
  -2  -8  -8   85.35    5.16
  -2  -8  -8   80.26    5.19
   2   8   8   73.68    4.83
   2   8   8   81.88    5.19
  -2   8  -8   82.37    4.81
  -2   8  -8   85.87    5.26
   2  -8   9   10.35    1.63
   2  -8   9    8.72    1.33
  -2  -8  -9   11.81    1.95
  -2  -8  -9    9.64    1.54
   2   8   9   11.64    1.80
   2   8   9   10.34    1.82
  -2   8  -9    8.66    1.66
  -2   8  -9    7.47    1.35
   2  -8  10   51.51    3.82
   2  -8  10   56.72    3.86
  -2  -8 -10   50.25    4.08
  -2  -8 -10   54.10    3.94
   2   8  10   49.90    3.93
   2   8  10   46.75    3.77
  -2   8 -10   37.31    3.51
  -2   8 -10   48.02    3.45
   2  -8  11    3.28    1.44
   2  -8  11    7.11    1.57
  -2  -8 -11    6.16    1.66
  -2  -8 -11    5.16    1.39
   2   8  11    7.49    1.74
   2   8  11    7.85    1.77
  -2   8 -11    8.28    1.54
  -2   8 -11   11.68    2.01
   2  -8  12   31.96    3.09
   2  -8  12   36.03    3.36
  -2  -8 -12   38.39    3.42
  -2  -8 -12   36.95    3.51
   2   8  12   34.26    3.47
   2   8  12   41.26    3.75
  -2   8 -12   38.88    3.26
  -2   8 -12   39.13    3.59
   2  -8  13   54.19    4.23
   2  -8  13   58.21    4.67
  -2  -8 -13   53.11    4.23
  -2  -8 -13   45.78    4.08
   2   8  13   56.17    4.64
   2   8  13   54.76    4.53
  -2   8 -13   59.97    4.46
  -2   8 -13   58.75    4.48
   2  -8  14    3.45    1.54
   2  -8  14   -0.35    1.58
   2  -8  15   62.60    5.22
   2  -8  15   62.83    5.15
  -2  -8 -15   61.11    5.03
  -2  -8 -15   64.21    5.08
   2   8  15   50.75    4.78
   2   8  15   60.49    5.19
  -2   8 -15   61.93    4.94
  -2   8 -15   47.07    4.39
   2  -8  16    4.58    1.98
   2  -8  16    8.31    2.09
  -2  -8 -16    9.58    2.20
  -2  -8 -16    2.80    1.92
   2   8  16    8.30    2.18
   2   8  16   10.64    2.22
   2 -10 -17   -0.76    1.42
   2 -10 -17    1.58    1.58
  -2  10  17    0.92    1.39
  -2  10  17    1.87    1.50
  -2  10  16    2.04    1.63
  -2  10  16    4.99    1.82
   2 -10 -15   38.39    4.02
   2 -10 -15   36.73    3.50
  -2  10  15   38.18    4.05
  -2  10  15   41.34    4.16
   2 -10 -14   30.71    3.01
   2 -10 -14   34.13    3.69
  -2  10  14   30.03    3.39
  -2  10  14   34.39    3.75
   2 -10 -13   35.73    3.20
   2 -10 -13   31.39    3.40
  -2 -10  13   29.56    2.41
  -2 -10  13   30.73    2.44
  -2  10  13   36.55    3.74
  -2  10  13   34.26    3.72
   2 -10 -12   48.11    4.12
   2 -10 -12   43.36    3.59
  -2 -10  12   40.94    2.69
  -2 -10  12   39.12    2.71
  -2  10  12   48.00    4.32
  -2  10  12   50.44    4.15
  -2 -10  11  183.33    9.04
  -2 -10  11  194.25    9.47
   2 -10 -10    7.73    1.68
   2 -10 -10    6.84    1.44
  -2 -10  10    5.51    0.71
  -2 -10  10    6.27    0.76
   2  10 -10    2.98    0.38
  -2  10  10    3.29    1.49
  -2  10  10    4.15    1.27
   2 -10  -9   87.70    5.64
   2 -10  -9   79.69    5.10
  -2  10   9   94.97    5.76
  -2  10   9  102.17    6.46
   2 -10  -8  311.56   15.69
   2 -10  -8  275.30   14.12
  -2  10   8  267.86   13.95
  -2  10   8  290.19   14.61
   2 -10  -7   20.39    2.20
   2 -10  -7   20.96    2.11
  -2  10   7   31.99    2.83
  -2  10   7   29.56    2.56
   2 -10  -6  449.29   21.80
   2 -10  -6  455.46   22.07
  -2  10   6  489.98   23.54
  -2  10   6  469.24   22.88
   2 -10  -5   69.10    4.39
   2 -10  -5   74.04    4.59
  -2  10   5   71.00    4.58
  -2  10   5   58.91    3.78
   2 -10  -4  373.46   18.22
   2 -10  -4  395.78   19.28
  -2 -10   4  405.60   18.70
  -2 -10   4  412.72   19.06
   2  10  -4  407.65   18.81
   2  10  -4  370.13   17.10
  -2  10   4  374.25   18.35
  -2  10   4  423.17   20.39
  -2 -10   3  346.39   16.16
  -2 -10   3  318.21   14.82
   2  10  -3  336.57   15.69
   2  10  -3  319.16   14.98
   2 -10  -2    4.07    1.08
   2 -10  -2    4.39    1.11
  -2 -10   2    5.65    0.81
  -2 -10   2    6.68    0.74
   2  10  -2    6.78    0.87
   2  10  -2    5.65    0.79
  -2  10   2    6.40    1.25
  -2  10   2    5.83    1.16
   2 -10  -1  102.43    5.56
   2 -10  -1   94.73    5.32
  -2 -10   1   94.83    4.84
  -2 -10   1   92.30    4.84
   2  10  -1   84.11    4.54
   2  10  -1   93.01    4.91
  -2  10   1   86.74    4.91
  -2  10   1   79.14    4.59
   2 -10   0  225.12   11.13
   2 -10   0  258.05   12.71
  -2 -10   0  237.78   11.59
  -2 -10   0  242.69   11.70
   2  10   0  216.41   10.70
   2  10   0  220.05   10.80
  -2  10   0  230.34   11.40
  -2  10   0  225.91   11.18
   2 -10   1   14.07    1.55
   2 -10   1   13.46    1.44
  -2 -10  -1   12.82    1.28
  -2 -10  -1   14.36    1.54
   2  10   1   22.01    1.96
   2  10   1   22.94    1.84
  -2  10  -1   23.53    1.93
  -2  10  -1   21.96    1.82
   2 -10   2  884.65   41.18
   2 -10   2  846.18   39.32
  -2  10  -2  815.94   38.06
  -2  10  -2  774.15   36.16
   2 -10   3  163.06    8.17
   2 -10   3  168.60    8.50
   2  10   3  180.00    9.26
   2  10   3  166.86    8.80
  -2  10  -3  162.74    8.31
  -2  10  -3  167.65    8.49
   2 -10   4  803.28   37.50
   2 -10   4  801.06   37.31
  -2 -10  -4  852.19   39.85
  -2 -10  -4  838.58   39.44
   2  10   4  723.33   34.31
   2  10   4  713.51   33.77
  -2  10  -4  752.62   35.27
  -2  10  -4  821.96   38.36
   2 -10   5  258.52   12.60
   2 -10   5  241.74   11.91
  -2 -10  -5  271.82   13.44
  -2 -10  -5  275.94   13.87
   2  10   5  292.56   14.69
   2  10   5  250.29   12.74
  -2  10  -5  261.53   12.95
  -2  10  -5  261.53   12.79
  -2 -10  -6  486.34   23.29
  -2 -10  -6  502.96   24.30
   2  10   6  482.85   23.45
   2  10   6  513.25   24.86
   2 -10   7  168.44    8.63
   2 -10   7  156.11    8.22
  -2 -10  -7  161.64    8.55
  -2 -10  -7  158.95    8.75
   2  10   7  165.28    9.07
   2  10   7  158.17    8.72
  -2  10  -7  169.55    8.71
  -2  10  -7  164.96    8.90
   2 -10   8    3.13    0.95
   2 -10   8    3.29    1.12
  -2 -10  -8    2.56    1.01
  -2 -10  -8    1.09    1.14
   2  10   8    5.40    1.42
   2  10   8    3.63    1.33
  -2  10  -8    6.05    1.36
  -2  10  -8    4.05    1.06
   2 -10   9   44.94    3.37
   2 -10   9   47.81    3.29
  -2 -10  -9   38.42    3.20
  -2 -10  -9   49.25    3.94
   2  10   9   42.17    3.61
   2  10   9   45.72    3.69
  -2  10  -9   44.63    3.21
  -2  10  -9   48.10    3.69
   2 -10  10   15.78    2.30
   2 -10  10   17.48    2.18
  -2 -10 -10   22.15    2.63
  -2 -10 -10   19.65    2.26
   2  10  10   21.80    2.61
   2  10  10   18.46    2.42
  -2  10 -10   16.84    1.92
  -2  10 -10   23.45    2.68
   2 -10  11   56.14    3.91
   2 -10  11   60.74    4.42
  -2 -10 -11   53.03    4.23
  -2 -10 -11   60.36    4.35
   2  10  11   61.01    4.70
   2  10  11   65.19    4.84
  -2  10 -11   63.13    4.32
  -2  10 -11   61.63    4.80
   2 -10  12    2.37    1.17
   2 -10  12    0.38    1.38
  -2 -10 -12    1.36    1.35
  -2 -10 -12    1.25    1.04
   2  10  12    0.30    1.35
   2  10  12   -0.41    1.22
  -2  10 -12    0.03    1.00
  -2  10 -12    3.02    1.41
   2 -10  13   19.19    2.37
   2 -10  13   17.68    2.69
  -2 -10 -13   19.35    2.68
  -2 -10 -13   18.95    2.47
   2  10  13   16.94    2.53
   2  10  13   27.15    3.12
  -2  10 -13   20.33    2.47
  -2  10 -13   21.42    2.58
   2 -10  14   32.50    3.94
   2 -10  14   39.83    3.74
  -2 -10 -14   41.03    3.82
  -2 -10 -14   36.22    3.66
  -2  10 -14   41.56    3.72
  -2  10 -14   33.36    3.32
   2 -10  15    5.30    1.71
   2 -10  15    0.79    1.57
  -2 -10 -15    6.17    1.93
  -2 -10 -15    5.32    1.68
   2  10  15    8.63    2.03
   2  10  15    3.97    1.80
  -2  10 -15    2.33    1.54
  -2  10 -15    4.21    1.58
  -2 -10 -16   35.79    4.23
  -2 -10 -16   38.09    3.93
   2  10  16   39.25    4.21
   2 -12 -17   20.31    3.25
   2 -12 -17   25.46    3.34
  -2  12  17   20.83    3.10
  -2  12  17   15.61    2.72
   2 -12 -16    7.52    1.93
   2 -12 -16   12.24    2.58
  -2  12  16    8.25    2.17
  -2  12  16   14.12    2.42
   2 -12 -14    5.84    1.61
   2 -12 -14    5.24    1.77
  -2  12  14    3.66    1.60
  -2  12  14    8.15    2.09
   2 -12 -13   16.46    2.26
   2 -12 -13   12.52    2.25
  -2  12  13   12.65    2.36
  -2  12  13   12.55    2.30
   2 -12 -12   34.69    3.48
   2 -12 -12   33.74    3.23
  -2  12  12   48.59    4.39
  -2  12  12   42.62    3.93
   2 -12 -11    2.61    1.12
   2 -12 -11   -0.65    1.16
  -2  12  11   -0.11    1.12
  -2  12  11    1.41    1.19
   2 -12  -9  162.43    9.18
   2 -12  -9  167.18    9.28
  -2  12   9  179.84    9.74
  -2  12   9  177.94   10.10
   2 -12  -8   26.61    2.63
   2 -12  -8   24.98    2.58
  -2  12   8   34.18    2.94
  -2  12   8   28.18    2.88
   2 -12  -7  271.35   13.90
   2 -12  -7  266.12   13.57
  -2  12   7  255.67   13.36
  -2  12   7  246.02   12.59
   2 -12  -6    7.46    1.44
   2 -12  -6    8.18    1.49
  -2  12   6    9.55    1.44
  -2  12   6    6.54    1.50
   2 -12  -5  663.49   31.68
   2 -12  -5  756.10   35.83
  -2  12   5  758.32   35.79
  -2  12   5  804.86   38.25
   2 -12  -4  882.75   41.65
   2 -12  -4  802.48   37.90
  -2 -12   4  846.02   38.99
  -2 -12   4  848.08   39.01
   2  12  -4  828.13   38.15
   2  12  -4  837.47   38.53
  -2  12   4  779.21   36.98
  -2  12   4  851.24   40.01
   2 -12  -3  104.96    6.10
   2 -12  -3  105.85    6.02
  -2 -12   3  116.96    5.83
  -2 -12   3   99.75    4.96
   2  12  -3  100.59    5.11
   2  12  -3  123.56    6.19
  -2  12   3  107.59    6.00
  -2  12   3  113.37    6.44
  -2 -12   2  419.84   19.77
  -2 -12   2  437.57   20.56
   2  12  -2  417.63   19.74
   2  12  -2  402.75   19.06
  -2  12   2  406.07   19.71
  -2  12   2  386.28   18.71
  -2 -12   1  319.00   15.26
  -2 -12   1  280.85   13.57
   2  12  -1  308.71   14.88
   2  12  -1  294.94   14.28
   2 -12   0  775.41   36.33
   2 -12   0  669.34   31.79
  -2 -12   0  766.39   35.81
  -2 -12   0  780.95   36.44
   2  12   0  834.78   38.99
   2  12   0  765.76   35.91
  -2  12   0  722.22   33.93
  -2  12   0  740.58   34.92
   2 -12   1   20.23    1.95
   2 -12   1   19.14    1.77
  -2 -12  -1   16.84    1.66
  -2 -12  -1   18.62    1.77
   2  12   1   24.60    2.07
   2  12   1   21.64    2.03
  -2  12  -1   22.35    1.98
  -2  12  -1   22.01    1.96
   2 -12   2   89.57    4.99
   2 -12   2   78.29    4.56
  -2 -12  -2   86.72    5.03
  -2 -12  -2   92.20    5.22
   2  12   2   87.37    5.08
   2  12   2   99.25    5.68
  -2  12  -2   95.15    5.24
  -2  12  -2   99.64    5.51
   2 -12   3  597.15   28.04
   2 -12   3  593.67   27.99
  -2 -12  -3  574.52   27.40
  -2 -12  -3  573.72   27.15
   2  12   3  608.39   28.97
   2  12   3  620.11   29.60
  -2  12  -3  532.09   25.20
  -2  12  -3  563.75   26.66
   2 -12   4    6.57    1.04
   2 -12   4    5.98    1.12
  -2 -12  -4    7.16    1.22
  -2 -12  -4    7.16    1.36
   2  12   4    2.64    1.04
   2  12   4    2.31    1.23
  -2  12  -4    2.96    0.98
  -2  12  -4    4.78    1.11
  -2 -12  -5    7.99    1.28
  -2 -12  -5    6.44    1.46
   2  12   5    1.36    1.19
   2  12   5    3.61    1.23
  -2  12  -5    2.12    1.09
  -2 -12  -6    8.58    1.58
  -2 -12  -6    7.03    1.28
   2  12   6   11.73    1.77
   2  12   6   10.91    1.71
   2 -12   7   61.01    3.74
   2 -12   7   51.13    3.37
  -2 -12  -7   49.79    3.77
  -2 -12  -7   53.92    3.67
   2  12   7   51.66    3.93
   2  12   7   63.99    4.46
  -2  12  -7   54.22    3.88
  -2  12  -7   53.51    3.51
   2 -12   8    5.68    1.11
   2 -12   8    5.45    1.23
  -2  12  -8    7.31    1.55
  -2  12  -8   10.21    1.46
   2 -12   9   55.30    3.66
   2 -12   9   43.24    3.31
  -2 -12  -9   50.23    3.70
  -2 -12  -9   45.77    3.80
   2  12   9   44.56    3.67
   2  12   9   37.35    3.34
  -2  12  -9   42.89    3.13
   2 -12  10    2.06    0.93
   2 -12  10   -0.43    1.03
  -2 -12 -10    0.33    0.97
  -2 -12 -10    1.63    1.19
   2  12  10    1.71    1.25
   2  12  10    0.44    1.23
  -2  12 -10    2.61    1.09
  -2  12 -10    1.85    1.31
   2 -12  11   31.17    2.79
   2 -12  11   25.49    2.72
  -2 -12 -11   24.19    2.85
  -2 -12 -11   30.00    2.98
   2  12  11   31.16    3.20
   2  12  11   36.19    3.42
  -2  12 -11   30.59    3.15
  -2  12 -11   33.20    2.98
   2 -12  12  201.37   10.91
   2 -12  12  191.24   10.64
  -2 -12 -12  182.38   10.45
  -2 -12 -12  204.54   11.18
   2  12  12  199.00   11.29
   2  12  12  199.95   11.19
  -2  12 -12  195.67   11.02
  -2  12 -12  200.90   10.77
   2 -12  13    7.71    1.69
   2 -12  13    8.79    2.01
   2  12  13    8.26    2.06
  -2  12 -13    7.65    1.77
  -2  12 -13    7.92    1.79
   2 -12  14    4.97    1.80
  -2 -12 -14    4.15    1.54
  -2 -12 -14    5.94    1.74
   2  12  14    4.92    1.63
   2  12  14    0.46    1.55
  -2  12 -14    4.40    1.49
  -2  12 -14    3.45    1.44
  -2 -12 -15   46.13    4.40
  -2 -12 -15   50.17    4.56
   2  12  15   36.95    4.08
   2  12  15   37.98    4.15
  -2 -12 -16    0.33    1.38
  -2 -12 -16   -1.00    1.50
   2  12  16    0.57    1.77
   2 -14 -16   27.53    3.53
   2 -14 -16   32.18    3.74
  -2  14  16   27.42    3.42
  -2  14  16   25.25    3.32
   2 -14 -15   16.56    2.50
   2 -14 -15   16.81    2.77
  -2  14  15   11.97    2.44
  -2  14  15   15.82    2.69
   2 -14 -14   13.17    2.30
   2 -14 -14   17.95    2.72
  -2  14  14   17.26    3.01
   2 -14 -13   -0.97    1.14
   2 -14 -13    2.45    1.52
  -2  14  13    2.39    1.60
  -2  14  13    0.05    1.35
   2 -14 -12   13.54    2.31
   2 -14 -12   12.38    2.01
  -2  14  12   17.07    2.53
  -2  14  12   19.42    2.83
   2 -14 -11   39.83    3.80
   2 -14 -11   36.76    3.32
  -2  14  11   38.64    3.51
  -2  14  11   39.80    3.93
   2 -14 -10   11.30    1.82
   2 -14 -10    9.31    1.85
  -2  14  10    5.15    1.50
  -2  14  10    5.15    1.74
   2 -14  -8   99.78    6.27
   2 -14  -8   97.11    5.98
  -2  14   8   94.34    6.13
  -2  14   8  108.92    6.46
   2 -14  -7    8.98    1.58
   2 -14  -7   13.01    1.92
  -2  14   7    6.38    1.47
  -2  14   7    4.78    1.31
   2 -14  -6  223.22   11.70
   2 -14  -6  201.21   10.61
  -2  14   6  227.49   12.11
  -2  14   6  217.05   11.26
   2 -14  -5  183.33    9.85
   2 -14  -5  221.95   11.54
  -2 -14   5  225.28   10.56
  -2 -14   5  217.52   10.18
   2  14  -5  214.35   10.02
   2  14  -5  202.01    9.48
  -2  14   5  225.75   11.56
  -2  14   5  229.87   12.10
   2 -14  -4   73.19    4.67
   2 -14  -4   76.67    4.91
  -2 -14   4   79.12    4.15
  -2 -14   4   81.45    4.18
   2  14  -4   73.05    3.86
   2  14  -4   67.09    3.58
  -2  14   4   63.37    4.29
  -2  14   4   62.07    4.45
   2 -14  -3   60.49    4.07
   2 -14  -3   64.43    4.26
  -2 -14   3   60.55    3.39
  -2 -14   3   49.81    2.96
   2  14  -3   77.97    4.23
   2  14  -3   68.22    3.85
  -2  14   3   77.83    4.73
  -2  14   3   69.48    4.51
   2 -14  -2  271.35   13.69
   2 -14  -2  270.24   13.58
  -2 -14   2  262.64   12.73
  -2 -14   2  283.06   13.63
   2  14  -2  272.30   13.31
   2  14  -2  289.71   14.03
  -2  14   2  256.94   12.89
  -2  14   2  273.88   13.77
   2 -14  -1  109.77    6.25
   2 -14  -1  101.02    5.76
  -2 -14   1   98.45    5.35
  -2 -14   1   96.81    5.27
   2  14  -1  101.62    5.56
   2  14  -1   96.06    5.34
  -2  14   1  100.37    5.70
  -2  14   1   90.22    5.35
   2 -14   0   30.03    2.42
   2 -14   0   21.32    2.15
  -2 -14   0   23.29    1.98
  -2 -14   0   24.29    1.98
   2  14   0   22.50    1.98
   2  14   0   20.06    1.90
  -2  14   0   20.91    2.03
  -2  14   0   18.38    1.88
   2 -14   1  160.05    8.47
  -2 -14  -1  169.24    8.72
  -2 -14  -1  147.86    7.80
   2  14   1  171.29    8.98
   2  14   1  153.74    8.14
  -2  14  -1  158.00    8.39
  -2 -14  -2  594.62   28.23
  -2 -14  -2  605.54   28.78
   2  14   2  601.11   28.70
   2  14   2  562.33   26.88
  -2 -14  -3  468.13   22.64
  -2 -14  -3  460.06   22.16
   2  14   3  433.30   21.12
   2  14   3  450.40   21.83
  -2 -14  -4   53.43    3.72
   2  14   4   49.24    3.55
   2  14   4   47.95    3.50
   2 -14   5  465.91   22.29
  -2 -14  -5  466.39   22.46
  -2 -14  -5  488.87   23.72
   2  14   5  491.08   23.87
   2  14   5  468.76   22.99
   2 -14   6  142.02    7.46
   2 -14   6  156.62    8.18
  -2 -14  -6  159.26    8.75
  -2 -14  -6  157.71    8.45
   2  14   6  161.80    8.94
   2  14   6  131.54    7.65
  -2  14  -6  149.48    7.99
  -2  14  -6  144.68    7.74
   2 -14   7    3.75    1.08
   2 -14   7    2.50    0.90
  -2 -14  -7    1.93    1.06
  -2 -14  -7    2.09    1.01
   2  14   7    4.83    1.35
   2  14   7    3.45    1.54
  -2  14  -7    4.89    1.36
  -2  14  -7    8.87    1.41
   2 -14   8   45.26    3.34
   2 -14   8   47.05    3.21
  -2 -14  -8   48.41    3.61
  -2 -14  -8   42.48    3.59
   2  14   8   57.82    4.42
   2  14   8   55.36    4.12
  -2  14  -8   62.22    4.32
  -2  14  -8   57.88    3.89
   2 -14   9   39.70    2.93
   2 -14   9   32.03    2.79
  -2 -14  -9   35.51    3.04
  -2 -14  -9   30.92    3.07
   2  14   9   25.11    2.85
   2  14   9   26.34    2.83
  -2  14  -9   27.94    2.53
  -2  14  -9   28.23    2.74
   2 -14  10    5.02    1.41
   2 -14  10    6.84    1.31
  -2 -14 -10    5.92    1.63
  -2 -14 -10    5.76    1.54
   2  14  10    8.42    1.80
   2  14  10    8.25    1.88
  -2  14 -10    6.14    1.42
  -2  14 -10    7.87    1.69
   2 -14  11   61.81    4.45
   2 -14  11   58.56    4.05
  -2 -14 -11   53.07    4.24
  -2 -14 -11   54.71    4.50
   2  14  11   57.12    4.62
   2  14  11   52.20    4.37
  -2  14 -11   54.90    4.35
  -2  14 -11   54.48    4.05
   2 -14  12   50.83    3.80
   2 -14  12   53.87    4.26
  -2 -14 -12   56.91    4.51
  -2 -14 -12   50.56    4.34
   2  14  12   46.07    4.31
   2  14  12   45.96    4.35
  -2  14 -12   55.44    4.10
  -2  14 -12   54.27    4.43
   2 -14  13   57.26    4.64
   2 -14  13   49.84    4.12
  -2 -14 -13   58.61    4.61
  -2 -14 -13   68.04    5.16
   2  14  13   54.05    4.78
   2  14  13   59.81    4.86
  -2  14 -13   55.63    4.34
  -2  14 -13   58.45    4.50
   2 -14  14   12.30    2.25
  -2 -14 -14    8.83    1.99
  -2 -14 -14    8.33    1.98
   2  14  14   10.94    2.22
   2  14  14    7.99    2.04
  -2  14 -14    7.61    1.77
  -2 -14 -15    2.18    1.52
  -2 -14 -15    1.30    1.57
   2  14  15    4.96    1.71
   2  14  15    0.74    1.49
   2 -16 -16    9.39    2.36
   2 -16 -16   12.06    2.49
  -2  16  16    9.12    2.22
   2 -16 -15   26.30    3.21
   2 -16 -15   24.84    3.31
  -2  16  15   20.41    2.90
  -2  16  15   20.58    2.98
   2 -16 -14    8.74    2.14
   2 -16 -14    7.60    1.90
  -2  16  14    9.86    2.20
  -2  16  14   10.12    2.33
   2 -16 -13    9.93    1.90
   2 -16 -13    6.24    1.90
  -2  16  13    8.72    2.11
  -2  16  13    7.85    2.04
   2 -16 -12   91.68    6.16
   2 -16 -12   99.34    6.81
  -2  16  12   99.63    6.76
  -2  16  12  109.05    7.49
   2 -16 -11   58.24    4.72
   2 -16 -11   63.18    4.70
  -2  16  11   65.60    4.88
  -2  16  11   72.43    5.62
   2 -16 -10   27.13    2.85
   2 -16 -10   25.14    2.98
  -2  16  10   30.44    3.36
  -2  16  10   35.40    3.15
   2 -16  -9   24.14    2.82
   2 -16  -9   26.83    2.74
  -2  16   9   30.54    3.28
  -2  16   9   28.88    2.82
   2 -16  -7   19.73    2.34
   2 -16  -7   21.32    2.30
  -2  16   7   10.81    1.96
  -2  16   7   13.06    1.85
   2 -16  -6  160.05    8.90
   2 -16  -6  131.02    7.49
  -2 -16   6  150.03    7.03
  -2  16   6  163.22    8.87
  -2  16   6  161.95    9.23
   2 -16  -5   35.70    3.10
   2 -16  -5   31.33    2.90
  -2 -16   5   40.62    2.33
  -2 -16   5   36.41    2.17
   2  16  -5   33.31    2.04
   2  16  -5   37.52    2.17
  -2  16   5   35.70    2.93
  -2  16   5   34.69    3.23
   2 -16  -4   18.41    2.20
   2 -16  -4   23.05    2.44
  -2 -16   4   24.62    1.82
  -2 -16   4   21.04    1.57
   2  16  -4   17.03    1.49
   2  16  -4   17.19    1.46
  -2  16   4   13.20    1.77
  -2  16   4   14.09    2.01
   2 -16  -3  353.83   17.68
   2 -16  -3  333.41   16.72
  -2 -16   3  357.31   17.03
  -2 -16   3  327.39   15.75
   2  16  -3  357.79   17.21
   2  16  -3  352.56   16.86
  -2  16   3  376.15   18.48
  -2  16   3  353.99   17.64
   2 -16  -2    7.84    1.47
   2 -16  -2    8.23    1.52
  -2 -16   2    5.86    1.00
  -2 -16   2    5.79    1.08
   2  16  -2    6.84    1.11
   2  16  -2    7.38    1.27
  -2  16   2    7.01    1.44
  -2  16   2    4.77    1.19
   2 -16  -1   10.02    1.61
   2 -16  -1    8.06    1.46
  -2 -16   1    9.93    1.30
  -2 -16   1   13.22    1.49
   2  16  -1    4.62    1.14
   2  16  -1    5.59    1.12
  -2  16   1    1.39    1.04
  -2  16   1    3.39    1.01
   2 -16   0  197.26   10.34
   2 -16   0  189.82    9.82
  -2 -16   0  177.94    9.13
  -2 -16   0  182.69    9.42
   2  16   0  179.05    9.39
   2  16   0  184.91    9.55
  -2  16   0  187.28    9.78
  -2  16   0  159.90    8.50
   2 -16   1  139.05    7.66
   2 -16   1  138.10    7.46
  -2 -16  -1  143.19    7.65
  -2 -16  -1  133.76    7.28
   2  16   1  160.69    8.55
   2  16   1  133.96    7.36
  -2  16  -1  137.60    7.42
  -2  16  -1  139.14    7.63
   2 -16   2   71.83    4.40
   2 -16   2   67.98    4.35
  -2 -16  -2   69.55    4.37
  -2 -16  -2   61.98    4.08
   2  16   2   81.34    5.00
   2  16   2   84.82    5.15
  -2  16  -2   80.26    4.89
  -2  16  -2   86.20    5.08
   2 -16   3  230.19   11.54
   2 -16   3  241.27   12.22
  -2 -16  -3  215.62   11.21
  -2 -16  -3  249.82   12.63
   2  16   3  221.16   11.46
   2  16   3  229.55   11.87
  -2  16  -3  216.57   11.10
  -2  16  -3  208.02   10.64
   2 -16   4  140.33    7.36
   2 -16   4  143.16    7.74
  -2 -16  -4  135.69    7.52
  -2 -16  -4  130.54    7.47
   2  16   4  133.01    7.54
   2  16   4  132.38    7.58
  -2  16  -4  123.47    6.84
  -2  16  -4  126.51    6.97
   2 -16   5   15.89    1.74
   2 -16   5   14.61    1.57
  -2 -16  -5   13.90    1.92
   2  16   5   17.95    2.14
   2  16   5   16.51    2.20
  -2  16  -5   17.67    1.93
  -2  16  -5   16.15    1.87
   2 -16   6  139.73    7.49
   2 -16   6  141.56    7.46
  -2 -16  -6  136.10    7.54
  -2 -16  -6  121.79    7.12
   2  16   6  126.36    7.41
   2  16   6  121.38    7.30
  -2  16  -6  114.78    6.51
  -2  16  -6  138.82    7.55
   2 -16   7   52.89    3.44
   2 -16   7   48.22    3.44
  -2 -16  -7   44.69    3.64
  -2 -16  -7   49.41    3.59
   2  16   7   46.04    3.83
   2  16   7   55.01    4.20
  -2  16  -7   47.53    3.61
  -2  16  -7   47.84    3.48
   2 -16   8    6.36    1.20
   2 -16   8    2.91    1.16
  -2 -16  -8    7.30    1.63
  -2 -16  -8    6.82    1.36
   2  16   8    5.03    1.54
   2  16   8    3.50    1.38
  -2  16  -8    5.07    1.46
  -2  16  -8    4.54    1.20
   2 -16   9   21.02    2.06
   2 -16   9   19.28    2.23
  -2 -16  -9   21.80    2.61
  -2 -16  -9   18.08    2.22
   2  16   9   14.55    2.17
   2  16   9   18.22    2.44
  -2  16  -9   11.67    1.95
  -2  16  -9   15.06    1.99
   2 -16  10   31.90    2.69
   2 -16  10   33.02    3.01
  -2 -16 -10   27.55    2.87
   2  16  10   30.32    3.17
   2  16  10   25.22    2.93
  -2  16 -10   22.12    2.39
  -2  16 -10   27.25    2.75
   2 -16  11   11.95    1.69
   2 -16  11   13.19    2.07
  -2 -16 -11    8.93    1.79
  -2 -16 -11   12.24    2.20
   2  16  11    8.41    1.93
   2  16  11    4.83    1.84
  -2  16 -11   10.75    1.99
  -2  16 -11   11.48    1.80
   2 -16  12    5.45    1.58
   2 -16  12    3.04    1.14
  -2 -16 -12    3.07    1.22
  -2 -16 -12    2.31    1.49
   2  16  12    2.61    1.47
   2  16  12    1.36    1.42
  -2  16 -12    2.09    1.36
  -2  16 -12    1.92    1.22
   2 -16  13    9.21    1.82
   2 -16  13    7.31    2.07
  -2 -16 -13    7.27    1.92
  -2 -16 -13    9.83    1.96
   2  16  13    7.73    1.95
   2  16  13    7.66    2.04
  -2  16 -13   10.54    1.92
  -2  16 -13    5.70    1.66
   2 -16  14    3.56    1.61
   2  16  14    8.60    2.04
   2  16  14    8.53    2.17
   2 -18 -16    2.85    1.79
   2 -18 -15    2.44    1.41
   2 -18 -15    0.85    1.61
  -2  18  15    3.34    1.69
  -2  18  15   -0.22    1.30
   2 -18 -14   31.96    3.66
   2 -18 -14   27.17    3.20
  -2  18  14   26.90    3.42
  -2  18  14   28.43    3.44
   2 -18 -13   36.86    3.83
   2 -18 -13   33.75    3.47
  -2  18  13   44.55    4.15
  -2  18  13   39.63    4.15
   2 -18 -11   29.21    3.32
   2 -18 -11   35.16    3.37
  -2  18  11   38.45    3.93
  -2  18  11   35.29    3.47
   2 -18 -10   62.41    4.64
   2 -18 -10   63.93    5.10
  -2  18  10   69.10    5.37
  -2  18  10   66.51    4.73
   2 -18  -9   51.86    4.29
   2 -18  -9   40.37    3.51
  -2  18   9   47.29    3.83
  -2  18   9   43.19    4.05
   2 -18  -8   21.83    2.50
   2 -18  -8   17.98    2.44
  -2  18   8   26.36    2.64
  -2  18   8   25.50    2.91
   2 -18  -7  185.54   10.42
   2 -18  -7  188.07   10.26
  -2  18   7  194.72   10.92
  -2  18   7  186.18   10.16
   2 -18  -6   86.85    5.53
   2 -18  -6   80.23    5.37
  -2 -18   6   78.98    3.97
  -2 -18   6   85.49    4.27
   2  18  -6   82.54    4.15
   2  18  -6   78.13    3.94
  -2  18   6   87.10    5.81
  -2  18   6   74.49    4.94
   2 -18  -5  175.73    9.64
   2 -18  -5  151.58    8.60
  -2 -18   5  166.86    8.22
  -2 -18   5  192.03    9.39
   2  18  -5  178.26    8.74
   2  18  -5  175.41    8.68
  -2  18   5  161.00    9.18
  -2  18   5  192.98   10.24
   2 -18  -4  241.11   12.60
   2 -18  -4  227.49   12.06
  -2 -18   4  241.90   11.87
  -2 -18   4  232.09   11.32
   2  18  -4  226.86   11.22
   2  18  -4  230.66   11.30
  -2  18   4  219.90   11.45
  -2  18   4  215.46   11.62
   2 -18  -3   25.22    2.66
   2 -18  -3   27.85    2.75
  -2 -18   3   25.55    2.03
  -2 -18   3   24.62    2.09
   2  18  -3   25.42    2.25
   2  18  -3   28.88    2.20
  -2  18   3   23.27    2.56
  -2  18   3   26.75    2.53
   2 -18  -2  168.13    9.15
   2 -18  -2  162.59    8.99
  -2 -18   2  161.64    8.31
   2  18  -2  153.29    7.98
   2  18  -2  157.39    8.41
  -2  18   2  189.82   10.02
  -2  18   2  174.30    9.42
   2 -18  -1   96.03    5.72
   2 -18  -1   96.00    5.91
  -2 -18   1   96.11    5.37
  -2 -18   1   97.73    5.57
   2  18  -1   83.26    4.89
   2  18  -1   91.01    5.48
  -2  18   1   78.48    4.96
  -2  18   1   76.72    4.94
   2 -18   0   12.06    1.65
   2 -18   0    7.79    1.52
  -2 -18   0   11.64    1.57
  -2 -18   0    9.59    1.39
   2  18   0    2.58    1.16
   2  18   0    5.67    1.19
  -2  18   0    3.66    1.16
  -2  18   0    4.15    1.22
   2 -18   1   41.11    3.09
   2 -18   1   38.47    3.13
  -2 -18  -1   44.49    3.23
  -2 -18  -1   37.06    2.79
   2  18   1   47.27    3.39
   2  18   1   34.50    2.91
  -2  18  -1   39.78    2.99
  -2  18  -1   42.90    3.25
   2 -18   2   17.76    2.07
   2 -18   2   12.59    1.58
  -2 -18  -2   14.56    1.80
  -2 -18  -2   10.35    1.50
   2  18   2   16.67    1.99
   2  18   2   13.33    1.87
  -2  18  -2   13.08    1.76
  -2  18  -2   17.37    1.96
   2 -18   3  287.02   14.45
   2 -18   3  312.19   15.45
  -2 -18  -3  292.56   14.71
  -2 -18  -3  283.70   14.39
   2  18   3  303.01   15.34
   2  18   3  272.14   13.98
  -2  18  -3  295.73   14.83
  -2  18  -3  280.21   13.96
   2 -18   4   79.46    4.64
   2 -18   4   82.89    5.13
  -2 -18  -4   73.35    4.69
  -2 -18  -4   79.19    5.16
   2  18   4   79.62    5.16
   2  18   4   73.01    4.86
  -2  18  -4   74.31    4.69
  -2  18  -4   72.22    4.50
   2 -18   5    3.25    0.92
   2 -18   5    2.49    1.20
  -2 -18  -5    2.37    1.16
  -2 -18  -5    4.53    1.22
   2  18   5    0.03    1.04
   2  18   5    3.91    1.30
  -2  18  -5    3.13    1.12
  -2  18  -5    2.79    1.09
   2 -18   6   63.04    3.93
   2 -18   6   60.35    4.08
  -2 -18  -6   60.78    4.39
  -2 -18  -6   63.04    4.18
   2  18   6   62.50    4.58
   2  18   6   60.82    4.45
  -2  18  -6   59.83    4.02
  -2  18  -6   60.43    4.08
   2 -18   7   21.09    2.01
   2 -18   7   22.31    2.26
  -2 -18  -7   23.83    2.61
  -2 -18  -7   27.47    2.58
   2  18   7   20.39    2.63
   2  18   7   30.02    3.07
  -2  18  -7   25.54    2.50
  -2  18  -7   27.42    2.50
   2 -18   8   25.93    2.52
   2 -18   8   32.93    2.63
  -2 -18  -8   31.30    3.02
  -2 -18  -8   33.13    2.87
   2  18   8   20.04    2.64
   2  18   8   23.46    2.74
  -2  18  -8   20.50    2.30
  -2  18  -8   24.24    2.56
   2 -18   9    1.57    0.95
   2 -18   9    3.20    1.36
  -2 -18  -9    2.39    1.30
  -2 -18  -9    5.03    1.33
   2  18   9    0.73    1.22
   2  18   9    1.03    1.50
  -2  18  -9    1.11    1.30
  -2  18  -9    1.84    1.11
   2 -18  10   -0.36    1.22
   2 -18  10   -0.70    0.85
  -2 -18 -10    2.58    1.38
  -2 -18 -10    1.17    1.23
   2  18  10    0.76    1.17
   2  18  10   -0.46    1.30
  -2  18 -10    0.54    1.12
  -2  18 -10    0.78    1.22
   2 -18  11    2.41    1.11
   2 -18  11    4.20    1.60
  -2 -18 -11    1.84    1.61
  -2 -18 -11    3.61    1.38
   2  18  11    2.50    1.47
   2  18  11    1.55    1.52
  -2  18 -11    0.85    1.16
  -2  18 -11    1.87    1.30
   2 -18  12    6.65    1.76
   2 -18  12    6.71    1.44
  -2 -18 -12    6.95    1.77
  -2 -18 -12    5.98    1.54
   2  18  12   10.83    2.18
   2  18  12    5.21    1.88
  -2  18 -12    4.34    1.60
  -2  18 -12    6.08    1.58
   2 -18  13    5.65    1.84
  -2 -18 -13    2.25    1.36
  -2 -18 -13    4.08    1.52
   2  18  13    1.31    1.49
   2  18  13    1.65    1.65
  -2  18 -13    1.71    1.20
  -2 -18 -14   10.34    2.17
  -2 -18 -14    8.91    2.09
   2  18  14    9.02    2.15
   2  18  14    4.59    1.85
   2 -20 -15    3.93    1.84
   2 -20 -15    5.60    1.92
  -2  20  15    1.76    1.65
   2 -20 -14   11.53    2.53
   2 -20 -14   15.25    2.45
  -2  20  14   12.63    2.39
  -2  20  14   16.24    2.77
   2 -20 -13   27.13    3.15
   2 -20 -13   30.86    3.53
  -2  20  13   33.63    3.82
  -2  20  13   24.60    3.21
   2 -20 -12   23.34    3.25
   2 -20 -12   30.43    3.13
  -2  20  12   33.50    3.67
  -2  20  12   30.71    3.39
   2 -20 -11   20.33    2.61
   2 -20 -11   20.15    2.82
  -2  20  11   24.54    3.26
  -2  20  11   18.21    2.52
   2 -20 -10   25.54    2.88
   2 -20 -10   24.65    3.10
  -2  20  10   28.27    3.29
  -2  20  10   28.84    3.07
   2 -20  -9   93.36    6.11
   2 -20  -9  100.08    6.70
  -2  20   9   96.60    6.71
  -2  20   9   82.50    5.48
   2 -20  -8    8.82    1.71
   2 -20  -8    8.77    1.84
  -2  20   8   14.09    2.44
  -2  20   8   12.85    1.99
   2 -20  -7   10.84    1.80
   2 -20  -7   14.93    2.18
  -2 -20   7   10.37    0.76
  -2 -20   7   10.54    0.78
  -2  20   7   12.02    2.11
  -2  20   7   10.51    1.82
   2 -20  -6  219.26   11.86
   2 -20  -6  266.28   13.84
  -2 -20   6  233.67   11.22
  -2 -20   6  239.05   11.53
   2  20  -6  245.38   11.84
   2  20  -6  228.13   10.97
  -2  20   6  253.77   13.25
  -2  20   6  222.27   12.22
   2 -20  -5    1.03    1.11
   2 -20  -5   -0.49    1.01
  -2 -20   5    0.95    0.68
  -2 -20   5    1.63    0.66
   2  20  -5    0.08    0.66
   2  20  -5    0.60    0.70
  -2  20   5   -0.22    1.25
  -2  20   5    0.71    1.01
   2 -20  -4    7.93    1.71
   2 -20  -4    9.93    1.84
  -2 -20   4    8.31    1.17
  -2 -20   4    6.84    1.22
   2  20  -4    7.22    1.27
   2  20  -4    5.65    1.03
  -2  20   4    7.58    1.49
  -2  20   4    7.96    1.85
   2 -20  -3  324.86   16.59
   2 -20  -3  345.60   17.48
  -2 -20   3  323.91   15.74
  -2 -20   3  324.38   15.89
   2  20  -3  294.14   14.71
   2  20  -3  312.35   15.23
  -2  20   3  331.82   16.89
  -2  20   3  310.13   15.58
   2 -20  -2  516.26   25.14
   2 -20  -2  561.53   27.37
  -2 -20   2  482.85   23.27
  -2 -20   2  533.51   25.39
   2  20  -2  500.27   24.25
   2  20  -2  517.68   24.70
  -2  20   2  551.88   26.68
  -2  20   2  528.60   25.79
   2 -20  -1  111.52    6.51
   2 -20  -1   93.88    5.97
  -2 -20   1  112.50    6.25
  -2 -20   1  116.26    6.60
   2  20  -1  106.62    6.35
   2  20  -1   99.64    5.72
  -2  20   1  110.41    6.59
   2 -20   0   86.26    5.29
   2 -20   0   94.72    5.92
  -2 -20   0   87.89    5.18
  -2 -20   0   85.30    5.21
   2  20   0   75.55    4.97
   2  20   0   78.14    4.81
  -2  20   0   71.76    4.72
  -2  20   0   63.89    4.35
   2 -20   1   10.84    1.84
   2 -20   1   10.31    1.58
  -2 -20  -1    7.04    1.33
  -2 -20  -1    6.40    1.35
   2  20   1   10.35    1.73
   2  20   1    9.70    1.54
  -2  20  -1    9.55    1.58
  -2  20  -1   10.15    1.63
   2 -20   2   40.86    3.12
   2 -20   2   39.66    3.37
  -2 -20  -2   45.01    3.44
  -2 -20  -2   44.58    3.31
   2  20   2   43.20    3.55
   2  20   2   52.61    3.85
  -2  20  -2   45.07    3.45
  -2  20  -2   44.26    3.36
   2 -20   3   61.05    4.07
   2 -20   3   54.65    4.05
  -2 -20  -3   58.18    4.13
  -2 -20  -3   53.45    3.78
   2  20   3   56.63    4.08
   2  20   3   54.43    4.21
  -2  20  -3   50.53    3.56
  -2  20  -3   52.39    3.78
   2 -20   4   25.69    2.61
   2 -20   4   20.87    2.04
  -2 -20  -4   26.60    2.61
  -2 -20  -4   30.44    2.72
   2  20   4   26.14    2.77
   2  20   4   25.17    2.66
  -2  20  -4   22.02    2.39
   2 -20   5  161.32    8.50
   2 -20   5  151.12    8.44
  -2 -20  -5  157.57    9.31
  -2 -20  -5  149.53    8.37
   2  20   5  146.52    9.01
   2  20   5  143.65    8.33
  -2  20  -5  142.20    7.96
  -2  20  -5  146.41    8.15
   2 -20   6  157.16    8.71
   2 -20   6  151.03    8.07
   2  20   6  153.64    8.94
   2  20   6  146.44    8.60
  -2  20  -6  144.21    8.06
  -2  20  -6  142.50    7.96
  -2 -20  -7   34.81    2.99
  -2 -20  -7   32.50    3.23
   2  20   7   32.69    3.26
  -2  20  -7   29.35    2.79
  -2  20  -7   29.03    2.69
   2 -20   8   44.96    3.29
   2 -20   8   37.88    3.36
  -2 -20  -8   41.56    3.36
  -2 -20  -8   36.55    3.47
   2  20   8   31.60    3.32
   2  20   8   46.12    4.05
  -2  20  -8   38.61    3.15
  -2  20  -8   35.18    3.17
   2 -20   9   12.71    1.69
   2 -20   9   12.40    2.07
  -2 -20  -9   10.92    1.84
  -2 -20  -9   11.45    2.17
   2  20   9   14.03    2.37
   2  20   9   12.51    2.22
  -2  20  -9   12.03    1.77
  -2  20  -9   12.17    2.12
   2 -20  10   24.44    2.30
   2 -20  10   21.55    2.63
  -2  20 -10   21.15    2.37
  -2  20 -10   18.32    2.34
   2 -20  11   12.10    1.76
   2 -20  11   13.44    2.22
  -2 -20 -11   15.02    2.39
  -2 -20 -11    8.52    1.77
   2  20  11   11.68    2.12
   2  20  11    7.30    1.96
  -2  20 -11    7.54    1.69
  -2  20 -11   13.20    1.98
   2 -20  12    5.59    1.35
   2 -20  12    2.87    1.58
  -2 -20 -12    3.64    1.52
  -2 -20 -12    5.10    1.52
   2  20  12    4.48    1.68
   2  20  12    6.63    1.90
  -2  20 -12    4.84    1.49
  -2  20 -12    3.91    1.46
  -2 -20 -13   11.35    2.22
  -2 -20 -13   11.16    2.14
   2  20  13    9.47    2.34
   2  20  13    6.84    1.95
  -2  22  14    4.18    1.79
  -2  22  14    6.49    1.90
   2 -22 -13   20.50    2.72
   2 -22 -13   16.43    2.69
  -2  22  13   18.87    2.94
  -2  22  13   19.50    2.90
   2 -22 -12   18.70    2.58
   2 -22 -12   22.15    3.02
  -2  22  12   20.96    2.82
  -2  22  12   22.45    3.15
   2 -22 -11   67.28    4.99
   2 -22 -11   68.44    5.59
  -2  22  11   62.06    5.40
  -2  22  11   54.57    4.53
   2 -22 -10    7.54    1.76
   2 -22 -10   11.56    2.18
  -2  22  10   11.10    2.23
  -2  22  10    8.34    1.77
   2 -22  -9    2.31    1.47
   2 -22  -9    2.75    1.38
  -2  22   9    1.22    1.16
  -2  22   9    1.31    1.35
   2 -22  -8   50.99    4.07
   2 -22  -8   57.40    4.56
  -2  22   8   45.15    4.21
  -2  22   8   44.53    3.78
   2 -22  -7   27.94    2.88
   2 -22  -7   20.31    2.72
  -2 -22   7   25.33    1.66
  -2 -22   7   28.37    1.79
   2  22  -7   30.92    1.90
  -2  22   7   27.45    3.23
  -2  22   7   31.17    3.02
   2 -22  -6    5.10    1.39
   2 -22  -6    1.42    1.31
  -2 -22   6    2.79    0.81
  -2 -22   6    3.88    0.82
   2  22  -6    0.38    0.74
   2  22  -6    1.71    0.76
  -2  22   6   -0.63    1.11
  -2  22   6    0.11    1.06
  -2 -22   5   62.44    3.82
  -2 -22   5   57.31    3.55
   2  22  -5   53.86    3.45
   2  22  -5   57.21    3.61
  -2  22   5   56.64    4.65
  -2  22   5   56.68    4.15
  -2 -22   4   25.77    2.28
  -2 -22   4   30.03    2.34
   2  22  -4   33.25    2.53
   2  22  -4   30.54    2.63
   2 -22  -3   88.32    5.78
   2 -22  -3   80.60    5.60
  -2 -22   3   73.20    4.61
  -2 -22   3   84.13    4.97
   2  22  -3   80.58    4.78
   2  22  -3   71.72    4.77
  -2  22   3   85.01    5.73
  -2  22   3   70.88    4.77
   2 -22  -2  193.46   10.46
   2 -22  -2  231.14   12.43
  -2 -22   2  191.08   10.10
  -2 -22   2  204.22   10.50
   2  22  -2  209.13   11.15
   2  22  -2  196.94   10.18
  -2  22   2  213.09   11.56
  -2  22   2  213.40   11.37
   2 -22  -1   24.44    2.82
   2 -22  -1   22.59    2.47
  -2 -22   1   18.97    2.22
  -2 -22   1   29.46    2.49
   2  22  -1   23.48    2.56
   2  22  -1   23.11    2.23
  -2  22   1   15.18    2.15
  -2  22   1   22.83    2.49
   2 -22   0  192.82   10.24
   2 -22   0  175.25    9.85
  -2 -22   0  200.42   10.67
  -2 -22   0  189.97    9.97
   2  22   0  169.55    9.07
   2  22   0  196.78   10.72
  -2  22   0  153.56    8.64
  -2  22   0  159.42    8.94
   2 -22   1  132.68    7.47
   2 -22   1  147.94    8.50
  -2 -22  -1  145.43    8.18
  -2 -22  -1  140.83    7.82
   2  22   1  152.85    8.44
   2  22   1  158.95    9.13
  -2  22  -1  145.17    8.12
  -2  22  -1  144.21    8.14
   2 -22   2   19.76    2.39
   2 -22   2   14.34    1.88
  -2 -22  -2   18.38    2.23
  -2 -22  -2   18.13    2.07
   2  22   2   16.34    2.23
   2  22   2   15.97    2.04
  -2  22  -2   11.95    1.79
  -2  22  -2   13.95    1.93
   2 -22   3   27.12    2.49
   2 -22   3   19.76    2.42
  -2 -22  -3   21.18    2.18
  -2 -22  -3   18.24    2.28
   2  22   3   20.98    2.47
   2  22   3   22.53    2.68
  -2  22  -3   20.58    2.31
  -2  22  -3   28.21    2.68
   2 -22   4  310.13   15.47
   2 -22   4  286.39   14.82
  -2 -22  -4  282.59   14.55
   2  22   4  318.37   16.37
  -2  22  -4  289.87   14.72
  -2  22  -4  299.37   15.28
   2 -22   5   48.10    3.45
   2 -22   5   47.38    3.83
  -2 -22  -5   48.44    3.72
  -2 -22  -5   53.51    4.18
   2  22   5   45.32    3.75
   2  22   5   36.08    3.53
  -2  22  -5   39.39    3.31
  -2  22  -5   38.30    3.28
   2 -22   6   22.13    2.55
   2 -22   6   20.52    2.12
  -2 -22  -6   21.70    2.41
  -2 -22  -6   26.74    2.88
   2  22   6   25.71    2.90
   2  22   6   19.87    2.72
  -2  22  -6   32.25    2.99
  -2  22  -6   26.77    2.63
   2 -22   7  302.22   15.61
   2 -22   7  285.91   14.36
  -2 -22  -7  309.98   16.12
  -2 -22  -7  287.65   14.74
   2  22   7  264.38   14.36
   2  22   7  280.53   14.85
  -2  22  -7  289.24   14.77
  -2  22  -7  284.65   14.68
   2 -22   8   51.58    3.66
   2 -22   8   51.37    4.24
  -2 -22  -8   57.67    4.51
  -2 -22  -8   56.06    4.12
  -2  22  -8   52.70    4.04
  -2  22  -8   44.09    3.59
   2 -22   9   49.63    3.69
   2 -22   9   48.38    4.15
  -2 -22  -9   46.05    4.02
  -2 -22  -9   58.34    4.64
   2  22   9   50.36    4.54
  -2  22  -9   49.66    4.13
  -2  22  -9   54.97    4.08
   2 -22  10   33.51    3.50
   2 -22  10   36.98    3.06
  -2 -22 -10   38.17    3.45
  -2 -22 -10   32.36    3.32
   2  22  10   27.85    3.47
   2  22  10   37.12    3.75
  -2  22 -10   29.70    2.93
  -2  22 -10   32.53    3.15
   2 -22  11    8.28    1.95
   2 -22  11    7.06    1.39
  -2 -22 -11    4.32    1.42
  -2 -22 -11    5.24    1.71
   2  22  11    5.56    1.84
   2  22  11    7.42    1.92
  -2  22 -11    8.26    1.77
  -2  22 -11    5.54    1.47
   2 -22  12    1.09    1.42
  -2 -22 -12   -1.00    1.11
  -2 -22 -12   -0.59    1.11
   2  22  12   -0.93    1.28
   2  22  12   -0.06    1.47
   2 -24 -13    8.56    2.30
   2 -24 -13    6.00    1.76
  -2  24  13   10.05    2.06
  -2  24  13    6.78    1.95
   2 -24 -12   23.07    2.85
   2 -24 -12   19.17    2.93
  -2  24  12   20.06    3.04
  -2  24  12   19.99    2.93
   2 -24 -11   21.88    2.74
   2 -24 -11   25.22    3.32
  -2  24  11   20.87    2.83
  -2  24  11   26.36    3.26
   2 -24 -10   56.30    4.54
   2 -24 -10   64.18    5.22
  -2  24  10   70.45    5.16
  -2  24  10   77.62    6.14
   2 -24  -9   11.64    2.22
   2 -24  -9   14.42    2.22
  -2  24   9   11.07    2.01
  -2  24   9   12.38    2.37
   2 -24  -8   25.76    2.83
   2 -24  -8   21.47    2.85
  -2  24   8   17.67    2.68
  -2  24   8   22.51    2.64
   2 -24  -7  107.79    6.84
   2 -24  -7  104.04    6.95
  -2 -24   7  100.13    5.37
  -2 -24   7  102.51    5.35
   2  24  -7   91.00    4.91
   2  24  -7  100.99    5.27
   2 -24  -6  106.96    7.06
   2 -24  -6  101.38    6.44
  -2 -24   6  108.98    6.00
  -2 -24   6   90.32    5.11
   2  24  -6   97.60    5.49
   2  24  -6  100.59    5.57
  -2  24   6   90.65    5.91
  -2  24   6  102.08    7.04
   2 -24  -5   28.58    3.17
   2 -24  -5   26.41    2.90
  -2 -24   5   22.64    2.12
  -2 -24   5   32.15    2.58
   2  24  -5   23.37    2.22
   2  24  -5   23.91    2.18
  -2  24   5   31.90    3.42
   2 -24  -4  124.43    7.68
   2 -24  -4  143.73    8.56
  -2 -24   4  133.27    7.41
  -2 -24   4  140.25    7.61
   2  24  -4  139.17    7.50
   2  24  -4  139.11    7.96
  -2  24   4  151.14    9.01
  -2  24   4  140.58    8.06
   2 -24  -3   86.49    5.75
   2 -24  -3   67.90    5.08
  -2 -24   3   75.69    4.80
   2  24  -3   69.09    5.11
   2  24  -3   79.87    4.94
  -2  24   3   83.83    5.43
  -2  24   3   84.57    5.79
   2 -24  -2  161.00    9.12
   2 -24  -2  157.20    9.40
  -2 -24   2  174.46    9.48
  -2 -24   2  174.62    9.25
   2  24  -2  186.65   10.31
   2  24  -2  159.74    8.56
  -2  24   2  180.16   10.26
  -2  24   2  148.77    8.55
   2 -24  -1   47.24    3.69
   2 -24  -1   48.38    4.10
  -2 -24   1   52.46    3.74
  -2 -24   1   42.33    3.44
   2  24  -1   41.78    3.66
   2  24  -1   41.11    3.18
  -2  24   1   49.09    3.88
  -2  24   1   40.91    3.66
   2 -24   0  151.28    8.90
   2 -24   0  164.33    9.06
  -2 -24   0  141.23    8.12
  -2 -24   0  157.43    8.60
   2  24   0  140.85    8.33
   2  24   0  155.97    8.55
  -2  24   0  147.20    8.56
   2 -24   1   75.10    5.37
   2 -24   1   70.02    4.67
  -2 -24  -1   76.34    4.89
  -2 -24  -1   81.59    5.37
   2  24   1   88.72    5.97
   2  24   1   69.96    4.70
  -2  24  -1   72.92    4.99
  -2  24  -1   68.45    4.77
   2 -24   2   15.42    2.03
   2 -24   2   19.04    2.50
  -2 -24  -2   18.87    2.22
  -2 -24  -2   23.68    2.75
   2  24   2   18.48    2.61
   2  24   2   24.82    2.63
  -2  24  -2   17.94    2.23
  -2  24  -2   17.98    2.23
   2 -24   3   78.43    5.03
   2 -24   3   78.16    5.40
  -2 -24  -3   67.60    4.67
   2  24   3   75.06    5.24
  -2  24  -3   64.54    4.56
  -2  24  -3   74.25    4.99
   2 -24   4   24.84    2.47
   2 -24   4   24.92    2.77
  -2 -24  -4   25.90    2.58
  -2 -24  -4   28.96    2.94
   2  24   4   29.91    3.26
   2  24   4   29.37    2.94
  -2  24  -4   23.19    2.55
  -2  24  -4   21.82    2.44
   2 -24   5   95.81    5.72
   2 -24   5   82.67    5.72
  -2 -24  -5  104.83    6.41
  -2 -24  -5   87.12    5.89
   2  24   5   88.07    6.25
   2  24   5   91.38    6.05
  -2  24  -5   84.43    5.56
  -2  24  -5   88.24    5.68
   2 -24   6    5.81    1.31
   2 -24   6    8.88    1.93
  -2 -24  -6   11.72    1.82
  -2 -24  -6    7.73    1.84
   2  24   6    7.71    1.96
   2  24   6   11.26    2.09
  -2  24  -6   11.75    1.98
  -2  24  -6    9.18    1.79
   2 -24   7   91.62    5.59
   2 -24   7   86.69    6.00
  -2 -24  -7   77.18    5.57
   2  24   7   88.64    6.03
   2  24   7   89.95    6.35
  -2  24  -7   99.90    6.28
  -2  24  -7   78.35    5.30
   2 -24   8   53.94    3.89
   2 -24   8   59.76    4.72
  -2 -24  -8   57.34    4.27
  -2 -24  -8   56.69    4.64
   2  24   8   51.70    4.65
   2  24   8   56.68    4.58
  -2  24  -8   55.01    4.08
  -2  24  -8   60.79    4.56
   2 -24   9   37.88    3.17
   2 -24   9   36.10    3.64
  -2 -24  -9   34.72    3.36
  -2 -24  -9   37.28    3.72
   2  24   9   30.02    3.50
   2  24   9   38.01    3.96
  -2  24  -9   33.77    3.18
  -2  24  -9   36.33    3.34
   2 -24  10   21.48    2.90
   2 -24  10   24.02    2.44
  -2 -24 -10   29.70    3.04
  -2 -24 -10   23.41    2.88
   2  24  10   28.10    3.13
   2  24  10   29.54    3.51
  -2  24 -10   21.20    2.61
  -2  24 -10   22.10    2.69
   2 -24  11    0.73    1.47
   2 -24  11    1.39    1.11
  -2 -24 -11    1.09    1.36
  -2 -24 -11    1.73    1.19
   2  24  11    4.24    1.50
   2  24  11    0.90    1.47
  -2  24 -11   -2.03    1.17
  -2  24 -11   -0.08    1.17
  -2 -24 -12    1.57    1.33
  -2 -24 -12   -0.54    1.19
   2  24  12    1.17    1.44
   2  24  12    2.28    1.55
   2 -26 -12   12.65    2.28
   2 -26 -12   11.62    2.44
  -2  26  12   11.79    2.28
  -2  26  12   12.05    2.44
   2 -26 -11   25.73    3.06
   2 -26 -11   25.09    3.25
  -2  26  11   22.26    3.21
  -2  26  11   20.39    2.72
   2 -26 -10   16.51    2.36
   2 -26 -10   15.20    2.68
  -2  26  10   16.56    2.82
  -2  26  10   13.22    2.28
   2 -26  -9   12.24    2.22
   2 -26  -9   15.99    2.56
  -2  26   9   13.42    2.26
  -2  26   9   15.64    2.60
   2 -26  -8   62.91    5.05
   2 -26  -8   63.80    4.91
  -2  26   8   53.46    4.81
  -2  26   8   53.43    4.37
   2 -26  -7   27.36    2.91
   2 -26  -7   27.01    3.18
  -2 -26   7   28.45    2.25
  -2 -26   7   23.83    1.98
   2  26  -7   23.19    1.99
   2  26  -7   22.67    1.92
  -2  26   7   30.32    3.47
  -2  26   7   30.90    3.10
   2 -26  -6   69.40    5.08
   2 -26  -6   81.10    5.92
  -2 -26   6   74.20    4.53
  -2 -26   6   75.72    4.62
   2  26  -6   82.51    4.96
   2  26  -6   84.84    5.00
  -2  26   6   75.40    5.19
  -2  26   6   69.02    5.56
   2 -26  -5   35.64    3.63
   2 -26  -5   37.90    3.51
  -2 -26   5   36.73    2.82
  -2 -26   5   41.18    3.17
   2  26  -5   31.58    2.88
  -2  26   5   40.10    3.50
  -2  26   5   28.34    3.37
   2 -26  -4    9.02    1.87
   2 -26  -4   13.69    2.28
  -2 -26   4    7.33    1.54
  -2 -26   4   11.37    1.68
   2  26  -4   13.74    1.76
   2  26  -4   12.97    2.09
  -2  26   4   13.47    2.01
   2 -26  -3   73.12    5.37
   2 -26  -3   76.51    5.46
  -2 -26   3   82.04    5.15
  -2 -26   3   82.94    5.38
   2  26  -3   76.46    4.81
   2  26  -3   85.92    5.73
  -2  26   3   89.94    6.21
  -2  26   3   86.64    5.67
   2 -26  -2   87.70    6.11
   2 -26  -2   85.36    5.76
  -2 -26   2   77.37    4.94
  -2 -26   2   89.94    5.76
   2  26  -2   72.67    5.19
   2  26  -2   83.11    5.19
  -2  26   2   78.55    5.26
  -2  26   2   73.50    5.46
  -2 -26   1   87.34    5.49
  -2 -26   1   87.97    5.68
   2  26  -1   81.72    5.19
   2  26  -1   93.91    6.22
   2 -26   0   29.00    2.87
   2 -26   0   29.72    3.32
  -2 -26   0   33.51    2.93
  -2 -26   0   29.60    2.90
   2  26   0   31.20    2.91
   2  26   0   30.76    3.23
  -2  26   0   24.93    2.79
  -2  26   0   25.57    2.94
   2 -26   1   36.70    3.21
   2 -26   1   33.59    3.47
  -2 -26  -1   35.59    3.12
  -2 -26  -1   34.21    3.26
   2  26   1   32.25    3.45
   2  26   1   37.76    3.32
  -2  26  -1   38.11    3.45
  -2  26  -1   40.53    3.50
   2 -26   2   30.13    2.87
   2 -26   2   31.25    3.29
  -2 -26  -2   26.79    2.72
  -2 -26  -2   33.70    3.32
   2  26   2   39.06    3.97
   2  26   2   31.93    3.12
  -2  26  -2   29.76    2.93
  -2  26  -2   31.41    3.04
   2 -26   3    3.10    1.23
   2 -26   3    1.57    1.39
  -2 -26  -3    1.14    1.08
  -2 -26  -3    2.61    1.30
   2  26   3    4.12    1.44
   2  26   3    2.60    1.66
  -2  26  -3    1.80    1.30
  -2  26  -3    4.07    1.41
   2 -26   4    4.24    1.65
   2 -26   4    3.10    1.20
  -2 -26  -4    3.07    1.27
  -2 -26  -4    5.18    1.63
   2  26   4    1.85    1.39
   2  26   4    1.11    1.42
  -2  26  -4    0.71    1.20
  -2  26  -4    1.74    1.39
  -2 -26  -5   -0.92    1.16
  -2 -26  -5    1.44    1.14
   2  26   5   -0.51    1.27
   2  26   5   -0.03    1.30
  -2  26  -5   -0.57    1.22
  -2  26  -5    0.05    1.09
   2 -26   6   27.47    2.64
   2 -26   6   29.84    3.36
  -2 -26  -6   28.78    2.93
  -2 -26  -6   30.13    3.13
   2  26   6   31.60    3.31
   2  26   6   21.29    2.98
  -2  26  -6   30.06    3.02
  -2  26  -6   30.57    3.01
   2 -26   7    1.52    1.01
   2 -26   7    3.78    1.66
  -2 -26  -7    2.03    1.39
  -2 -26  -7    0.46    1.20
   2  26   7    2.94    1.41
   2  26   7    1.95    1.60
  -2  26  -7    0.19    1.17
  -2  26  -7    1.25    1.16
   2 -26   8   33.01    3.63
   2 -26   8   37.77    3.12
  -2 -26  -8   33.69    3.48
  -2 -26  -8   29.13    3.06
   2  26   8   36.30    3.74
   2  26   8   35.75    3.88
  -2  26  -8   33.07    3.20
  -2  26  -8   31.96    3.15
   2 -26   9    2.18    1.16
   2 -26   9    2.01    1.61
  -2 -26  -9    2.55    1.20
  -2 -26  -9    1.87    1.46
   2  26   9    0.65    1.41
   2  26   9    2.41    1.54
  -2  26  -9    2.68    1.28
  -2  26  -9    0.97    1.33
   2 -26  10    8.11    1.54
   2 -26  10    5.07    1.96
  -2 -26 -10   10.01    1.92
  -2 -26 -10    4.65    1.76
   2  26  10    8.72    2.22
   2  26  10    7.47    1.96
  -2  26 -10    5.92    1.73
  -2  26 -10    6.30    1.68
  -2 -26 -11    4.08    1.49
  -2 -26 -11    4.50    1.74
   2  26  11    4.05    1.79
   2  26  11    3.83    1.69
   2 -28 -11    5.68    1.58
   2 -28 -11    5.67    1.88
  -2  28  11    6.82    1.82
  -2  28  11    8.49    2.15
   2 -28 -10    2.96    1.58
   2 -28 -10    1.66    1.33
  -2  28  10    0.11    1.49
  -2  28  10    3.28    1.36
   2 -28  -9   20.93    2.66
   2 -28  -9   17.56    2.87
  -2  28   9   17.70    2.50
  -2  28   9   21.20    3.13
   2 -28  -8   83.51    5.84
   2 -28  -8   90.76    6.49
  -2  28   8   77.79    5.67
  -2  28   8   87.45    6.62
  -2 -28   7   38.52    2.82
  -2 -28   7   48.29    3.36
   2  28  -7   33.13    2.66
   2  28  -7   34.97    2.71
   2 -28  -6    0.68    1.06
   2 -28  -6    0.74    1.47
  -2  28   6    5.70    1.88
  -2  28   6    2.23    1.33
   2 -28  -5    3.23    1.55
   2 -28  -5    4.24    1.54
  -2 -28   5    4.07    1.19
  -2 -28   5    2.72    1.11
   2  28  -5    2.37    1.12
   2  28  -5    0.57    1.12
  -2  28   5    3.55    1.30
  -2  28   5    2.17    1.57
   2 -28  -4    0.43    1.25
   2 -28  -4   -0.46    1.14
  -2 -28   4    0.57    0.98
  -2 -28   4    1.39    1.14
   2  28  -4    1.01    1.04
   2  28  -4    0.59    1.25
  -2  28   4    1.42    1.52
  -2  28   4    0.51    1.12
   2 -28  -3    1.39    1.35
   2 -28  -3    1.68    1.31
  -2 -28   3    2.77    1.16
  -2 -28   3    1.03    1.23
   2  28  -3    3.02    1.17
   2  28  -3   -0.76    1.41
  -2  28   3   -0.09    1.41
  -2  28   3    4.34    1.41
   2 -28  -2   34.58    3.63
   2 -28  -2   39.78    3.77
  -2 -28   2   35.29    3.34
  -2 -28   2   35.89    3.12
   2  28  -2   31.31    2.90
   2  28  -2   35.16    3.51
  -2  28   2   36.60    3.31
  -2  28   2   30.76    3.44
   2 -28  -1   53.62    4.29
   2 -28  -1   45.64    4.18
  -2 -28   1   52.16    3.91
  -2 -28   1   48.35    4.01
   2  28  -1   48.03    3.75
   2  28  -1   49.46    4.43
  -2  28   1   39.21    3.50
  -2  28   1   45.42    4.24
   2 -28   0   19.96    2.49
   2 -28   0   17.21    2.52
  -2 -28   0   17.83    2.39
  -2 -28   0   18.14    2.15
   2  28   0   17.24    2.31
   2  28   0   22.27    2.98
  -2  28   0   18.71    2.64
  -2  28   0   16.04    2.23
  -2 -28  -1   66.11    4.58
  -2 -28  -1   52.45    4.24
   2  28   1   59.08    4.89
   2  28   1   65.51    4.67
   2 -28   2    0.33    0.97
   2 -28   2    1.04    1.52
  -2 -28  -2    1.71    1.04
  -2 -28  -2   -0.25    1.08
   2  28   2    1.12    1.49
   2  28   2   -2.39    1.09
  -2  28  -2   -1.04    1.19
   2 -28   3   56.50    4.27
   2 -28   3   51.96    4.40
  -2 -28  -3   44.36    3.61
  -2 -28  -3   52.35    4.32
   2  28   3   55.88    4.81
   2  28   3   51.55    4.21
   2 -28   4  100.59    6.38
   2 -28   4   97.84    6.74
  -2 -28  -4   91.93    6.00
  -2 -28  -4   99.71    6.66
   2  28   4  104.50    6.74
   2  28   4   92.80    6.54
  -2  28  -4   82.54    5.68
  -2  28  -4   95.57    6.21
   2 -28   5    6.21    1.46
   2 -28   5    4.40    1.80
  -2 -28  -5    4.53    1.57
  -2 -28  -5    4.91    1.49
   2  28   5   10.12    2.25
   2  28   5    7.01    1.85
  -2  28  -5    7.28    1.84
  -2  28  -5    8.52    1.77
   2 -28   6    5.13    1.41
   2 -28   6    4.78    1.77
  -2 -28  -6    4.65    1.42
  -2 -28  -6    4.48    1.69
   2  28   6    4.39    1.95
   2  28   6    5.08    1.71
  -2  28  -6    3.04    1.39
  -2  28  -6    6.51    1.76
   2 -28   7   14.22    1.93
   2 -28   7   10.58    2.33
  -2 -28  -7    9.86    2.14
  -2 -28  -7   17.97    2.42
   2  28   7   10.43    2.23
   2  28   7   12.60    2.36
  -2  28  -7    8.12    1.84
  -2  28  -7   15.31    2.28
   2 -28   8    3.34    1.17
   2 -28   8    3.29    1.69
  -2 -28  -8    2.22    1.44
  -2 -28  -8    3.06    1.31
   2  28   8    2.63    1.52
   2  28   8    1.44    1.44
  -2  28  -8    3.78    1.50
  -2  28  -8    6.33    1.66
   2 -28   9   11.24    1.87
   2 -28   9    9.88    2.30
  -2 -28  -9    8.99    1.92
  -2 -28  -9   13.99    2.39
   2  28   9   10.23    2.25
   2  28   9    9.29    2.06
  -2  28  -9    7.98    1.84
  -2  28  -9    7.27    1.79
   2 -28  10   17.79    2.79
  -2 -28 -10   21.02    3.02
  -2 -28 -10   22.45    2.79
   2  28  10   22.50    3.12
   2  28  10   15.40    2.60
  -2  28 -10   20.30    2.55
   2 -30 -10    5.56    2.01
   2 -30 -10    4.97    1.60
  -2  30  10    1.66    1.57
  -2  30  10    4.62    1.60
   2 -30  -9    3.99    1.82
   2 -30  -9    4.13    1.57
  -2  30   9    4.83    1.93
  -2  30   9    4.37    1.54
   2 -30  -8    2.64    1.25
   2 -30  -8   -0.13    1.42
  -2  30   8    1.49    1.31
  -2  30   8    0.49    1.60
   2 -30  -7   64.97    5.07
   2 -30  -7   57.44    5.07
   2  30  -7   37.73    3.39
  -2  30   7   38.22    4.31
  -2  30   7   50.36    4.29
   2 -30  -6   24.49    3.29
  -2 -30   6   36.40    3.10
  -2 -30   6   31.74    2.85
   2  30  -6   30.71    2.93
   2  30  -6   34.67    3.01
  -2  30   6   22.80    3.01
   2 -30  -5   -1.42    1.04
   2 -30  -5   -1.09    1.42
  -2 -30   5    1.80    1.08
  -2 -30   5    0.70    0.98
   2  30  -5   -0.08    1.16
   2  30  -5    1.04    1.06
  -2  30   5    0.41    1.47
  -2  30   5    2.45    1.31
   2 -30  -4    8.18    1.92
   2 -30  -4   16.43    2.37
  -2 -30   4   10.84    1.90
  -2 -30   4   11.27    1.85
   2  30  -4    9.82    1.74
   2  30  -4    9.74    2.03
  -2  30   4    9.64    2.22
  -2  30   4    8.53    1.88
   2 -30  -3    3.94    1.52
   2 -30  -3    0.93    1.25
  -2 -30   3    1.33    1.08
  -2 -30   3   -0.79    1.17
   2  30  -3   -0.79    1.31
   2  30  -3    0.16    1.08
  -2  30   3    1.76    1.27
  -2  30   3    0.41    1.58
   2 -30  -2   20.04    2.66
   2 -30  -2   11.73    2.33
   2  30  -2   14.20    2.07
   2  30  -2   19.63    2.75
  -2  30   2   19.50    2.85
  -2  30   2   15.28    2.14
   2 -30  -1   16.40    2.36
   2 -30  -1    7.12    2.06
  -2 -30   1   12.79    2.06
  -2 -30   1   14.39    2.28
   2  30  -1    7.96    2.14
   2  30  -1    8.06    1.77
  -2  30   1   11.11    1.98
  -2  30   1   10.40    2.31
   2 -30   0    5.00    1.76
   2 -30   0   11.51    1.96
  -2 -30   0    7.79    1.65
  -2 -30   0    7.35    1.73
   2  30   0    6.30    1.58
   2  30   0    7.44    1.99
  -2  30   0    4.75    1.50
  -2  30   0    7.73    2.09
   2 -30   1    4.73    1.63
   2 -30   1    4.13    1.41
  -2 -30  -1    5.46    1.60
  -2 -30  -1    5.00    1.39
   2  30   1    3.17    1.77
   2  30   1    4.21    1.42
  -2  30  -1    5.07    1.55
  -2  30  -1    1.19    1.39
   2 -30   2   27.45    3.26
   2 -30   2   27.32    2.90
  -2 -30  -2   32.34    3.15
  -2 -30  -2   23.95    3.04
   2  30   2   27.09    3.02
   2  30   2   34.18    3.82
  -2  30  -2   34.31    3.34
  -2  30  -2   30.21    3.31
   2 -30   3   73.46    5.26
   2 -30   3   73.14    5.57
  -2 -30  -3   60.63    4.94
  -2 -30  -3   67.63    4.86
   2  30   3   73.06    5.78
   2  30   3   70.84    5.21
  -2  30  -3   72.05    5.21
  -2 -30  -4    6.40    1.54
  -2 -30  -4    4.56    1.58
   2  30   4    1.85    1.66
   2  30   4    3.48    1.47
   2 -30   5    6.32    1.98
   2 -30   5   11.34    1.90
  -2 -30  -5   13.23    2.33
  -2 -30  -5   11.26    2.01
   2  30   5   10.89    2.18
   2  30   5    9.72    2.31
  -2  30  -5   11.70    2.07
  -2  30  -5   12.14    2.20
   2 -30   6   21.59    3.01
   2 -30   6   18.70    2.31
  -2 -30  -6   22.01    2.61
  -2 -30  -6   19.73    2.85
   2  30   6   18.14    2.93
   2  30   6   16.13    2.63
  -2  30  -6   11.95    2.25
  -2  30  -6   12.92    2.18
   2 -30   7    2.50    1.69
   2 -30   7    3.40    1.30
  -2 -30  -7    5.37    1.54
  -2 -30  -7    2.60    1.61
   2  30   7    5.38    1.69
   2  30   7    5.64    1.88
  -2  30  -7    2.66    1.60
  -2  30  -7    2.36    1.38
   2 -30   8   27.28    2.90
   2 -30   8   24.48    3.32
  -2 -30  -8   25.33    3.20
  -2 -30  -8   24.68    2.79
   2  30   8   15.48    2.56
   2  30   8   20.93    3.13
  -2  30  -8   24.36    2.85
  -2  30  -8   21.88    2.79
   2 -30   9    2.17    1.77
   2  30   9    2.14    1.57
   2  30   9    1.55    1.57
  -2  30  -9    4.15    1.68
  -2  30  -9    2.64    1.35
   2 -30  10   10.16    2.26
   2 -32  -9    5.98    1.73
   2 -32  -9    5.68    1.98
  -2  32   9    4.32    1.76
  -2  32   9    7.12    2.17
  -2  32   8   29.67    3.23
  -2  32   8   22.21    3.47
   2 -32  -7   11.64    2.52
   2 -32  -7   11.43    2.28
  -2 -32   7   10.21    1.74
  -2 -32   7   10.29    1.65
   2  32  -7    9.37    1.66
  -2  32   7   12.74    2.58
  -2  32   7   10.26    1.99
   2 -32  -6   28.80    3.59
   2 -32  -6   33.74    3.51
  -2 -32   6   27.44    2.68
  -2 -32   6   25.74    2.77
   2  32  -6   32.34    3.12
   2  32  -6   28.70    2.90
  -2  32   6   27.51    3.66
  -2  32   6   29.03    3.21
   2 -32  -5   31.16    3.70
   2 -32  -5   30.43    3.31
  -2 -32   5   25.28    2.72
  -2 -32   5   31.16    3.07
   2  32  -5   23.79    2.88
   2  32  -5   29.91    2.98
  -2  32   5   29.43    3.17
  -2  32   5   29.54    3.67
   2 -32  -4   12.84    2.55
  -2 -32   4   14.25    2.14
  -2 -32   4   14.77    2.20
   2  32  -4   15.78    2.47
   2  32  -4   15.31    2.14
  -2  32   4   13.17    2.66
   2 -32  -3    9.61    2.14
   2 -32  -3   10.56    2.25
  -2 -32   3   11.53    2.11
  -2 -32   3   10.24    1.87
   2  32  -3   14.22    2.14
   2  32  -3   10.96    2.23
  -2  32   3   14.20    2.69
  -2  32   3   14.69    2.33
   2 -32  -2    3.06    1.44
   2 -32  -2    1.16    1.28
   2  32  -2    3.10    1.69
  -2  32   2   -0.65    1.44
  -2  32   2   -0.81    1.17
   2 -32  -1    4.04    1.52
   2 -32  -1    5.13    1.85
  -2 -32   1    1.35    1.50
  -2 -32   1    4.32    1.57
   2  32  -1    2.83    1.30
   2  32  -1    4.02    1.80
  -2  32   1    1.90    1.31
  -2  32   1    6.05    1.85
   2 -32   0    2.68    1.68
   2 -32   0    5.57    1.65
  -2 -32   0    4.89    1.49
  -2 -32   0    7.50    1.82
   2  32   0    7.99    2.15
   2  32   0   10.23    1.92
  -2  32   0    5.86    1.84
  -2  32   0    6.00    1.60
   2 -32   1   18.87    2.88
   2 -32   1   18.13    2.50
  -2 -32  -1   24.43    2.80
  -2 -32  -1   19.11    2.68
   2  32   1   23.27    2.77
   2  32   1   25.60    3.37
  -2  32  -1   21.82    2.60
  -2  32  -1   24.38    3.01
   2 -32   2   31.90    3.69
   2 -32   2   32.63    3.32
  -2 -32  -2   35.95    3.44
  -2 -32  -2   33.18    3.45
   2  32   2   38.42    3.66
   2  32   2   32.71    3.94
  -2  32  -2   35.53    3.37
  -2  32  -2   35.53    3.64
   2 -32   3    6.85    1.76
   2 -32   3    6.11    1.88
  -2 -32  -3    6.54    1.58
  -2 -32  -3    4.43    1.49
   2  32   3    4.94    1.96
   2  32   3    7.82    1.88
  -2  32  -3    4.92    1.80
  -2  32  -3    7.44    1.65
   2 -32   4   19.95    2.52
   2 -32   4   18.81    2.93
  -2 -32  -4   20.68    2.56
  -2 -32  -4   21.12    2.88
   2  32   4   20.98    2.87
   2  32   4   15.91    2.90
  -2  32  -4   19.22    2.79
  -2  32  -4   28.37    3.09
   2 -32   5   20.49    3.06
   2 -32   5   21.64    2.69
  -2 -32  -5   17.45    2.72
  -2 -32  -5   17.87    2.42
   2  32   5   23.95    2.96
   2  32   5   23.65    3.36
  -2  32  -5   20.61    2.72
  -2  32  -5   22.64    2.93
   2 -32   6    2.68    1.90
  -2 -32  -6    0.25    1.38
  -2 -32  -6    1.19    1.12
   2  32   6    2.60    1.52
   2  32   6    2.42    1.66
  -2 -32  -7    1.46    1.20
  -2 -32  -7    1.50    1.35
   2  32   7   -1.14    1.20
   2  32   7   -0.25    1.36
  -2  32  -7    0.59    1.49
  -2  32  -7    0.82    1.31
   2 -32   8   12.14    2.44
  -2 -32  -8   10.80    2.37
  -2 -32  -8   13.35    2.34
   2  32   8   15.26    2.55
   2  32   8   10.26    2.42
  -2  32  -8   14.20    2.53
  -2  32  -8   18.68    2.58
   2 -32   9   20.99    3.10
   2 -34  -8    2.64    1.61
   2 -34  -8    6.14    2.06
  -2  34   8    4.15    1.61
  -2  34   8    8.09    2.23
   2 -34  -7   10.78    2.22
   2 -34  -7    7.96    2.20
  -2 -34   7    8.96    1.61
  -2  34   7    7.93    1.82
  -2  34   7    7.69    2.23
   2 -34  -6    3.01    1.71
   2 -34  -6    2.82    1.49
  -2 -34   6    3.31    1.36
  -2 -34   6    4.54    1.38
   2  34  -6    1.79    1.46
   2  34  -6    1.35    1.20
  -2  34   6    2.45    1.38
  -2  34   6    1.14    1.77
   2 -34  -5   16.96    2.63
   2 -34  -5   23.13    3.26
  -2 -34   5   17.37    2.53
  -2 -34   5   16.37    2.30
   2  34  -5   18.48    2.64
   2  34  -5   16.46    2.28
  -2  34   5   12.66    2.77
  -2  34   5   21.88    2.69
   2 -34  -4    4.13    1.71
   2 -34  -4    3.86    1.85
  -2 -34   4    4.81    1.47
  -2 -34   4    3.50    1.46
   2  34  -4    3.85    1.39
   2  34  -4    4.04    1.90
  -2  34   4    4.70    2.01
  -2  34   4    3.32    1.47
   2 -34  -3   -1.12    1.14
   2 -34  -3    1.66    1.50
  -2  34   3    2.23    1.46
  -2  34   3    0.19    1.79
   2 -34  -2   35.54    3.77
   2 -34  -2   30.21    3.42
  -2 -34   2   30.54    3.44
  -2 -34   2   39.34    3.58
   2  34  -2   35.49    4.13
   2  34  -2   30.38    3.23
  -2  34   2   31.46    3.36
  -2  34   2   29.75    3.85
   2 -34  -1    0.40    1.28
   2 -34  -1   -0.06    1.14
  -2 -34   1   -1.11    1.14
  -2 -34   1    1.95    1.20
   2  34  -1    0.79    1.60
   2  34  -1   -0.57    1.03
  -2  34   1   -0.16    1.19
  -2  34   1    0.13    1.52
   2 -34   0    8.37    1.82
   2 -34   0    4.70    1.66
  -2 -34   0    6.27    1.85
  -2 -34   0    5.89    1.65
   2  34   0    6.54    1.69
   2  34   0    5.89    1.96
  -2  34   0    7.23    1.73
  -2  34   0   10.92    2.28
   2 -34   1    1.20    1.31
   2 -34   1    0.59    1.55
  -2 -34  -1   -0.13    1.11
  -2 -34  -1    2.83    1.35
   2  34   1    1.57    1.68
   2  34   1    4.24    1.57
  -2  34  -1   -0.62    1.46
  -2  34  -1    1.87    1.17
   2 -34   2   11.10    2.12
   2 -34   2   11.65    2.39
  -2 -34  -2   17.21    2.37
  -2 -34  -2   15.78    2.47
   2  34   2   15.06    2.37
   2  34   2   12.51    2.66
  -2  34  -2   15.85    2.60
  -2  34  -2   11.57    1.98
   2 -34   3   35.98    3.63
   2 -34   3   32.36    3.80
  -2  34  -3   30.21    3.17
  -2  34  -3   37.74    3.89
   2 -34   4    5.02    1.88
   2 -34   4    6.57    1.87
  -2 -34  -4    7.80    2.07
  -2 -34  -4    8.14    1.84
   2  34   4   11.35    2.45
   2  34   4   11.95    2.18
  -2  34  -4    6.06    1.93
  -2  34  -4    7.84    1.85
   2 -34   5   14.87    2.79
   2 -34   5   10.32    2.11
  -2 -34  -5   12.60    2.45
  -2 -34  -5   16.10    2.47
   2  34   5    8.90    2.28
   2  34   5   14.74    2.37
  -2  34  -5   13.08    2.50
  -2  34  -5   14.60    2.22
   2 -34   6   13.38    2.25
   2 -34   6   14.14    2.64
  -2 -34  -6   20.17    2.64
  -2 -34  -6    9.47    2.28
   2  34   6   14.26    2.50
   2  34   6    9.51    2.52
  -2  34  -6   11.19    2.09
  -2  34  -6   12.90    2.50
   2 -34   7   10.62    2.03
   2 -34   7   10.77    2.44
  -2 -34  -7    9.07    1.98
  -2 -34  -7    6.87    2.11
   2  34   7    7.38    2.18
   2  34   7   12.79    2.28
  -2  34  -7    9.74    1.90
  -2  34  -7    7.20    2.11
   2 -34   8    0.71    1.68
  -2 -36   7    7.88    1.99
   2 -36  -6    9.55    2.39
   2 -36  -6   13.38    2.53
  -2 -36   6   13.54    2.20
  -2  36   6    9.42    2.45
  -2  36   6   12.05    2.17
   2 -36  -5    4.62    1.88
   2 -36  -5    4.45    1.77
  -2 -36   5    5.24    1.69
  -2 -36   5    7.82    1.80
   2  36  -5    7.06    1.99
   2  36  -5    5.92    1.66
  -2  36   5    5.19    2.15
  -2  36   5    6.10    1.73
   2 -36  -4   14.11    2.56
   2 -36  -4   17.40    2.85
  -2  36   4   14.06    2.31
  -2  36   4   18.59    3.15
   2 -36  -3    7.61    2.06
   2 -36  -3    6.95    1.99
  -2 -36   3    8.11    2.01
  -2 -36   3   10.94    1.99
   2  36  -3    9.64    1.87
   2  36  -3   10.92    2.45
  -2  36   3   13.74    2.72
  -2  36   3   10.96    2.11
   2 -36  -2   10.77    2.22
   2 -36  -2    9.55    2.09
  -2 -36   2    7.49    1.87
  -2 -36   2    7.90    1.99
   2  36  -2    7.77    2.36
   2  36  -2   11.72    2.18
  -2  36   2   11.62    2.06
  -2  36   2    8.30    2.28
  -2 -36   1   22.77    2.83
  -2 -36   1   21.97    3.01
   2  36  -1   21.07    3.29
   2  36  -1   21.89    2.82
   2 -36   0    1.04    1.39
   2 -36   0    0.57    1.27
  -2 -36   0    0.27    1.14
  -2 -36   0    1.73    1.55
   2  36   0    3.07    1.73
   2  36   0   -0.35    1.12
  -2  36   0    1.80    1.61
  -2  36   0    1.06    1.17
   2 -36   1    7.87    2.07
   2 -36   1    6.49    1.96
  -2 -36  -1    9.42    2.41
  -2 -36  -1   11.08    2.04
   2  36   1    8.69    2.45
   2  36   1   13.33    2.34
  -2  36  -1   12.71    2.09
  -2  36  -1    9.06    2.30
   2 -36   2    9.74    2.37
   2 -36   2   12.76    2.41
  -2  36  -2   16.78    2.72
  -2  36  -2   11.29    2.09
   2 -36   3    8.14    1.92
   2 -36   3    6.40    2.03
  -2 -36  -3    9.18    1.96
  -2 -36  -3    7.09    2.03
   2  36   3    8.50    1.95
   2  36   3    7.87    2.28
  -2  36  -3    8.28    1.80
  -2  36  -3    6.95    2.20
   2 -36   4   14.07    2.41
   2 -36   4   10.70    2.34
  -2 -36  -4   11.22    2.18
  -2 -36  -4   10.10    2.15
   2  36   4   13.06    2.42
   2  36   4    8.63    2.30
  -2  36  -4   10.86    1.96
  -2  36  -4   11.83    2.50
   2 -36   5   12.05    2.17
   2 -36   5   12.38    2.49
  -2 -36  -5   16.62    2.47
  -2 -36  -5   11.79    2.44
   2  36   5    9.55    2.14
   2  36   5    6.25    2.18
  -2  36  -5   11.78    2.42
  -2  36  -5    7.31    1.82
   2 -36   6    6.36    2.11
   2 -36   6    8.36    1.85
  -2 -36  -6    8.69    2.25
  -2 -36  -6   10.08    1.99
   2  36   6    6.52    2.04
   2  36   6    7.68    1.99
  -2  36  -6    7.98    2.17
  -2  36  -6    8.34    1.90
   2 -36   7    2.12    1.69
   2 -36   7    0.82    1.36
  -2  36  -7    0.51    1.19
  -2  36  -7   -1.76    1.46
   2 -36   8    2.53    1.58
   2 -36   8    2.58    1.38
  -2 -38   6    2.15    1.49
   2 -38  -5    7.58    2.12
   2 -38  -5    9.59    2.20
  -2 -38   5    7.80    2.06
  -2  38   5    5.45    1.76
  -2  38   5    9.82    2.42
   2 -38  -4    5.15    1.85
   2 -38  -4    3.47    1.69
  -2 -38   4    8.42    1.92
  -2 -38   4    4.83    1.77
   2  38  -4    5.87    1.96
   2  38  -4    7.04    1.80
  -2  38   4    5.68    1.76
  -2  38   4    4.58    2.03
   2 -38  -3   20.55    3.06
   2 -38  -3   18.29    2.83
  -2 -38   3   24.76    2.99
  -2 -38   3   23.19    3.09
   2  38  -3   17.08    2.72
   2  38  -3   22.16    3.39
  -2  38   3   16.92    2.60
  -2  38   3   17.54    3.09
   2 -38  -2    4.92    1.73
   2 -38  -2    5.64    1.90
  -2 -38   2    4.13    1.68
  -2 -38   2    5.03    1.58
   2  38  -2    6.85    1.85
   2  38  -2    4.34    2.14
  -2  38   2    2.49    1.88
  -2  38   2    4.53    1.66
   2 -38  -1   -1.14    1.35
   2 -38  -1    0.81    1.30
  -2 -38   1    2.26    1.54
  -2 -38   1    2.88    1.42
   2  38  -1    1.39    1.31
   2  38  -1    3.32    1.77
  -2  38   1    3.67    1.41
  -2  38   1    0.05    1.68
   2 -38   0   11.56    2.26
   2 -38   0    9.13    2.22
  -2 -38   0   10.23    2.06
  -2 -38   0    7.03    2.01
   2  38   0   10.50    2.58
   2  38   0   10.29    2.26
  -2  38   0   10.86    2.06
  -2  38   0    7.11    2.18
   2 -38   1    5.72    1.88
  -2 -38  -1    3.04    1.49
  -2 -38  -1    2.52    1.60
   2  38   1    1.68    1.61
   2  38   1    2.69    1.50
   2 -38   2    2.72    1.47
   2 -38   2    1.66    1.50
   2  38   2    2.90    1.63
   2  38   2    0.51    1.60
  -2  38  -2    1.66    1.33
  -2  38  -2    0.38    1.54
   2 -38   3    0.41    1.42
   2 -38   3    2.94    1.52
  -2 -38  -3    1.98    1.33
  -2 -38  -3    3.53    1.55
   2  38   3    3.26    1.58
   2  38   3    2.07    1.68
  -2  38  -3    3.32    1.36
  -2  38  -3    0.95    1.66
   2 -38   4   -0.24    1.52
   2 -38   4    1.39    1.44
  -2 -38  -4    1.79    1.33
  -2 -38  -4    0.59    1.47
   2  38   4    0.27    1.36
   2  38   4    2.17    1.66
  -2  38  -4    0.62    1.28
  -2  38  -4    2.07    1.66
   2 -38   5    5.16    1.84
   2 -38   5    5.64    1.99
  -2 -38  -5    4.72    1.77
  -2 -38  -5    5.21    1.90
   2  38   5    7.47    2.15
   2  38   5    9.74    2.17
  -2  38  -5    2.44    1.95
  -2  38  -5    6.74    1.73
   2 -38   6    2.28    1.58
   2 -38   6    1.08    1.33
  -2  38  -6    2.91    1.77
  -2  38  -6    1.23    1.28
   2 -38   7    0.09    1.50
   2 -38   7   -2.03    1.33
  -2 -40   5    6.74    1.98
  -2 -40   4    0.73    1.42
  -2 -40   4    1.50    1.42
   2  40  -4    2.39    1.52
   2  40  -4    3.36    1.65
   2 -40  -3    0.84    1.28
   2 -40  -3    1.08    1.17
  -2 -40   3   -0.03    1.25
  -2 -40   3   -0.65    1.20
   2  40  -3    1.58    1.46
   2  40  -3    2.37    1.60
  -2  40   3   -0.74    1.44
  -2  40   3    2.15    1.39
   2 -40  -2   15.12    2.74
   2 -40  -2   13.57    2.49
  -2 -40   2   21.91    2.87
  -2 -40   2   11.27    2.56
   2  40  -2   14.80    2.50
   2  40  -2   14.03    2.79
  -2  40   2   12.89    2.66
  -2  40   2   11.35    2.34
   2 -40  -1    4.99    1.76
   2 -40  -1    7.87    2.01
   2  40  -1    2.98    2.04
  -2  40   1    4.69    1.79
  -2  40   1    4.78    1.77
   2 -40   0   -1.84    1.23
   2 -40   0   -0.03    1.20
  -2 -40   0   -1.46    1.17
  -2 -40   0   -1.00    1.27
   2  40   0   -0.02    1.30
   2  40   0   -0.52    1.63
  -2  40   0   -0.70    1.35
  -2  40   0    1.52    1.31
   2 -40   1   10.73    2.33
   2 -40   1    7.65    2.12
  -2 -40  -1    7.19    1.90
  -2 -40  -1    8.09    2.23
   2  40   1    7.68    2.01
   2  40   1    4.83    2.11
  -2  40  -1   10.56    2.39
  -2  40  -1   10.23    1.99
   2 -40   2    3.36    1.76
   2 -40   2    4.91    1.80
  -2 -40  -2    6.52    2.03
  -2 -40  -2   11.27    2.23
   2  40   2    6.55    2.09
   2  40   2    7.39    1.93
  -2  40  -2    7.54    2.09
  -2  40  -2    6.73    1.90
   2 -40   3    9.44    2.17
   2 -40   3    7.77    2.04
  -2 -40  -3    5.91    2.14
  -2 -40  -3    6.87    2.03
   2  40   3   11.10    2.45
   2  40   3    8.80    2.12
  -2  40  -3    7.22    1.92
  -2  40  -3    4.16    2.25
  -2  40  -4    9.59    2.17
  -2  40  -4    6.97    2.22
   2 -40   5    4.72    1.95
   2 -40   5    4.34    1.73
  -2  40  -5    2.93    1.63
  -2  40  -5    2.77    1.79
   2 -40   6    5.19    1.79
   2 -40   6    2.90    1.76
  -2 -42   4    4.69    1.85
  -2 -42   4    3.50    1.69
  -2 -42   3    0.54    1.49
  -2 -42   3    5.65    1.95
   2  42  -3    4.23    1.95
   2  42  -3    4.54    1.77
  -2 -42   2    2.98    1.60
  -2 -42   2   -0.09    1.39
   2 -42  -1    2.17    1.52
  -2 -42   1    3.55    1.82
  -2 -42   1    3.50    1.88
   2  42  -1    5.19    2.12
   2  42  -1    5.02    1.82
  -2  42   1    1.60    1.74
  -2  42   1    2.98    1.68
   2 -42   0    2.44    1.58
   2 -42   0    1.68    1.36
  -2 -42   0    2.91    1.79
  -2 -42   0    3.78    1.66
   2  42   0    1.99    1.57
   2  42   0    1.92    1.71
  -2  42   0    1.90    1.68
  -2  42   0    0.95    1.50
   2 -42   1    3.45    1.74
   2 -42   1    2.37    1.85
  -2 -42  -1    3.34    1.74
  -2 -42  -1    3.34    1.69
   2  42   1    6.16    2.14
   2  42   1    4.24    1.80
  -2  42  -1    0.95    1.65
  -2  42  -1    3.55    1.76
   2 -42   2    0.02    1.30
   2 -42   2   -0.71    1.30
  -2 -42  -2    0.06    1.35
   2  42   2    0.16    1.63
   2  42   2    0.08    1.42
  -2  42  -2    2.47    1.55
  -2  42  -2   -0.33    1.50
   2 -42   3    6.00    1.99
   2 -42   3    4.45    1.99
  -2  42  -3    7.36    2.17
  -2  42  -3    4.78    1.84
   2 -42   4    3.18    1.84
   2 -42   4    6.97    2.07
  -2  42  -4    6.79    2.18
  -2  42  -4    5.67    1.82
  -3   1  17   -0.03    1.42
  -3  -1  16    2.25    1.33
   3  -1 -15    1.41    1.01
   3  -1 -15    1.96    1.38
  -3  -1  15    2.41    1.33
  -3  -1  15    2.60    1.61
   3   1 -15   -0.21    1.31
   3   1 -15    0.62    0.93
  -3   1  15   -0.05    1.23
  -3   1  15    0.92    1.50
   3  -1 -14   17.70    2.20
   3  -1 -14   17.92    2.68
  -3  -1  14   22.07    2.56
  -3  -1  14   11.00    2.31
   3   1 -14   20.90    2.26
   3   1 -14   19.44    2.66
  -3   1  14   15.89    2.37
  -3   1  14   15.72    2.52
   3  -1 -13   19.95    2.61
   3  -1 -13   20.72    2.28
  -3  -1  13   18.21    2.58
  -3  -1  13   17.03    2.20
   3   1 -13   17.87    2.07
   3   1 -13   16.15    2.33
  -3   1  13   12.13    2.28
  -3   1  13   17.92    2.41
   3  -1 -12   12.46    2.06
   3  -1 -12   11.19    1.60
  -3  -1  12    7.84    1.61
  -3  -1  12   10.26    1.96
   3   1 -12   13.41    2.01
   3   1 -12   10.40    1.50
  -3   1  12    7.09    1.84
  -3   1  12   10.40    1.87
   3  -1 -11   82.73    5.15
   3  -1 -11   82.62    5.48
  -3  -1  11   74.03    4.91
  -3  -1  11   76.32    5.11
   3   1 -11   82.80    4.91
   3   1 -11   81.93    5.35
  -3   1  11   85.58    5.64
  -3   1  11   83.49    5.41
   3  -1 -10  140.57    8.17
   3  -1 -10  133.08    7.44
  -3   1  10  149.04    8.07
  -3   1  10  142.51    8.12
   3  -1  -9  164.80    8.66
  -3  -1   9  159.26    8.26
  -3  -1   9  170.50    9.04
   3   1  -9  160.05    8.28
   3   1  -9  170.98    9.02
  -3   1   9  165.44    8.99
  -3   1   9  171.77    8.94
   3  -1  -8  129.71    7.11
   3  -1  -8  135.26    7.20
  -3  -1   8  141.75    7.54
  -3  -1   8  126.44    6.71
   3   1  -8  135.20    7.08
   3   1  -8  125.65    6.79
  -3   1   8  131.19    7.23
  -3   1   8  117.42    6.38
   3  -1  -7   33.12    2.58
   3  -1  -7   36.32    2.64
  -3  -1   7   36.57    2.47
  -3  -1   7   35.64    2.50
   3   1  -7   35.35    2.50
   3   1  -7   37.12    2.50
  -3   1   7   36.41    2.55
  -3   1   7   36.89    2.71
   3  -1  -6    4.59    1.03
   3  -1  -6    5.10    1.06
  -3  -1   6    4.75    0.93
  -3  -1   6    6.10    0.98
   3   1  -6    2.66    0.87
   3   1  -6    3.04    0.81
  -3   1   6    2.25    0.90
  -3   1   6    2.79    0.87
   3  -1  -5   19.90    1.71
   3  -1  -5   19.60    1.76
  -3  -1   5   21.80    1.66
  -3  -1   5   20.53    1.66
   3   1  -5   18.52    1.55
   3   1  -5   24.89    1.88
  -3   1   5   22.45    1.87
  -3   1   5   22.86    1.87
   3  -1  -4    0.82    0.68
   3  -1  -4    2.20    0.82
  -3  -1   4    1.03    0.71
  -3  -1   4    0.66    0.65
   3   1  -4    0.97    0.63
   3   1  -4    0.32    0.65
  -3   1   4    0.71    0.71
  -3   1   4    1.88    0.84
   3  -1  -3  189.82    9.32
   3  -1  -3  207.86   10.13
  -3  -1   3  183.17    8.91
  -3  -1   3  199.95    9.66
   3   1  -3  191.40    9.26
   3   1  -3  192.51    9.28
  -3   1   3  191.40    9.40
  -3   1   3  199.00    9.72
   3  -1  -2 2069.14   95.05
   3  -1  -2 1961.49   90.10
  -3  -1   2 2061.23   94.65
  -3  -1   2 1978.90   90.92
   3   1  -2 1899.75   87.18
   3   1  -2 1899.75   87.21
  -3   1   2 1936.16   89.00
  -3   1   2 1898.16   87.28
   3  -1  -1 5396.86  246.97
   3  -1  -1 5694.49  260.58
  -3  -1   1 5673.91  259.63
  -3  -1   1 5423.78  248.08
   3   1  -1 5770.48  263.91
   3   1  -1 5702.41  260.90
  -3   1   1 5534.60  253.30
  -3   1   1 5610.59  256.78
   3  -1   0 4296.59  196.78
   3  -1   0 4405.83  201.69
  -3  -1   0 4356.75  199.63
  -3  -1   0 4421.66  202.32
   3   1   0 4247.52  194.41
   3   1   0 4215.85  193.14
  -3   1   0 4016.38  183.96
  -3   1   0 4112.95  188.55
   3  -1   1 1130.82   52.26
   3  -1   1 1174.99   54.38
  -3  -1  -1 1147.76   53.26
  -3  -1  -1 1225.18   56.56
   3   1   1 1220.43   56.45
   3   1   1 1244.65   57.45
  -3   1  -1 1221.70   56.55
  -3   1  -1 1246.39   57.51
   3  -1   2  253.46   12.40
   3  -1   2  253.46   12.29
  -3  -1  -2  253.46   12.54
  -3  -1  -2  243.80   11.84
   3   1   2  267.23   13.03
   3   1   2  247.28   11.98
  -3   1  -2  226.39   11.29
  -3   1  -2  259.95   12.55
   3  -1   3   32.44    2.26
   3  -1   3   32.28    2.44
  -3   1  -3   35.16    2.41
  -3   1  -3   41.11    3.01
   3  -1   4   71.11    4.29
   3  -1   4   65.87    3.86
  -3  -1  -4   67.27    4.20
  -3  -1  -4   63.51    3.80
   3   1   4   65.89    3.91
   3   1   4   62.72    4.07
  -3   1  -4   58.23    3.56
  -3   1  -4   58.89    3.88
   3  -1   5   19.30    2.03
   3  -1   5   19.01    1.76
  -3  -1  -5   17.87    1.76
  -3  -1  -5   13.66    1.80
   3   1   5   14.55    1.65
   3   1   5   20.44    2.22
  -3   1  -5   19.35    2.04
  -3   1  -5   16.72    1.71
   3  -1   6  371.24   18.25
   3  -1   6  340.85   16.61
  -3  -1  -6  325.49   16.31
  -3  -1  -6  360.79   17.57
   3   1   6  337.21   16.46
   3   1   6  374.88   18.60
  -3   1  -6  351.45   17.13
  -3   1  -6  363.80   17.95
   3  -1   7  319.00   16.01
   3  -1   7  362.85   17.73
  -3  -1  -7  350.34   17.21
  -3  -1  -7  376.15   18.81
   3   1   7  348.45   17.08
   3   1   7  354.94   17.79
  -3   1  -7  359.05   17.98
  -3   1  -7  375.20   18.33
   3  -1   8   95.95    5.62
   3  -1   8   87.83    5.60
  -3  -1  -8  104.83    6.13
  -3  -1  -8   92.12    6.14
   3   1   8  112.23    6.38
   3   1   8   96.73    6.11
  -3   1  -8  109.85    6.81
  -3   1  -8   97.55    5.79
   3  -1   9  229.24   12.19
   3  -1   9  259.32   13.19
  -3  -1  -9  273.25   13.93
  -3  -1  -9  274.04   14.55
   3   1   9  266.76   13.82
   3   1   9  268.97   14.15
  -3   1  -9  266.60   13.60
  -3   1  -9  244.43   13.23
   3  -1  10  410.50   20.58
   3  -1  10  470.35   23.18
  -3  -1 -10  489.66   24.62
  -3   1 -10  523.54   25.66
  -3   1 -10  484.12   24.33
   3  -1  11  189.82   10.67
   3  -1  11  177.31   10.01
  -3  -1 -11  174.62    9.69
  -3  -1 -11  170.82    9.83
   3   1  11  176.04    9.94
   3   1  11  177.63   10.26
  -3   1 -11  189.02   10.81
  -3   1 -11  176.83    9.78
   3  -1  12   40.78    3.67
   3  -1  12   35.94    3.59
  -3  -1 -12   42.02    3.64
  -3  -1 -12   43.66    3.91
   3   1  12   46.48    3.97
   3   1  12   43.00    4.12
  -3   1 -12   41.79    3.63
  -3   1 -12   43.09    4.02
   3  -1  13   74.49    5.35
   3  -1  13   67.57    5.38
  -3  -1 -13   72.92    5.53
  -3  -1 -13   79.31    5.64
   3   1  13   67.55    5.45
   3   1  13   66.93    5.10
  -3   1 -13   65.03    4.92
  -3   1 -13   68.25    5.21
   3  -1  14    4.35    1.55
   3  -1  14    8.60    2.11
  -3  -1 -14    3.63    1.77
  -3  -1 -14    7.39    1.88
   3   1  14   11.43    2.15
   3   1  14    8.03    2.14
  -3   1 -14   10.67    2.14
  -3   1 -14    8.37    1.92
   3  -1  15   -1.06    1.42
   3  -1  15    0.24    1.31
  -3   1 -15    1.66    1.42
  -3   1 -15    0.46    1.42
   3  -1  16    9.17    2.23
   3  -1  16    9.09    2.31
  -3  -1 -16   11.19    2.31
  -3  -1 -16    5.81    2.20
   3   1  16    8.66    2.25
   3   1  16   11.49    2.30
  -3   1 -16    5.38    2.09
  -3   1 -16    6.28    2.03
  -3   3  17   12.78    2.56
  -3   3  17   11.81    2.42
   3  -3 -16    5.56    2.12
   3  -3 -16    7.01    1.80
  -3   3  16   12.08    2.25
  -3   3  16    8.42    2.22
  -3  -3  15    5.53    1.84
  -3  -3  15    9.02    1.79
   3   3 -15    5.02    1.50
   3   3 -15    3.06    1.23
  -3   3  15    4.64    1.58
  -3   3  15    4.46    1.82
   3  -3 -14    8.74    2.12
   3  -3 -14   10.01    1.74
  -3  -3  14   12.05    2.23
  -3  -3  14   10.31    1.79
   3   3 -14   13.84    2.12
   3   3 -14   11.43    1.68
  -3   3  14   14.77    2.41
  -3   3  14   14.80    2.34
   3  -3 -13    2.45    1.11
   3  -3 -13    2.79    1.42
  -3  -3  13    1.66    1.33
  -3  -3  13    2.33    1.12
   3   3 -13    0.81    0.84
   3   3 -13    1.11    1.19
  -3   3  13    1.61    1.30
  -3   3  13    1.41    1.31
   3  -3 -12   21.58    2.74
   3  -3 -12   27.12    2.72
  -3  -3  12   27.51    2.79
  -3  -3  12   32.04    2.77
   3   3 -12   26.11    3.07
   3   3 -12   23.48    2.15
  -3   3  12   27.93    3.01
  -3   3  12   24.13    2.99
   3  -3 -11  211.35   11.15
   3  -3 -11  189.02   10.51
  -3  -3  11  209.76   11.08
   3   3 -11  212.30   10.69
   3   3 -11  238.42   12.27
  -3   3  11  206.44   11.38
  -3   3  11  212.30   11.30
   3  -3 -10  102.41    6.27
   3  -3 -10  103.16    6.00
  -3  -3  10  100.81    5.81
  -3  -3  10  105.25    6.10
   3   3 -10  103.92    5.60
   3   3 -10   95.81    5.57
  -3   3  10   95.67    6.11
  -3   3  10  106.54    6.17
   3  -3  -9  126.17    7.03
   3  -3  -9  130.78    7.47
  -3  -3   9  132.76    7.04
  -3  -3   9  140.60    7.49
   3   3  -9  121.12    6.54
   3   3  -9  127.90    6.66
  -3   3   9  128.04    7.04
  -3   3   9  119.54    7.00
   3  -3  -8  126.49    7.09
   3  -3  -8  117.67    6.52
  -3  -3   8  121.16    6.43
  -3  -3   8  113.86    5.95
   3   3  -8  119.35    6.28
   3   3  -8  124.83    6.40
  -3   3   8  133.84    7.52
  -3   3   8  117.80    6.52
  -3  -3   7   -0.06    0.60
  -3  -3   7    0.36    0.65
   3   3  -7    2.60    0.74
   3   3  -7    3.01    0.73
   3  -3  -6   42.13    2.98
   3  -3  -6   43.77    3.04
  -3  -3   6   43.00    2.55
  -3  -3   6   45.23    2.66
   3   3  -6   39.36    2.42
   3   3  -6   35.54    2.23
  -3   3   6   42.89    2.94
  -3   3   6   36.00    2.69
   3  -3  -5    8.09    1.20
   3  -3  -5    5.49    1.14
  -3  -3   5    7.85    0.90
  -3  -3   5    6.55    0.89
   3   3  -5   13.85    1.19
   3   3  -5   13.00    1.20
  -3   3   5   10.51    1.38
  -3   3   5   14.50    1.58
   3  -3  -4   19.20    1.74
   3  -3  -4   22.75    1.96
  -3  -3   4   17.95    1.35
  -3  -3   4   20.30    1.47
   3   3  -4   14.91    1.25
   3   3  -4   13.73    1.09
  -3   3   4   13.87    1.54
  -3   3   4   13.80    1.44
   3  -3  -3   74.61    4.16
   3  -3  -3   84.55    4.67
  -3  -3   3   78.95    4.08
  -3  -3   3   85.77    4.43
   3   3  -3   80.64    4.15
   3   3  -3   74.00    3.80
  -3   3   3   71.30    4.05
  -3   3   3   73.68    4.15
   3  -3  -2   11.13    1.27
   3  -3  -2   11.03    1.25
  -3  -3   2   11.70    1.16
  -3  -3   2   10.40    0.98
   3   3  -2    3.15    0.65
   3   3  -2    4.61    0.81
  -3   3   2    3.58    0.90
  -3   3   2    3.13    0.89
   3  -3  -1    8.01    1.04
   3  -3  -1    7.96    1.11
  -3  -3   1    7.49    0.92
  -3  -3   1    7.27    1.06
   3   3  -1    1.08    0.71
   3   3  -1    1.68    0.62
  -3   3   1    1.03    0.76
  -3   3   1    1.19    0.81
   3  -3   0   44.39    2.75
   3  -3   0   43.62    2.66
  -3  -3   0   38.80    2.61
  -3  -3   0   42.17    2.53
   3   3   0   52.86    3.13
   3   3   0   48.02    2.80
  -3   3   0   51.55    3.20
  -3   3   0   48.65    2.90
   3  -3   1 1173.41   54.21
   3  -3   1 1162.65   53.83
  -3  -3  -1 1232.94   56.93
  -3  -3  -1 1082.22   50.28
   3   3   1 1130.19   52.40
   3   3   1 1244.97   57.48
  -3   3  -1 1195.73   55.38
  -3   3  -1 1208.40   55.82
   3  -3   2  130.40    6.79
   3  -3   2  114.78    5.97
  -3  -3  -2  113.35    6.14
  -3  -3  -2  120.11    6.22
   3   3   2  132.52    6.78
   3   3   2  138.49    7.27
  -3   3  -2  135.93    6.97
  -3   3  -2  132.22    6.93
   3  -3   3   28.10    2.22
   3  -3   3   24.70    1.95
  -3   3  -3   29.83    2.41
  -3   3  -3   37.28    2.45
   3  -3   4  179.68    9.23
  -3  -3  -4  174.46    8.87
  -3  -3  -4  169.39    8.93
   3   3   4  185.23    9.69
   3   3   4  164.64    8.45
  -3   3  -4  154.92    7.96
   3  -3   5    1.28    0.78
   3  -3   5    1.69    0.98
  -3  -3  -5    3.17    1.22
  -3  -3  -5    0.35    0.76
   3   3   5    4.94    1.30
   3   3   5    3.69    0.93
  -3   3  -5    2.45    1.16
  -3   3  -5    3.37    0.97
   3  -3   6   14.68    1.79
   3  -3   6   17.73    1.71
  -3  -3  -6   13.87    1.63
  -3  -3  -6   13.52    2.03
   3   3   6   14.53    1.63
   3   3   6   17.70    2.11
  -3   3  -6   12.14    1.50
  -3   3  -6   14.75    1.87
   3  -3   7   76.56    4.81
   3  -3   7   74.68    4.50
  -3  -3  -7   73.85    5.16
  -3  -3  -7   78.10    4.75
   3   3   7   62.60    4.05
   3   3   7   72.02    4.88
  -3   3  -7   62.80    4.07
  -3   3  -7   76.48    4.96
   3  -3   8  394.67   19.47
   3  -3   8  400.53   19.50
  -3  -3  -8  392.93   19.90
  -3  -3  -8  399.26   19.58
   3   3   8  394.36   19.55
   3   3   8  424.44   21.17
  -3   3  -8  387.39   18.97
  -3   3  -8  381.06   19.06
   3  -3   9  376.31   18.52
   3  -3   9  390.24   19.41
  -3  -3  -9  407.81   20.11
  -3  -3  -9  423.01   21.37
   3   3   9  407.50   20.49
   3   3   9  391.03   19.54
  -3   3  -9  386.60   19.06
  -3   3  -9  340.69   17.54
   3  -3  10  123.61    7.12
   3  -3  10  136.18    7.95
  -3  -3 -10  133.90    8.33
  -3  -3 -10  123.56    7.27
   3   3  10  130.75    7.92
   3   3  10  121.96    7.36
  -3   3 -10  125.05    7.93
  -3   3 -10  123.33    7.22
  -3  -3 -11   71.59    4.96
  -3  -3 -11   63.77    4.88
   3   3  11   69.47    5.43
   3   3  11   74.50    5.24
   3  -3  12    3.09    1.41
   3  -3  12    1.49    1.47
   3   3  12    4.92    1.63
   3   3  12    5.53    1.90
  -3   3 -12    5.91    1.57
  -3   3 -12    8.45    2.06
   3  -3  13   27.66    3.07
   3  -3  13   37.08    3.77
  -3  -3 -13   28.51    3.17
  -3  -3 -13   23.40    2.98
   3   3  13   24.32    3.18
   3   3  13   18.38    2.79
  -3   3 -13   24.97    2.93
  -3   3 -13   22.78    2.85
   3  -3  14   13.99    2.42
   3  -3  14   11.34    2.30
  -3  -3 -14   19.52    2.83
  -3  -3 -14   16.43    2.53
   3   3  14   17.65    2.77
   3   3  14   22.80    2.94
  -3   3 -14   17.26    2.61
  -3   3 -14   14.63    2.45
   3  -3  15    0.84    1.52
   3  -3  15    2.55    1.57
  -3  -3 -15    3.59    1.58
  -3  -3 -15    3.20    1.65
   3   3  15    3.06    1.73
   3   3  15    1.99    1.36
  -3   3 -15    4.73    1.68
  -3   3 -15    2.23    1.55
   3  -3  16   13.99    2.85
   3  -3  16   15.63    2.79
  -3  -3 -16   16.77    2.88
  -3  -3 -16   15.01    2.68
   3   3  16   18.06    2.94
   3   3  16   15.17    2.69
  -3   5  17    6.47    2.01
  -3   5  17    4.18    1.92
   3  -5 -16    9.50    1.95
   3  -5 -16    9.15    2.34
  -3   5  16    5.78    1.82
  -3   5  16    0.85    1.68
   3  -5 -15   24.11    3.26
   3  -5 -15   28.13    2.96
  -3  -5  15   21.47    2.64
  -3   5  15   21.67    3.20
  -3   5  15   24.95    3.10
   3  -5 -14    8.23    1.71
   3  -5 -14    8.55    2.15
  -3  -5  14   10.62    1.92
  -3  -5  14    7.36    1.74
   3   5 -14    6.82    1.57
  -3   5  14   11.18    2.15
  -3   5  14    6.54    2.03
   3  -5 -13   11.29    1.96
   3  -5 -13    9.07    1.96
   3   5 -13   10.20    1.65
   3   5 -13   13.04    1.54
  -3   5  13    5.98    1.82
  -3   5  13    7.04    1.95
   3  -5 -12    8.09    1.85
   3  -5 -12    7.41    1.63
  -3  -5  12   11.05    1.69
  -3  -5  12    7.09    1.39
   3   5 -12    5.68    1.25
   3   5 -12    4.83    1.00
   3  -5 -11   15.50    2.42
   3  -5 -11   17.54    2.28
  -3  -5  11   22.97    2.18
  -3  -5  11   20.79    1.99
   3   5 -11   21.13    2.03
   3   5 -11   23.00    1.88
  -3   5  11   19.06    2.28
  -3   5  11   23.27    2.80
   3  -5 -10  140.33    7.87
   3  -5 -10  153.02    8.72
  -3  -5  10  141.96    7.46
  -3  -5  10  152.57    8.01
   3   5 -10  146.28    7.60
   3   5 -10  150.97    7.61
  -3   5  10  149.04    8.18
  -3   5  10  140.04    8.25
   3  -5  -9    9.01    1.61
   3  -5  -9    7.87    1.46
  -3  -5   9    8.50    1.16
  -3  -5   9    7.95    1.16
   3   5  -9    9.91    1.19
   3   5  -9   10.10    1.01
  -3   5   9   10.62    1.80
  -3   5   9   10.43    1.60
   3  -5  -8   68.25    4.35
   3  -5  -8   64.02    4.35
  -3  -5   8   70.21    3.89
  -3  -5   8   64.42    3.58
   3   5  -8   77.54    4.08
   3   5  -8   68.57    3.83
  -3   5   8   78.68    4.83
  -3   5   8   79.52    5.19
   3  -5  -7   43.44    3.26
   3  -5  -7   43.88    3.25
  -3  -5   7   42.86    2.47
  -3  -5   7   44.11    2.52
   3   5  -7   43.08    2.49
   3   5  -7   39.89    2.30
  -3   5   7   50.60    3.40
  -3   5   7   46.13    3.34
  -3  -5   6  143.73    6.95
  -3  -5   6  141.69    6.89
   3   5  -6  137.76    6.66
   3   5  -6  135.64    6.62
   3  -5  -5  298.58   14.74
   3  -5  -5  316.94   15.53
  -3  -5   5  326.76   15.29
  -3  -5   5  302.53   14.25
   3   5  -5  329.92   15.37
   3   5  -5  327.23   15.34
  -3   5   5  301.27   14.80
  -3   5   5  331.19   16.20
   3  -5  -4   52.77    3.36
   3  -5  -4   42.86    2.98
  -3  -5   4   48.95    2.68
  -3  -5   4   46.54    2.55
   3   5  -4   46.34    2.52
   3   5  -4   49.06    2.58
  -3   5   4   38.75    2.79
  -3   5   4   41.48    2.90
   3  -5  -3   48.87    3.12
   3  -5  -3   41.07    2.75
  -3  -5   3   49.20    2.77
  -3  -5   3   49.65    2.66
   3   5  -3   37.74    2.15
   3   5  -3   36.74    2.09
  -3   5   3   36.43    2.63
  -3   5   3   43.57    2.88
   3  -5  -2   49.22    3.07
   3  -5  -2   44.50    2.91
  -3  -5   2   49.76    2.91
  -3  -5   2   50.37    2.75
   3   5  -2   41.32    2.42
   3   5  -2   42.49    2.41
  -3   5   2   48.44    3.06
  -3   5   2   50.39    3.15
   3  -5  -1   69.50    3.94
   3  -5  -1   68.49    3.93
  -3  -5   1   69.53    3.72
  -3  -5   1   71.21    3.99
   3   5  -1   55.85    3.20
   3   5  -1   55.30    3.07
   3  -5   0  258.21   12.48
   3  -5   0  273.88   13.25
  -3  -5   0  239.68   11.73
  -3  -5   0  262.32   12.59
   3   5   0  256.78   12.48
   3   5   0  265.01   12.68
  -3   5   0  277.36   13.42
  -3   5   0  264.38   12.85
   3  -5   1   96.74    5.19
   3  -5   1   94.12    5.02
  -3  -5  -1   99.91    5.27
  -3  -5  -1   94.75    5.21
   3   5   1  120.98    6.43
   3   5   1  113.84    5.87
  -3   5  -1  115.52    6.13
  -3   5  -1  108.25    5.67
   3  -5   2  437.89   20.71
   3  -5   2  402.11   19.20
  -3  -5  -2  409.24   19.52
  -3  -5  -2  422.22   20.34
   3   5   2  454.99   21.53
   3   5   2  498.68   23.72
  -3   5  -2  470.66   22.18
  -3   5  -2  439.95   20.98
   3  -5   3    2.90    0.79
   3  -5   3    2.01    1.08
  -3  -5  -3    2.99    0.85
  -3  -5  -3    4.40    1.14
   3   5   3    4.78    1.20
   3   5   3    4.59    1.01
  -3   5  -3    3.55    1.01
  -3   5  -3    2.37    0.93
   3  -5   4   93.09    5.26
  -3  -5  -4   84.82    4.81
  -3  -5  -4   87.45    5.38
   3   5   4   64.72    4.20
  -3   5  -4   70.84    4.13
   3  -5   5   13.25    1.49
   3  -5   5   13.85    1.69
  -3  -5  -5    9.85    1.73
  -3  -5  -5   17.21    1.73
   3   5   5   21.51    1.96
   3   5   5   16.43    1.98
  -3   5  -5   18.17    1.74
  -3   5  -5   20.34    2.20
   3  -5   6    0.40    0.93
   3  -5   6    2.77    0.87
  -3  -5  -6    3.47    0.98
  -3  -5  -6    2.77    1.30
   3   5   6    4.50    1.01
   3   5   6    4.81    1.35
  -3   5  -6    1.98    1.16
  -3   5  -6    5.05    1.04
   3  -5   7  306.02   15.26
   3  -5   7  301.11   14.83
  -3  -5  -7  300.95   15.58
  -3  -5  -7  304.12   15.18
   3   5   7  287.34   14.55
   3   5   7  273.41   14.11
  -3   5  -7  293.67   14.55
  -3   5  -7  294.14   14.90
   3  -5   8   16.34    1.82
   3  -5   8   20.15    2.20
  -3  -5  -8   14.87    1.84
  -3  -5  -8   17.18    2.39
   3   5   8   15.78    1.99
   3   5   8   13.25    2.01
  -3   5  -8   14.25    2.01
  -3   5  -8   14.77    1.82
   3  -5   9   38.66    3.34
   3  -5   9   41.15    3.13
  -3  -5  -9   40.78    3.75
   3   5   9   43.24    3.86
  -3   5  -9   51.72    3.74
  -3   5  -9   41.97    3.69
   3  -5  10   96.93    5.86
   3  -5  10  108.17    6.62
  -3  -5 -10   95.91    6.05
  -3  -5 -10  101.51    6.62
   3   5  10  101.73    6.40
   3   5  10  121.92    7.52
  -3   5 -10   95.22    6.43
  -3   5 -10  100.88    6.11
   3  -5  11    3.32    1.23
   3  -5  11    5.54    1.63
  -3  -5 -11    3.93    1.39
  -3  -5 -11    1.76    1.47
   3   5  11   10.10    1.99
   3   5  11   15.83    2.61
  -3   5 -11    8.50    1.73
  -3   5 -11   10.80    2.26
   3  -5  12   10.91    2.12
   3  -5  12   12.68    2.07
  -3  -5 -12   11.07    1.95
  -3  -5 -12   11.59    2.14
   3   5  12   14.30    2.45
   3   5  12   16.80    2.45
  -3   5 -12   14.69    2.60
  -3   5 -12   12.85    2.01
   3  -5  13    9.58    2.23
   3  -5  13   12.22    2.01
  -3  -5 -13   10.26    1.95
  -3  -5 -13   10.99    2.17
   3   5  13    9.83    2.03
   3   5  13    9.45    2.18
  -3   5 -13    5.95    1.73
  -3   5 -13    5.24    1.76
   3  -5  14   48.78    4.51
   3  -5  14   42.87    4.10
  -3   5 -14   50.90    4.56
  -3   5 -14   55.43    4.65
   3  -5  15   43.85    4.26
   3  -5  15   42.97    4.26
  -3  -5 -15   44.82    4.48
  -3  -5 -15   39.89    4.15
   3   5  15   53.02    4.65
   3   5  15   38.82    4.24
  -3   5 -15   38.28    3.97
  -3   5 -15   46.53    4.24
   3  -5  16   27.63    3.59
   3  -5  16   26.53    3.48
  -3  -5 -16   30.51    3.61
  -3  -5 -16   36.63    4.07
   3   5  16   19.22    3.09
   3   5  16   30.63    3.61
   3  -7 -17    2.30    1.66
   3  -7 -17    0.90    1.41
  -3   7  17   -0.32    1.42
  -3   7  17    1.39    1.41
   3  -7 -16    9.75    2.06
   3  -7 -16    9.26    2.37
  -3   7  16    9.67    2.18
  -3   7  16    6.24    2.06
   3  -7 -15   19.16    2.50
   3  -7 -15   19.80    2.90
  -3   7  15   19.12    2.72
  -3   7  15   18.10    2.94
   3  -7 -14    3.31    1.65
   3  -7 -14    4.59    1.39
  -3   7  14    2.93    1.73
  -3   7  14    1.63    1.57
   3  -7 -13   12.48    2.26
   3  -7 -13   13.82    2.17
  -3  -7  13    9.45    1.61
  -3  -7  13   10.72    1.61
   3   7 -13   11.49    1.38
   3   7 -13   13.57    1.55
  -3   7  13   14.60    2.55
  -3   7  13   10.13    2.17
   3  -7 -12    3.61    1.33
   3  -7 -12    3.20    1.58
  -3  -7  12    4.86    1.22
  -3  -7  12    5.41    1.19
   3   7 -12    2.50    0.73
   3   7 -12    3.07    0.87
  -3   7  12    1.55    1.47
  -3   7  12   -0.43    1.12
   3  -7 -11    0.43    1.12
   3  -7 -11    1.95    0.97
  -3  -7  11    2.93    0.93
  -3  -7  11    1.41    0.84
   3   7 -11    1.98    0.63
   3   7 -11    0.98    0.71
  -3   7  11    2.07    1.38
  -3   7  11    4.12    1.36
   3  -7 -10    1.33    1.08
   3  -7 -10   -0.03    0.85
  -3  -7  10    0.89    0.68
  -3  -7  10   -0.36    0.63
   3   7 -10    1.09    0.49
   3   7 -10   -0.02    0.59
  -3   7  10    0.19    1.04
  -3   7  10    1.39    0.97
   3  -7  -9    9.17    1.71
   3  -7  -9    7.23    1.47
  -3  -7   9    5.67    0.79
  -3  -7   9    7.01    0.84
   3   7  -9    7.52    0.73
   3   7  -9    6.78    0.81
  -3   7   9    6.00    1.52
  -3   7   9    7.85    1.49
   3  -7  -8   60.03    4.08
   3  -7  -8   60.78    4.27
  -3  -7   8   59.21    3.10
  -3  -7   8   62.12    3.20
   3   7  -8   64.58    3.21
   3   7  -8   64.91    3.28
  -3   7   8   66.79    4.61
  -3   7   8   67.84    4.40
   3  -7  -7   80.79    5.11
   3  -7  -7   78.60    4.96
  -3  -7   7   83.35    4.12
  -3  -7   7   82.34    4.04
   3   7  -7   90.86    4.32
  -3   7   7   84.22    5.32
  -3   7   7   95.57    5.59
   3  -7  -6  449.77   21.86
   3  -7  -6  440.27   21.39
  -3  -7   6  394.99   18.27
  -3  -7   6  459.90   21.25
   3   7  -6  403.70   18.62
   3   7  -6  424.59   19.61
  -3   7   6  471.45   22.72
  -3   7   6  411.77   20.11
   3  -7  -5   46.65    3.34
   3  -7  -5   48.05    3.40
  -3  -7   5   51.13    2.68
  -3  -7   5   49.68    2.61
   3   7  -5   50.01    2.50
   3   7  -5   49.55    2.55
  -3   7   5   51.15    3.53
  -3   7   5   48.43    3.37
  -3  -7   4   14.36    1.04
  -3  -7   4   16.99    1.25
   3   7  -4   19.20    1.20
   3   7  -4   21.07    1.31
   3  -7  -3  651.14   30.76
   3  -7  -3  659.05   31.05
  -3  -7   3  652.09   30.13
  -3  -7   3  619.16   28.75
   3   7  -3  676.78   31.30
   3   7  -3  631.19   29.18
  -3   7   3  631.82   29.84
  -3   7   3  639.11   30.21
   3  -7  -2  222.11   11.08
   3  -7  -2  202.80   10.15
  -3  -7   2  207.55   10.05
  -3  -7   2  226.39   10.80
   3   7  -2  208.02    9.94
   3   7  -2  221.64   10.64
  -3   7   2  197.89    9.96
  -3   7   2  211.82   10.58
   3  -7  -1   30.65    2.26
   3  -7  -1   32.71    2.42
  -3  -7   1   31.09    2.01
  -3  -7   1   31.80    2.18
   3   7  -1   19.03    1.47
   3   7  -1   20.63    1.69
  -3   7   1   16.35    1.68
  -3   7   1   21.18    1.85
  -3  -7   0  637.21   29.91
  -3  -7   0  599.05   27.99
   3   7   0  646.23   30.30
   3   7   0  596.20   27.86
  -3   7   0  552.03   26.03
  -3   7   0  543.64   25.63
   3  -7   1   15.80    1.49
   3  -7   1   14.94    1.58
  -3  -7  -1   15.09    1.41
  -3  -7  -1   13.95    1.63
   3   7   1   26.49    1.96
   3   7   1   22.96    1.98
  -3   7  -1   26.41    2.15
  -3   7  -1   31.31    2.28
   3  -7   2   13.79    1.50
   3  -7   2   13.08    1.35
  -3   7  -2   21.18    1.79
  -3   7  -2   26.20    2.15
  -3  -7  -3  694.99   32.61
  -3  -7  -3  646.71   30.87
   3   7   3  674.57   31.88
   3   7   3  694.36   32.63
   3  -7   4  189.02    9.67
   3  -7   4  180.95    9.18
  -3  -7  -4  184.59    9.44
  -3  -7  -4  180.95    9.78
   3   7   4  154.42    8.26
  -3   7  -4  187.76    9.67
  -3   7  -4  167.81    8.60
   3  -7   5  672.35   31.66
   3  -7   5  694.52   32.82
  -3  -7  -5  659.05   31.66
  -3  -7  -5  626.44   29.70
   3   7   5  726.49   34.50
   3   7   5  744.86   35.45
  -3   7  -5  690.24   32.87
  -3   7  -5  635.47   29.98
   3  -7   6  334.36   16.27
   3  -7   6  340.05   16.69
  -3  -7  -6  322.17   15.89
  -3  -7  -6  340.37   17.30
   3   7   6  326.28   16.37
   3   7   6  333.72   16.67
  -3   7  -6  328.18   16.05
  -3   7  -6  374.73   18.59
   3  -7   7   55.22    3.82
   3  -7   7   60.24    3.78
  -3  -7  -7   56.49    3.88
  -3  -7  -7   57.15    4.35
   3   7   7   42.27    3.34
   3   7   7   46.91    3.66
  -3   7  -7   41.62    3.39
  -3   7  -7   43.27    3.12
   3  -7   8   16.10    2.01
   3  -7   8   15.13    1.74
  -3  -7  -8   10.94    1.95
  -3  -7  -8   12.76    1.74
   3   7   8   11.37    1.82
   3   7   8   12.51    1.99
  -3   7  -8   12.41    1.68
  -3   7  -8   10.65    1.85
   3  -7   9   62.55    4.16
   3  -7   9   66.76    4.58
  -3  -7  -9   64.69    4.45
  -3  -7  -9   61.98    4.64
   3   7   9   54.95    4.31
   3   7   9   70.64    4.91
  -3   7  -9   58.39    4.07
  -3   7  -9   69.40    4.89
   3  -7  10   21.89    2.52
   3  -7  10   19.93    2.17
  -3  -7 -10   18.63    2.34
  -3  -7 -10   18.62    2.61
   3   7  10   20.41    2.50
   3   7  10   18.10    2.52
  -3   7 -10   24.59    2.44
  -3   7 -10   20.74    2.83
   3  -7  11   15.53    2.22
   3  -7  11   17.07    2.11
  -3  -7 -11   17.75    2.55
  -3  -7 -11    9.78    1.90
   3   7  11   17.59    2.61
   3   7  11   17.10    2.47
  -3   7 -11   22.59    2.94
  -3   7 -11   21.89    2.41
   3  -7  12   73.71    5.53
   3  -7  12   65.22    5.62
  -3  -7 -12   79.01    5.76
  -3  -7 -12   67.63    4.96
   3   7  12   66.81    5.10
   3   7  12   78.90    5.86
   3  -7  13   86.55    6.19
   3  -7  13   79.66    5.67
  -3  -7 -13   98.55    6.71
  -3  -7 -13   85.20    5.97
   3   7  13   87.78    6.55
   3   7  13   98.69    6.87
  -3   7 -13   99.82    6.47
  -3   7 -13   81.80    5.98
   3  -7  14   28.37    3.47
   3  -7  14   29.10    3.29
  -3  -7 -14   26.58    3.20
  -3  -7 -14   34.69    3.64
   3   7  14   30.52    3.88
   3   7  14   33.94    3.59
  -3   7 -14   37.03    3.61
  -3   7 -14   28.72    3.36
   3  -7  15   31.73    3.72
   3  -7  15   35.27    3.88
  -3  -7 -15   37.06    4.10
  -3  -7 -15   35.98    3.88
   3   7  15   37.49    4.34
   3   7  15   44.06    4.32
  -3   7 -15   44.34    4.31
  -3   7 -15   47.43    4.34
   3  -7  16   16.16    2.80
   3  -7  16   16.59    2.72
  -3  -7 -16   17.00    2.94
  -3  -7 -16   17.78    2.74
   3   7  16   10.15    2.36
   3  -9 -17    0.71    1.33
   3  -9 -17   -1.11    1.49
  -3   9  17    0.38    1.49
  -3   9  17    3.04    1.57
   3  -9 -16    2.15    2.18
   3  -9 -16    5.64    1.77
  -3   9  16    8.04    1.98
  -3   9  16    4.78    1.87
   3  -9 -15   13.16    2.47
   3  -9 -15   16.69    2.34
  -3   9  15   11.29    2.42
  -3   9  15   16.94    2.74
   3  -9 -14   50.83    4.24
   3  -9 -14   36.57    4.01
  -3   9  14   36.57    3.91
  -3   9  14   35.27    3.78
   3  -9 -13   22.31    2.66
   3  -9 -13   27.20    3.18
  -3   9  13   32.09    3.66
  -3   9  13   27.55    3.25
   3  -9 -12   20.12    2.69
   3  -9 -12   14.36    2.22
  -3  -9  12   16.62    1.44
  -3   9  12   21.23    2.88
  -3   9  12   18.48    2.44
   3  -9 -11   62.26    4.48
   3  -9 -11   61.96    4.81
  -3  -9  11   66.89    3.44
  -3  -9  11   64.02    3.29
  -3   9  11   72.55    5.00
  -3   9  11   70.13    5.38
   3  -9 -10   13.77    2.15
   3  -9 -10   11.76    1.84
   3  -9  -9    2.60    1.12
   3  -9  -9    3.36    1.33
  -3   9   9    1.76    1.08
  -3   9   9    0.98    1.17
   3  -9  -8  151.95    8.44
   3  -9  -8  139.03    7.99
  -3   9   8  140.93    8.14
  -3   9   8  144.05    7.98
   3  -9  -7  204.70   10.83
   3  -9  -7  184.12    9.88
  -3   9   7  206.91   11.10
  -3   9   7  225.44   11.64
   3  -9  -6  519.74   25.12
   3  -9  -6  513.56   24.86
  -3   9   6  514.99   24.76
  -3   9   6  516.26   25.00
   3  -9  -5  448.34   21.80
   3  -9  -5  496.94   23.98
  -3  -9   5  506.28   23.37
  -3  -9   5  504.22   23.26
   3   9  -5  530.19   24.62
   3   9  -5  497.26   23.10
  -3   9   5  448.97   21.75
  -3   9   5  514.04   24.79
   3  -9  -4  346.39   17.00
   3  -9  -4  373.14   18.24
  -3  -9   4  346.39   16.10
  -3  -9   4  330.08   15.50
   3   9  -4  372.19   17.32
   3   9  -4  334.36   15.56
  -3   9   4  378.52   18.52
  -3   9   4  336.89   16.56
   3  -9  -3   99.83    5.72
   3  -9  -3  104.19    5.83
  -3  -9   3   97.66    4.89
  -3  -9   3   90.41    4.73
   3   9  -3   98.76    4.92
   3   9  -3  106.07    5.32
  -3   9   3  102.44    5.84
  -3   9   3   95.68    5.53
  -3  -9   2  225.75   11.07
  -3  -9   2  253.77   12.11
   3   9  -2  251.56   12.11
   3   9  -2  245.38   11.68
  -3  -9   1   22.08    1.98
  -3  -9   1   23.43    1.73
   3   9  -1   14.93    1.49
   3   9  -1   15.72    1.35
   3  -9   0  202.48   10.23
  -3  -9   0  196.47   10.04
  -3  -9   0  228.92   11.15
   3   9   0  215.62   10.69
   3   9   0  219.74   10.75
  -3   9   0  218.63   10.96
  -3  -9  -1  579.42   27.64
  -3  -9  -1  639.74   29.97
   3   9   1  626.12   29.49
   3   9   1  616.78   28.94
  -3  -9  -2  105.94    6.19
  -3  -9  -2  120.41    6.38
   3   9   2  124.35    6.74
   3   9   2  134.44    7.19
   3  -9   3   20.31    1.95
  -3  -9  -3   15.82    2.23
  -3  -9  -3   15.67    1.82
   3   9   3    9.34    1.49
   3   9   3    9.09    1.41
  -3   9  -3    5.29    1.22
   3  -9   4 1655.95   76.64
   3  -9   4 1720.85   79.43
  -3  -9  -4 1684.44   77.92
  -3  -9  -4 1798.43   83.65
   3   9   4 1774.68   82.26
   3   9   4 1703.44   79.05
  -3   9  -4 1668.61   77.08
  -3   9  -4 1768.35   81.83
   3  -9   5  631.51   29.95
   3  -9   5  697.52   32.83
  -3  -9  -5  694.67   32.83
  -3  -9  -5  698.32   33.50
   3   9   5  721.59   34.29
   3   9   5  715.89   34.07
  -3   9  -5  730.29   34.35
  -3   9  -5  733.14   34.73
   3  -9   6  350.19   17.02
   3  -9   6  330.24   16.29
  -3  -9  -6  346.07   17.02
  -3  -9  -6  340.37   17.18
   3   9   6  343.70   17.18
   3   9   6  372.35   18.46
  -3   9  -6  354.78   17.27
  -3   9  -6  342.27   17.15
   3  -9   7  136.72    7.35
   3  -9   7  145.24    7.96
  -3  -9  -7  129.64    7.25
  -3  -9  -7  139.92    8.07
   3   9   7  142.28    8.07
   3   9   7  142.53    8.03
  -3   9  -7  153.15    8.60
  -3   9  -7  138.93    7.54
   3  -9   8  134.23    7.58
   3  -9   8  131.10    7.17
  -3   9  -8  127.09    7.44
  -3   9  -8  121.11    6.84
   3  -9   9   31.22    2.68
   3  -9   9   30.92    2.88
  -3  -9  -9   35.87    3.29
  -3  -9  -9   25.80    2.63
   3   9   9   23.79    2.71
   3   9   9   26.60    2.79
  -3   9  -9   26.53    2.85
  -3   9  -9   23.32    2.37
   3  -9  10   12.30    1.76
   3  -9  10   14.26    2.11
  -3  -9 -10   12.74    1.88
  -3  -9 -10   16.13    2.42
   3   9  10   18.35    2.47
   3   9  10   15.64    2.34
  -3   9 -10   16.13    2.03
  -3   9 -10   13.16    2.26
   3  -9  11  126.32    7.41
   3  -9  11  126.06    7.80
  -3  -9 -11  114.10    7.08
  -3  -9 -11  119.32    7.65
   3   9  11  112.67    7.31
   3   9  11  119.95    7.57
  -3   9 -11  110.85    7.28
  -3   9 -11  120.27    7.14
  -3  -9 -12   30.32    3.42
  -3  -9 -12   28.10    2.99
   3   9  12   23.32    2.87
   3   9  12   24.46    3.06
  -3   9 -12   20.36    3.28
   3  -9  13   33.40    3.66
   3  -9  13   36.82    3.56
  -3   9 -13   35.49    3.69
  -3   9 -13   28.62    3.07
   3  -9  14   68.66    5.29
   3  -9  14   69.31    5.49
  -3  -9 -14   81.44    5.92
  -3  -9 -14   61.35    5.02
  -3   9 -14   63.42    5.19
  -3   9 -14   65.64    5.11
   3  -9  15   13.50    2.50
   3  -9  15   14.99    2.63
  -3  -9 -15   12.59    2.49
  -3  -9 -15    7.96    2.33
   3   9  15   13.01    2.42
   3   9  15   12.85    2.63
  -3   9 -15   14.30    2.41
  -3   9 -15   10.04    2.30
  -3  -9 -16   12.97    2.83
  -3  -9 -16   15.63    2.63
   3   9  16   12.81    2.64
   3 -11 -17    0.36    1.60
   3 -11 -17    4.04    2.03
  -3  11  17    2.41    1.69
  -3  11  17    1.49    1.74
   3 -11 -16   10.26    2.63
   3 -11 -16   12.66    2.34
  -3  11  16    8.34    2.17
  -3  11  16   10.91    2.30
   3 -11 -15   15.89    2.90
   3 -11 -15   24.90    2.90
  -3  11  15   20.47    3.04
  -3  11  15   26.23    3.40
   3 -11 -14    6.38    1.63
   3 -11 -14    5.59    1.92
  -3  11  14    5.07    1.84
  -3  11  14    9.13    2.09
   3 -11 -13   29.65    3.51
   3 -11 -13   31.05    3.15
  -3  11  12   56.64    4.88
  -3  11  12   52.59    4.27
   3 -11 -11   10.51    2.06
   3 -11 -11    9.13    1.73
  -3  11  11    7.31    1.90
  -3  11  11    5.68    1.54
   3 -11 -10   13.44    2.23
   3 -11 -10   17.68    2.28
  -3  11  10   26.71    2.66
  -3  11  10   23.73    2.79
   3 -11  -9   58.20    4.45
   3 -11  -9   57.45    4.27
  -3  11   9   64.84    4.94
  -3  11   9   64.05    4.51
   3 -11  -8    0.87    1.12
   3 -11  -8    1.20    1.11
  -3  11   8    2.06    1.20
  -3  11   8   -0.87    0.92
   3 -11  -7   49.99    3.86
   3 -11  -7   39.63    3.29
  -3  11   7   44.77    3.45
  -3  11   7   51.44    3.96
   3 -11  -6  214.35   11.29
   3 -11  -6  213.56   11.29
  -3  11   6  219.58   11.38
  -3  11   6  207.39   11.00
   3 -11  -5  762.12   36.19
   3 -11  -5  667.92   31.88
  -3 -11   5  739.95   34.10
  -3 -11   5  680.74   31.38
  -3  11   5  716.52   34.07
  -3  11   5  749.93   35.67
   3 -11  -4   38.55    3.07
   3 -11  -4   41.00    3.17
  -3 -11   4   40.92    2.25
  -3 -11   4   37.58    2.17
   3  11  -4   45.83    2.53
   3  11  -4   45.28    2.47
  -3  11   4   48.79    3.59
  -3  11   4   40.48    3.12
   3 -11  -3   79.65    4.86
   3 -11  -3   87.50    5.24
  -3 -11   3   75.88    4.07
  -3 -11   3   75.21    3.93
   3  11  -3   84.79    4.50
   3  11  -3   83.11    4.34
  -3  11   3   80.47    4.97
  -3  11   3   82.83    5.02
   3 -11  -2   74.44    4.56
   3 -11  -2   69.47    4.37
  -3 -11   2   66.25    3.66
  -3 -11   2   64.07    3.77
   3  11  -2   49.65    3.04
   3  11  -2   58.13    3.37
  -3  11   2   60.16    3.88
  -3  11   2   58.20    3.88
   3 -11  -1   62.20    4.01
   3 -11  -1   58.50    3.77
  -3 -11   1   62.44    3.58
  -3 -11   1   63.93    3.93
   3  11  -1   58.80    3.50
   3  11  -1   58.40    3.48
  -3  11   1   62.63    3.96
  -3  11   1   53.60    3.61
   3 -11   0  127.66    6.89
   3 -11   0  122.33    6.70
  -3 -11   0  119.78    6.59
  -3 -11   0  123.23    6.43
   3  11   0  124.05    6.59
   3  11   0  115.66    6.22
  -3  11   0  117.25    6.44
  -3  11   0  134.55    7.19
   3 -11   1   17.02    1.73
   3 -11   1   15.32    1.68
  -3 -11  -1   12.25    1.61
   3  11   1   26.55    2.44
  -3  11  -1   28.23    2.30
  -3  11  -1   25.01    2.17
   3 -11   2  480.95   22.83
   3 -11   2  463.38   22.15
  -3 -11  -2  481.11   23.32
  -3 -11  -2  480.95   22.92
   3  11   2  496.78   23.78
   3  11   2  471.30   22.62
  -3  11  -2  456.57   21.89
  -3  11  -2  419.69   20.22
   3 -11   3  312.98   15.32
   3 -11   3  295.57   14.42
  -3 -11  -3  276.89   13.69
  -3 -11  -3  293.19   14.85
   3  11   3  297.63   14.80
   3  11   3  261.85   13.19
  -3  11  -3  280.05   13.88
  -3  11  -3  280.53   13.95
   3 -11   4  150.82    7.84
   3 -11   4  164.96    8.58
  -3 -11  -4  156.43    8.61
  -3 -11  -4  158.06    8.31
   3  11   4  156.02    8.47
   3  11   4  161.00    8.69
  -3  11  -4  158.95    8.42
  -3  11  -4  156.49    8.34
   3 -11   5  231.77   11.60
   3 -11   5  228.76   11.54
  -3 -11  -5  237.94   12.08
  -3 -11  -5  242.53   12.60
   3  11   5  252.82   12.97
   3  11   5  254.41   13.06
  -3  11  -5  233.83   11.79
  -3  11  -5  236.04   12.05
   3 -11   6   27.13    2.26
   3 -11   6   29.13    2.45
  -3 -11  -6   30.30    2.60
  -3 -11  -6   22.77    2.47
   3  11   6   29.78    2.80
   3  11   6   29.62    2.75
  -3  11  -6   25.90    2.28
  -3  11  -6   26.53    2.60
   3 -11   7   15.55    1.71
   3 -11   7   12.66    1.71
  -3 -11  -7   15.34    1.84
  -3 -11  -7   17.64    2.28
   3  11   7   15.94    2.03
   3  11   7   16.16    2.06
  -3  11  -7   19.36    2.36
  -3  11  -7   18.79    1.95
   3 -11   8   34.75    3.02
   3 -11   8   40.35    3.02
  -3 -11  -8   41.91    3.32
  -3 -11  -8   41.67    3.61
   3  11   8   40.39    3.45
   3  11   8   37.35    3.26
  -3  11  -8   38.36    3.42
  -3  11  -8   36.03    2.96
   3 -11   9   36.76    3.23
   3 -11   9   35.40    2.88
  -3 -11  -9   30.78    3.36
  -3 -11  -9   33.74    3.06
   3  11   9   30.16    3.02
   3  11   9   35.21    3.29
  -3  11  -9   32.26    3.10
  -3  11  -9   37.20    3.01
   3 -11  10   31.11    3.01
   3 -11  10   29.30    2.72
  -3 -11 -10   32.60    3.07
  -3 -11 -10   38.25    3.66
   3  11  10   45.58    3.96
   3  11  10   37.66    3.51
  -3  11 -10   40.34    3.31
  -3  11 -10   39.17    3.56
   3 -11  11   33.10    3.09
   3 -11  11   39.25    3.59
  -3 -11 -11   36.70    3.67
  -3 -11 -11   39.31    3.61
   3  11  11   32.12    3.47
   3  11  11   40.86    3.88
  -3  11 -11   32.11    3.40
  -3  11 -11   37.85    3.32
   3 -11  12  128.12    7.95
   3 -11  12  127.85    7.60
  -3 -11 -12  119.19    7.42
  -3 -11 -12  139.38    8.60
   3  11  12  128.99    8.09
   3  11  12  114.00    7.41
  -3  11 -12  124.02    7.54
  -3  11 -12  114.25    7.60
   3 -11  13   49.14    4.29
   3 -11  13   46.10    4.37
  -3 -11 -13   41.91    3.97
  -3 -11 -13   50.75    4.26
   3  11  13   43.55    4.26
   3  11  13   41.81    4.18
  -3  11 -13   46.94    4.37
  -3  11 -13   45.51    4.05
   3 -11  14   11.89    2.22
   3 -11  14   15.45    2.63
  -3 -11 -14    7.65    2.03
  -3 -11 -14   16.07    2.50
   3  11  14   12.11    2.18
   3  11  14    7.20    2.22
  -3  11 -14   11.15    2.04
  -3  11 -14   11.08    2.18
   3 -13 -16   23.56    3.48
   3 -13 -16   27.91    3.48
  -3  13  16   16.97    2.79
  -3  13  16   15.82    2.87
  -3  13  15    9.28    2.34
  -3  13  15   15.50    2.64
   3 -13 -14   19.92    2.96
   3 -13 -14   19.76    2.71
  -3  13  14   20.31    3.06
  -3  13  14   24.25    3.10
   3 -13 -13   18.03    2.83
   3 -13 -13   18.85    2.49
  -3  13  13   20.91    3.01
  -3  13  13   17.83    2.64
   3 -13 -12   10.50    1.93
   3 -13 -12   15.07    2.41
  -3  13  12   13.79    2.47
  -3  13  12   16.29    2.37
   3 -13 -11   60.65    4.91
   3 -13 -11   62.87    4.75
  -3  13  11   61.22    5.03
  -3  13  11   72.27    5.07
   3 -13 -10   -0.76    1.20
   3 -13 -10    0.98    1.06
  -3  13  10   -0.32    1.20
  -3  13  10    0.27    1.04
   3 -13  -9   18.74    2.52
   3 -13  -9   20.66    2.71
  -3  13   9   23.79    2.91
  -3  13   9   23.75    2.80
   3 -13  -8   60.63    4.35
   3 -13  -8   58.32    4.40
  -3  13   8   63.21    4.75
  -3  13   8   64.96    4.53
   3 -13  -7   46.43    3.75
   3 -13  -7   37.19    3.31
  -3  13   7   48.90    3.63
  -3  13   7   42.74    3.64
   3 -13  -6  195.20   10.53
   3 -13  -6  190.92   10.39
  -3  13   6  185.70    9.96
  -3  13   6  188.87   10.32
   3 -13  -5   88.72    5.51
   3 -13  -5   84.81    5.34
  -3 -13   5   80.79    3.91
  -3 -13   5   78.87    3.89
   3  13  -5   76.80    3.72
  -3  13   5   80.69    5.21
  -3  13   5   90.90    5.60
   3 -13  -4  440.74   21.63
   3 -13  -4  449.13   21.94
  -3 -13   4  443.27   20.74
  -3 -13   4  447.07   20.83
   3  13  -4  406.23   19.12
   3  13  -4  451.51   21.15
  -3  13   4  434.73   21.34
  -3  13   4  415.25   20.37
   3 -13  -3  546.34   26.34
   3 -13  -3  541.90   26.06
  -3 -13   3  547.92   25.60
  -3 -13   3  543.80   25.49
   3  13  -3  509.29   23.92
   3  13  -3  516.73   24.25
  -3  13   3  537.15   25.84
  -3  13   3  513.88   24.86
   3 -13  -2  131.65    7.25
   3 -13  -2  111.71    6.44
  -3 -13   2  121.95    6.38
  -3 -13   2  115.01    5.95
   3  13  -2  101.57    5.48
   3  13  -2  107.07    5.70
  -3  13   2   92.50    5.49
  -3  13   2   93.21    5.54
   3 -13  -1  199.32   10.35
   3 -13  -1  234.30   12.00
  -3 -13   1  228.44   11.38
  -3 -13   1  228.44   11.22
   3  13  -1  232.24   11.53
   3  13  -1  203.59   10.24
  -3  13   1  236.68   12.10
  -3  13   1  206.60   10.61
   3 -13   0   90.63    5.37
   3 -13   0   89.91    5.26
  -3  13   0   92.31    5.34
  -3  13   0   86.79    5.16
   3 -13   1  487.44   23.48
   3 -13   1  539.69   25.76
  -3 -13  -1  521.80   24.79
  -3 -13  -1  505.02   24.21
   3  13   1  552.67   26.34
   3  13   1  505.02   24.22
  -3  13  -1  539.53   25.82
  -3  13  -1  508.18   24.29
   3 -13   2   94.73    5.45
   3 -13   2   98.28    5.51
  -3 -13  -2   85.47    5.18
  -3 -13  -2   99.88    5.62
   3  13   2   86.91    5.16
   3  13   2   84.71    5.15
  -3  13  -2   87.66    5.13
  -3  13  -2   94.81    5.53
   3 -13   3  119.60    6.44
   3 -13   3  111.55    6.17
  -3 -13  -3  106.67    6.00
  -3 -13  -3  102.74    6.10
   3  13   3   91.71    5.51
   3  13   3  102.86    5.97
  -3  13  -3  102.35    5.84
  -3  13  -3   91.11    5.35
   3 -13   4  338.79   16.59
   3 -13   4  331.66   16.13
  -3 -13  -4  317.26   16.02
  -3 -13  -4  314.09   15.53
   3  13   4  311.40   15.67
   3  13   4  336.89   16.78
  -3  13  -4  330.08   16.31
  -3  13  -4  352.40   17.34
   3 -13   5   88.94    5.10
   3 -13   5   90.59    5.30
  -3 -13  -5   83.64    5.07
  -3 -13  -5   86.93    5.54
   3  13   5   84.95    5.37
   3  13   5   82.59    5.27
  -3  13  -5   93.96    5.57
  -3  13  -5  100.20    5.86
   3 -13   6  114.14    6.33
   3 -13   6  115.41    6.44
  -3 -13  -6  112.88    6.51
  -3 -13  -6  114.59    6.87
   3  13   6  131.45    7.57
   3  13   6  107.75    6.57
  -3  13  -6  123.52    6.97
  -3  13  -6  127.33    7.19
   3 -13   7    1.04    0.82
   3 -13   7    1.50    1.08
  -3 -13  -7    0.73    0.87
   3  13   7    4.21    1.42
  -3  13  -7    4.62    1.49
  -3  13  -7    6.28    1.31
   3 -13   8   78.60    5.02
   3 -13   8   77.95    4.81
  -3 -13  -8   77.98    5.08
  -3 -13  -8   80.60    5.53
   3  13   8   78.29    5.30
   3  13   8   74.30    5.21
  -3  13  -8   78.63    5.32
  -3  13  -8   72.05    4.70
   3 -13   9   46.01    3.61
   3 -13   9   47.18    3.47
  -3 -13  -9   36.67    3.26
  -3 -13  -9   43.33    4.01
   3  13   9   39.86    3.58
   3  13   9   44.20    3.77
  -3  13  -9   35.03    3.34
  -3  13  -9   41.15    3.26
   3 -13  10    7.47    1.63
   3 -13  10    5.95    1.38
  -3 -13 -10    3.06    1.57
  -3 -13 -10    6.84    1.61
   3  13  10   13.41    2.11
   3  13  10   13.47    2.18
  -3  13 -10   10.29    1.73
  -3  13 -10   14.26    2.11
   3 -13  11  147.69    8.64
   3 -13  11  148.34    8.41
  -3 -13 -11  151.01    9.12
  -3 -13 -11  142.83    8.47
   3  13  11  130.40    8.22
   3  13  11  129.69    8.07
  -3  13 -11  132.48    8.07
  -3  13 -11  134.25    7.85
   3 -13  12   27.74    2.80
   3 -13  12   26.74    3.07
  -3 -13 -12   20.93    2.87
  -3 -13 -12   27.29    3.06
   3  13  12   22.34    2.94
   3  13  12   23.83    3.04
  -3  13 -12   27.70    2.96
  -3  13 -12   26.31    3.20
   3 -13  13   74.44    5.87
   3 -13  13   77.30    5.46
  -3 -13 -13   78.32    5.86
  -3 -13 -13   79.52    5.70
   3  13  13   84.60    6.24
   3  13  13   78.57    6.10
   3 -13  14   63.61    5.30
   3 -13  14   70.89    5.57
  -3 -13 -14   77.45    5.81
  -3 -13 -14   64.35    5.40
   3  13  14   69.75    5.60
  -3  13 -14   57.09    5.03
  -3  13 -14   68.58    5.30
   3 -13  15   11.45    2.36
  -3 -13 -15   10.77    2.55
  -3 -13 -15    9.36    2.28
   3  13  15    6.05    2.44
   3 -15 -16    3.25    1.80
   3 -15 -16    0.60    1.41
  -3  15  16    2.49    1.69
  -3  15  16    4.77    1.73
   3 -15 -15   14.90    2.75
   3 -15 -15   18.41    2.71
  -3  15  15   19.33    2.96
  -3  15  15   12.16    2.66
   3 -15 -13    2.66    1.28
   3 -15 -13    2.68    1.69
  -3  15  13    0.82    1.17
  -3  15  13    0.65    1.33
   3 -15 -12   14.60    2.47
   3 -15 -12   14.23    2.15
  -3  15  12   14.79    2.50
  -3  15  12   13.49    2.23
   3 -15 -11   15.80    2.26
   3 -15 -11   12.60    2.37
  -3  15  11   12.95    2.14
  -3  15  11   10.70    2.30
   3 -15 -10   60.08    4.88
   3 -15 -10   61.09    4.67
  -3  15  10   64.64    4.73
  -3  15  10   55.50    4.77
   3 -15  -9   20.26    2.49
   3 -15  -9   19.35    2.61
  -3  15   9   23.19    2.88
  -3  15   9   24.60    2.64
   3 -15  -7  138.02    8.18
   3 -15  -7  130.53    7.76
  -3  15   7  139.81    8.31
  -3  15   7  150.97    8.47
   3 -15  -6   34.65    3.21
   3 -15  -6   30.10    2.90
  -3  15   6   29.92    2.80
  -3  15   6   34.08    3.21
   3 -15  -5   29.75    2.85
   3 -15  -5   28.08    2.72
  -3 -15   5   22.02    1.44
  -3 -15   5   24.97    1.66
   3  15  -5   22.99    1.49
   3  15  -5   21.37    1.46
  -3  15   5   24.41    2.64
  -3  15   5   25.44    2.55
   3 -15  -4  142.61    8.04
   3 -15  -4  144.71    8.23
  -3 -15   4  137.34    6.92
  -3 -15   4  145.06    7.19
   3  15  -4  129.58    6.57
   3  15  -4  149.87    7.58
   3 -15  -3    5.43    1.36
   3 -15  -3    4.53    1.38
  -3 -15   3    4.78    0.93
  -3 -15   3    5.29    0.89
   3  15  -3    8.18    1.12
   3  15  -3    7.73    1.14
  -3  15   3    8.52    1.50
  -3  15   3    9.06    1.63
   3 -15  -2  328.81   16.51
   3 -15  -2  325.49   16.26
  -3 -15   2  271.35   13.33
  -3 -15   2  317.89   15.31
   3  15  -2  311.88   15.20
   3  15  -2  282.43   13.82
  -3  15   2  276.73   14.03
  -3  15   2  324.38   16.20
   3 -15  -1   18.49    2.11
   3 -15  -1   23.40    2.41
  -3 -15   1   17.46    1.90
  -3 -15   1   21.85    2.03
   3  15  -1   16.59    1.77
   3  15  -1   12.46    1.68
  -3  15   1   16.20    1.93
  -3  15   1   17.32    1.93
   3 -15   0   15.47    1.85
   3 -15   0   16.83    1.96
  -3 -15   0   14.90    1.74
  -3 -15   0   15.04    1.61
   3  15   0   17.02    1.90
   3  15   0   19.17    1.98
  -3  15   0   18.29    1.98
  -3  15   0   19.57    2.09
   3 -15   1  419.53   20.36
   3 -15   1  428.23   20.85
  -3 -15  -1  356.84   17.57
  -3 -15  -1  394.99   19.08
   3  15   1  372.35   18.29
   3  15   1  423.96   20.64
  -3  15  -1  400.21   19.46
  -3  15  -1  375.99   18.46
   3 -15   2   94.78    5.64
   3 -15   2   95.75    5.49
  -3 -15  -2   97.73    5.57
  -3 -15  -2   99.59    5.91
   3  15   2   93.25    5.67
   3  15   2   95.53    5.68
  -3  15  -2   91.66    5.38
  -3  15  -2   98.36    5.76
   3 -15   3  127.93    6.87
   3 -15   3  126.57    6.97
  -3 -15  -3  126.02    6.93
  -3 -15  -3  141.34    7.96
   3  15   3  114.62    6.65
   3  15   3  119.97    6.90
  -3  15  -3  128.47    7.12
  -3  15  -3  137.21    7.57
   3 -15   4  202.16   10.29
   3 -15   4  200.90   10.35
  -3 -15  -4  202.16   10.46
  -3 -15  -4  186.49   10.12
   3  15   4  207.39   11.03
   3  15   4  186.81   10.12
  -3  15  -4  218.63   11.32
  -3  15  -4  204.54   10.67
   3 -15   5   75.51    4.53
   3 -15   5   75.89    4.70
  -3 -15  -5   67.31    4.51
  -3 -15  -5   69.70    4.84
   3  15   5   71.65    4.89
   3  15   5   73.14    4.91
  -3  15  -5   71.34    4.62
  -3  15  -5   63.93    4.26
   3 -15   6   50.39    3.45
   3 -15   6   58.72    3.99
  -3  15  -6   54.54    3.85
  -3  15  -6   66.90    4.46
   3 -15   7  133.24    7.33
   3 -15   7  143.05    7.93
  -3 -15  -7  140.04    7.87
  -3 -15  -7  141.29    8.25
   3  15   7  141.37    8.31
   3  15   7  128.25    7.65
  -3  15  -7  150.11    8.31
  -3  15  -7  150.16    8.50
   3 -15   8   35.40    3.02
   3 -15   8   35.84    2.91
  -3 -15  -8   29.02    2.83
  -3 -15  -8   30.27    3.15
   3  15   8   24.35    2.75
   3  15   8   24.84    2.77
  -3  15  -8   25.95    2.90
  -3  15  -8   22.51    2.47
   3 -15   9   19.27    2.09
   3 -15   9   20.33    2.34
  -3 -15  -9   19.46    2.34
  -3 -15  -9   16.35    2.42
   3  15   9   21.47    2.61
   3  15   9   20.18    2.58
  -3  15  -9   19.98    2.31
  -3  15  -9   18.22    2.47
   3 -15  10   75.91    4.92
   3 -15  10   63.64    4.61
  -3 -15 -10   71.07    5.10
  -3 -15 -10   63.17    4.92
   3  15  10   66.63    4.97
   3  15  10   74.45    5.37
  -3  15 -10   68.91    4.83
  -3  15 -10   70.96    5.11
   3 -15  11   13.95    1.92
   3 -15  11   10.02    1.93
  -3  15 -11   11.64    2.09
  -3  15 -11   11.60    2.06
   3 -15  12   24.25    3.01
   3 -15  12   26.25    2.71
  -3 -15 -12   20.60    2.80
  -3 -15 -12   24.82    2.99
   3  15  12   21.74    2.90
   3  15  12   26.60    3.21
  -3  15 -12   30.43    3.28
  -3  15 -12   31.65    3.25
  -3 -15 -13   17.68    2.68
  -3 -15 -13   14.09    2.44
   3  15  13    9.82    2.39
   3  15  13   10.69    2.30
  -3  15 -13   15.26    3.13
   3 -15  14   19.74    2.88
   3 -15  14   26.36    3.10
   3  15  14   18.14    2.96
   3  15  14   23.21    3.26
  -3  15 -14   16.81    3.06
  -3  15 -14   17.83    2.79
   3 -17 -16    4.69    2.01
   3 -17 -16    6.92    2.25
  -3  17  16    2.80    1.85
   3 -17 -15    1.90    1.65
   3 -17 -15    5.65    2.04
  -3  17  15    2.90    1.63
  -3  17  15    1.82    1.47
   3 -17 -14    3.69    1.42
   3 -17 -14    3.88    1.73
  -3  17  14    2.72    1.77
  -3  17  14    2.60    1.66
   3 -17 -12   13.54    2.20
   3 -17 -12   13.38    2.56
  -3  17  12   16.23    2.42
  -3  17  12   16.23    2.61
   3 -17 -11   15.88    2.56
   3 -17 -11   19.95    2.56
  -3  17  11   19.09    2.60
  -3  17  11   26.18    3.20
   3 -17 -10    2.94    1.38
   3 -17 -10    3.72    1.60
  -3  17  10    4.07    1.66
  -3  17  10    2.85    1.28
   3 -17  -9   31.03    3.06
   3 -17  -9   30.62    3.32
  -3  17   9   26.83    2.93
  -3  17   9   38.01    3.78
   3 -17  -8  178.73   10.27
   3 -17  -8  191.87   10.64
  -3  17   8  159.10    9.42
  -3  17   8  172.40    9.67
   3 -17  -6   56.11    4.34
   3 -17  -6   53.53    4.12
  -3 -17   6   49.92    2.45
  -3  17   6   48.90    3.80
  -3  17   6   54.06    4.32
   3 -17  -5  513.09   25.17
   3 -17  -5  530.82   26.11
  -3 -17   5  509.77   23.76
  -3 -17   5  452.77   21.29
   3  17  -5  500.42   23.43
   3  17  -5  484.12   22.75
  -3  17   5  482.85   23.89
  -3  17   5  540.79   26.34
   3 -17  -4  120.11    7.14
   3 -17  -4  127.55    7.55
  -3 -17   4  116.57    6.02
  -3 -17   4  109.19    5.84
   3  17  -4  129.44    6.79
   3  17  -4  118.99    6.36
  -3  17   4  141.53    8.11
  -3  17   4  127.00    7.50
  -3 -17   3   33.45    2.34
  -3 -17   3   30.89    2.33
   3  17  -3   30.65    2.45
   3  17  -3   27.78    2.20
  -3  17   3   36.25    3.17
  -3  17   3   34.37    3.13
   3 -17  -2    2.07    1.11
   3 -17  -2    3.12    1.28
  -3 -17   2    0.73    0.79
  -3 -17   2    2.87    0.81
   3  17  -2    1.77    0.90
   3  17  -2    1.25    0.87
  -3  17   2    2.41    1.19
  -3  17   2    1.36    1.11
   3 -17  -1   88.62    5.46
   3 -17  -1   80.61    5.22
  -3 -17   1   87.85    4.96
   3  17  -1   77.91    4.75
   3  17  -1   86.30    5.16
  -3  17   1   74.85    4.77
  -3  17   1   65.95    4.45
   3 -17   0    2.98    1.11
   3 -17   0    1.50    1.04
  -3 -17   0    0.79    0.90
  -3 -17   0    1.47    0.84
   3  17   0    5.98    1.31
   3  17   0    8.45    1.44
  -3  17   0    6.97    1.42
  -3  17   0    6.25    1.42
   3 -17   1    3.13    1.08
   3 -17   1    3.42    1.23
  -3 -17  -1    1.92    0.90
  -3 -17  -1    2.15    1.04
   3  17   1    5.56    1.35
   3  17   1    5.40    1.19
  -3  17  -1    5.24    1.31
  -3  17  -1    5.92    1.25
   3 -17   2  154.91    8.53
   3 -17   2  148.83    8.07
  -3 -17  -2  148.10    8.20
  -3 -17  -2  138.14    7.50
   3  17   2  148.12    8.15
   3  17   2  131.15    7.52
  -3  17  -2  150.22    8.12
  -3  17  -2  146.11    8.09
   3 -17   3  156.14    8.55
   3 -17   3  153.29    8.12
  -3 -17  -3  146.03    8.23
  -3 -17  -3  155.92    8.39
   3  17   3  156.02    8.68
   3  17   3  149.21    8.33
  -3  17  -3  154.37    8.36
  -3  17  -3  145.55    8.04
   3 -17   4  133.06    7.25
   3 -17   4  119.15    6.85
  -3 -17  -4  130.40    7.28
  -3 -17  -4  131.24    7.66
   3  17   4  155.38    8.69
   3  17   4  135.15    7.77
  -3  17  -4  136.29    7.65
  -3  17  -4  151.49    8.30
   3 -17   5  193.30    9.99
   3 -17   5  186.49    9.86
  -3 -17  -5  173.35    9.67
  -3 -17  -5  173.04    9.42
   3  17   5  190.92   10.48
   3  17   5  164.01    9.36
  -3  17  -5  175.25    9.48
   3 -17   6    1.28    0.87
   3 -17   6    1.47    1.16
  -3 -17  -6    2.94    1.27
  -3 -17  -6    3.23    1.08
   3  17   6    5.22    1.41
   3  17   6    6.05    1.57
  -3  17  -6    6.89    1.50
  -3  17  -6    9.28    1.58
   3 -17   7   78.08    4.89
   3 -17   7   94.42    5.75
  -3 -17  -7   77.03    5.08
  -3 -17  -7   87.61    5.79
   3 -17   8   63.72    4.45
   3 -17   8   66.35    4.37
  -3 -17  -8   65.78    4.58
  -3 -17  -8   52.43    4.27
   3  17   8   50.11    4.15
   3  17   8   56.99    4.48
  -3  17  -8   54.90    4.07
  -3  17  -8   46.39    3.94
   3 -17   9   12.57    1.74
   3 -17   9   14.28    2.11
  -3 -17  -9    8.90    2.03
  -3 -17  -9   12.81    1.93
   3  17   9   13.20    2.20
   3  17   9   15.34    2.25
  -3  17  -9   12.36    2.23
  -3  17  -9   11.59    1.90
   3 -17  10    1.16    1.28
   3 -17  10    1.65    1.00
  -3 -17 -10    2.56    1.33
  -3 -17 -10    1.25    1.46
   3  17  10    1.16    1.16
   3  17  10    0.68    1.30
  -3  17 -10    1.52    1.27
  -3  17 -10    3.39    1.44
   3 -17  11   18.36    2.18
   3 -17  11   20.09    2.69
  -3 -17 -11   17.02    2.63
  -3 -17 -11   20.44    2.53
   3  17  11   13.92    2.41
   3  17  11   23.46    2.88
  -3  17 -11   18.54    2.52
  -3  17 -11   19.16    2.47
   3 -17  12   20.85    2.47
   3 -17  12   19.30    2.82
  -3 -17 -12   17.11    2.58
  -3 -17 -12   21.86    2.69
   3  17  12   25.30    3.18
   3  17  12   23.54    3.17
  -3  17 -12   23.03    2.82
  -3  17 -12   23.49    2.91
  -3 -17 -13   16.42    2.58
  -3 -17 -13   11.45    2.33
   3  17  13   11.03    2.31
   3  17  13   13.20    2.47
  -3  17 -13   12.24    2.52
  -3  17 -13   15.06    2.41
   3 -17  14    6.90    2.04
   3 -19 -15    1.61    1.77
   3 -19 -15    0.79    1.46
  -3  19  15    0.60    1.66
  -3  19  15    6.17    1.92
   3 -19 -14   11.07    2.41
   3 -19 -14   11.38    2.25
  -3  19  14   12.93    2.53
  -3  19  14   11.03    2.28
   3 -19 -13    9.10    2.20
   3 -19 -13    9.23    1.99
  -3  19  13   12.10    2.26
  -3  19  13    9.26    2.28
   3 -19 -11   11.62    2.28
   3 -19 -11   12.16    2.11
  -3  19  11   12.52    2.15
  -3  19  11   11.30    2.28
   3 -19 -10    4.58    1.54
   3 -19 -10    8.39    1.98
  -3  19  10    3.78    1.63
  -3  19  10    8.88    1.84
   3 -19  -9   -0.55    1.08
   3 -19  -9   -1.63    1.36
  -3  19   9    0.74    1.17
  -3  19   9   -0.33    1.19
   3 -19  -8   84.59    5.68
   3 -19  -8   79.95    5.86
  -3  19   8   66.22    4.84
  -3  19   8   83.72    6.05
   3 -19  -7   85.00    5.70
   3 -19  -7   79.06    5.70
  -3  19   7   74.11    5.19
  -3  19   7   68.96    5.19
[truncated: 874,697 more chars]
