# Supplementary material for: Solvent‐Triggered Aggregation‐Induced Reversal and Enhancement of Circularly Polarized Luminescence in Chiral Salen Metalla‐Macrocycles
Source: Small. 2025 May 9;21(37):2500751. doi: 10.1002/smll.202500751 (PMC12444834; doi:10.1002/smll.202500751)
Supplement: Supplementary file 4 — Supporting Information [file SMLL-21-2500751-s001.cif]

data_QY30C
_audit_creation_method
;FinalCif V118 by Daniel Kratzert, Freiburg 2023,
https://dkratzert.de/finalcif.html
;
_audit_contact_author_address
;
Faculty of Chemistry and Chemical Biology
TU Dortmund University
Otto-Hahn-Str. 6
44227 Dortmund
Germany
;
_audit_contact_author_email       julian.holstein@tu-dortmund.de
_audit_contact_author_name        'Julian J. Holstein'
_audit_contact_author_phone       '+49 231 755 3426'
_diffrn_ambient_temperature_device 'Oxford Cryostream 800'
_publ_contact_author_id_orcid     0000-0002-8385-7805
_publ_section_references
;
Sheldrick, G.M. (2015). Acta Cryst. A71, 3-8.
Sheldrick, G.M. (2015). Acta Cryst. C71, 3-8.
;
_shelx_SHELXL_version_number      '2014/7'
_chemical_name_systematic         ?
_chemical_name_common             ?
_chemical_formula_sum             'C90 H70 Cl18 N4 O4'
_chemical_formula_moiety          ?
_chemical_formula_weight          1909.60
_chemical_melting_point           ?
_chemical_absolute_configuration  ?
_space_group_crystal_system       monoclinic
_space_group_IT_number            14
_vrf_PLAT082_QY30C
;
PROBLEM: High R1 Value ..................................       0.20 Report
RESPONSE: The high R1 reflects the flexibility of the structure and weak
crystal quality. Nevertheless, ADP restraints ensure a chemically
and physically meaningful structural model.  
;
_vrf_PLAT084_QY30C
;
PROBLEM: High wR2 Value (i.e. > 0.25) ...................       0.40 Report
RESPONSE: The high wR2 reflects the flexibility of the structure and weak
crystal quality. Nevertheless, ADP restraints ensure a chemically
and physically meaningful structural model.
;
_vrf_PLAT340_QY30C
;
PROBLEM: Low Bond Precision on  C-C Bonds ...............    0.02239 Ang.  
RESPONSE: The flexibility of the modeled structure is reflected in the low
precision of C-C bonds. 
;
_vrf_THETM01_QY30C
;
PROBLEM: The value of sine(theta_max)/wavelength is less than 0.550
RESPONSE: The extremely poor scattering power of the crystals does not allow
for higher order data to be collected. The data was collected with CuKa
radiation using exposure times of up to 35s per degree. The data was cut at
0.95 A at a mean I/sig(I) of 2 in the outer resolution shell.   
;
_space_group_name_H-M_alt         'P 21/c'
_space_group_name_Hall            '-P 2ybc'
_shelx_space_group_comment
;
The symmetry employed for this shelxl refinement is uniquely defined
by the following loop, which should always be used as a source of
symmetry information in preference to the above space-group names.
They are only intended as comments.
;

loop_
_space_group_symop_operation_xyz
'x, y, z'
'-x, y+1/2, -z+1/2'
'-x, -y, -z'
'x, -y-1/2, z-1/2'

_cell_length_a                    12.3216(12)
_cell_length_b                    27.162(3)
_cell_length_c                    13.7645(13)
_cell_angle_alpha                 90
_cell_angle_beta                  106.898(4)
_cell_angle_gamma                 90
_cell_volume                      4407.7(7)
_cell_formula_units_Z             2
_cell_measurement_temperature     126(2)
_cell_measurement_reflns_used     9972
_cell_measurement_theta_min       3.254
_cell_measurement_theta_max       54.533
_exptl_crystal_description        plate
_exptl_crystal_colour             colourless
_exptl_crystal_recrystallization_method ?
_exptl_crystal_density_meas       ?
_exptl_crystal_density_method     ?
_exptl_crystal_density_diffrn     1.439
_exptl_crystal_F_000              1952
_exptl_crystal_size_max           0.050
_exptl_crystal_size_mid           0.050
_exptl_crystal_size_min           0.010
_exptl_absorpt_coefficient_mu     5.552
_exptl_absorpt_correction_type    multi-scan
_exptl_absorpt_correction_T_min   0.4967
_exptl_absorpt_correction_T_max   0.7509
_exptl_absorpt_process_details
;
SADABS-2016/2 - Bruker AXS area detector scaling and absorption correction:
Krause, L., Herbst-Irmer, R., Sheldrick G.M. & Stalke D., J. Appl. Cryst. 48
(2015) 3-10
;
_exptl_absorpt_special_details    ?
_shelx_estimated_absorpt_T_min    0.769
_shelx_estimated_absorpt_T_max    0.947
_exptl_transmission_factor_min    ?
_exptl_transmission_factor_max    ?
_exptl_special_details            ?
_diffrn_ambient_temperature       126(2)
_diffrn_ambient_environment       ?
_diffrn_radiation_type            CuK\a
_diffrn_radiation_wavelength      1.54178
_diffrn_radiation_monochromator   'mirror optics'
_olex2_diffrn_ambient_temperature_device ?
_diffrn_measurement_ambient_temperature_device_make ?
_diffrn_radiation_probe           ?
_diffrn_source                    'microfocus sealed X-ray tube'
_diffrn_source_type               'Incoatec I\ms 3.0'
_diffrn_source_voltage            ?
_diffrn_source_current            ?
_diffrn_detector                  HPAD
_diffrn_detector_type             'Bruker PHOTON II'
_diffrn_detector_area_resol_mean  7.41
_diffrn_measurement_device        'four-circle diffractometer'
_diffrn_measurement_device_type   'Bruker D8 VENTURE dual wavelength Mo/Cu'
_diffrn_measurement_method        '\w and \phi scans'
_diffrn_measurement_specimen_support 'MiTeGen micromount'
_diffrn_reflns_number             60824
_diffrn_reflns_av_unetI/netI      0.0606
_diffrn_reflns_av_R_equivalents   0.1251
_diffrn_reflns_theta_min          3.254
_diffrn_reflns_theta_max          54.229
_diffrn_reflns_theta_full         54.229
_diffrn_reflns_limit_h_min        -12
_diffrn_reflns_limit_h_max        12
_diffrn_reflns_limit_k_min        -27
_diffrn_reflns_limit_k_max        28
_diffrn_reflns_limit_l_min        -14
_diffrn_reflns_limit_l_max        14
_diffrn_measured_fraction_theta_max 0.998
_diffrn_measured_fraction_theta_full 0.998
_diffrn_reflns_Laue_measured_fraction_max 0.998
_diffrn_reflns_Laue_measured_fraction_full 0.998
_diffrn_reflns_point_group_measured_fraction_max 0.998
_diffrn_reflns_point_group_measured_fraction_full 0.998
_reflns_number_total              5368
_reflns_number_gt                 4262
_reflns_threshold_expression      'I > 2\s(I)'
_reflns_Friedel_coverage          0.000
_reflns_Friedel_fraction_max      .
_reflns_Friedel_fraction_full     .
_reflns_special_details
;
 Reflections were merged by SHELXL according to the crystal
 class for the calculation of statistics and refinement.
 
 _reflns_Friedel_fraction is defined as the number of unique
 Friedel pairs measured divided by the number that would be
 possible theoretically, ignoring centric projections and
 systematic absences.
;
_computing_data_collection        ?
_computing_cell_refinement        'SAINT V8.40A'
_computing_data_reduction         'SAINT V8.40A'
_computing_structure_solution     'SHELXT 2014/5 (Sheldrick, 2014)'
_computing_structure_refinement   'SHELXL-2014/7 (Sheldrick, 2014)'
_computing_molecular_graphics     ?
_computing_publication_material   ?
_refine_special_details           ?
_refine_ls_structure_factor_coef  Fsqd
_refine_ls_matrix_type            full
_refine_ls_weighting_scheme       calc
_refine_ls_weighting_details      'w=1/[\s^2^(Fo^2^)+(0.0002P)^2^+164.2062P] where P=(Fo^2^+2Fc^2^)/3'
_atom_sites_solution_primary      direct
_atom_sites_solution_secondary    ?
_atom_sites_solution_hydrogens    geom
_refine_ls_hydrogen_treatment     constr
_refine_ls_number_reflns          5368
_refine_ls_number_parameters      553
_refine_ls_number_restraints      844
_refine_ls_R_factor_all           0.2183
_refine_ls_R_factor_gt            0.1964
_refine_ls_wR_factor_ref          0.3999
_refine_ls_wR_factor_gt           0.3901
_refine_ls_goodness_of_fit_ref    1.171
_refine_ls_restrained_S_all       1.101
_refine_ls_shift/su_max           0.003
_refine_ls_shift/su_mean          0.000
_refine_diff_density_max          1.183
_refine_diff_density_min          -0.631
_refine_diff_density_rms          0.143
_refine_ls_extinction_method      none
_refine_ls_extinction_coef        .

loop_
_atom_type_symbol
_atom_type_description
_atom_type_scat_dispersion_real
_atom_type_scat_dispersion_imag
_atom_type_scat_source
'C' 'C' 0.0181 0.0091 'International Tables Vol C Tables 4.2.6.8 and 6.1.1.4'
'N' 'N' 0.0311 0.0180 'International Tables Vol C Tables 4.2.6.8 and 6.1.1.4'
'O' 'O' 0.0492 0.0322 'International Tables Vol C Tables 4.2.6.8 and 6.1.1.4'
'Cl' 'Cl' 0.3639 0.7018 'International Tables Vol C Tables 4.2.6.8 and 6.1.1.4'
'H' 'H' 0.0000 0.0000 'International Tables Vol C Tables 4.2.6.8 and 6.1.1.4'

_geom_special_details
;
 All esds (except the esd in the dihedral angle between two l.s. planes)
 are estimated using the full covariance matrix.  The cell esds are taken
 into account individually in the estimation of esds in distances, angles
 and torsion angles; correlations between esds in cell parameters are only
 used when they are defined by crystal symmetry.  An approximate (isotropic)
 treatment of cell esds is used for estimating esds involving l.s. planes.
;

loop_
_atom_site_label
_atom_site_type_symbol
_atom_site_fract_x
_atom_site_fract_y
_atom_site_fract_z
_atom_site_U_iso_or_equiv
_atom_site_adp_type
_atom_site_occupancy
_atom_site_site_symmetry_order
_atom_site_calc_flag
_atom_site_refinement_flags_posn
_atom_site_refinement_flags_adp
_atom_site_refinement_flags_occupancy
_atom_site_disorder_assembly
_atom_site_disorder_group
N1_1 N 1.1982(13) 0.7825(5) 1.1885(11) 0.049(4) Uani 1 1 d . U . . .
C2_1 C 1.1382(14) 0.8059(6) 1.1130(12) 0.039(4) Uani 1 1 d . U . . .
H2_1 H 1.1392 0.8409 1.1157 0.047 Uiso 1 1 calc R U . . .
C3_1 C 1.0687(14) 0.7825(6) 1.0234(12) 0.038(4) Uani 1 1 d . U . . .
C4_1 C 1.0079(16) 0.8096(7) 0.9397(13) 0.048(4) Uani 1 1 d . U . . .
H4_1 H 1.0102 0.8445 0.9431 0.058 Uiso 1 1 calc R U . . .
C5_1 C 0.9455(15) 0.7876(6) 0.8534(13) 0.045(4) Uani 1 1 d . U . . .
H5_1 H 0.9089 0.8073 0.7963 0.054 Uiso 1 1 calc R U . . .
C6_1 C 0.9337(15) 0.7358(6) 0.8466(12) 0.040(4) Uani 1 1 d . U . . .
C7_1 C 0.9925(13) 0.7080(6) 0.9321(11) 0.031(3) Uani 1 1 d . U . . .
H7_1 H 0.9889 0.6731 0.9289 0.038 Uiso 1 1 calc R U . . .
C8_1 C 1.0554(14) 0.7306(6) 1.0202(12) 0.034(3) Uani 1 1 d . U . . .
O9_1 O 1.1113(12) 0.7022(4) 1.0988(9) 0.056(4) Uani 1 1 d . U . . .
H9_1 H 1.1708 0.7167 1.1322 0.084 Uiso 1 1 calc R U . . .
C10_1 C 0.8689(13) 0.7112(6) 0.7507(12) 0.034(3) Uani 1 1 d . U . . .
C11_1 C 0.8727(16) 0.7312(7) 0.6581(13) 0.047(4) Uani 1 1 d . U . . .
H11_1 H 0.9167 0.7599 0.6574 0.056 Uiso 1 1 calc R U . . .
C12_1 C 0.8132(13) 0.7096(6) 0.5684(12) 0.032(3) Uani 1 1 d . U . . .
H12_1 H 0.8170 0.7240 0.5066 0.038 Uiso 1 1 calc R U . . .
C13_1 C 0.7475(14) 0.6676(6) 0.5639(12) 0.037(3) Uani 1 1 d . U . . .
C14_1 C 0.7494(16) 0.6462(6) 0.6571(12) 0.045(4) Uani 1 1 d . U . . .
H14_1 H 0.7067 0.6172 0.6583 0.054 Uiso 1 1 calc R U . . .
C15_1 C 0.8147(15) 0.6675(6) 0.7492(12) 0.040(4) Uani 1 1 d . U . . .
H15_1 H 0.8207 0.6510 0.8114 0.048 Uiso 1 1 calc R U . . .
C16_1 C 0.6774(15) 0.6456(6) 0.4684(12) 0.038(3) Uani 1 1 d . U . . .
C17_1 C 0.6163(16) 0.6725(6) 0.3903(12) 0.044(4) Uani 1 1 d . U . . .
C18_1 C 0.5923(16) 0.7271(6) 0.4007(13) 0.045(4) Uani 1 1 d . U . . .
C19_1 C 0.5692(16) 0.7449(6) 0.4839(13) 0.048(4) Uani 1 1 d . U . . .
H19_1 H 0.5602 0.7225 0.5339 0.058 Uiso 1 1 calc R U . . .
C20_1 C 0.5585(15) 0.7943(6) 0.4986(13) 0.043(4) Uani 1 1 d . U . . .
H20_1 H 0.5428 0.8059 0.5583 0.052 Uiso 1 1 calc R U . . .
C21_1 C 0.5707(14) 0.8276(6) 0.4255(12) 0.041(4) Uani 1 1 d . U . . .
H21_1 H 0.5652 0.8620 0.4360 0.049 Uiso 1 1 calc R U . . .
C22_1 C 0.5903(15) 0.8112(6) 0.3405(13) 0.043(4) Uani 1 1 d . U . . .
H22_1 H 0.5945 0.8340 0.2893 0.052 Uiso 1 1 calc R U . . .
C23_1 C 0.6049(15) 0.7602(6) 0.3255(13) 0.043(4) Uani 1 1 d . U . . .
H23_1 H 0.6226 0.7487 0.2667 0.052 Uiso 1 1 calc R U . . .
C24_1 C 0.5530(15) 0.6510(6) 0.2889(12) 0.037(3) Uani 1 1 d . U . . .
C25_1 C 0.4433(15) 0.6598(6) 0.2439(12) 0.043(4) Uani 1 1 d . U . . .
H25_1 H 0.4041 0.6826 0.2741 0.052 Uiso 1 1 calc R U . . .
C26_1 C 0.3830(18) 0.6358(7) 0.1509(13) 0.051(4) Uani 1 1 d . U . . .
H26_1 H 0.3038 0.6406 0.1222 0.061 Uiso 1 1 calc R U . . .
C27_1 C 0.4412(18) 0.6062(7) 0.1051(14) 0.057(4) Uani 1 1 d . U . . .
H27_1 H 0.4023 0.5901 0.0435 0.068 Uiso 1 1 calc R U . . .
C28_1 C 0.5570(18) 0.5988(7) 0.1464(13) 0.052(4) Uani 1 1 d . U . . .
H28_1 H 0.5966 0.5783 0.1121 0.062 Uiso 1 1 calc R U . . .
C29_1 C 0.6154(17) 0.6211(6) 0.2376(12) 0.046(4) Uani 1 1 d . U . . .
H29_1 H 0.6949 0.6166 0.2655 0.055 Uiso 1 1 calc R U . . .
C30_1 C 0.6816(14) 0.5907(6) 0.4632(11) 0.034(3) Uani 1 1 d . U . . .
C31_1 C 0.5889(15) 0.5622(6) 0.4298(12) 0.042(4) Uani 1 1 d . U . . .
H31_1 H 0.5181 0.5783 0.4027 0.050 Uiso 1 1 calc R U . . .
C32_1 C 0.5887(15) 0.5116(6) 0.4319(12) 0.040(4) Uani 1 1 d . U . . .
H32_1 H 0.5201 0.4938 0.4056 0.048 Uiso 1 1 calc R U . . .
C33_1 C 0.6880(15) 0.4876(6) 0.4722(13) 0.045(4) Uani 1 1 d . U . . .
C34_1 C 0.7905(15) 0.5141(6) 0.5058(13) 0.047(4) Uani 1 1 d . U . . .
H34_1 H 0.8608 0.4974 0.5315 0.056 Uiso 1 1 calc R U . . .
C35_1 C 0.7866(16) 0.5651(6) 0.5007(13) 0.047(4) Uani 1 1 d . U . . .
H35_1 H 0.8551 0.5834 0.5226 0.056 Uiso 1 1 calc R U . . .
C36_1 C 0.6858(14) 0.4315(6) 0.4866(12) 0.040(4) Uani 1 1 d . U . . .
C37_1 C 0.6192(16) 0.4015(7) 0.4119(13) 0.053(5) Uani 1 1 d . U . . .
H37_1 H 0.5744 0.4154 0.3498 0.064 Uiso 1 1 calc R U . . .
C38_1 C 0.6177(14) 0.3508(6) 0.4272(12) 0.039(4) Uani 1 1 d . U . . .
H38_1 H 0.5676 0.3306 0.3777 0.047 Uiso 1 1 calc R U . . .
C39_1 C 0.6884(14) 0.3298(6) 0.5137(12) 0.039(4) Uani 1 1 d . U . . .
C40_1 C 0.7536(14) 0.3608(6) 0.5906(12) 0.038(4) Uani 1 1 d . U . . .
C41_1 C 0.7517(15) 0.4117(6) 0.5778(13) 0.047(4) Uani 1 1 d . U . . .
H41_1 H 0.7947 0.4326 0.6305 0.056 Uiso 1 1 calc R U . . .
O42_1 O 0.8144(11) 0.3428(4) 0.6822(9) 0.056(4) Uani 1 1 d . U . . .
H42_1 H 0.7853 0.3163 0.6936 0.083 Uiso 1 1 calc DR U . . .
C43_1 C 0.6904(17) 0.2771(7) 0.5300(15) 0.062(5) Uani 1 1 d . U . . .
H43_1 H 0.6484 0.2564 0.4767 0.074 Uiso 1 1 calc R U . . .
N44_1 N 0.7471(13) 0.2576(5) 0.6140(11) 0.052(4) Uani 1 1 d D U . . .
C45_1 C 0.7525(18) 0.2043(6) 0.6315(13) 0.054(4) Uani 1 1 d . U . . .
H45A_1 H 0.6982 0.1877 0.5733 0.065 Uiso 1 1 calc R U . . .
H45B_1 H 0.8296 0.1924 0.6353 0.065 Uiso 1 1 calc R U . . .
C52_1 C 0.7265(16) 0.1910(6) 0.7238(13) 0.049(4) Uani 1 1 d . U . . .
H52A_1 H 0.7363 0.1550 0.7349 0.059 Uiso 1 1 calc R U . . .
H52B_1 H 0.6464 0.1992 0.7174 0.059 Uiso 1 1 calc R U . . .
C1_2 C 1.321(2) 0.4939(8) 1.1569(16) 0.084(5) Uani 1 1 d . U . . .
H1_2 H 1.3203 0.5299 1.1417 0.101 Uiso 1 1 calc R U . . .
Cl2_2 Cl 1.2948(6) 0.4864(2) 1.2750(4) 0.087(2) Uani 1 1 d . U . . .
Cl3_2 Cl 1.2063(9) 0.4656(3) 1.0637(6) 0.141(3) Uani 1 1 d . U . . .
Cl4_2 Cl 1.4488(7) 0.4694(3) 1.1526(5) 0.107(2) Uani 1 1 d . U . . .
C1_3 C 1.0319(18) 0.3916(8) 0.8264(18) 0.078(5) Uani 1 1 d . U . . .
H1_3 H 0.9772 0.3647 0.7964 0.093 Uiso 1 1 calc R U . . .
Cl2_3 Cl 0.9635(5) 0.4316(2) 0.8872(6) 0.103(2) Uani 1 1 d . U . . .
Cl3_3 Cl 1.1527(5) 0.36378(19) 0.9100(4) 0.0691(16) Uani 1 1 d . U . . .
Cl4_3 Cl 1.0683(5) 0.42055(19) 0.7253(5) 0.086(2) Uani 1 1 d . U . . .
C1_4 C 0.129(2) 0.5432(9) -0.1850(19) 0.086(5) Uani 1 1 d . U . . .
H1_4a H 0.1004 0.5114 -0.1653 0.103 Uiso 0.522(12) 1 calc R U P A 1
H1_4b H 0.1016 0.5118 -0.1622 0.103 Uiso 0.478(12) 1 calc R U P A 2
Cl2_4a Cl 0.2706(13) 0.5336(5) -0.1921(13) 0.107(5) Uani 0.522(12) 1 d . U P A 1
Cl3_4a Cl 0.1407(12) 0.5854(4) -0.0863(10) 0.085(4) Uani 0.522(12) 1 d . U P A 1
Cl4_4a Cl 0.0415(16) 0.5609(6) -0.2948(15) 0.137(7) Uani 0.522(12) 1 d . U P A 1
Cl2_4b Cl 0.1837(19) 0.5344(7) -0.2913(16) 0.132(6) Uani 0.478(12) 1 d . U P A 2
Cl3_4b Cl 0.2299(19) 0.5698(8) -0.0943(15) 0.138(7) Uani 0.478(12) 1 d . U P A 2
Cl4_4b Cl 0.0146(13) 0.5867(7) -0.2368(12) 0.101(5) Uani 0.478(12) 1 d . U P A 2

loop_
_atom_site_aniso_label
_atom_site_aniso_U_11
_atom_site_aniso_U_22
_atom_site_aniso_U_33
_atom_site_aniso_U_23
_atom_site_aniso_U_13
_atom_site_aniso_U_12
N1_1 0.061(9) 0.039(8) 0.037(6) 0.001(6) 0.000(6) -0.003(7)
C2_1 0.046(8) 0.038(7) 0.033(6) 0.002(5) 0.011(5) -0.003(6)
C3_1 0.039(8) 0.039(5) 0.034(5) -0.003(4) 0.009(5) 0.007(5)
C4_1 0.061(10) 0.038(7) 0.038(6) -0.002(5) 0.002(6) 0.006(6)
C5_1 0.055(9) 0.037(6) 0.036(6) 0.000(5) 0.002(6) 0.006(5)
C6_1 0.046(8) 0.038(6) 0.032(5) -0.003(4) 0.003(5) 0.007(5)
C7_1 0.028(7) 0.037(6) 0.031(5) -0.001(4) 0.010(5) 0.010(5)
C8_1 0.033(7) 0.039(5) 0.030(5) -0.002(4) 0.012(5) 0.008(5)
O9_1 0.072(9) 0.037(6) 0.037(6) -0.002(5) -0.018(5) 0.002(5)
C10_1 0.032(7) 0.033(6) 0.034(5) -0.002(4) 0.004(5) 0.011(5)
C11_1 0.063(10) 0.037(7) 0.035(5) -0.005(5) 0.007(5) -0.002(7)
C12_1 0.035(7) 0.034(6) 0.030(6) -0.001(5) 0.015(5) 0.003(5)
C13_1 0.042(7) 0.035(6) 0.031(5) -0.002(4) 0.008(5) 0.001(5)
C14_1 0.060(9) 0.039(7) 0.033(5) -0.002(5) 0.011(5) -0.007(7)
C15_1 0.049(9) 0.039(7) 0.030(6) -0.003(5) 0.010(5) 0.001(6)
C16_1 0.044(7) 0.038(5) 0.030(5) 0.002(4) 0.008(5) 0.000(4)
C17_1 0.056(8) 0.039(5) 0.031(5) 0.001(4) 0.002(5) 0.001(5)
C18_1 0.057(10) 0.037(5) 0.035(6) 0.000(4) 0.004(6) 0.003(5)
C19_1 0.067(11) 0.036(6) 0.039(7) 0.001(5) 0.009(7) 0.004(6)
C20_1 0.044(10) 0.037(6) 0.040(7) -0.001(5) 0.000(7) 0.006(6)
C21_1 0.038(9) 0.037(7) 0.036(6) -0.004(5) -0.007(6) 0.001(6)
C22_1 0.042(9) 0.041(6) 0.035(7) 0.001(5) -0.007(6) 0.005(6)
C23_1 0.047(10) 0.041(6) 0.034(7) 0.002(5) -0.002(6) 0.002(6)
C24_1 0.049(6) 0.034(7) 0.028(5) 0.005(5) 0.009(4) -0.002(5)
C25_1 0.052(7) 0.043(8) 0.030(6) 0.000(6) 0.006(5) -0.001(6)
C26_1 0.065(8) 0.044(9) 0.034(7) 0.002(6) 0.000(6) 0.000(6)
C27_1 0.079(8) 0.049(9) 0.036(8) 0.001(7) 0.008(6) 0.003(7)
C28_1 0.080(8) 0.040(9) 0.034(7) 0.006(6) 0.015(6) 0.003(7)
C29_1 0.064(8) 0.042(8) 0.033(6) 0.005(6) 0.015(5) 0.007(6)
C30_1 0.044(6) 0.038(5) 0.020(7) 0.002(4) 0.008(5) -0.001(4)
C31_1 0.048(7) 0.039(5) 0.033(8) 0.007(5) 0.003(6) -0.004(5)
C32_1 0.045(7) 0.039(6) 0.029(8) 0.006(5) -0.002(6) -0.004(5)
C33_1 0.047(6) 0.037(5) 0.038(8) 0.002(5) -0.010(5) -0.004(4)
C34_1 0.043(7) 0.035(6) 0.049(10) -0.002(5) -0.007(6) -0.001(5)
C35_1 0.049(7) 0.036(6) 0.046(10) -0.003(5) -0.002(6) -0.001(5)
C36_1 0.038(8) 0.038(5) 0.033(6) 0.000(4) -0.008(5) -0.006(4)
C37_1 0.062(10) 0.041(6) 0.038(7) 0.000(5) -0.016(7) -0.008(5)
C38_1 0.031(8) 0.040(6) 0.037(6) -0.002(5) -0.005(6) -0.006(5)
C39_1 0.034(8) 0.041(5) 0.036(6) -0.001(4) -0.001(5) -0.003(5)
C40_1 0.030(8) 0.039(5) 0.036(6) 0.002(4) -0.003(5) -0.001(5)
C41_1 0.050(9) 0.039(6) 0.036(6) 0.000(4) -0.012(6) -0.003(5)
O42_1 0.058(8) 0.040(7) 0.046(6) 0.006(5) -0.019(5) -0.004(6)
C43_1 0.066(11) 0.040(6) 0.055(8) 0.000(5) -0.020(8) -0.008(6)
N44_1 0.050(9) 0.035(6) 0.052(7) -0.002(5) -0.012(6) -0.003(5)
C45_1 0.067(11) 0.037(7) 0.041(8) -0.008(6) -0.010(8) -0.002(6)
C52_1 0.055(11) 0.036(9) 0.038(8) -0.010(6) -0.016(7) -0.002(8)
C1_2 0.135(10) 0.048(11) 0.056(8) 0.000(7) 0.007(7) -0.002(8)
Cl2_2 0.090(4) 0.092(4) 0.062(3) 0.021(3) -0.005(3) 0.007(3)
Cl3_2 0.190(8) 0.109(6) 0.078(4) -0.011(4) -0.034(5) -0.040(6)
Cl4_2 0.161(6) 0.074(4) 0.078(4) -0.001(3) 0.025(4) 0.017(4)
C1_3 0.061(9) 0.049(9) 0.095(9) -0.001(7) -0.021(7) 0.000(7)
Cl2_3 0.069(4) 0.081(4) 0.134(6) -0.020(4) -0.010(4) 0.009(3)
Cl3_3 0.068(3) 0.050(3) 0.068(3) -0.012(3) -0.012(3) 0.009(3)
Cl4_3 0.088(4) 0.044(3) 0.093(4) 0.001(3) -0.025(3) -0.005(3)
C1_4 0.079(8) 0.077(10) 0.099(8) -0.003(7) 0.020(6) 0.009(7)
Cl2_4a 0.091(8) 0.103(10) 0.138(12) -0.005(9) 0.051(8) 0.005(7)
Cl3_4a 0.089(9) 0.060(7) 0.111(8) -0.011(6) 0.039(7) -0.008(6)
Cl4_4a 0.139(12) 0.090(10) 0.129(10) 0.009(8) -0.046(9) -0.007(9)
Cl2_4b 0.166(15) 0.103(12) 0.152(12) -0.007(9) 0.087(11) -0.008(10)
Cl3_4b 0.129(12) 0.131(13) 0.127(11) -0.001(9) -0.006(9) -0.006(10)
Cl4_4b 0.083(8) 0.120(12) 0.090(10) -0.006(8) 0.011(7) 0.021(8)

loop_
_geom_bond_atom_site_label_1
_geom_bond_atom_site_label_2
_geom_bond_distance
_geom_bond_site_symmetry_2
_geom_bond_publ_flag
N1_1 C2_1 1.26(2) . ?
N1_1 C52_1 1.48(2) 3_767 ?
C2_1 C3_1 1.43(2) . ?
C2_1 H2_1 0.9500 . ?
C3_1 C4_1 1.39(2) . ?
C3_1 C8_1 1.42(2) . ?
C4_1 C5_1 1.35(2) . ?
C4_1 H4_1 0.9500 . ?
C5_1 C6_1 1.41(2) . ?
C5_1 H5_1 0.9500 . ?
C6_1 C7_1 1.41(2) . ?
C6_1 C10_1 1.49(2) . ?
C7_1 C8_1 1.38(2) . ?
C7_1 H7_1 0.9500 . ?
C8_1 O9_1 1.344(19) . ?
O9_1 H9_1 0.8400 . ?
C10_1 C15_1 1.36(2) . ?
C10_1 C11_1 1.40(2) . ?
C11_1 C12_1 1.37(2) . ?
C11_1 H11_1 0.9500 . ?
C12_1 C13_1 1.39(2) . ?
C12_1 H12_1 0.9500 . ?
C13_1 C14_1 1.40(2) . ?
C13_1 C16_1 1.47(2) . ?
C14_1 C15_1 1.41(2) . ?
C14_1 H14_1 0.9500 . ?
C15_1 H15_1 0.9500 . ?
C16_1 C17_1 1.34(2) . ?
C16_1 C30_1 1.49(2) . ?
C17_1 C24_1 1.50(2) . ?
C17_1 C18_1 1.53(2) . ?
C18_1 C19_1 1.35(2) . ?
C18_1 C23_1 1.41(2) . ?
C19_1 C20_1 1.37(2) . ?
C19_1 H19_1 0.9500 . ?
C20_1 C21_1 1.39(2) . ?
C20_1 H20_1 0.9500 . ?
C21_1 C22_1 1.34(2) . ?
C21_1 H21_1 0.9500 . ?
C22_1 C23_1 1.42(2) . ?
C22_1 H22_1 0.9500 . ?
C23_1 H23_1 0.9500 . ?
C24_1 C25_1 1.34(2) . ?
C24_1 C29_1 1.44(2) . ?
C25_1 C26_1 1.44(2) . ?
C25_1 H25_1 0.9500 . ?
C26_1 C27_1 1.35(3) . ?
C26_1 H26_1 0.9500 . ?
C27_1 C28_1 1.39(3) . ?
C27_1 H27_1 0.9500 . ?
C28_1 C29_1 1.39(2) . ?
C28_1 H28_1 0.9500 . ?
C29_1 H29_1 0.9500 . ?
C30_1 C31_1 1.34(2) . ?
C30_1 C35_1 1.43(2) . ?
C31_1 C32_1 1.38(2) . ?
C31_1 H31_1 0.9500 . ?
C32_1 C33_1 1.35(2) . ?
C32_1 H32_1 0.9500 . ?
C33_1 C34_1 1.41(2) . ?
C33_1 C36_1 1.54(2) . ?
C34_1 C35_1 1.39(2) . ?
C34_1 H34_1 0.9500 . ?
C35_1 H35_1 0.9500 . ?
C36_1 C37_1 1.38(2) . ?
C36_1 C41_1 1.39(2) . ?
C37_1 C38_1 1.39(2) . ?
C37_1 H37_1 0.9500 . ?
C38_1 C39_1 1.38(2) . ?
C38_1 H38_1 0.9500 . ?
C39_1 C40_1 1.41(2) . ?
C39_1 C43_1 1.45(2) . ?
C40_1 O42_1 1.356(19) . ?
C40_1 C41_1 1.39(2) . ?
C41_1 H41_1 0.9500 . ?
O42_1 H42_1 0.8400 . ?
C43_1 N44_1 1.28(2) . ?
C43_1 H43_1 0.9500 . ?
N44_1 C45_1 1.47(2) . ?
C45_1 C52_1 1.44(3) . ?
C45_1 H45A_1 0.9900 . ?
C45_1 H45B_1 0.9900 . ?
C52_1 N1_1 1.48(2) 3_767 ?
C52_1 H52A_1 0.9900 . ?
C52_1 H52B_1 0.9900 . ?
C1_2 Cl4_2 1.73(3) . ?
C1_2 Cl2_2 1.76(2) . ?
C1_2 Cl3_2 1.78(2) . ?
C1_2 H1_2 1.0000 . ?
C1_3 Cl2_3 1.73(2) . ?
C1_3 Cl3_3 1.77(2) . ?
C1_3 Cl4_3 1.77(3) . ?
C1_3 H1_3 1.0000 . ?
C1_4 Cl3_4b 1.65(3) . ?
C1_4 Cl4_4a 1.65(3) . ?
C1_4 Cl3_4a 1.75(3) . ?
C1_4 Cl2_4b 1.80(3) . ?
C1_4 Cl2_4a 1.80(3) . ?
C1_4 Cl4_4b 1.82(3) . ?
C1_4 H1_4a 1.0000 . ?
C1_4 H1_4b 1.0000 . ?

loop_
_geom_angle_atom_site_label_1
_geom_angle_atom_site_label_2
_geom_angle_atom_site_label_3
_geom_angle
_geom_angle_site_symmetry_1
_geom_angle_site_symmetry_3
_geom_angle_publ_flag
C2_1 N1_1 C52_1 120.4(15) . 3_767 ?
N1_1 C2_1 C3_1 123.3(16) . . ?
N1_1 C2_1 H2_1 118.4 . . ?
C3_1 C2_1 H2_1 118.4 . . ?
C4_1 C3_1 C8_1 118.1(15) . . ?
C4_1 C3_1 C2_1 121.7(16) . . ?
C8_1 C3_1 C2_1 120.2(15) . . ?
C5_1 C4_1 C3_1 121.9(17) . . ?
C5_1 C4_1 H4_1 119.1 . . ?
C3_1 C4_1 H4_1 119.1 . . ?
C4_1 C5_1 C6_1 121.3(16) . . ?
C4_1 C5_1 H5_1 119.4 . . ?
C6_1 C5_1 H5_1 119.4 . . ?
C7_1 C6_1 C5_1 117.4(15) . . ?
C7_1 C6_1 C10_1 120.9(15) . . ?
C5_1 C6_1 C10_1 121.6(15) . . ?
C8_1 C7_1 C6_1 121.1(15) . . ?
C8_1 C7_1 H7_1 119.5 . . ?
C6_1 C7_1 H7_1 119.5 . . ?
O9_1 C8_1 C7_1 118.5(14) . . ?
O9_1 C8_1 C3_1 121.2(14) . . ?
C7_1 C8_1 C3_1 120.0(15) . . ?
C8_1 O9_1 H9_1 109.5 . . ?
C15_1 C10_1 C11_1 118.2(15) . . ?
C15_1 C10_1 C6_1 122.7(15) . . ?
C11_1 C10_1 C6_1 118.8(16) . . ?
C12_1 C11_1 C10_1 120.2(17) . . ?
C12_1 C11_1 H11_1 119.9 . . ?
C10_1 C11_1 H11_1 119.9 . . ?
C11_1 C12_1 C13_1 123.0(16) . . ?
C11_1 C12_1 H12_1 118.5 . . ?
C13_1 C12_1 H12_1 118.5 . . ?
C12_1 C13_1 C14_1 116.4(15) . . ?
C12_1 C13_1 C16_1 123.8(15) . . ?
C14_1 C13_1 C16_1 119.8(15) . . ?
C13_1 C14_1 C15_1 120.2(16) . . ?
C13_1 C14_1 H14_1 119.9 . . ?
C15_1 C14_1 H14_1 119.9 . . ?
C10_1 C15_1 C14_1 121.4(16) . . ?
C10_1 C15_1 H15_1 119.3 . . ?
C14_1 C15_1 H15_1 119.3 . . ?
C17_1 C16_1 C13_1 122.8(15) . . ?
C17_1 C16_1 C30_1 121.7(15) . . ?
C13_1 C16_1 C30_1 115.4(14) . . ?
C16_1 C17_1 C24_1 123.6(16) . . ?
C16_1 C17_1 C18_1 122.4(15) . . ?
C24_1 C17_1 C18_1 113.6(14) . . ?
C19_1 C18_1 C23_1 119.3(16) . . ?
C19_1 C18_1 C17_1 121.5(16) . . ?
C23_1 C18_1 C17_1 119.0(16) . . ?
C18_1 C19_1 C20_1 122.0(18) . . ?
C18_1 C19_1 H19_1 119.0 . . ?
C20_1 C19_1 H19_1 119.0 . . ?
C19_1 C20_1 C21_1 119.6(18) . . ?
C19_1 C20_1 H20_1 120.2 . . ?
C21_1 C20_1 H20_1 120.2 . . ?
C22_1 C21_1 C20_1 120.0(17) . . ?
C22_1 C21_1 H21_1 120.0 . . ?
C20_1 C21_1 H21_1 120.0 . . ?
C21_1 C22_1 C23_1 121.0(17) . . ?
C21_1 C22_1 H22_1 119.5 . . ?
C23_1 C22_1 H22_1 119.5 . . ?
C18_1 C23_1 C22_1 118.0(17) . . ?
C18_1 C23_1 H23_1 121.0 . . ?
C22_1 C23_1 H23_1 121.0 . . ?
C25_1 C24_1 C29_1 119.3(16) . . ?
C25_1 C24_1 C17_1 122.8(16) . . ?
C29_1 C24_1 C17_1 117.9(16) . . ?
C24_1 C25_1 C26_1 121.5(18) . . ?
C24_1 C25_1 H25_1 119.3 . . ?
C26_1 C25_1 H25_1 119.3 . . ?
C27_1 C26_1 C25_1 118.7(19) . . ?
C27_1 C26_1 H26_1 120.6 . . ?
C25_1 C26_1 H26_1 120.6 . . ?
C26_1 C27_1 C28_1 121.1(19) . . ?
C26_1 C27_1 H27_1 119.4 . . ?
C28_1 C27_1 H27_1 119.4 . . ?
C27_1 C28_1 C29_1 120.4(19) . . ?
C27_1 C28_1 H28_1 119.8 . . ?
C29_1 C28_1 H28_1 119.8 . . ?
C28_1 C29_1 C24_1 118.6(18) . . ?
C28_1 C29_1 H29_1 120.7 . . ?
C24_1 C29_1 H29_1 120.7 . . ?
C31_1 C30_1 C35_1 115.8(16) . . ?
C31_1 C30_1 C16_1 123.6(16) . . ?
C35_1 C30_1 C16_1 120.5(15) . . ?
C30_1 C31_1 C32_1 125.0(17) . . ?
C30_1 C31_1 H31_1 117.5 . . ?
C32_1 C31_1 H31_1 117.5 . . ?
C33_1 C32_1 C31_1 118.9(17) . . ?
C33_1 C32_1 H32_1 120.5 . . ?
C31_1 C32_1 H32_1 120.5 . . ?
C32_1 C33_1 C34_1 120.3(16) . . ?
C32_1 C33_1 C36_1 118.8(16) . . ?
C34_1 C33_1 C36_1 120.8(15) . . ?
C35_1 C34_1 C33_1 118.6(17) . . ?
C35_1 C34_1 H34_1 120.7 . . ?
C33_1 C34_1 H34_1 120.7 . . ?
C34_1 C35_1 C30_1 121.3(17) . . ?
C34_1 C35_1 H35_1 119.4 . . ?
C30_1 C35_1 H35_1 119.4 . . ?
C37_1 C36_1 C41_1 120.6(16) . . ?
C37_1 C36_1 C33_1 121.2(15) . . ?
C41_1 C36_1 C33_1 118.2(14) . . ?
C36_1 C37_1 C38_1 120.1(16) . . ?
C36_1 C37_1 H37_1 119.9 . . ?
C38_1 C37_1 H37_1 119.9 . . ?
C39_1 C38_1 C37_1 120.4(15) . . ?
C39_1 C38_1 H38_1 119.8 . . ?
C37_1 C38_1 H38_1 119.8 . . ?
C38_1 C39_1 C40_1 118.8(16) . . ?
C38_1 C39_1 C43_1 121.4(15) . . ?
C40_1 C39_1 C43_1 119.7(15) . . ?
O42_1 C40_1 C41_1 117.4(14) . . ?
O42_1 C40_1 C39_1 121.6(15) . . ?
C41_1 C40_1 C39_1 120.9(15) . . ?
C36_1 C41_1 C40_1 118.8(15) . . ?
C36_1 C41_1 H41_1 120.6 . . ?
C40_1 C41_1 H41_1 120.6 . . ?
C40_1 O42_1 H42_1 109.5 . . ?
N44_1 C43_1 C39_1 122.0(17) . . ?
N44_1 C43_1 H43_1 119.0 . . ?
C39_1 C43_1 H43_1 119.0 . . ?
C43_1 N44_1 C45_1 123.0(15) . . ?
C52_1 C45_1 N44_1 112.4(16) . . ?
C52_1 C45_1 H45A_1 109.1 . . ?
N44_1 C45_1 H45A_1 109.1 . . ?
C52_1 C45_1 H45B_1 109.1 . . ?
N44_1 C45_1 H45B_1 109.1 . . ?
H45A_1 C45_1 H45B_1 107.9 . . ?
C45_1 C52_1 N1_1 110.4(16) . 3_767 ?
C45_1 C52_1 H52A_1 109.6 . . ?
N1_1 C52_1 H52A_1 109.6 3_767 . ?
C45_1 C52_1 H52B_1 109.6 . . ?
N1_1 C52_1 H52B_1 109.6 3_767 . ?
H52A_1 C52_1 H52B_1 108.1 . . ?
Cl4_2 C1_2 Cl2_2 113.5(13) . . ?
Cl4_2 C1_2 Cl3_2 110.3(13) . . ?
Cl2_2 C1_2 Cl3_2 107.3(15) . . ?
Cl4_2 C1_2 H1_2 108.5 . . ?
Cl2_2 C1_2 H1_2 108.5 . . ?
Cl3_2 C1_2 H1_2 108.5 . . ?
Cl2_3 C1_3 Cl3_3 113.0(13) . . ?
Cl2_3 C1_3 Cl4_3 111.9(12) . . ?
Cl3_3 C1_3 Cl4_3 110.2(13) . . ?
Cl2_3 C1_3 H1_3 107.1 . . ?
Cl3_3 C1_3 H1_3 107.1 . . ?
Cl4_3 C1_3 H1_3 107.1 . . ?
Cl4_4a C1_4 Cl3_4a 113.8(16) . . ?
Cl3_4b C1_4 Cl2_4b 107.1(18) . . ?
Cl4_4a C1_4 Cl2_4a 112.2(18) . . ?
Cl3_4a C1_4 Cl2_4a 106.0(15) . . ?
Cl3_4b C1_4 Cl4_4b 109.8(17) . . ?
Cl2_4b C1_4 Cl4_4b 101.5(16) . . ?
Cl4_4a C1_4 H1_4a 108.2 . . ?
Cl3_4a C1_4 H1_4a 108.2 . . ?
Cl2_4a C1_4 H1_4a 108.2 . . ?
Cl3_4b C1_4 H1_4b 112.6 . . ?
Cl2_4b C1_4 H1_4b 112.6 . . ?
Cl4_4b C1_4 H1_4b 112.6 . . ?

loop_
_geom_torsion_atom_site_label_1
_geom_torsion_atom_site_label_2
_geom_torsion_atom_site_label_3
_geom_torsion_atom_site_label_4
_geom_torsion
_geom_torsion_site_symmetry_1
_geom_torsion_site_symmetry_2
_geom_torsion_site_symmetry_3
_geom_torsion_site_symmetry_4
_geom_torsion_publ_flag
C52_1 N1_1 C2_1 C3_1 176.3(17) 3_767 . . . ?
N1_1 C2_1 C3_1 C4_1 -176.8(18) . . . . ?
N1_1 C2_1 C3_1 C8_1 7(3) . . . . ?
C8_1 C3_1 C4_1 C5_1 -6(3) . . . . ?
C2_1 C3_1 C4_1 C5_1 177.4(18) . . . . ?
C3_1 C4_1 C5_1 C6_1 4(3) . . . . ?
C4_1 C5_1 C6_1 C7_1 -2(3) . . . . ?
C4_1 C5_1 C6_1 C10_1 -177.6(17) . . . . ?
C5_1 C6_1 C7_1 C8_1 3(3) . . . . ?
C10_1 C6_1 C7_1 C8_1 178.1(16) . . . . ?
C6_1 C7_1 C8_1 O9_1 -178.9(16) . . . . ?
C6_1 C7_1 C8_1 C3_1 -5(2) . . . . ?
C4_1 C3_1 C8_1 O9_1 -179.7(17) . . . . ?
C2_1 C3_1 C8_1 O9_1 -3(3) . . . . ?
C4_1 C3_1 C8_1 C7_1 6(3) . . . . ?
C2_1 C3_1 C8_1 C7_1 -177.0(15) . . . . ?
C7_1 C6_1 C10_1 C15_1 34(3) . . . . ?
C5_1 C6_1 C10_1 C15_1 -150.9(18) . . . . ?
C7_1 C6_1 C10_1 C11_1 -140.1(17) . . . . ?
C5_1 C6_1 C10_1 C11_1 35(3) . . . . ?
C15_1 C10_1 C11_1 C12_1 7(3) . . . . ?
C6_1 C10_1 C11_1 C12_1 -179.5(16) . . . . ?
C10_1 C11_1 C12_1 C13_1 0(3) . . . . ?
C11_1 C12_1 C13_1 C14_1 -3(2) . . . . ?
C11_1 C12_1 C13_1 C16_1 176.2(17) . . . . ?
C12_1 C13_1 C14_1 C15_1 1(3) . . . . ?
C16_1 C13_1 C14_1 C15_1 -178.8(16) . . . . ?
C11_1 C10_1 C15_1 C14_1 -9(3) . . . . ?
C6_1 C10_1 C15_1 C14_1 177.0(16) . . . . ?
C13_1 C14_1 C15_1 C10_1 6(3) . . . . ?
C12_1 C13_1 C16_1 C17_1 -41(3) . . . . ?
C14_1 C13_1 C16_1 C17_1 138.8(19) . . . . ?
C12_1 C13_1 C16_1 C30_1 137.7(17) . . . . ?
C14_1 C13_1 C16_1 C30_1 -43(2) . . . . ?
C13_1 C16_1 C17_1 C24_1 174.1(16) . . . . ?
C30_1 C16_1 C17_1 C24_1 -4(3) . . . . ?
C13_1 C16_1 C17_1 C18_1 -14(3) . . . . ?
C30_1 C16_1 C17_1 C18_1 167.8(17) . . . . ?
C16_1 C17_1 C18_1 C19_1 -39(3) . . . . ?
C24_1 C17_1 C18_1 C19_1 133.5(18) . . . . ?
C16_1 C17_1 C18_1 C23_1 134.9(19) . . . . ?
C24_1 C17_1 C18_1 C23_1 -52(2) . . . . ?
C23_1 C18_1 C19_1 C20_1 -1(3) . . . . ?
C17_1 C18_1 C19_1 C20_1 173.5(17) . . . . ?
C18_1 C19_1 C20_1 C21_1 1(3) . . . . ?
C19_1 C20_1 C21_1 C22_1 2(3) . . . . ?
C20_1 C21_1 C22_1 C23_1 -3(3) . . . . ?
C19_1 C18_1 C23_1 C22_1 -1(3) . . . . ?
C17_1 C18_1 C23_1 C22_1 -175.4(16) . . . . ?
C21_1 C22_1 C23_1 C18_1 3(3) . . . . ?
C16_1 C17_1 C24_1 C25_1 128(2) . . . . ?
C18_1 C17_1 C24_1 C25_1 -45(2) . . . . ?
C16_1 C17_1 C24_1 C29_1 -54(3) . . . . ?
C18_1 C17_1 C24_1 C29_1 133.1(17) . . . . ?
C29_1 C24_1 C25_1 C26_1 7(3) . . . . ?
C17_1 C24_1 C25_1 C26_1 -175.0(16) . . . . ?
C24_1 C25_1 C26_1 C27_1 -4(3) . . . . ?
C25_1 C26_1 C27_1 C28_1 0(3) . . . . ?
C26_1 C27_1 C28_1 C29_1 1(3) . . . . ?
C27_1 C28_1 C29_1 C24_1 1(3) . . . . ?
C25_1 C24_1 C29_1 C28_1 -5(2) . . . . ?
C17_1 C24_1 C29_1 C28_1 176.6(15) . . . . ?
C17_1 C16_1 C30_1 C31_1 -48(3) . . . . ?
C13_1 C16_1 C30_1 C31_1 133.7(17) . . . . ?
C17_1 C16_1 C30_1 C35_1 136.3(19) . . . . ?
C13_1 C16_1 C30_1 C35_1 -42(2) . . . . ?
C35_1 C30_1 C31_1 C32_1 2(3) . . . . ?
C16_1 C30_1 C31_1 C32_1 -174.3(16) . . . . ?
C30_1 C31_1 C32_1 C33_1 1(3) . . . . ?
C31_1 C32_1 C33_1 C34_1 -4(3) . . . . ?
C31_1 C32_1 C33_1 C36_1 172.5(16) . . . . ?
C32_1 C33_1 C34_1 C35_1 3(3) . . . . ?
C36_1 C33_1 C34_1 C35_1 -173.4(17) . . . . ?
C33_1 C34_1 C35_1 C30_1 1(3) . . . . ?
C31_1 C30_1 C35_1 C34_1 -3(3) . . . . ?
C16_1 C30_1 C35_1 C34_1 173.5(16) . . . . ?
C32_1 C33_1 C36_1 C37_1 44(3) . . . . ?
C34_1 C33_1 C36_1 C37_1 -140(2) . . . . ?
C32_1 C33_1 C36_1 C41_1 -135.4(19) . . . . ?
C34_1 C33_1 C36_1 C41_1 41(3) . . . . ?
C41_1 C36_1 C37_1 C38_1 0(3) . . . . ?
C33_1 C36_1 C37_1 C38_1 -179.3(18) . . . . ?
C36_1 C37_1 C38_1 C39_1 -5(3) . . . . ?
C37_1 C38_1 C39_1 C40_1 6(3) . . . . ?
C37_1 C38_1 C39_1 C43_1 -178.3(19) . . . . ?
C38_1 C39_1 C40_1 O42_1 172.1(17) . . . . ?
C43_1 C39_1 C40_1 O42_1 -3(3) . . . . ?
C38_1 C39_1 C40_1 C41_1 -3(3) . . . . ?
C43_1 C39_1 C40_1 C41_1 -178.8(19) . . . . ?
C37_1 C36_1 C41_1 C40_1 3(3) . . . . ?
C33_1 C36_1 C41_1 C40_1 -177.8(17) . . . . ?
O42_1 C40_1 C41_1 C36_1 -176.9(17) . . . . ?
C39_1 C40_1 C41_1 C36_1 -1(3) . . . . ?
C38_1 C39_1 C43_1 N44_1 -173.0(19) . . . . ?
C40_1 C39_1 C43_1 N44_1 2(3) . . . . ?
C39_1 C43_1 N44_1 C45_1 -178.6(19) . . . . ?
C43_1 N44_1 C45_1 C52_1 -129(2) . . . . ?
N44_1 C45_1 C52_1 N1_1 -55(2) . . . 3_767 ?

_shelx_res_file
;

    QY30C.res created by SHELXL-2014/7


TITL sol_a.res in P2(1)/c
REM Old TITL sol in P2(1)/c

REM SHELXT solution in P2(1)/c
REM R1 0.335,  Rweak 0.121,  Alpha 0.173,  Orientation as input
REM Formula found by SHELXT:  C49 N4 O3 Cl6

CELL  1.54178  12.3216  27.1616  13.7645   90.000  106.898   90.000
ZERR    2.000   0.0012   0.0025   0.0013    0.000    0.004    0.000
LATT  1
SYMM -X, 1/2+Y, 1/2-Z
SFAC C N O CL H
UNIT 180 8 8 36 140
TEMP -147.150
L.S. 10
ACTA TABS
LIST 4
BOND $H
CONF
WPDB -2
SIZE 0.05 0.05 0.01
REM CRYSTAL COLOULESS PLATE
BOND $H
RIGU
SIMU
REM +grade-AQA.dfix
REM DFIX ASSUMING INTRAMOLECULAR HYDROGEN BOND (SAME TYPE AS FOR H9...N1)
DFIX 1.9 0.1 H42_1 N44_1
FMAP 2
PLAN 20
WGHT    0.000200  164.206192
FVAR       0.25417   0.52152
RESI 1 AQB
N1    2    1.198216    0.782479    1.188464    11.00000    0.06069    0.03929 =
         0.03714    0.00113   -0.00040   -0.00292
C2    1    1.138239    0.805902    1.113008    11.00000    0.04618    0.03761 =
         0.03304    0.00190    0.01113   -0.00268
AFIX  43
H2    5    1.139209    0.840853    1.115724    11.00000   -1.20000
AFIX   0
C3    1    1.068684    0.782527    1.023363    11.00000    0.03875    0.03928 =
         0.03404   -0.00269    0.00884    0.00705
C4    1    1.007879    0.809564    0.939653    11.00000    0.06059    0.03778 =
         0.03850   -0.00240    0.00240    0.00573
AFIX  43
H4    5    1.010191    0.844496    0.943091    11.00000   -1.20000
AFIX   0
C5    1    0.945508    0.787605    0.853436    11.00000    0.05469    0.03708 =
         0.03566    0.00032    0.00231    0.00642
AFIX  43
H5    5    0.908862    0.807318    0.796308    11.00000   -1.20000
AFIX   0
C6    1    0.933720    0.735802    0.846596    11.00000    0.04624    0.03756 =
         0.03221   -0.00285    0.00287    0.00737
C7    1    0.992537    0.707978    0.932050    11.00000    0.02777    0.03654 =
         0.03062   -0.00090    0.00958    0.01024
AFIX  43
H7    5    0.988882    0.673056    0.928923    11.00000   -1.20000
AFIX   0
C8    1    1.055367    0.730607    1.020215    11.00000    0.03332    0.03930 =
         0.02974   -0.00153    0.01155    0.00806
O9    3    1.111349    0.702214    1.098807    11.00000    0.07231    0.03731 =
         0.03718   -0.00154   -0.01810    0.00248
AFIX 147
H9    5    1.170752    0.716680    1.132168    11.00000   -1.50000
AFIX   0
C10   1    0.868942    0.711203    0.750677    11.00000    0.03211    0.03320 =
         0.03379   -0.00237    0.00400    0.01096
C11   1    0.872739    0.731218    0.658136    11.00000    0.06328    0.03674 =
         0.03535   -0.00512    0.00693   -0.00240
AFIX  43
H11   5    0.916710    0.759871    0.657406    11.00000   -1.20000
AFIX   0
C12   1    0.813212    0.709627    0.568446    11.00000    0.03525    0.03418 =
         0.02986   -0.00144    0.01522    0.00268
AFIX  43
H12   5    0.817045    0.724028    0.506632    11.00000   -1.20000
AFIX   0
C13   1    0.747492    0.667606    0.563887    11.00000    0.04239    0.03452 =
         0.03127   -0.00152    0.00831    0.00137
C14   1    0.749399    0.646156    0.657061    11.00000    0.05983    0.03917 =
         0.03333   -0.00189    0.01086   -0.00664
AFIX  43
H14   5    0.706693    0.617162    0.658283    11.00000   -1.20000
AFIX   0
C15   1    0.814684    0.667546    0.749179    11.00000    0.04905    0.03915 =
         0.03031   -0.00343    0.00974    0.00080
AFIX  43
H15   5    0.820732    0.651030    0.811370    11.00000   -1.20000
AFIX   0
C16   1    0.677444    0.645563    0.468402    11.00000    0.04366    0.03764 =
         0.03001    0.00173    0.00793   -0.00035
C17   1    0.616320    0.672457    0.390319    11.00000    0.05610    0.03864 =
         0.03072    0.00123    0.00243    0.00090
C18   1    0.592295    0.727095    0.400658    11.00000    0.05651    0.03714 =
         0.03504    0.00006    0.00382    0.00348
C19   1    0.569236    0.744884    0.483908    11.00000    0.06658    0.03591 =
         0.03874    0.00051    0.00923    0.00371
AFIX  43
H19   5    0.560150    0.722462    0.533939    11.00000   -1.20000
AFIX   0
C20   1    0.558499    0.794348    0.498570    11.00000    0.04446    0.03749 =
         0.04029   -0.00071    0.00022    0.00612
AFIX  43
H20   5    0.542807    0.805868    0.558253    11.00000   -1.20000
AFIX   0
C21   1    0.570727    0.827639    0.425458    11.00000    0.03802    0.03713 =
         0.03633   -0.00371   -0.00651    0.00073
AFIX  43
H21   5    0.565177    0.862002    0.435963    11.00000   -1.20000
AFIX   0
C22   1    0.590286    0.811209    0.340451    11.00000    0.04217    0.04093 =
         0.03513    0.00087   -0.00750    0.00544
AFIX  43
H22   5    0.594454    0.834018    0.289333    11.00000   -1.20000
AFIX   0
C23   1    0.604901    0.760225    0.325497    11.00000    0.04685    0.04078 =
         0.03374    0.00183   -0.00211    0.00227
AFIX  43
H23   5    0.622624    0.748711    0.266731    11.00000   -1.20000
AFIX   0
C24   1    0.553022    0.650994    0.288869    11.00000    0.04926    0.03381 =
         0.02773    0.00539    0.00937   -0.00233
C25   1    0.443281    0.659840    0.243938    11.00000    0.05246    0.04281 =
         0.03031    0.00016    0.00559   -0.00064
AFIX  43
H25   5    0.404139    0.682557    0.274125    11.00000   -1.20000
AFIX   0
C26   1    0.383032    0.635754    0.150901    11.00000    0.06486    0.04389 =
         0.03424    0.00188    0.00037   -0.00046
AFIX  43
H26   5    0.303776    0.640575    0.122234    11.00000   -1.20000
AFIX   0
C27   1    0.441223    0.606163    0.105064    11.00000    0.07899    0.04927 =
         0.03636    0.00091    0.00834    0.00334
AFIX  43
H27   5    0.402289    0.590121    0.043461    11.00000   -1.20000
AFIX   0
C28   1    0.556967    0.598761    0.146367    11.00000    0.08044    0.03997 =
         0.03425    0.00648    0.01505    0.00332
AFIX  43
H28   5    0.596603    0.578329    0.112124    11.00000   -1.20000
AFIX   0
C29   1    0.615382    0.621081    0.237649    11.00000    0.06387    0.04243 =
         0.03311    0.00504    0.01549    0.00663
AFIX  43
H29   5    0.694865    0.616613    0.265482    11.00000   -1.20000
AFIX   0
C30   1    0.681581    0.590675    0.463195    11.00000    0.04409    0.03763 =
         0.01967    0.00249    0.00760   -0.00150
C31   1    0.588875    0.562204    0.429802    11.00000    0.04774    0.03873 =
         0.03305    0.00678    0.00299   -0.00367
AFIX  43
H31   5    0.518057    0.578294    0.402654    11.00000   -1.20000
AFIX   0
C32   1    0.588740    0.511591    0.431943    11.00000    0.04473    0.03915 =
         0.02867    0.00627   -0.00232   -0.00422
AFIX  43
H32   5    0.520135    0.493759    0.405594    11.00000   -1.20000
AFIX   0
C33   1    0.688010    0.487567    0.472230    11.00000    0.04724    0.03718 =
         0.03781    0.00191   -0.01001   -0.00428
C34   1    0.790549    0.514075    0.505844    11.00000    0.04279    0.03510 =
         0.04888   -0.00197   -0.00692   -0.00130
AFIX  43
H34   5    0.860818    0.497365    0.531460    11.00000   -1.20000
AFIX   0
C35   1    0.786581    0.565124    0.500688    11.00000    0.04863    0.03603 =
         0.04574   -0.00340   -0.00221   -0.00135
AFIX  43
H35   5    0.855146    0.583384    0.522563    11.00000   -1.20000
AFIX   0
C36   1    0.685751    0.431545    0.486619    11.00000    0.03817    0.03803 =
         0.03261    0.00049   -0.00771   -0.00647
C37   1    0.619203    0.401513    0.411864    11.00000    0.06191    0.04065 =
         0.03794   -0.00026   -0.01579   -0.00788
AFIX  43
H37   5    0.574367    0.415426    0.349849    11.00000   -1.20000
AFIX   0
C38   1    0.617662    0.350789    0.427199    11.00000    0.03079    0.04007 =
         0.03736   -0.00154   -0.00489   -0.00570
AFIX  43
H38   5    0.567553    0.330581    0.377675    11.00000   -1.20000
AFIX   0
C39   1    0.688369    0.329791    0.513743    11.00000    0.03385    0.04113 =
         0.03554   -0.00068   -0.00103   -0.00337
C40   1    0.753638    0.360801    0.590637    11.00000    0.03005    0.03900 =
         0.03618    0.00166   -0.00322   -0.00095
C41   1    0.751690    0.411747    0.577833    11.00000    0.04993    0.03902 =
         0.03552    0.00003   -0.01181   -0.00284
AFIX  43
H41   5    0.794663    0.432561    0.630508    11.00000   -1.20000
AFIX   0
O42   3    0.814380    0.342801    0.682184    11.00000    0.05817    0.04048 =
         0.04626    0.00643   -0.01940   -0.00434
AFIX 147
H42   5    0.785287    0.316267    0.693635    11.00000   -1.50000
AFIX   0
C43   1    0.690418    0.277072    0.529996    11.00000    0.06583    0.03979 =
         0.05503    0.00021   -0.02033   -0.00835
AFIX  43
H43   5    0.648420    0.256355    0.476662    11.00000   -1.20000
AFIX   0
N44   2    0.747081    0.257581    0.614008    11.00000    0.05045    0.03546 =
         0.05186   -0.00230   -0.01190   -0.00296
C45   1    0.752520    0.204289    0.631503    11.00000    0.06736    0.03700 =
         0.04085   -0.00768   -0.01002   -0.00155
AFIX  23
H45A  5    0.698225    0.187738    0.573288    11.00000   -1.20000
H45B  5    0.829597    0.192417    0.635251    11.00000   -1.20000
AFIX   0
C52   1    0.726481    0.190960    0.723805    11.00000    0.05452    0.03565 =
         0.03841   -0.00955   -0.01572   -0.00169
AFIX  23
H52A  5    0.736314    0.155024    0.734940    11.00000   -1.20000
H52B  5    0.646431    0.199207    0.717368    11.00000   -1.20000
AFIX   0
RESI 0
RESI 2 CL3
C1    1    1.320654    0.493938    1.156949    11.00000    0.13512    0.04758 =
         0.05583   -0.00036    0.00659   -0.00232
AFIX  13
H1    5    1.320344    0.529944    1.141705    11.00000   -1.20000
AFIX   0
CL2   4    1.294783    0.486384    1.274993    11.00000    0.09030    0.09152 =
         0.06221    0.02100   -0.00533    0.00671
CL3   4    1.206320    0.465577    1.063714    11.00000    0.19031    0.10870 =
         0.07760   -0.01144   -0.03361   -0.03988
CL4   4    1.448818    0.469357    1.152598    11.00000    0.16135    0.07447 =
         0.07798   -0.00150    0.02511    0.01692
RESI 0
RESI 3 CL3
C1    1    1.031893    0.391640    0.826421    11.00000    0.06139    0.04892 =
         0.09534   -0.00080   -0.02100   -0.00025
AFIX  13
H1    5    0.977190    0.364667    0.796381    11.00000   -1.20000
AFIX   0
CL2   4    0.963533    0.431577    0.887184    11.00000    0.06850    0.08109 =
         0.13380   -0.01992   -0.01035    0.00915
CL3   4    1.152732    0.363778    0.910003    11.00000    0.06838    0.05035 =
         0.06830   -0.01197   -0.01205    0.00901
CL4   4    1.068306    0.420547    0.725252    11.00000    0.08783    0.04354 =
         0.09284    0.00111   -0.02462   -0.00495
RESI 0
RESI 4 CL3
C1    1    0.128930    0.543205   -0.185027    11.00000    0.07883    0.07669 =
         0.09888   -0.00296    0.02048    0.00888
PART 1 21.0000
AFIX  13
H1    5    0.100443    0.511361   -0.165343    21.00000   -1.20000
AFIX  13
PART 2 -21.0000
H1    5    0.101611    0.511836   -0.162154   -21.00000   -1.20000
AFIX   0
PART 0
PART 1 21.000
CL2   4    0.270614    0.533599   -0.192124    21.00000    0.09134    0.10266 =
         0.13802   -0.00494    0.05086    0.00506
CL3   4    0.140667    0.585450   -0.086259    21.00000    0.08933    0.06023 =
         0.11057   -0.01073    0.03921   -0.00836
CL4   4    0.041486    0.560891   -0.294831    21.00000    0.13855    0.08965 =
         0.12933    0.00944   -0.04590   -0.00659
PART 2 -21.0000
CL2   4    0.183714    0.534430   -0.291349   -21.00000    0.16636    0.10266 =
         0.15210   -0.00717    0.08732   -0.00792
CL3   4    0.229940    0.569841   -0.094330   -21.00000    0.12919    0.13072 =
         0.12718   -0.00126   -0.00622   -0.00642
CL4   4    0.014612    0.586723   -0.236771   -21.00000    0.08331    0.11958 =
         0.08960   -0.00644    0.01053    0.02138

PART 0
RESI 0
HKLF 4

REM  sol_a.res in P2(1)/c
REM R1 =  0.1964 for    4262 Fo > 4sig(Fo)  and  0.2183 for all    5368 data
REM    553 parameters refined using    844 restraints

END

WGHT      0.0002    163.8994

REM Highest difference peak  1.183,  deepest hole -0.631,  1-sigma level  0.143
Q1    1   0.1056  0.5510 -0.3412  11.00000  0.05    1.18
Q2    1   0.9168  0.4233  0.9602  11.00000  0.05    0.87
Q3    1   1.2632  0.4985  1.0237  11.00000  0.05    0.85
Q4    1   1.2344  0.4652  1.2117  11.00000  0.05    0.76
Q5    1   1.0217  0.4391  0.9638  11.00000  0.05    0.69
Q6    1   1.0028  0.4165  0.7750  11.00000  0.05    0.67
Q7    1  -0.0035  0.5584 -0.2543  11.00000  0.05    0.62
Q8    1   1.3886  0.4774  1.0751  11.00000  0.05    0.58
Q9    1   0.6838  0.6785  0.3607  11.00000  0.05    0.53
Q10   1   0.9288  0.7112  0.9618  11.00000  0.05    0.53
Q11   1   1.5439  0.4716  1.0976  11.00000  0.05    0.52
Q12   1   0.0773  0.5864 -0.1587  11.00000  0.05    0.52
Q13   1   1.3238  0.7856  1.1389  11.00000  0.05    0.51
Q14   1   1.0632  0.3670  0.9479  11.00000  0.05    0.51
Q15   1   0.6984  0.6128  0.1989  11.00000  0.05    0.48
Q16   1   1.3387  0.4630  1.2185  11.00000  0.05    0.47
Q17   1   1.0844  0.8197  0.8965  11.00000  0.05    0.47
Q18   1   0.6704  0.3607  0.6315  11.00000  0.05    0.45
Q19   1   1.1298  0.6918  1.0398  11.00000  0.05    0.44
Q20   1   0.3448  0.6624  0.2832  11.00000  0.05    0.44
;
_shelx_res_checksum               19190
_shelx_hkl_file
;
   1   0   0  536.15   50.59
   1   0   0  564.84   50.29
   1   0   0  506.65   50.29
   1   0   0  553.64   50.39
   1   0   0  571.94   50.79
   1   0   0  443.56   50.29
  -1   0   0  533.45   50.59
  -1   0   0  520.35   50.29
  -1   0   0  544.15   50.79
  -1   0   0  470.95   50.29
  -2   0   0  353.06   38.50
   2   0   0  367.66   38.50
   2   0   0  383.36   38.60
   2   0   0  444.76   39.70
   2   0   0  364.96   39.00
   2   0   0  414.86   38.50
  -2   0   0  416.16   39.90
   2   0   0  415.26   38.50
  -2   0   0  409.46   38.50
  -2   0   0  385.96   38.50
  -2   0   0  440.76   38.50
   3   0   0  212.38   21.80
   3   0   0  185.58   20.50
  -3   0   0  220.78   20.20
   4   0   0   37.90    7.10
   4   0   0   40.50    6.60
  -4   0   0   31.80    8.50
  -4   0   0   42.30    5.80
   4   0   0   59.99   10.90
  -4   0   0   36.40    6.10
   5   0   0  684.03   64.89
   5   0   0  737.13   63.69
   5   0   0  626.94   63.39
  -5   0   0  538.85   66.69
  -5   0   0  641.14   63.29
  -5   0   0  653.13   63.49
   5   0   0  658.33   65.89
   5   0   0  670.43   63.49
  -5   0   0  689.83   63.39
  -5   0   0  608.34   63.29
   5   0   0  682.33   63.39
   6   0   0  263.87   29.00
   6   0   0  335.17   32.50
   6   0   0  314.07   29.10
  -6   0   0  302.17   29.20
   6   0   0  296.27   29.30
  -6   0   0  254.67   28.90
  -6   0   0  291.37   28.90
   6   0   0  327.97   29.30
   6   0   0  302.67   33.20
  -6   0   0  259.47   29.10
   7   0   0  485.05   48.10
   7   0   0  514.05   48.10
  -7   0   0  472.35   48.10
   7   0   0  570.24   48.60
  -7   0   0  467.65   47.90
   7   0   0  488.15   49.99
  -7   0   0  489.85   48.00
   7   0   0  476.35   48.10
   7   0   0  463.35   51.79
   7   0   0  484.95   48.10
  -8   0   0  211.58   21.70
   8   0   0  203.68   22.60
   8   0   0  207.68   22.50
   8   0   0  210.38   22.10
   8   0   0  218.68   22.30
  -8   0   0  210.58   22.30
  -8   0   0  198.68   22.20
   8   0   0  240.18   28.60
   8   0   0  206.88   28.50
   8   0   0  256.17   23.90
   8   0   0  201.28   22.20
   9   0   0   18.70    8.60
   9   0   0   23.40    5.70
   9   0   0   29.60    7.90
   9   0   0    9.50    7.40
   9   0   0   33.90    9.90
   9   0   0   35.70   23.40
   9   0   0   28.10   11.70
  -9   0   0   14.80    8.20
  10   0   0   94.49   32.90
  10   0   0    2.30    8.00
  11   0   0   50.59    9.10
 -11   0   0   43.20   12.90
  12   0   0    6.10   12.50
  12   0   0   16.20    9.90
  12   0   0   -2.00    6.10
   0   1   0    0.10    0.20
  -1  -1   0    7.00    2.10
   1  -1   0   12.20    2.30
  -1  -1   0    5.70    1.20
   1  -1   0    9.40    1.30
   1  -1   0   10.40    1.60
  -1  -1   0    9.20    2.20
   1  -1   0    9.00    1.20
   1   1   0    9.40    2.60
  -1   1   0   12.40    2.40
  -1   1   0    7.40    1.40
   1   1   0    8.30    1.40
   1   1   0    6.60    1.70
  -1   1   0    9.10    1.10
   1   1   0   11.30    1.50
   1   1   0    5.90    1.10
  -1   1   0    9.50    1.90
  -1   1   0    9.70    1.60
   1   1   0    6.90    1.10
   2  -1   0  326.77   32.40
  -2  -1   0  373.56   32.40
   2  -1   0  333.57   33.90
  -2  -1   0  364.26   34.10
   2  -1   0  296.97   33.10
   2  -1   0  303.07   32.40
   2  -1   0  333.27   32.50
   2   1   0  306.87   32.40
  -2   1   0  323.47   34.00
  -2   1   0  341.27   32.40
   2   1   0  364.86   32.50
  -2   1   0  344.77   32.40
   2   1   0  379.76   33.80
   2   1   0  326.07   33.00
  -2   1   0  321.67   32.50
  -3  -1   0 1996.00  178.88
   3  -1   0 2077.99  179.18
  -3  -1   0 1847.52  178.78
  -3  -1   0 1773.92  178.78
   3  -1   0 1759.12  178.88
   3  -1   0 1964.40  180.28
   3  -1   0 1857.11  179.58
  -3  -1   0 1852.51  180.88
  -3  -1   0 1876.31  178.88
   3  -1   0 1636.24  178.88
   3   1   0 2028.80  180.18
   3   1   0 1923.11  178.88
   3   1   0 1659.63  178.88
  -3   1   0 1852.31  178.88
  -3   1   0 1714.93  178.88
   3   1   0 1920.61  178.98
  -3   1   0 1915.21  178.88
  -3   1   0 1990.00  178.88
   3   1   0 1780.62  179.48
   4  -1   0  718.33   78.79
  -4  -1   0  895.21   78.79
  -4  -1   0  828.22   81.39
   4  -1   0  798.82   78.99
   4  -1   0  805.62   80.89
   4  -1   0  721.03   78.79
  -4  -1   0  940.51   78.79
   4   1   0  818.02   78.79
   4   1   0  917.11   80.79
  -4   1   0  748.33   78.89
  -5  -1   0   61.99    8.20
  -5  -1   0   67.79    7.70
   5  -1   0   63.79    8.20
   5  -1   0   58.99    7.80
   5  -1   0   80.49    8.00
   5  -1   0   71.09   12.60
   5  -1   0   56.79    9.10
   5   1   0   58.39    8.50
   5   1   0   77.69    8.10
   5   1   0   80.39    9.30
   5   1   0   89.79   13.50
  -5   1   0   50.39    8.80
   5   1   0   53.69    8.60
  -5   1   0   56.19    7.60
  -5   1   0   66.39    8.10
  -6  -1   0   46.50    6.10
  -6  -1   0   37.60    6.70
   6  -1   0   40.00    6.40
   6  -1   0   40.20    6.30
   6  -1   0   21.40    8.50
   6  -1   0   21.90    6.80
   6  -1   0   25.50    6.30
   6  -1   0   27.70   11.20
  -6  -1   0   34.30    6.00
  -6   1   0   24.80    6.90
   6   1   0   22.90    6.60
   6   1   0   23.70   12.80
   6   1   0   48.50   12.80
   6   1   0   53.09    8.30
   6   1   0   26.50    6.60
  -6   1   0   20.50    5.90
   6   1   0   43.90    6.30
  -6   1   0   34.40    5.90
   6   1   0   46.60    6.90
  -6   1   0   44.30   10.30
   7  -1   0  121.09   17.50
  -7  -1   0   86.49   10.30
   7  -1   0   85.49   11.80
   7  -1   0   83.69   10.20
   7  -1   0   96.59   10.50
   7  -1   0   58.49   10.40
  -7  -1   0   97.89    9.90
  -7  -1   0   81.79   10.20
   7  -1   0   83.09   10.10
  -7   1   0   58.69   10.60
   7   1   0   90.29   10.80
   7   1   0   87.39   11.90
  -7   1   0   71.19   11.30
   7   1   0   75.99   16.10
  -7   1   0   81.79    9.90
  -7   1   0   64.69   10.00
   7   1   0   87.79   13.80
   7   1   0   95.19   10.20
   8  -1   0   44.70   13.60
   8  -1   0   55.29   19.00
   8  -1   0   49.70   10.20
   8  -1   0   35.90    7.90
  -8  -1   0   49.50    8.20
   8  -1   0   29.50    7.20
   8  -1   0   26.70    6.90
   8  -1   0   48.50   16.10
   8   1   0   30.10    7.20
  -8   1   0   63.79   13.70
   8   1   0   31.70    8.30
   8   1   0   60.79   17.90
   8   1   0   37.30    7.60
   8   1   0   49.50   13.90
  -8   1   0   30.00    7.20
   8   1   0   43.70   10.80
   8   1   0   27.70    8.50
   8   1   0   41.20   18.10
  -8   1   0   42.00    9.00
   9  -1   0   44.40   10.30
   9  -1   0   48.20   22.00
   9  -1   0   56.29    9.20
   9  -1   0   46.80    9.10
   9  -1   0   83.69   16.80
   9  -1   0   53.79   13.30
   9  -1   0   47.90   19.70
  -9  -1   0   53.29    9.70
   9  -1   0   56.09   11.10
   9   1   0   58.09   12.70
   9   1   0   48.70    8.40
   9   1   0   64.99   10.40
  -9   1   0   27.70    9.20
   9   1   0   56.79   11.70
   9   1   0   80.69   24.50
   9   1   0   54.69    9.50
   9   1   0   46.20   10.40
  10  -1   0    6.80    8.10
  10  -1   0    7.40    6.90
  10  -1   0    6.60   11.10
  10  -1   0    2.80   10.40
  10   1   0    4.90   11.10
  10   1   0    2.30    8.30
 -11  -1   0    6.90   10.70
  11  -1   0   24.10    8.40
  11  -1   0   34.30   13.10
  11  -1   0   47.90   10.70
  11   1   0   40.40   11.30
  11   1   0   22.10    6.40
  11   1   0   28.40   13.10
  12  -1   0    1.50    9.70
  12  -1   0   -3.80    5.10
  12  -1   0   24.30   14.60
  12   1   0  -10.20   12.00
  12   1   0   -3.70    5.90
  12   1   0   18.50   10.10
   0   2   0   42.20    4.30
   0   2   0   39.50    4.20
   0   2   0   40.20    4.10
   0   2   0   41.40    4.10
   0   2   0   38.40    4.00
   0   2   0   35.80    4.10
   0   2   0   45.90    4.40
   0   2   0   43.30    4.20
   0   2   0   45.60    4.40
  -1  -2   0   93.89    8.70
   1  -2   0   98.29    9.70
  -1  -2   0   85.49    8.50
   1  -2   0   90.89    9.10
  -1  -2   0   76.69    9.30
  -1  -2   0   83.79    8.50
  -1   2   0   96.39    9.00
  -1   2   0   75.09    8.60
   1   2   0   97.69    8.70
   1   2   0   86.79    8.60
  -1   2   0   99.19    9.70
   1   2   0   79.49    8.60
   1   2   0   92.89    8.60
  -1   2   0   85.19    8.50
   1   2   0   91.99    8.60
   1   2   0   74.59    8.60
  -1   2   0   77.49    8.70
  -1   2   0   90.49    8.60
   1   2   0   84.79    8.50
   2  -2   0  364.46   39.50
  -2  -2   0  423.56   41.10
   2  -2   0  429.26   39.50
  -2  -2   0  416.46   39.50
  -2  -2   0  377.36   39.50
   2  -2   0  407.86   39.60
   2  -2   0  460.55   41.10
   2  -2   0  401.96   39.60
   2  -2   0  399.96   40.20
   2   2   0  440.46   40.10
   2   2   0  413.96   39.50
   2   2   0  416.26   39.70
   2   2   0  350.26   39.50
   2   2   0  433.16   39.60
  -2   2   0  406.56   39.60
   2   2   0  391.66   39.70
  -2   2   0  446.66   41.30
   2   2   0  404.06   40.40
   2   2   0  444.86   40.00
  -2   2   0  442.66   39.50
  -2   2   0  353.16   39.60
  -3  -2   0  142.59   15.30
   3  -2   0  154.48   15.20
  -3  -2   0  141.79   18.60
   3  -2   0  138.19   16.90
  -3  -2   0  163.58   15.20
   3  -2   0  153.08   15.30
   3  -2   0  148.09   18.10
  -3   2   0  171.88   15.60
  -3   2   0  128.49   15.40
   3   2   0  179.38   17.00
   3   2   0  162.58   17.40
   3   2   0  167.68   16.00
  -3   2   0  139.19   16.10
  -3   2   0  151.18   15.10
   3   2   0  158.08   15.30
   4  -2   0  810.22   73.69
   4  -2   0  683.73   71.69
   4  -2   0  748.83   71.49
  -4  -2   0  665.13   73.79
  -4  -2   0  678.83   71.39
   4  -2   0  738.53   71.49
  -4  -2   0  787.82   71.39
   4   2   0  684.03   71.59
   4   2   0  750.72   71.49
   4   2   0  869.51   72.89
  -4   2   0  726.73   73.89
  -4   2   0  706.53   71.69
  -4   2   0  858.31   71.59
  -4   2   0  795.32   71.49
   4   2   0  703.93   71.69
   4   2   0  658.63   71.49
   5  -2   0  105.99   10.80
   5  -2   0   95.29   15.80
   5  -2   0   78.19   10.60
  -5  -2   0  109.69   10.40
   5  -2   0   92.69   14.80
   5  -2   0  102.59   11.60
  -5  -2   0   86.59   10.20
   5  -2   0   96.79   10.60
  -5   2   0   90.19   10.10
   5   2   0  102.89   11.20
   5   2   0  108.99   10.70
  -5   2   0   95.09   11.30
  -5   2   0   63.79   14.30
   5   2   0  109.59   11.10
   5   2   0  126.99   15.80
   5   2   0   88.59   14.50
   5   2   0   78.49   10.40
   6  -2   0   76.39   10.40
   6  -2   0   74.19   10.80
  -6  -2   0   94.29   10.70
   6  -2   0   84.69   15.50
   6  -2   0   92.59   11.90
  -6  -2   0   81.49   10.10
  -6  -2   0  105.99   10.80
   6  -2   0   86.59   10.70
   6   2   0   84.29   15.40
   6   2   0   73.49   13.00
  -6   2   0   92.29   11.70
   6   2   0  109.79   13.30
   6   2   0   99.09   11.20
   6   2   0   95.79   11.20
   6   2   0  114.69   16.50
   6   2   0   85.29   11.10
  -6   2   0   90.89   10.20
   6   2   0  111.39   12.20
   6   2   0   93.39   10.30
   7  -2   0   29.20   12.40
   7  -2   0   20.00    5.60
  -7  -2   0   46.10    9.70
   7  -2   0   26.20    5.20
   7  -2   0   16.60    5.90
   7  -2   0   18.50    7.30
   7  -2   0   11.20   13.00
  -7  -2   0   18.00    5.10
  -7  -2   0   28.40    6.20
   7  -2   0   14.70    5.10
  -7   2   0   12.10    4.80
   7   2   0   21.20   15.80
  -7   2   0   12.80    6.20
   7   2   0   21.50    6.00
   7   2   0   18.40   14.00
   7   2   0   20.60    8.60
   7   2   0   38.20    7.60
   7   2   0   26.00    5.10
   7   2   0    6.80    6.10
   7   2   0   27.50   11.00
  -7   2   0   28.20    6.40
   7   2   0   20.80    5.30
  -8  -2   0   65.39    9.40
   8  -2   0   77.39    9.40
   8  -2   0   60.39   11.40
   8  -2   0   62.89    9.30
   8  -2   0   41.70   17.10
   8  -2   0   42.70    9.60
   8  -2   0   52.09   15.50
   8  -2   0   69.09   18.80
  -8  -2   0   66.29   13.40
   8  -2   0   49.60    9.10
   8   2   0   72.59   10.50
   8   2   0   80.99   20.40
   8   2   0   64.19    9.50
   8   2   0   59.09   16.30
  -8   2   0   70.99    9.40
  -8   2   0   55.79   10.50
   8   2   0   66.99    8.80
  -8   2   0   41.00    8.90
   8   2   0   50.59   10.10
   8   2   0   75.59   10.90
   8   2   0   61.69   11.80
  -9  -2   0   21.50    9.10
   9  -2   0   29.30   17.20
   9  -2   0   14.90    7.40
   9  -2   0   16.70    9.80
   9  -2   0   18.10    6.70
   9  -2   0   32.20   16.40
   9  -2   0   67.19   26.20
   9  -2   0    8.10    7.60
   9  -2   0   33.70   11.50
   9   2   0   59.79   21.90
   9   2   0   17.20    8.70
  -9   2   0   43.80   12.60
  -9   2   0   13.20    7.70
   9   2   0    9.60    4.80
   9   2   0   21.40    8.10
   9   2   0   22.90   12.30
   9   2   0   23.60    9.40
  10  -2   0    9.30    6.80
  10  -2   0   28.90   11.10
  10  -2   0   25.60   12.70
  10  -2   0    8.60   14.70
  10  -2   0   14.40    5.50
 -10  -2   0    7.20    9.40
  10  -2   0   22.10    8.40
  10  -2   0   84.29   31.70
  10   2   0   22.80    8.80
  10   2   0   13.60    7.00
  10   2   0   19.80   12.10
 -10   2   0   -3.30    8.00
  11  -2   0   13.00    6.90
  11  -2   0   23.10   10.50
  11  -2   0   17.60   12.40
 -11  -2   0   -7.10    9.60
  11   2   0    5.40   12.60
  11   2   0   22.20    8.90
  11   2   0    7.10    5.50
  11   2   0   -0.90   18.30
  12  -2   0   13.60    8.90
  12  -2   0    1.10   16.00
  12   2   0    8.40    9.40
  12   2   0   32.00   12.20
  12   2   0   -3.90    9.60
   0   3   0    0.20    0.90
   0   3   0    1.10    1.40
   0   3   0   -0.60    1.60
   0   3   0    0.40    1.00
   0   3   0    0.20    1.90
   0   3   0    0.40    1.60
   0   3   0    0.50    1.00
   0   3   0    0.50    1.30
  -1  -3   0   26.80    2.90
  -1  -3   0   28.00    3.00
   1  -3   0   33.00    5.10
   1   3   0   26.80    2.80
  -1   3   0   19.70    3.10
   1   3   0   33.60    3.90
  -1   3   0   29.80    5.00
   1   3   0   28.90    3.50
   1   3   0   31.60    3.70
   1   3   0   25.90    3.00
  -1   3   0   22.40    4.20
   1   3   0   28.10    3.10
   1   3   0   26.60    3.50
  -1   3   0   19.20    3.70
  -1   3   0   20.50    4.30
   1   3   0   33.70    4.50
   2  -3   0    2.00    1.70
  -2  -3   0    1.90    1.80
   2  -3   0   -0.10    5.10
  -2  -3   0    1.00    1.70
  -2  -3   0    5.10    4.60
   2  -3   0    1.30    1.60
   2  -3   0    2.10    2.60
   2  -3   0    2.00    4.20
   2   3   0    0.80    2.40
   2   3   0    3.10    6.10
  -2   3   0    1.40    2.60
   2   3   0    1.10    3.50
   2   3   0    0.40    1.80
  -2   3   0    0.70    2.90
  -2   3   0    5.90    4.30
   2   3   0   -0.10    1.80
   2   3   0   -0.10    2.70
   2   3   0    3.20    3.70
  -2   3   0    2.30    4.60
   3  -3   0  596.84   55.89
   3  -3   0  565.34   56.89
   3  -3   0  624.04   57.89
   3  -3   0  591.24   55.99
  -3  -3   0  571.74   55.89
  -3  -3   0  493.85   55.89
  -3  -3   0  553.24   57.79
   3  -3   0  511.35   55.99
  -3   3   0  653.83   55.89
  -3   3   0  582.94   56.09
   3   3   0  576.74   55.99
   3   3   0  583.14   56.19
   3   3   0  488.45   56.09
   3   3   0  589.34   56.99
  -3   3   0  671.83   56.19
  -3   3   0  557.74   58.69
   3   3   0  662.23   56.19
   3   3   0  656.63   56.19
   3   3   0  502.65   56.19
  -4  -3   0   40.20    5.40
   4  -3   0   45.10    6.60
   4  -3   0   22.60    9.10
   4  -3   0   40.00    5.00
   4  -3   0   35.30    5.60
   4  -3   0   32.80    5.00
  -4  -3   0   35.10    5.00
  -4   3   0   31.60    6.00
   4   3   0   28.70    9.10
   4   3   0   40.00    6.20
  -4   3   0   47.50    6.90
   4   3   0   38.80    5.30
   4   3   0   39.60    5.40
  -4   3   0   40.60    4.80
  -4   3   0   31.00    5.80
   4   3   0   34.20    6.10
   5  -3   0   -1.70    4.60
   5  -3   0   -2.00    3.10
  -5  -3   0    9.00    3.40
  -5  -3   0    7.10    3.20
   5  -3   0    0.20    5.70
   5  -3   0    0.60    8.30
   5  -3   0    1.10    2.90
  -5  -3   0    4.90    3.70
   5  -3   0    3.60    4.50
   5   3   0    3.90    3.90
  -5   3   0    6.00    5.20
   5   3   0    4.80    2.90
   5   3   0   -4.40    6.30
  -5   3   0    6.30    4.30
   5   3   0    7.10    9.00
   5   3   0   -2.10    9.00
   5   3   0    5.10    4.60
   5   3   0    4.00    3.30
  -5   3   0    0.30    6.10
   5   3   0    4.50    4.80
   5   3   0    7.70    5.70
  -5   3   0   -0.40    2.60
   6  -3   0   88.99   16.30
   6  -3   0   68.69   11.40
   6  -3   0   79.69   10.20
   6  -3   0   83.49   10.10
   6  -3   0   87.29   15.60
   6   3   0   96.29   13.00
   6   3   0  122.09   12.20
   6   3   0   68.19   15.00
  -6   3   0   82.69    9.70
  -6   3   0   98.89   10.70
   6   3   0   99.29   10.90
  -6   3   0   67.09   11.40
   7  -3   0   14.50    5.30
   7  -3   0   19.00    7.20
   7  -3   0   12.80   11.40
   7  -3   0   10.20    4.70
   7  -3   0    6.30    9.40
   7  -3   0    6.80   13.00
   7  -3   0   20.20    5.60
   7   3   0   26.30    6.70
   7   3   0   26.40    5.40
   7   3   0   35.60   13.40
   7   3   0   38.70   11.30
   7   3   0   40.60    8.70
   7   3   0   14.80    4.60
  -7   3   0    0.10    7.40
  -7   3   0    9.70    4.60
  -7   3   0   27.60   10.30
   8  -3   0   94.39   19.20
   8  -3   0   87.89   13.00
   8  -3   0   64.49   11.00
   8  -3   0   88.29   11.00
  -8  -3   0   96.29   11.30
   8  -3   0   94.29   21.70
   8  -3   0   86.49   10.80
   8   3   0   79.49   13.60
   8   3   0  102.59   12.70
  -8   3   0   82.79   11.20
   8   3   0   88.09   11.20
   8   3   0   91.89   12.30
   8   3   0   73.69   10.30
   8   3   0   90.69   16.60
  -8   3   0   71.69   12.40
  -8   3   0   74.29   10.80
   8   3   0   78.09   11.80
  -9  -3   0   65.29   12.40
   9  -3   0  108.79   18.70
   9  -3   0   87.79   15.10
   9  -3   0   55.99   10.90
  -9  -3   0   91.09   15.40
   9  -3   0   98.49   20.70
   9  -3   0   89.19   11.50
   9  -3   0  114.29   33.00
   9  -3   0   92.29   14.70
   9   3   0   87.99   12.50
   9   3   0   87.59   12.20
   9   3   0   77.29   13.00
  -9   3   0   80.79   11.20
   9   3   0   82.59   14.80
   9   3   0  107.39   25.80
   9   3   0   69.99   10.50
  -9   3   0   69.09   12.90
  10  -3   0   29.20   16.10
  10  -3   0   48.50    8.10
 -10  -3   0   23.40   10.20
  10  -3   0   68.49   11.90
  10  -3   0   19.60    7.30
  10  -3   0   53.69   13.00
  10  -3   0   41.10    9.10
 -10   3   0    1.90   12.40
  10   3   0   33.40    9.50
  10   3   0   32.20   11.90
  10   3   0   17.00    7.60
  11  -3   0   31.50   10.10
 -11  -3   0   20.60    9.70
  11  -3   0   19.60   12.30
  11  -3   0   20.00    8.20
  11   3   0   37.90   18.90
  11   3   0   14.20    6.60
  11   3   0   30.00    9.30
  11   3   0   22.10   13.20
  12  -3   0   18.00    9.60
  12   3   0   18.90    9.50
   0   4   0  804.52   72.99
   0   4   0  830.62   72.89
   0   4   0  772.02   72.89
   0   4   0  701.93   72.89
   0   4   0  743.13   72.79
   0   4   0  696.63   72.79
  -1  -4   0   20.50    2.60
  -1  -4   0   13.00    2.50
   1  -4   0   16.40    5.10
   1   4   0   16.90    2.60
   1   4   0   12.20    3.30
  -1   4   0   20.60    3.00
   1   4   0   20.20    4.20
  -1   4   0   16.20    2.80
  -1   4   0   12.80    2.90
   1   4   0   20.50    2.50
  -1   4   0   25.90    3.70
  -1   4   0   17.20    5.60
  -1   4   0   24.80    2.90
   1   4   0   22.80    3.30
   2  -4   0  274.37   28.60
  -2  -4   0  276.47   28.70
   2  -4   0  308.67   28.70
  -2  -4   0  286.97   28.70
   2  -4   0  323.17   30.70
   2  -4   0  288.87   29.70
   2   4   0  258.07   28.70
   2   4   0  290.87   28.90
  -2   4   0  320.17   31.00
   2   4   0  298.77   29.70
  -2   4   0  312.57   29.00
  -2   4   0  288.47   28.90
   2   4   0  330.37   29.40
  -2   4   0  307.67   29.60
   2   4   0  301.07   29.00
  -2   4   0  336.07   28.60
   2   4   0  282.57   28.70
   2   4   0  272.17   28.90
  -2   4   0  298.97   28.70
  -2   4   0  284.17   29.00
   3  -4   0    5.00    2.20
  -3  -4   0    3.30    2.10
   3  -4   0    6.30    3.30
   3  -4   0    2.30    5.10
  -3  -4   0    2.30    5.50
   3  -4   0    4.20    1.70
  -3  -4   0    4.40    2.10
   3  -4   0    5.20    5.60
   3  -4   0    4.00    2.10
   3   4   0    8.40    7.30
   3   4   0    7.30    3.40
   3   4   0   -0.60    3.30
   3   4   0    3.60    3.60
   3   4   0    5.60    5.20
   3   4   0    6.30    2.20
   3   4   0    7.80    3.40
  -3   4   0    5.20    1.90
  -3   4   0    8.80    3.40
   3   4   0    5.10    2.20
  -3   4   0    0.90    5.50
   3   4   0    4.50    2.80
  -3   4   0    5.70    3.20
  -4  -4   0  104.79   17.70
   4  -4   0  147.39   13.20
   4  -4   0  147.29   16.10
  -4  -4   0  122.09   13.10
   4  -4   0  136.79   13.30
  -4  -4   0  116.69   13.20
   4  -4   0  140.79   13.90
   4  -4   0  151.78   17.60
   4  -4   0  132.89   12.90
   4   4   0  115.79   13.60
   4   4   0  114.69   15.10
   4   4   0  131.49   14.00
  -4   4   0  148.59   13.70
   4   4   0  109.99   13.10
  -4   4   0  149.88   14.10
   4   4   0  113.69   13.70
   4   4   0  103.69   13.90
   4   4   0  145.79   16.70
  -4   4   0  139.59   17.50
   4   4   0  130.19   13.20
   5  -4   0  172.98   19.80
   5  -4   0  168.88   23.30
   5  -4   0  184.58   22.80
   5  -4   0  188.08   20.60
  -5  -4   0  206.78   19.90
  -5  -4   0  212.48   19.90
   5  -4   0  191.78   19.60
   5  -4   0  162.98   19.80
   5   4   0  239.58   23.50
  -5   4   0  190.18   20.10
   5   4   0  232.88   20.20
   5   4   0  228.18   19.90
  -5   4   0  196.88   20.60
   5   4   0  196.08   20.20
  -5   4   0  184.78   19.60
   5   4   0  183.28   19.80
   5   4   0  191.38   20.90
   5   4   0  221.38   20.40
   6  -4   0  130.49   17.20
  -6  -4   0   83.09   11.60
   6  -4   0   95.09   11.60
  -6  -4   0  101.79   11.60
   6  -4   0  110.89   18.90
   6  -4   0  109.29   11.50
   6  -4   0  101.29   11.50
   6  -4   0  122.39   13.00
   6   4   0   89.39   13.60
   6   4   0   97.99   12.40
   6   4   0  126.89   13.10
  -6   4   0  109.59   13.00
   6   4   0  106.89   11.70
  -6   4   0  112.79   11.20
   6   4   0   87.39   11.40
   6   4   0  121.59   17.30
   6   4   0  101.49   13.00
   6   4   0  104.49   15.00
  -6   4   0   81.29   12.00
  -7  -4   0   46.50    8.50
   7  -4   0   51.69    7.50
   7  -4   0   34.60    9.30
   7  -4   0   49.40   14.40
  -7  -4   0   55.19    7.80
   7  -4   0   49.50    7.60
   7   4   0   26.90   13.30
   7   4   0   45.50    7.20
   7   4   0   52.29   10.60
   7   4   0   60.99   10.10
  -7   4   0   46.10    8.10
   7   4   0   32.70    8.80
   7   4   0   50.39    8.00
   8  -4   0   87.69   11.20
   8  -4   0   83.29   13.00
  -8  -4   0   76.09   12.30
   8  -4   0  115.49   19.30
   8  -4   0   64.39   21.10
   8  -4   0   90.99   11.30
   8  -4   0   65.79   11.10
  -8  -4   0  109.79   11.60
   8   4   0   85.19   12.20
  -8   4   0   67.99   12.80
   8   4   0   98.69   11.20
  -8   4   0   73.09   11.30
   8   4   0   86.19   18.50
   8   4   0   80.79   13.50
   8   4   0   93.69   12.80
  -8   4   0   69.79   10.90
   8   4   0  108.59   12.90
   9  -4   0   42.90   17.70
   9  -4   0   19.60    7.70
   9  -4   0   24.60    7.90
   9  -4   0   30.20   10.70
   9  -4   0   20.10    7.80
   9  -4   0   37.60   15.90
   9  -4   0   38.40   24.70
  -9  -4   0   28.40    8.90
   9   4   0   17.10   10.70
  -9   4   0   22.00   11.20
   9   4   0   16.60    8.70
   9   4   0   25.20    9.40
  -9   4   0   32.60    8.80
  10  -4   0   66.79   20.00
  10  -4   0   58.69   11.60
  10  -4   0   68.99   10.90
  10  -4   0   67.49   10.50
  10  -4   0   91.79   14.90
  10  -4   0   59.19    9.60
 -10  -4   0   42.70   11.80
  10   4   0   63.39   14.20
  10   4   0   51.69   10.80
  10   4   0   83.79   24.40
  11  -4   0    6.50    8.50
 -11  -4   0    7.10   10.50
  11  -4   0   -4.30   12.60
  11   4   0    7.10   13.10
  11   4   0   28.60   10.40
  11   4   0   -7.90   19.40
  12  -4   0   12.70   10.30
  12   4   0   39.90   13.00
  12   4   0   -1.80   14.60
  12   4   0   -2.90    8.30
   0   5   0   -0.20    2.40
   0   5   0   -1.10    2.80
   0   5   0    4.50    4.10
   0   5   0    0.10    1.80
   0   5   0    1.00    4.50
   0   5   0   -1.60    2.60
   0   5   0   -2.00    2.50
   0   5   0   -2.30    2.60
   0   5   0    0.40    2.00
  -1  -5   0  114.69   11.60
   1  -5   0  118.19   11.30
  -1  -5   0  109.89   11.40
  -1  -5   0  121.19   11.70
   1  -5   0  139.89   14.70
  -1  -5   0  108.09   11.30
   1   5   0  114.89   12.40
   1   5   0  108.19   11.80
  -1   5   0  113.69   13.10
   1   5   0  102.69   11.50
  -1   5   0  106.39   11.80
   1   5   0  125.79   11.60
  -1   5   0  121.99   11.60
  -1   5   0  129.29   12.00
   1   5   0  126.09   12.10
   1   5   0  111.89   12.30
  -1   5   0  129.79   11.80
  -1   5   0  103.09   11.90
  -1   5   0  113.69   11.70
   1   5   0  107.09   11.90
  -1   5   0  119.99   12.80
   1   5   0  122.39   12.80
   2  -5   0  900.41   90.49
  -2  -5   0  910.71   89.69
   2  -5   0  803.42   89.59
  -2  -5   0  902.81   89.69
   2  -5   0 1005.30   91.39
   2   5   0  907.81   89.79
   2   5   0  899.21   90.29
   2   5   0 1000.90   90.59
  -2   5   0  983.10   90.39
  -2   5   0  981.30   90.39
  -2   5   0  966.10   89.89
  -2   5   0  886.91   89.69
  -2   5   0  991.70   91.59
   2   5   0  917.11   89.59
   2   5   0  985.60   89.99
  -2   5   0  899.81   89.89
   2   5   0  939.11   89.99
   3  -5   0  485.85   48.30
   3  -5   0  442.26   49.10
   3  -5   0  442.56   48.00
  -3  -5   0  573.94   48.10
  -3  -5   0  487.15   48.00
  -3  -5   0  525.15   50.49
   3   5   0  456.35   48.30
  -3   5   0  440.26   48.20
   3   5   0  576.94   48.40
   3   5   0  423.06   48.00
  -3   5   0  509.95   48.40
  -3   5   0  421.16   50.29
  -3   5   0  511.45   47.90
   3   5   0  526.55   48.20
  -3   5   0  570.94   49.00
   3   5   0  560.44   48.00
   4  -5   0  427.96   40.50
   4  -5   0  454.65   42.40
   4  -5   0  440.76   40.60
  -4  -5   0  401.86   40.50
   4  -5   0  429.96   40.90
  -4  -5   0  390.56   40.50
  -4  -5   0  398.26   43.80
   4  -5   0  475.75   43.60
  -4   5   0  476.45   40.40
   4   5   0  411.26   40.70
  -4   5   0  428.56   40.90
   4   5   0  383.86   40.90
   4   5   0  349.47   40.40
   4   5   0  435.56   40.50
   4   5   0  372.46   41.20
  -4   5   0  384.06   43.40
  -4   5   0  454.75   40.80
   4   5   0  405.96   40.90
   5  -5   0   37.20    6.20
  -5  -5   0   44.80    6.30
  -5  -5   0   57.59    6.70
   5  -5   0   19.40   10.30
   5   5   0   39.10    7.90
   5   5   0   26.70    6.90
   5   5   0   49.80    6.50
  -5   5   0   30.50    7.30
  -5   5   0   46.00    7.20
   5   5   0   46.60    7.90
   5   5   0   47.30    5.90
  -5   5   0   26.30    7.20
   6  -5   0   12.10   11.00
   6  -5   0   13.00    6.30
  -6  -5   0    7.40    4.10
  -6  -5   0   11.40    6.00
   6  -5   0   11.50    4.00
   6  -5   0   11.90    3.90
   6   5   0    3.10    3.40
  -6   5   0   14.80    5.90
   6   5   0    1.40    8.40
   6   5   0    5.90    4.10
   6   5   0    3.50    5.20
   6   5   0    3.10    6.10
   6   5   0    5.80    5.60
  -6   5   0   12.00    7.10
  -6   5   0    9.30    3.90
   6   5   0    1.00    6.80
   7  -5   0   47.00   13.60
  -7  -5   0   62.99    9.20
  -7  -5   0   67.29    8.90
   7  -5   0   74.49    9.00
   7  -5   0  100.49   18.50
   7   5   0   65.79    9.90
   7   5   0   64.39   10.50
   7   5   0   55.59    8.40
  -7   5   0   75.49    8.60
   7   5   0   49.60   13.30
   7   5   0   56.09    9.90
   7   5   0   55.19    9.30
   7   5   0   47.10    8.10
   8  -5   0   52.89    8.80
   8  -5   0   56.39   11.30
  -8  -5   0   55.89    9.20
   8  -5   0   40.90   19.50
   8  -5   0   24.20   17.20
   8  -5   0   76.99   18.30
  -8  -5   0   33.80    9.10
   8  -5   0   51.69    8.60
   8   5   0   53.69    8.50
  -8   5   0   37.20    8.90
  -8   5   0   51.79    9.20
   8   5   0   34.00   16.10
   8   5   0   49.99   10.80
  -8   5   0   43.40   10.30
   8   5   0   47.20   10.30
   8   5   0   63.09   10.80
   9  -5   0  175.28   17.70
  -9  -5   0  151.18   17.80
   9  -5   0  141.49   22.90
   9  -5   0  192.58   25.20
   9  -5   0  161.58   33.40
   9  -5   0  129.09   16.90
   9  -5   0  166.68   17.50
   9  -5   0  153.88   18.90
  -9   5   0  151.28   17.60
   9   5   0  143.19   21.00
  -9   5   0  128.69   18.90
   9   5   0  168.58   19.90
   9   5   0  142.39   18.30
   9   5   0  148.29   18.10
   9   5   0  163.68   24.10
  10  -5   0   20.40   12.60
  10  -5   0   20.90    8.00
  10  -5   0    6.00    6.80
  10  -5   0   15.50   10.90
  10  -5   0   25.10    8.50
  10  -5   0  120.99   47.20
 -10  -5   0    9.50    9.40
  10  -5   0   16.20   10.20
  10   5   0   17.00   12.00
  10   5   0    9.20    7.90
  10   5   0    3.60    5.70
  10   5   0   18.20   19.50
  10   5   0   15.60    7.60
 -11  -5   0   19.80   12.40
  11  -5   0    4.40   14.30
  11  -5   0   33.60   14.10
  11  -5   0   18.70    9.10
  11   5   0   32.10   15.30
  11   5   0    9.30    8.80
  11   5   0   25.40   25.10
  11   5   0   14.50    7.30
  12  -5   0   22.00   10.20
  12   5   0    3.20   16.90
   0   6   0   19.90    4.50
   0   6   0   29.70    3.90
   0   6   0   32.50    5.70
   0   6   0   29.30    4.30
   0   6   0   32.20    4.40
   0   6   0   35.00    6.50
   0   6   0   31.40    4.40
   0   6   0   21.30    4.10
   0   6   0   25.20    3.70
  -1  -6   0 3056.29  307.67
  -1  -6   0 2823.02  307.77
  -1  -6   0 3526.85  308.07
  -1  -6   0 2715.33  307.57
   1  -6   0 3395.96  309.17
  -1   6   0 3612.94  308.37
  -1   6   0 3308.07  307.87
  -1   6   0 3209.98  307.77
   1   6   0 3151.68  307.87
   1   6   0 2815.22  307.87
  -1   6   0 2973.40  307.77
  -1   6   0 2958.70  307.87
   1   6   0 3132.09  307.87
   1   6   0 3089.19  307.67
   1   6   0 3479.95  308.27
   1   6   0 3618.24  308.37
  -1   6   0 3369.76  307.77
   1   6   0 3656.13  308.27
   1   6   0 3096.69  307.77
  -2  -6   0 2373.56  259.37
   2  -6   0 2592.14  260.07
   2  -6   0 2484.75  259.17
  -2  -6   0 2359.36  259.17
   2  -6   0 2605.04  259.17
   2  -6   0 2903.61  260.97
  -2   6   0 3109.79  260.07
  -2   6   0 2725.23  260.97
   2   6   0 2595.14  259.17
   2   6   0 2690.83  259.37
  -2   6   0 2653.73  259.47
   2   6   0 2894.61  259.37
   2   6   0 2495.05  259.47
  -2   6   0 2472.25  259.37
   2   6   0 2951.30  259.87
   2   6   0 3085.99  260.07
  -2   6   0 2978.20  260.07
   3  -6   0  374.26   38.40
  -3  -6   0  320.17   39.40
   3  -6   0  444.86   36.90
  -3  -6   0  384.46   36.80
   3  -6   0  323.47   36.80
  -3  -6   0  359.26   36.80
   3  -6   0  404.46   39.50
  -3   6   0  441.06   36.80
   3   6   0  439.06   37.30
  -3   6   0  414.66   40.10
   3   6   0  317.07   38.00
  -3   6   0  372.66   37.20
   3   6   0  403.86   37.80
  -3   6   0  375.36   36.90
   3   6   0  334.87   36.70
   3   6   0  365.56   37.10
  -3   6   0  383.06   38.00
   4  -6   0   69.19    7.00
  -4  -6   0   53.49    6.90
   4   6   0   62.39    8.30
   4   6   0   54.89    6.60
  -4   6   0   45.90    6.60
   4   6   0   55.49    8.20
  -4   6   0   45.40    8.30
   4   6   0   73.09    9.00
   4   6   0   53.19   11.30
   4   6   0   56.49    7.30
   5  -6   0   12.50    3.70
   5  -6   0    5.50    7.40
   5  -6   0    7.80    3.40
   5  -6   0    0.30    4.90
   5  -6   0    7.30    9.40
  -5  -6   0   13.40    3.80
   5   6   0   13.50    4.60
   5   6   0   19.40    6.10
   5   6   0   15.40    3.60
  -5   6   0   11.60    6.10
  -5   6   0   13.30    3.70
   5   6   0   21.00    3.90
   5   6   0   15.90    7.00
  -5   6   0   18.00    5.30
  -6  -6   0  127.59   12.60
   6  -6   0  113.39   12.60
   6  -6   0  108.29   13.80
  -6  -6   0  129.49   12.80
   6  -6   0  117.79   18.10
   6  -6   0  104.79   12.50
   6  -6   0  116.49   17.50
   6   6   0  110.09   12.90
  -6   6   0  114.49   13.20
   6   6   0  119.99   13.50
   6   6   0  115.89   12.30
   6   6   0   89.59   12.20
   6   6   0  105.89   13.50
   6   6   0  102.19   14.10
  -6   6   0  109.89   14.10
   6   6   0  137.99   13.90
   7  -6   0  195.28   18.80
  -7  -6   0  159.08   18.90
   7  -6   0  212.98   26.90
  -7  -6   0  149.19   19.10
   7  -6   0  193.98   19.00
   7  -6   0  204.28   27.70
  -7   6   0  211.48   19.60
   7   6   0  158.08   19.80
   7   6   0  157.98   18.70
  -7   6   0  196.88   18.60
   7   6   0  183.18   19.90
   7   6   0  166.48   19.60
   7   6   0  151.38   20.90
  -7   6   0  211.68   20.20
   8  -6   0    3.60   17.30
  -8  -6   0   -5.70    6.90
   8  -6   0    9.80    8.60
   8  -6   0    9.70   16.90
   8  -6   0   12.40   15.10
   8  -6   0   12.40    5.70
  -8  -6   0    1.40    6.60
   8  -6   0   12.20    6.00
  -8   6   0    3.20    8.90
  -8   6   0    8.00    7.50
   8   6   0   -3.90    8.40
   8   6   0    1.30    5.80
   8   6   0    7.80    8.50
   8   6   0    2.20    8.80
   8   6   0   16.80   16.80
   9  -6   0   65.49    9.90
   9  -6   0   29.70   23.40
   9  -6   0   63.29   10.00
   9  -6   0   48.50   11.70
   9  -6   0   43.50    9.70
   9  -6   0   53.59   18.80
  -9  -6   0   55.69   10.70
   9  -6   0   89.79   18.30
   9   6   0   52.39   17.90
   9   6   0   30.80   10.80
  -9   6   0   49.40   14.00
  -9   6   0   71.89   13.80
   9   6   0   70.89   13.40
   9   6   0   34.90   10.40
  10  -6   0    6.50    9.50
 -10  -6   0   27.10   10.20
  10  -6   0    9.10   13.70
  10  -6   0   48.10   37.10
  10  -6   0   38.40    8.90
  10  -6   0    9.20   11.20
  10  -6   0   22.60    8.30
  10   6   0   25.70   19.30
 -10   6   0   39.70   10.40
 -10   6   0   38.20   12.50
  10   6   0   33.70   12.20
  10   6   0   22.30    8.20
  11  -6   0   17.10    7.10
  11  -6   0   27.40   10.90
  11  -6   0   18.20   11.70
 -11  -6   0   26.10   11.00
  11   6   0   31.00   18.50
  11   6   0   11.70    5.70
  11   6   0   41.30   13.60
  11   6   0   24.10    8.50
  12  -6   0    8.40    8.80
  12   6   0   -9.90    9.20
   0   7   0    0.70    2.30
   0   7   0   -0.30    2.90
   0   7   0    0.10    2.70
   0   7   0   -2.10    5.20
   0   7   0    1.50    2.40
   0   7   0   -0.30    2.70
   0   7   0   -0.60    2.90
  -1  -7   0    6.10    2.30
  -1  -7   0    7.60    3.40
  -1  -7   0    6.20    1.50
   1  -7   0   10.70    5.90
  -1  -7   0    5.00    1.20
   1   7   0    7.60    2.70
  -1   7   0    7.30    2.50
   1   7   0    7.40    4.20
   1   7   0    6.50    3.00
  -1   7   0    6.10    5.70
   1   7   0    4.20    2.80
   1   7   0    5.80    3.60
  -1   7   0    7.80    2.90
   1   7   0    5.70    6.50
  -1   7   0    4.90    5.20
   1   7   0    7.60    2.10
  -1   7   0    8.40    5.70
  -1   7   0    4.10    2.80
   1   7   0    5.50    5.10
  -1   7   0    4.80    2.20
   1   7   0    5.90    3.20
   2  -7   0  450.75   50.09
  -2  -7   0  537.95   48.80
   2  -7   0  493.65   51.09
  -2  -7   0  469.15   48.70
   2  -7   0  429.06   48.70
  -2   7   0  452.05   48.80
  -2   7   0  442.06   48.80
   2   7   0  538.65   48.80
   2   7   0  533.05   48.90
   2   7   0  560.84   49.60
   2   7   0  565.04   49.30
  -2   7   0  447.66   49.00
   2   7   0  583.94   49.20
  -2   7   0  544.35   50.09
  -2   7   0  481.95   49.10
  -2   7   0  527.65   49.80
   2   7   0  548.05   49.10
   3  -7   0  142.79   13.30
   3  -7   0  114.29   12.30
   3  -7   0  133.89   15.40
  -3  -7   0  117.99   12.40
   3  -7   0  121.49   12.40
   3  -7   0  124.09   16.40
  -3   7   0  139.49   18.00
   3   7   0  103.79   13.40
   3   7   0  100.79   13.70
  -3   7   0  127.59   12.60
   3   7   0  138.99   14.10
   3   7   0  122.99   13.10
   3   7   0  130.69   15.00
   4  -7   0  602.54   56.59
   4  -7   0  574.94   56.89
  -4  -7   0  565.54   56.49
  -4  -7   0  509.45   56.49
   4  -7   0  608.64   59.49
   4  -7   0  604.84   56.49
   4  -7   0  626.74   58.39
  -4   7   0  673.83   56.89
   4   7   0  548.05   56.79
  -4   7   0  570.94   60.09
   4   7   0  527.45   56.89
   4   7   0  574.64   57.89
   4   7   0  511.25   56.39
  -4   7   0  666.73   57.19
  -4   7   0  614.34   56.49
   5  -7   0  153.68   22.60
   5  -7   0  202.38   20.20
  -5  -7   0  186.38   19.50
   5  -7   0  161.78   23.90
   5  -7   0  178.78   20.20
   5  -7   0  175.58   19.10
   5   7   0  192.18   20.70
   5   7   0  194.78   19.20
   5   7   0  227.08   20.80
  -5   7   0  209.98   19.90
  -5   7   0  194.48   19.00
   6  -7   0   84.49   11.20
   6  -7   0   85.09   15.50
   6  -7   0   66.59    9.10
  -6  -7   0   84.29    9.40
   6  -7   0   56.99    9.10
   6  -7   0   46.40   12.30
  -6  -7   0   77.99    9.60
   6   7   0   68.89   10.20
   6   7   0   93.59   10.60
  -6   7   0   71.59   11.30
  -6   7   0   64.39   10.00
   6   7   0   85.19   10.90
   6   7   0   74.79    8.90
   7  -7   0   17.00   13.40
   7  -7   0   17.80    5.40
   7  -7   0   16.60   12.90
  -7  -7   0    6.50    5.80
  -7  -7   0   11.80    5.80
   7  -7   0   10.60    8.10
   7  -7   0   17.60    5.30
   7   7   0   11.00    8.20
   7   7   0   19.10   13.90
   7   7   0    1.90    7.40
  -7   7   0   12.70    7.30
  -7   7   0    2.50    7.10
   7   7   0   13.30    7.20
  -7   7   0   14.70    6.50
   8  -7   0   20.70    6.80
   8  -7   0   28.90    9.60
  -8  -7   0   22.10    7.50
  -8  -7   0   15.10    7.60
   8  -7   0   23.50   15.20
   8  -7   0   24.70    6.40
   8  -7   0    5.70   17.30
  -8   7   0   20.90    8.10
   8   7   0   15.60    8.50
  -8   7   0    1.90    9.70
   8   7   0   15.40    9.20
   8   7   0   16.30    9.00
   8   7   0   22.70   14.40
   8   7   0   11.00    5.90
   9  -7   0   11.00    7.30
   9  -7   0   12.40    9.90
   9  -7   0   17.30    7.70
  -9  -7   0   11.40    8.80
   9  -7   0   33.50   24.60
  -9  -7   0  -16.90    9.80
   9  -7   0    7.30   16.50
   9  -7   0   -1.40   17.20
   9  -7   0    9.10    7.20
  -9   7   0   12.60    9.00
   9   7   0    8.80   16.30
   9   7   0    5.50   10.60
   9   7   0    3.80    9.50
   9   7   0    3.70    8.70
   9   7   0    0.70    6.50
  -9   7   0   -5.90   10.90
  10  -7   0   77.29   38.30
  10  -7   0   21.90    8.40
 -10  -7   0    5.30    9.90
  10  -7   0   12.30    7.80
  10  -7   0   18.00   11.00
 -10   7   0   24.80   12.30
  10   7   0    0.90    7.30
  10   7   0    5.50    6.40
 -10   7   0   36.60   10.40
  10   7   0   23.20   11.90
  10   7   0   10.00   17.50
  10   7   0    4.40    6.20
  11  -7   0   -1.30    6.60
  11  -7   0   -6.10    9.00
  11  -7   0   -0.60    9.80
  11  -7   0   -2.00    9.40
 -11  -7   0   -6.70    9.40
  11   7   0  -14.70   11.80
  11   7   0    3.50    4.80
  11   7   0    8.00    8.70
  11   7   0    5.70   13.00
  12  -7   0    5.40    8.00
  12   7   0  -18.80   13.10
   0   8   0  695.33   66.39
   0   8   0  656.63   66.59
   0   8   0  744.13   66.69
   0   8   0  779.02   67.39
   0   8   0  650.33   66.29
   0   8   0  625.04   66.39
   0   8   0  644.04   66.69
   0   8   0  718.83   67.29
  -1  -8   0 1963.00  185.58
  -1  -8   0 1910.91  184.98
   1  -8   0 2044.90  187.08
  -1   8   0 1836.72  185.28
   1   8   0 1833.62  185.28
  -1   8   0 1709.83  185.18
  -1   8   0 1871.41  185.28
  -1   8   0 2061.39  185.38
   1   8   0 1910.01  185.18
   1   8   0 1809.72  185.18
   1   8   0 2119.69  185.28
   1   8   0 1969.30  185.88
   1   8   0 1640.64  185.28
  -1   8   0 1996.70  185.18
  -1   8   0 2162.18  186.08
   1   8   0 2027.80  185.88
   2  -8   0  554.84   51.39
   2  -8   0  486.65   49.99
  -2  -8   0  506.05   48.40
  -2  -8   0  454.55   48.30
  -2   8   0  546.05   48.60
   2   8   0  511.35   49.70
   2   8   0  497.85   48.70
  -2   8   0  448.46   48.70
   2   8   0  503.35   48.50
  -2   8   0  481.85   48.50
   2   8   0  479.35   48.80
  -2   8   0  504.05   48.90
   2   8   0  549.54   49.40
  -2   8   0  524.65   49.60
   2   8   0  468.75   49.30
  -2   8   0  508.15   48.70
  -2   8   0  517.55   49.80
   3  -8   0    5.70    2.40
  -3  -8   0    3.40    2.50
   3  -8   0    5.50    7.40
  -3  -8   0    3.60    2.30
   3  -8   0    5.10    6.70
   3  -8   0   10.80    2.70
  -3   8   0    2.30    4.60
   3   8   0    9.60    7.70
  -3   8   0    9.50    3.90
   3   8   0    3.30    4.00
   3   8   0    1.20    2.60
  -3   8   0    8.20    4.10
  -3   8   0    7.30    3.10
  -3   8   0    7.10    6.70
   3   8   0   -1.50    5.30
   3   8   0    4.40    5.60
   3   8   0    1.20    4.50
  -3   8   0    7.60    7.30
   3   8   0    5.50    4.20
   4  -8   0  143.09   19.40
   4  -8   0  160.78   20.80
   4  -8   0  132.39   16.90
   4  -8   0  179.58   16.10
   4  -8   0  148.99   16.00
  -4  -8   0  147.19   21.60
  -4   8   0  136.09   22.30
  -4   8   0  160.28   17.40
  -4   8   0  180.48   16.90
  -4   8   0  168.78   18.80
   5  -8   0   78.99   15.10
  -5  -8   0  101.29   10.20
   5  -8   0   77.39   15.70
   5  -8   0   62.99   10.60
  -5   8   0   80.19   12.50
   5   8   0   83.89   14.40
  -5   8   0  108.89   11.20
   5   8   0   87.29   11.20
   5   8   0   95.19   11.10
   5   8   0   72.39    9.50
   6  -8   0   11.90    4.30
   6  -8   0   18.80    7.30
   6  -8   0   21.90   12.20
  -6  -8   0   17.90    5.10
   6  -8   0    8.90   12.40
   6  -8   0   12.70    4.30
   6   8   0    6.60    5.00
   6   8   0   11.70    8.40
  -6   8   0   11.00    7.70
   6   8   0   20.80    9.40
   6   8   0   16.90    6.90
   6   8   0   26.10    7.20
  -6   8   0   17.30    6.40
   6   8   0   10.60    3.90
   7  -8   0    7.90    5.20
  -7  -8   0   12.70    5.80
   7  -8   0    1.20    7.80
   7  -8   0   10.70   12.50
   7  -8   0   21.80   14.50
   7  -8   0    8.30    5.30
  -7  -8   0   11.60    6.20
   7   8   0    2.20    9.50
   7   8   0    9.90    7.90
   7   8   0    7.50    8.00
   7   8   0    4.80    4.40
   7   8   0   13.50    8.20
  -7   8   0    2.50    7.80
  -7   8   0    9.90    7.40
   7   8   0   10.20   12.30
   8  -8   0   12.50    9.50
  -8  -8   0   17.50    7.90
   8  -8   0   11.70    6.30
  -8  -8   0    8.00    7.50
   8  -8   0   15.60    6.40
   8  -8   0   20.90   17.20
   8  -8   0   14.00   33.30
   8   8   0    5.60   15.60
   8   8   0   15.20    9.10
   8   8   0    4.10    5.40
  -8   8   0   11.80    9.60
  -8   8   0   15.40    8.40
   8   8   0   15.20    9.60
   8   8   0   17.00    9.80
  -9  -8   0   45.90   10.40
  -9  -8   0   24.00   10.30
   9  -8   0   38.80    9.80
   9  -8   0   70.79   27.20
   9  -8   0   35.90   10.90
   9  -8   0   53.19   23.50
   9  -8   0   51.59    9.50
   9  -8   0   44.70    9.10
   9   8   0   44.70   20.70
   9   8   0   33.40   11.10
  -9   8   0   29.20   12.30
   9   8   0   35.30   12.10
   9   8   0   21.20   10.50
  -9   8   0   57.49   11.00
   9   8   0   30.30    8.10
 -10  -8   0   12.20    9.50
  10  -8   0    2.40   11.80
  10  -8   0   19.80    9.80
  10  -8   0   14.10    7.80
  10  -8   0   69.89   22.80
  10  -8   0  147.39   58.69
  10  -8   0   31.00    8.50
 -10   8   0   29.60   12.80
  10   8   0    3.10   16.10
  10   8   0   27.60   13.00
 -10   8   0   46.90   10.90
  10   8   0    5.60    7.50
  11  -8   0   -4.40    6.80
  11  -8   0   -7.10    6.40
 -11  -8   0   -4.90    8.50
  11  -8   0   -6.30    8.10
  11   8   0    6.30   15.80
  11   8   0   19.80   11.40
  11   8   0    1.50    4.00
   0   9   0    0.40    3.60
   0   9   0   -1.10    3.20
   0   9   0    1.10    2.90
   0   9   0    1.60    3.70
   0   9   0   -5.20    6.30
   0   9   0   -1.30    5.20
   0   9   0    2.60    2.70
   0   9   0    1.90    3.70
   0   9   0    1.30    3.40
  -1  -9   0 1133.69  102.99
   1  -9   0 1088.29  105.49
  -1  -9   0  921.61  102.99
  -1   9   0 1094.29  103.49
  -1   9   0 1061.29  103.19
  -1   9   0 1176.98  103.49
  -1   9   0 1140.69  104.29
  -1   9   0 1048.10  103.29
   1   9   0  962.00  103.09
  -1   9   0  975.50  103.29
   1   9   0  996.90  103.49
   1   9   0 1073.49  104.09
   1   9   0 1237.48  103.89
   1   9   0 1051.79  103.19
   1   9   0  952.70  103.29
   1   9   0 1214.68  103.49
  -1   9   0 1010.10  103.39
   1   9   0 1090.39  104.19
   1   9   0 1114.59  103.39
  -1   9   0 1132.29  104.39
   2  -9   0  106.49   14.20
  -2  -9   0   70.49    8.20
  -2  -9   0   81.99    8.40
  -2   9   0   87.39    9.50
   2   9   0   66.39    9.50
   2   9   0   68.99    9.70
  -2   9   0   96.89    9.00
   2   9   0   83.19   12.30
   2   9   0   63.09   10.50
  -2   9   0  100.09   11.40
   2   9   0   82.19    8.80
   2   9   0   77.59   10.00
   2   9   0   72.89    9.30
  -2   9   0   93.49   11.90
   3  -9   0   19.10    9.20
  -3  -9   0   18.50    3.70
   3  -9   0   22.90    3.80
   3  -9   0   19.40    8.10
   3   9   0   20.40    5.10
   3   9   0   21.70    4.50
   3   9   0   27.20    6.60
   3   9   0   17.10    3.10
  -3   9   0   21.00    7.80
   3   9   0   19.30    5.80
   3   9   0   12.40    8.20
   3   9   0   17.10    7.20
  -3   9   0   28.20    4.50
  -4  -9   0  172.88   16.20
  -4  -9   0  166.18   16.10
   4  -9   0  159.68   19.90
   4  -9   0  165.58   16.10
   4  -9   0  160.88   20.90
   4  -9   0  151.68   17.10
   4  -9   0  148.59   15.90
  -4   9   0  168.38   17.60
   4   9   0  132.09   17.70
  -4   9   0  180.18   17.00
   4   9   0  160.88   15.90
  -4   9   0  118.69   21.20
  -4   9   0  152.68   19.10
   4   9   0  139.99   17.10
   4   9   0  164.48   17.30
   4   9   0  149.79   20.10
   5  -9   0   18.60    9.80
   5  -9   0   15.70    4.00
   5  -9   0   26.70   11.40
   5   9   0    9.90    5.70
   5   9   0   27.70    9.90
   5   9   0   25.80    9.10
  -5   9   0   32.20    7.60
   5   9   0   20.70    6.50
   5   9   0   19.60    4.00
  -6  -9   0   88.49   10.10
   6  -9   0   83.99   17.00
  -6  -9   0   94.49    9.90
   6  -9   0   76.89   11.70
   6  -9   0   78.39    9.50
   6  -9   0   77.49    9.60
   6  -9   0   56.49   15.50
   6   9   0   88.69   11.60
  -6   9   0   75.89   12.10
  -6   9   0   81.29   10.80
   6   9   0   83.49   11.40
   6   9   0   62.49   10.20
   6   9   0   68.79   12.90
   6   9   0   61.69    9.00
   7  -9   0   40.60    7.70
   7  -9   0   31.60    9.70
   7  -9   0   47.70   16.70
  -7  -9   0   44.90    8.40
   7  -9   0   31.40    6.50
   7  -9   0   69.79   17.60
  -7  -9   0   33.30    7.40
   7   9   0   16.70    9.20
   7   9   0   35.10    9.40
   7   9   0   26.20    9.80
  -7   9   0   46.10    9.30
   7   9   0   13.60   10.60
   7   9   0   26.50    6.20
  -7   9   0   30.00    9.70
   7   9   0   27.60   11.30
  -8  -9   0   60.39   11.20
   8  -9   0   83.89   13.80
   8  -9   0   87.69   13.60
  -8  -9   0   70.99   11.30
   8  -9   0   62.49   23.00
   8  -9   0   82.89   11.30
   8  -9   0   77.79   19.40
   8   9   0   74.99   15.40
   8   9   0   49.50   13.80
  -8   9   0   76.89   11.20
  -8   9   0   60.89   13.50
   8   9   0   55.29    9.70
   8   9   0   75.69   15.80
   9  -9   0   47.00    8.70
  -9  -9   0   36.10   10.10
   9  -9   0   21.40    9.90
   9  -9   0   54.89   27.20
   9  -9   0   34.00    8.60
   9  -9   0    3.70   10.30
   9  -9   0   14.00   14.20
  -9  -9   0   27.60    9.90
   9   9   0   30.30   10.50
   9   9   0   30.30   17.30
   9   9   0   34.80    7.80
  -9   9   0   44.90   11.40
  -9   9   0   32.10   12.90
   9   9   0   17.70    9.40
 -10  -9   0   24.80   10.20
  10  -9   0    6.80   11.70
  10  -9   0    8.50    8.80
  10  -9   0   67.39   23.20
  10  -9   0   37.50    9.20
  10  -9   0   32.00    8.20
 -10   9   0   62.19   12.10
  10   9   0   11.70    7.00
  10   9   0   36.90   21.00
 -10   9   0   41.40   13.40
  10   9   0   16.30   19.90
  10   9   0   28.60   11.80
  11  -9   0    5.40    7.90
  11  -9   0   -3.80    6.60
 -11  -9   0   -3.10    8.50
  11  -9   0    2.30    7.70
  11  -9   0  -14.40   10.10
  11   9   0   -8.60    9.90
  11   9   0  -15.90   14.10
  11   9   0    8.20   10.70
  11   9   0    7.70    3.90
   0 -10   0   17.30    2.80
   0  10   0   18.00    4.50
   0  10   0   19.60    7.10
   0  10   0   20.10    4.90
   0  10   0   18.90    3.70
   0  10   0   20.10    4.70
   0  10   0   18.00    3.80
   0  10   0   19.50    5.00
   0  10   0   16.50    7.70
   0  10   0   18.80    4.50
  -1 -10   0   90.59    9.60
   1 -10   0  130.99   15.70
  -1 -10   0   90.59   10.70
  -1  10   0   91.89   10.50
  -1  10   0   76.29   10.20
   1  10   0  102.19   11.00
   1  10   0  103.09   12.20
   1  10   0  113.29   13.30
  -1  10   0   98.89   10.10
  -1  10   0  103.19   10.50
   1  10   0   80.79   10.00
   1  10   0   94.79   10.80
  -1  10   0  114.89   10.30
   1  10   0   98.29   11.30
   1  10   0   86.49   11.10
   2 -10   0  151.38   22.00
  -2 -10   0  158.18   17.50
  -2 -10   0  189.48   17.60
   2  10   0  180.68   19.00
  -2  10   0  198.28   20.20
  -2  10   0  154.08   18.00
   2  10   0  187.88   18.30
  -2  10   0  188.58   20.40
   2  10   0  181.58   17.90
   2  10   0  191.68   18.80
  -2  10   0  186.38   18.90
   3 -10   0  146.19   20.50
   3 -10   0  155.08   21.80
  -3  10   0  175.48   20.30
   3  10   0  173.58   20.30
   3  10   0  186.38   18.90
   3  10   0  185.08   16.60
  -3  10   0  162.88   17.50
   3  10   0  175.58   17.60
   3  10   0  176.68   17.00
  -3  10   0  156.08   18.90
  -3  10   0  143.69   16.80
  -3  10   0  148.99   17.40
  -3  10   0  161.48   18.00
   4 -10   0    5.90    2.90
   4 -10   0   11.20   10.60
  -4 -10   0    5.30    3.80
   4 -10   0   12.50    7.70
   4 -10   0    9.60    3.00
  -4 -10   0    9.90    3.10
   4 -10   0    6.80    6.00
  -4  10   0    8.50    5.50
   4  10   0    0.10    7.30
  -4  10   0    7.10    9.60
  -4  10   0   10.20    7.30
   4  10   0    9.50    6.30
   4  10   0    4.20    3.50
   4  10   0   14.90    5.00
   4  10   0   15.40    5.20
   4  10   0    3.70   14.20
   4  10   0    3.20    2.40
   5 -10   0  170.08   33.90
   5 -10   0  143.29   17.90
   5 -10   0  153.18   21.30
   5 -10   0  160.18   16.60
   5 -10   0  145.69   16.40
  -5  10   0  174.78   17.70
  -5  10   0  151.98   18.30
   5  10   0  161.88   17.30
   5  10   0  192.48   18.10
   5  10   0  148.89   17.60
   5  10   0  169.98   21.00
   5  10   0  149.79   19.00
   5  10   0  165.38   16.30
   6 -10   0   38.90    6.90
   6 -10   0   23.60    8.60
   6 -10   0   41.10   15.20
   6 -10   0   22.50   11.80
   6 -10   0   56.89    7.30
  -6  10   0   45.80    9.10
   6  10   0   55.09   10.30
   6  10   0   32.30    8.90
   6  10   0   33.20   11.20
   6  10   0   40.40   13.30
   6  10   0   60.19    6.70
  -6  10   0   27.20    8.90
   7 -10   0   21.70   10.90
   7 -10   0   48.50    8.40
   7 -10   0   22.40   26.30
  -7 -10   0   65.99    8.90
   7 -10   0   25.10   16.80
   7  10   0   61.89   11.10
   7  10   0   58.29   11.70
   7  10   0   26.90   13.50
  -7  10   0   54.69   10.20
   7  10   0   43.30    7.30
   7  10   0   26.00   10.10
   8 -10   0   17.30   15.30
   8 -10   0   15.50    6.70
   8 -10   0   17.20    6.90
  -8 -10   0   21.00    8.30
  -8 -10   0   22.70   12.10
   8  10   0   18.60   17.50
   8  10   0   13.30    9.80
  -8  10   0    7.00    8.80
  -8  10   0    1.50   16.20
   8  10   0   21.20   10.20
   8  10   0   12.70   10.80
   8  10   0   12.20    6.30
   9 -10   0    1.60    9.30
  -9 -10   0    0.00    9.10
   9 -10   0   15.90    7.50
   9 -10   0    3.80    7.20
  -9 -10   0    9.20    9.10
   9 -10   0   38.70   24.40
   9  10   0    3.20    9.00
  -9  10   0   16.40   10.80
   9  10   0    7.00    9.50
   9  10   0    5.80   16.20
   9  10   0    6.40   10.00
   9  10   0   12.90   10.80
  -9  10   0   -0.10   12.30
  10 -10   0   35.30   12.30
 -10 -10   0   30.70   11.80
  10 -10   0    1.10   19.50
  10 -10   0   10.10   11.20
  10 -10   0  102.19   30.20
  10 -10   0   43.00   11.40
  10  10   0   39.60   27.60
  10  10   0   39.10   16.10
  10  10   0   45.60   17.10
 -10  10   0   67.49   18.20
  10  10   0   11.50   11.30
 -11 -10   0   11.80    8.20
  11 -10   0    6.40    8.20
  11 -10   0    0.70   14.30
  11 -10   0   -1.50    7.90
  11 -10   0    0.80    7.70
  11  10   0    1.20    3.70
  11  10   0   18.60   11.30
  11  10   0   -4.40   14.20
  11  10   0   -8.30   10.80
   0 -11   0    1.20    2.00
   0  11   0   -1.50    3.50
   0  11   0   -0.90    4.10
   0  11   0   -1.00    3.00
   0  11   0   -1.70    3.90
   0  11   0   -2.30    3.80
   0  11   0   -0.90    4.10
   0  11   0    1.10    2.90
   0  11   0   -2.20    6.10
   0  11   0   -2.80    6.60
   1 -11   0   52.79   10.70
  -1 -11   0   44.60    5.20
  -1 -11   0   50.59    5.00
  -1 -11   0   54.89    5.40
  -1  11   0   41.40    7.70
   1  11   0   50.99    6.10
  -1  11   0   41.20    6.90
  -1  11   0   47.90    6.30
   1  11   0   58.29   10.30
  -1  11   0   45.70    6.10
   1  11   0   54.49    6.30
   1  11   0   49.99    7.60
   1  11   0   42.60    9.10
  -1  11   0   33.10    7.20
  -1  11   0   48.10   10.50
  -1  11   0   50.09   10.10
   1  11   0   51.49    7.40
   1  11   0   44.40    7.80
  -1  11   0   38.60    6.40
   1  11   0   58.99    7.50
   1  11   0   38.90    7.30
  -2 -11   0   52.59    5.10
   2 -11   0   31.00    9.30
  -2 -11   0   42.40    5.20
  -2  11   0   42.60    7.20
  -2  11   0   34.20    5.80
   2  11   0   45.30    7.50
   2  11   0   43.20    5.20
   2  11   0   24.50    8.80
  -2  11   0   22.90    9.60
  -2  11   0   51.39    7.40
   2  11   0   42.70    7.40
  -2  11   0   28.90    6.80
   2  11   0   31.70   10.30
   2  11   0   50.59    6.30
   2  11   0   34.40    6.80
  -2  11   0   23.80    8.70
   3  11   0  560.84   53.99
   3  11   0  550.94   56.19
   4 -11   0   16.30    9.40
   4 -11   0   15.20    9.70
   4 -11   0   17.20    6.40
  -4 -11   0   15.10    3.90
   4 -11   0   12.40    3.40
   4  11   0   13.10    3.20
   4  11   0    5.60    4.00
  -4  11   0   29.30    6.10
   4  11   0    6.00    9.20
   4  11   0   12.60    8.30
  -4  11   0   19.60    9.60
  -4  11   0   12.60    7.10
   4  11   0   25.00    5.70
   4  11   0    5.90    5.60
   4  11   0   17.40    5.30
  -5 -11   0   59.59    8.30
   5 -11   0   56.69   14.10
   5 -11   0   78.49    8.40
   5 -11   0   44.90    7.70
  -5 -11   0   71.09    8.40
   5 -11   0   59.59   15.50
   5  11   0   53.99    8.70
   5  11   0   53.99   11.20
  -5  11   0   66.89    9.90
   5  11   0   74.19   10.00
   6 -11   0   50.99    7.70
   6 -11   0   36.80    9.60
   6 -11   0   46.00    7.30
  -6 -11   0   67.49    8.30
   6 -11   0   36.80   14.00
   6  11   0   21.40   12.10
  -6  11   0   42.50    9.30
   6  11   0   37.50   13.80
   6  11   0   24.80    8.90
   6  11   0   57.89    7.00
   6  11   0   61.59    9.90
   6  11   0   70.89    8.50
  -6  11   0   26.10    9.60
   6  11   0   41.80   10.40
   7 -11   0  254.87   26.30
   7 -11   0  253.57   26.60
   7 -11   0  266.17   28.30
   7 -11   0  311.67   33.30
  -7 -11   0  274.87   26.80
  -7 -11   0  257.67   26.40
   7 -11   0  252.47   38.50
  -7  11   0  245.28   28.20
   7  11   0  258.07   27.60
   7  11   0  249.08   27.00
  -7  11   0  263.47   27.40
   7  11   0  254.37   31.30
   7  11   0  265.57   26.70
   7  11   0  212.88   27.40
   7  11   0  268.37   28.40
   8 -11   0   78.19   11.40
  -8 -11   0   96.79   11.90
   8 -11   0   90.49   19.80
   8 -11   0   81.79   15.00
   8 -11   0   94.99   12.10
   8 -11   0   45.80   22.50
  -8 -11   0  109.99   13.30
   8  11   0   53.79   14.00
   8  11   0  111.79   20.50
  -8  11   0   75.49   12.60
   8  11   0   93.89   15.30
   8  11   0   89.59   14.20
  -8  11   0   56.79   14.80
   8  11   0  109.19   12.60
   9 -11   0  -10.00   10.30
  -9 -11   0    8.50    9.50
   9 -11   0    5.60   10.20
   9 -11   0    8.20    7.30
   9 -11   0   25.30   27.40
   9 -11   0    0.60    7.10
  -9 -11   0    2.70    9.10
  -9  11   0    9.90   12.40
  -9  11   0   -0.20   10.70
   9  11   0   16.70   18.70
   9  11   0    4.60   10.30
   9  11   0    0.60    9.90
   9  11   0    1.80    8.20
   9  11   0    4.10   10.30
  10 -11   0   60.59   23.20
  10 -11   0   12.20    8.60
  10 -11   0   13.20    8.10
 -10 -11   0    7.20    9.90
  10 -11   0    4.50    8.30
  10  11   0   25.40   12.30
 -10  11   0   36.10   11.80
  10  11   0   20.80   11.20
  10  11   0    9.80   19.10
  10  11   0   20.20    6.90
 -10  11   0    2.40   15.50
  11 -11   0   13.60    7.50
 -11 -11   0   17.80    8.10
  11 -11   0    9.60    8.70
  11 -11   0   -0.50   11.50
  11  11   0   27.40   15.60
  11  11   0    2.30    3.80
  11  11   0   25.10   15.40
   0 -12   0  179.08   23.30
   0  12   0  173.98   17.20
   0  12   0  181.38   20.60
   0  12   0  153.78   18.00
   0  12   0  143.59   18.20
   0  12   0  170.58   17.90
   0  12   0  197.28   18.30
   0  12   0  168.88   17.40
   0  12   0  176.58   19.60
   1 -12   0  161.88   22.30
  -1 -12   0  142.79   16.20
  -1 -12   0  166.38   16.30
   1  12   0  194.08   17.90
  -1  12   0  155.48   17.00
  -1  12   0  190.58   18.00
  -1  12   0  154.58   16.80
   1  12   0  155.98   16.80
   1  12   0  190.78   19.40
  -1  12   0  133.09   17.60
   1  12   0  168.08   17.50
   1  12   0  175.68   17.80
  -1  12   0  195.08   17.30
   1  12   0  197.08   17.70
  -1  12   0  139.39   17.20
   1  12   0  168.98   16.90
   2 -12   0    3.50    7.50
  -2 -12   0   25.30    3.90
  -2 -12   0   25.20    3.70
   2  12   0   20.00    4.50
   2  12   0   19.90    6.10
  -2  12   0    4.30    5.70
  -2  12   0    2.10    8.60
  -2  12   0    4.50    8.50
   2  12   0   14.90    5.90
   2  12   0   15.20    9.80
  -2  12   0    5.60    4.80
   2  12   0   20.80    6.20
   2  12   0   15.50    8.60
  -2  12   0    6.90    3.80
   2  12   0   17.40    5.80
   2  12   0   15.90    3.30
   3 -12   0  467.65   48.80
  -3 -12   0  509.85   45.80
   3 -12   0  488.55   50.69
  -3 -12   0  486.95   45.80
  -3  12   0  443.26   48.10
   3  12   0  399.66   47.40
  -3  12   0  437.56   47.90
  -3  12   0  484.45   46.40
   3  12   0  449.56   46.00
  -3  12   0  513.65   46.60
  -3  12   0  443.86   46.70
   3  12   0  507.05   50.89
   3  12   0  521.65   46.70
  -3  12   0  466.85   46.00
   3  12   0  451.85   46.40
   4 -12   0   25.40    4.80
   4 -12   0   23.50   10.50
   4 -12   0   30.60    5.30
   4 -12   0   41.30   11.70
  -4 -12   0   31.40    5.40
  -4 -12   0   25.80    5.00
  -4  12   0   40.60    7.70
   4  12   0   23.30    6.40
   4  12   0   22.90    7.30
   4  12   0   20.90    5.70
   4  12   0   25.60    7.20
   4  12   0   20.20   10.80
  -4  12   0   44.70   11.50
   4  12   0   22.00    9.30
  -4  12   0   40.40    8.50
   5 -12   0   36.90    5.70
   5 -12   0   41.60   21.10
  -5 -12   0   51.99    6.80
   5 -12   0   40.30   14.10
   5 -12   0   28.40    8.40
   5  12   0   25.20   12.30
   5  12   0   13.80   10.40
  -5  12   0   17.20    7.90
  -5  12   0   49.50    8.70
   5  12   0   33.50    8.90
   5  12   0   18.20    8.10
   6 -12   0   29.00    5.80
   6 -12   0   44.70    9.70
  -6 -12   0   26.90    6.20
   6 -12   0   19.80    5.80
   6 -12   0   66.39   17.30
   6 -12   0   49.90   17.50
  -6 -12   0   28.00    6.70
   6  12   0   27.30   10.10
  -6  12   0   31.80    9.10
   6  12   0   21.40    7.80
   6  12   0   19.70   11.50
   6  12   0   16.30    7.70
  -6  12   0   44.80   10.10
   6  12   0   28.50    7.60
   6  12   0   40.30   14.70
  -7 -12   0   18.90    7.00
   7 -12   0   18.70    7.40
   7 -12   0   13.40    5.90
  -7 -12   0   28.50   10.20
   7 -12   0   14.00   10.90
   7 -12   0   35.20   17.80
   7  12   0   20.10   11.60
   7  12   0   18.30   10.40
   7  12   0   31.00    8.50
  -7  12   0   15.40    8.40
   7  12   0   39.30   13.10
   7  12   0   30.30   15.30
   7  12   0   23.40    8.80
  -7  12   0   10.60   10.50
   8 -12   0   45.20   17.80
   8 -12   0   71.69   10.10
   8 -12   0   52.29   20.90
  -8 -12   0   82.59   11.50
   8 -12   0   62.09    9.50
   8 -12   0   50.99   13.20
  -8 -12   0   71.79   10.70
   8  12   0   52.89   10.90
   8  12   0   37.50   12.30
   8  12   0   55.49   13.80
   8  12   0   70.59   12.70
  -8  12   0   53.89   13.30
  -8  12   0   50.59   10.80
   8  12   0   42.10   19.20
  -9 -12   0   13.00    9.30
   9 -12   0   22.10    7.90
   9 -12   0   -1.90   11.20
   9 -12   0   16.30   10.20
   9 -12   0   27.80    8.10
  -9 -12   0   11.20    9.70
   9  12   0   15.00   17.90
  -9  12   0    3.60   12.00
  -9  12   0   21.40   11.10
   9  12   0   12.20    9.20
   9  12   0   24.90   10.70
   9  12   0    5.90    7.80
   9  12   0   14.80    9.80
 -10 -12   0   -4.40   11.50
  10 -12   0   -0.90   10.20
  10 -12   0  -11.50   10.00
  10 -12   0   49.90   24.20
  10 -12   0    2.50   10.50
  10  12   0    8.50   14.20
  10  12   0  -13.80    8.70
 -10  12   0    6.40   14.70
  10  12   0   -7.90   10.80
  10  12   0    1.50   18.90
 -10  12   0   35.60   12.60
  11 -12   0    4.70    9.90
  11 -12   0   -2.90    8.70
  11 -12   0    3.30    8.90
  11  12   0    0.30   10.10
  11  12   0    7.10   18.30
  11  12   0   -0.20    3.10
   0 -13   0   -4.20    2.40
   0 -13   0   -0.10    7.60
   0  13   0   -2.00    4.10
   0  13   0    2.80    4.70
   0  13   0   -2.70    3.60
   0  13   0  -10.50    7.10
   0  13   0   -3.60    4.60
   0  13   0   -2.50    5.10
   0  13   0   -3.90    3.40
   0  13   0   -1.90    4.50
   0  13   0   -0.50    8.80
   1 -13   0   79.39   14.10
  -1 -13   0   68.59    7.40
  -1 -13   0   75.29    7.80
   1  13   0   78.59    9.70
  -1  13   0   65.09    9.50
  -1  13   0   85.59   14.30
   1  13   0   61.99    8.50
   1  13   0   70.39    8.50
   1  13   0   78.09   14.20
  -1  13   0   76.99    8.40
   1  13   0   69.89   10.40
   1  13   0   64.79   10.30
  -1  13   0   77.49   10.30
  -1  13   0   79.89   14.50
  -1  13   0   71.99    9.50
  -1  13   0   74.99   10.70
   1  13   0   54.69   12.40
   1  13   0   76.49   10.10
   1  13   0   67.19    9.90
   2 -13   0  146.59   21.10
  -2 -13   0  157.78   13.70
   2  13   0  117.19   16.80
  -2  13   0  119.09   18.40
   2  13   0  122.79   13.70
  -2  13   0  116.09   14.60
   2  13   0  150.98   15.40
  -2  13   0  153.38   18.40
  -2  13   0  113.39   17.20
  -2  13   0  130.69   14.20
   2  13   0  145.89   14.30
  -2  13   0  128.69   16.30
   2  13   0  147.99   15.40
   3 -13   0   53.59   14.40
   3 -13   0   31.00   11.30
  -3 -13   0   41.70    5.50
  -3 -13   0   38.50    6.80
   3 -13   0   32.80    5.00
   3  13   0   31.60   12.60
   3  13   0   39.70    6.70
  -3  13   0   40.50   11.70
   3  13   0   40.10    7.90
   3  13   0   20.60   10.90
  -3  13   0   41.20    7.90
  -3  13   0   39.20   11.40
  -3  13   0   41.00    7.80
   3  13   0   33.10    7.30
   3  13   0   41.20    8.00
  -3  13   0   39.60    8.30
  -4 -13   0   80.19    8.50
   4 -13   0   59.69    8.00
   4 -13   0   96.89   18.40
   4 -13   0   58.99   10.40
   4 -13   0   66.99   15.50
  -4 -13   0   77.39    8.40
   4 -13   0   63.29    8.20
  -4  13   0   67.09   10.10
   4  13   0   55.09   14.20
  -4  13   0   71.39   14.60
   4  13   0   57.69   12.20
   4  13   0   65.09    9.20
   4  13   0   62.29   10.30
  -4  13   0   69.99   11.30
   4  13   0   73.39   11.30
   4  13   0   65.69   10.40
  -5 -13   0  199.98   21.00
   5 -13   0  247.58   26.60
  -5 -13   0  185.68   20.90
   5 -13   0  259.67   29.70
   5 -13   0  201.58   20.90
   5 -13   0  223.08   22.40
   5 -13   0  207.88   20.60
  -5  13   0  236.78   23.00
   5  13   0  158.88   25.30
  -5  13   0  221.78   22.10
   5  13   0  203.98   22.80
   5  13   0  188.58   21.10
   5  13   0  163.88   21.90
  -6 -13   0   49.20    8.10
   6 -13   0   52.89   23.40
   6 -13   0   42.70    7.60
   6 -13   0   69.79   19.60
   6 -13   0   36.70    7.00
  -6 -13   0   45.80    8.00
   6 -13   0   51.39   11.60
   6  13   0   48.40   11.70
  -6  13   0   49.80   10.30
   6  13   0   46.10    8.60
   6  13   0   26.80   10.00
   6  13   0   25.50   14.30
   6  13   0   28.70   12.00
   6  13   0   33.10    9.40
  -6  13   0   35.90   10.90
   7 -13   0    1.70   11.10
  -7 -13   0    1.80    7.40
  -7 -13   0    5.00    7.00
   7 -13   0    0.20    5.90
   7 -13   0   -9.00   15.20
   7 -13   0    3.30    5.80
   7  13   0   -1.20    8.30
  -7  13   0    4.30    8.50
   7  13   0   -2.90   10.80
   7  13   0   12.60   15.30
  -7  13   0   -0.40   11.00
   7  13   0    1.00    8.40
   7  13   0   15.90   12.10
   7  13   0    6.20    9.70
   8 -13   0    7.00    6.60
   8 -13   0   13.40   19.90
   8 -13   0    5.50    7.10
   8 -13   0    8.60   11.70
  -8 -13   0   11.60    8.70
   8 -13   0   43.70   23.70
  -8 -13   0   12.00    8.40
  -8  13   0    1.50    7.90
   8  13   0   10.00   11.30
   8  13   0   -0.70   10.20
   8  13   0    6.80   16.20
  -8  13   0   -5.70   11.00
   8  13   0    0.20    8.40
   8  13   0    4.40    9.10
   9 -13   0   28.20   10.10
   9 -13   0   26.80    8.30
   9 -13   0   25.30   12.80
  -9 -13   0   21.50    9.50
   9 -13   0   37.40    8.00
  -9  13   0   24.70   11.40
   9  13   0   10.50    7.30
   9  13   0   25.40   17.70
   9  13   0   14.40    9.40
   9  13   0   11.60   11.00
  -9  13   0    8.20   12.20
   9  13   0   32.70    9.90
 -10 -13   0   -8.40    8.20
  10 -13   0   -3.60    7.00
  10 -13   0   -3.00    7.80
  10  13   0   11.00   11.20
 -10  13   0    2.90   13.40
  10  13   0   -7.20   10.20
 -10  13   0   12.90   10.50
  10  13   0  -10.20    8.30
  10  13   0    0.20    4.80
  10  13   0  -13.50   16.50
 -11 -13   0   -3.70    7.90
  11 -13   0   12.70    6.80
  11 -13   0    9.50    7.70
  11  13   0   -8.90   17.30
   0 -14   0  847.72   87.49
   0  14   0  884.71   83.19
   0  14   0  854.01   85.09
   0  14   0  906.71   84.89
   0  14   0  798.22   83.59
   0  14   0  863.61   83.29
   0  14   0  847.82   85.09
   0  14   0  830.72   83.59
   0  14   0  917.91   83.89
  -1 -14   0  992.40   94.89
  -1 -14   0  908.11   94.99
  -1 -14   0  833.42   95.09
   1 -14   0 1039.20   99.59
   1  14   0 1046.90   96.19
   1  14   0 1140.89   96.59
   1  14   0 1009.50   95.29
   1  14   0  979.20   95.59
  -1  14   0  995.60   95.29
  -1  14   0 1033.40   95.59
   1  14   0  920.41   96.99
  -1  14   0  981.40   95.99
   1  14   0  950.60   95.59
  -1  14   0  977.90   97.19
   1  14   0  917.71   95.29
  -1  14   0 1028.90   95.59
  -1  14   0 1093.69   96.09
   1  14   0  951.10   97.19
  -2 -14   0    3.70    2.30
  -2 -14   0    1.70    2.70
   2 -14   0    8.60    8.70
  -2  14   0   11.70    6.90
   2  14   0    9.20    8.40
   2  14   0    7.90    5.90
   2  14   0    7.90    9.40
   2  14   0    4.10    5.90
  -2  14   0    2.60    4.90
  -2  14   0    2.50    3.70
   2  14   0   -3.90    5.50
  -2  14   0    0.00    5.10
   2  14   0   -0.60    3.40
   2  14   0    3.20    4.10
  -2  14   0   10.20    8.30
  -2  14   0    8.60    9.60
  -2  14   0   14.90    5.60
  -3 -14   0   49.20    7.00
   3 -14   0   48.70    6.20
  -3 -14   0   63.69    7.00
   3 -14   0   91.39   17.20
   3 -14   0   54.69   18.30
   3  14   0   47.10    9.20
   3  14   0   26.90   13.20
  -3  14   0   64.59   10.30
  -3  14   0   43.50   11.40
   3  14   0   44.60    9.90
   3  14   0   31.90   11.40
  -3  14   0   63.69    7.70
  -3  14   0   70.29    9.10
   3  14   0   61.59    9.80
  -3  14   0   55.39   13.50
   3  14   0   47.10    8.00
  -3  14   0   75.69    9.40
   4 -14   0   -0.60   11.30
   4 -14   0    3.80    3.40
  -4 -14   0    9.20    4.20
   4 -14   0    0.10    6.10
   4 -14   0   -0.20    2.90
  -4 -14   0    7.30    3.70
   4  14   0    3.80    5.80
  -4  14   0    2.50    6.10
  -4  14   0   -1.10   10.60
   4  14   0   -1.00    5.50
  -4  14   0   -4.90    7.10
   4  14   0    2.60    8.90
   4  14   0   -0.20    6.90
   4  14   0   -4.60    7.40
   4  14   0   -2.50   12.50
   5 -14   0   31.00    5.50
  -5 -14   0   44.30    7.00
   5 -14   0   38.50    6.50
   5 -14   0   19.30   17.20
   5 -14   0   36.10   15.40
   5 -14   0   28.40    9.70
  -5 -14   0   31.40    6.50
  -5  14   0   47.80    9.30
   5  14   0   28.30    7.80
   5  14   0   10.10   10.80
  -5  14   0   28.20    9.60
   5  14   0   29.30    8.00
   5  14   0   31.40    9.70
   5  14   0   20.60    8.80
   5  14   0   20.70   14.00
   6 -14   0   54.09    8.00
   6 -14   0   51.89   12.40
   6 -14   0   53.69    8.70
  -6 -14   0   73.89    9.50
  -6 -14   0   61.39    9.30
   6 -14   0   21.80   23.20
   6 -14   0   81.39   20.30
   6  14   0   45.70   11.30
   6  14   0   31.70   13.40
   6  14   0   65.49   17.60
   6  14   0   62.59    9.20
   6  14   0   45.60   18.20
   6  14   0   52.69   10.70
  -6  14   0   62.19   11.40
  -6  14   0   42.70   12.00
   7 -14   0   25.30    7.10
  -7 -14   0   26.50    8.10
   7 -14   0   21.40   17.10
   7 -14   0   22.80    6.70
  -7 -14   0   22.00    8.50
   7 -14   0   13.80   19.60
  -7  14   0   17.50   10.20
   7  14   0   22.90   10.00
   7  14   0   27.40    8.90
  -7  14   0   18.20    9.60
   7  14   0   23.50   13.90
   7  14   0   27.30   12.00
   7  14   0   24.60   12.20
   7  14   0   17.20   16.10
   8 -14   0    6.70    6.60
  -8 -14   0    9.50    8.60
   8 -14   0    3.90   11.70
   8 -14   0   -0.80    7.00
  -8 -14   0    8.20    8.90
   8 -14   0   47.30   28.50
   8 -14   0    7.50   12.70
   8  14   0    7.70    9.50
   8  14   0    7.90   16.20
   8  14   0   12.60   12.00
  -8  14   0    6.60    8.50
  -8  14   0    7.20   11.20
   8  14   0   10.80    9.30
   8  14   0   11.90    9.20
   9 -14   0    6.00    7.30
   9 -14   0   14.10   13.60
   9 -14   0   10.90    7.90
  -9 -14   0   -5.10   10.70
  -9 -14   0   11.10    9.20
   9 -14   0    2.40   15.10
   9  14   0    1.70   21.40
   9  14   0   19.40   18.20
   9  14   0    4.20    6.40
   9  14   0   -4.60   10.00
  -9  14   0    4.10   15.20
   9  14   0    4.90   10.90
  -9  14   0   -3.80   11.80
  10 -14   0   -2.70    7.10
  10 -14   0   -2.10    7.40
 -10 -14   0    1.30    8.50
  10 -14   0    4.20    6.80
  10  14   0  -12.30   18.60
 -10  14   0   11.30   10.90
  10  14   0    2.80    4.60
  10  14   0   -3.70    7.40
 -10  14   0   15.20   13.60
  10  14   0    4.40   11.10
  10  14   0  -10.90   10.50
   0 -15   0   -2.10    9.90
   0  15   0   -2.00    4.70
   0  15   0    1.90    4.70
   0  15   0   -0.20    3.70
   0  15   0   -5.30    5.60
   0  15   0   -1.00   10.80
   0  15   0    0.90    5.10
   0  15   0    1.00    3.80
   0  15   0    3.10    9.40
   1 -15   0   13.80    9.90
  -1 -15   0   25.70    4.30
  -1  15   0   19.90    5.20
  -1  15   0   37.40   11.80
   1  15   0   27.40   11.10
   1  15   0   22.30    7.00
   1  15   0   26.00    5.10
  -1  15   0    9.60    6.40
   1  15   0   22.10    6.60
   1  15   0   18.90    4.50
   1  15   0   27.20    9.50
   1  15   0   27.70    6.90
  -1  15   0   32.70    7.20
  -1  15   0   37.70    7.10
  -1  15   0   28.30    5.90
  -1  15   0   31.00   11.00
  -2 -15   0   46.90    6.30
  -2 -15   0   48.20    6.10
   2  15   0   43.20    8.40
   2  15   0   42.10    6.40
   2  15   0   60.19    9.00
  -2  15   0   63.69   12.10
  -2  15   0   52.89    7.00
  -2  15   0   65.19   13.50
  -2  15   0   40.80    9.00
   2  15   0   50.89    9.60
   2  15   0   60.29   12.90
   2  15   0   65.19   13.70
  -2  15   0   44.70    8.40
  -2  15   0   55.99   10.40
  -2  15   0   59.59    8.40
   3 -15   0   13.30   14.60
  -3 -15   0   10.00    4.00
   3 -15   0   -2.80   10.20
   3 -15   0    6.10    2.60
  -3 -15   0   12.80    3.40
   3  15   0   12.50    6.90
  -3  15   0   12.40    5.50
  -3  15   0    9.30    6.00
  -3  15   0   11.30    5.00
  -3  15   0    6.60    7.70
   3  15   0    7.50    6.10
   3  15   0    7.40    7.10
   3  15   0   12.50    5.80
   3  15   0    5.10   11.40
   3  15   0    1.60    9.50
  -3  15   0    4.50    9.90
   4 -15   0   78.29   17.90
   4 -15   0   85.99   19.20
   4 -15   0   71.19    9.40
   4 -15   0   79.19    9.90
  -4 -15   0  100.19   10.30
   4 -15   0   74.69   12.50
   4  15   0   91.89   14.90
  -4  15   0   81.59   12.00
   4  15   0  109.69   12.50
   4  15   0   96.49   12.20
  -4  15   0   85.49   17.50
  -4  15   0   68.49   13.40
   4  15   0   75.69   18.10
   4  15   0   86.99   11.20
   4  15   0   98.69   13.50
   5 -15   0   22.00    9.40
  -5 -15   0   23.00    5.50
   5 -15   0   17.00    5.10
   5 -15   0  -12.60   17.60
   5 -15   0   27.70    5.00
   5 -15   0   29.20   14.80
  -5 -15   0   18.90    6.40
   5  15   0   20.40    9.10
   5  15   0   12.10    7.70
   5  15   0   32.60   15.30
  -5  15   0   30.00    9.80
  -5  15   0   24.10    7.90
   5  15   0    7.20   11.20
   5  15   0   15.70    7.00
   5  15   0   14.60   16.00
  -6 -15   0  128.69   17.00
   6 -15   0  116.79   13.80
  -6 -15   0  148.19   16.10
   6 -15   0  133.59   18.10
   6  15   0   98.19   27.90
   6  15   0  109.99   18.00
   6  15   0  123.79   18.40
   6  15   0  116.39   15.00
  -6  15   0  138.49   17.70
  -6  15   0  138.59   21.90
  -7 -15   0   42.10    8.70
  -7 -15   0   23.20    9.10
   7 -15   0   40.60    7.70
   7 -15   0   28.50   13.60
   7 -15   0    9.80   13.40
   7 -15   0   14.50    6.30
   7  15   0   34.60   17.60
   7  15   0   33.30    9.70
  -7  15   0   27.10    9.10
   7  15   0   13.60   11.10
   7  15   0   -3.60   13.00
  -7  15   0   17.80   11.70
   7  15   0   24.40   12.30
   7  15   0   19.60    9.10
  -8 -15   0   32.00    9.90
   8 -15   0   25.30   11.80
   8 -15   0   32.70    8.30
   8 -15   0   29.20    7.70
  -8 -15   0   33.90    9.80
   8 -15   0   71.59   25.20
   8 -15   0   27.00   12.60
  -8  15   0   23.30    9.10
   8  15   0   36.10   11.20
   8  15   0   21.20   10.60
  -8  15   0   22.90   12.20
   8  15   0   28.30   13.00
   8  15   0   14.00   17.80
   8  15   0   25.40   10.50
  -9 -15   0   -2.40    9.00
   9 -15   0   17.60   12.80
   9 -15   0   15.40    7.50
  -9 -15   0   -3.60    9.20
   9 -15   0   11.40    6.60
   9 -15   0   20.40   12.70
   9  15   0  -11.10   17.70
  -9  15   0   19.00   10.80
   9  15   0  -16.70   17.00
   9  15   0    0.10    5.10
  -9  15   0   19.60   11.40
   9  15   0   -6.60   10.60
   9  15   0    8.20   13.10
 -10 -15   0   12.70    8.10
  10 -15   0  -18.50    9.80
  10 -15   0    6.10    7.20
  10 -15   0   17.40    6.70
  10  15   0    3.30    4.10
 -10  15   0    1.90   17.10
 -10  15   0    8.20   12.50
  10  15   0    8.80   16.20
  10  15   0    7.20   11.10
  10  15   0   23.90   18.10
   0 -16   0  355.66   42.80
   0  16   0  376.76   37.10
   0  16   0  332.07   36.80
   0  16   0  380.36   36.90
   0  16   0  364.16   36.60
   0  16   0  393.16   39.60
   0  16   0  366.66   36.00
   0  16   0  361.66   39.00
   1 -16   0   25.50    9.70
  -1  16   0   11.10   14.30
   1  16   0   10.40    6.00
   1  16   0   15.20    6.50
  -1  16   0    2.50    6.80
   1  16   0   18.30    6.80
  -1  16   0    9.10    4.30
  -1  16   0   17.70    5.40
  -1  16   0    8.60   10.40
   1  16   0   11.80   10.90
   1  16   0   16.50   10.10
  -1  16   0    9.70    5.60
   1  16   0   16.60    6.80
   1  16   0   21.50    4.80
  -1  16   0    9.50    5.40
   2 -16   0   23.80   13.70
   2 -16   0   12.70   15.40
  -2 -16   0   25.10    4.70
  -2  16   0   24.40    8.20
   2  16   0   11.10   11.20
   2  16   0   33.60    4.90
   2  16   0   30.00    5.90
  -2  16   0   22.40    6.50
  -2  16   0   30.10    5.70
  -2  16   0   27.80    6.70
   2  16   0   21.50    7.70
   2  16   0   25.10    6.80
  -2  16   0   22.10   12.10
   2  16   0   22.00    6.80
   2  16   0   16.00   10.20
  -2  16   0   20.00    6.40
  -2  16   0   10.20   10.10
  -3 -16   0  239.28   27.70
   3 -16   0  346.77   33.90
   3 -16   0  252.67   27.40
  -3 -16   0  292.67   27.80
   3 -16   0  335.67   36.90
  -3  16   0  319.57   28.20
   3  16   0  256.87   28.20
  -3  16   0  314.77   29.90
  -3  16   0  286.67   32.20
   3  16   0  239.28   28.70
   3  16   0  294.77   29.30
   3  16   0  257.37   29.30
   4 -16   0   14.90   17.50
   4 -16   0   11.20    7.60
  -4 -16   0   14.30    5.50
   4 -16   0    6.50    3.30
   4 -16   0   15.20    4.20
  -4 -16   0   24.60    5.00
   4 -16   0    9.30   13.70
   4  16   0   39.20   12.30
   4  16   0   14.60    6.80
  -4  16   0    7.60   12.70
   4  16   0    1.90   10.40
   4  16   0    1.20   13.40
  -4  16   0   18.90    7.80
  -4  16   0    7.90    9.10
   4  16   0    6.40    7.80
   4  16   0    4.50    9.00
   5 -16   0  -34.30   22.40
   5 -16   0    1.80    9.10
   5 -16   0   12.10   14.80
   5 -16   0    1.80    4.30
  -5 -16   0    0.10    6.20
   5 -16   0    0.00    3.70
  -5 -16   0    5.60    5.20
   5  16   0    1.00   11.10
  -5  16   0    2.90    8.60
   5  16   0   -0.10    7.40
  -5  16   0    2.00    8.30
   5  16   0    0.40    7.20
   5  16   0   -4.80   14.20
   5  16   0  -10.50   14.70
   5  16   0   -0.90    8.70
  -6 -16   0   14.50    7.00
  -6 -16   0    7.90    7.60
   6 -16   0    8.40   12.10
   6 -16   0    4.70    4.90
   6 -16   0   19.20   19.80
   6 -16   0    2.40    5.00
   6  16   0    9.60   13.20
   6  16   0    2.70    9.40
  -6  16   0    2.00   10.00
   6  16   0    9.80   12.00
   6  16   0    4.10   17.00
   6  16   0    9.20    8.60
   6  16   0    6.00   11.40
  -6  16   0    2.00    9.30
   7 -16   0   19.70   12.50
   7 -16   0    0.90   12.90
  -7 -16   0   13.00    8.80
   7 -16   0    8.60    5.80
  -7 -16   0   19.60    8.10
   7 -16   0   19.40    6.80
   7  16   0   11.10   12.10
  -7  16   0   14.90    8.90
   7  16   0    0.90   18.50
  -7  16   0    6.70   11.50
   7  16   0   13.60    9.70
   7  16   0   18.20    9.20
   7  16   0    5.60   10.20
  -8 -16   0   20.10    9.20
   8 -16   0   55.69   12.70
   8 -16   0   39.30   12.80
   8 -16   0   31.30    7.20
   8 -16   0   36.60    8.10
  -8 -16   0   27.10    9.70
   8  16   0   30.90   20.10
   8  16   0   24.10    9.40
   8  16   0   20.70   13.40
  -8  16   0   13.20    7.60
  -8  16   0   26.40   11.20
   8  16   0   33.90   10.70
   8  16   0   24.90   11.20
   9 -16   0    8.10    6.70
   9 -16   0   19.00    9.60
  -9 -16   0   15.40   10.20
  -9 -16   0   -6.10    8.90
   9 -16   0    2.80    7.00
   9  16   0  -17.70   10.10
   9  16   0   23.40   11.90
  -9  16   0    5.20   13.50
   9  16   0   -6.20   10.20
   9  16   0    5.90   20.10
   9  16   0    0.90    6.70
  -9  16   0    4.60   10.20
  10 -16   0   10.30    6.50
  10 -16   0   12.00    8.60
 -10 -16   0   -2.10   10.20
 -10  16   0    5.00   10.60
  10  16   0    1.00   19.90
  10  16   0   -7.70    8.10
  10  16   0    2.40    4.30
  10  16   0   26.50   11.70
 -10  16   0   29.60   13.10
   0 -17   0    7.50   12.60
   0  17   0    4.00    4.30
   0  17   0    1.10    7.80
   0  17   0   -0.10    5.40
   0  17   0    2.40    4.20
   0  17   0   -0.30   10.00
   0  17   0   -3.30    6.80
   0  17   0   -6.50   10.70
  -1 -17   0   51.49    5.90
  -1 -17   0   45.40    6.30
   1 -17   0   52.09   14.60
  -1 -17   0   31.80   14.50
  -1  17   0   67.29   14.90
  -1  17   0   59.09   10.70
   1  17   0   49.50    9.20
   1  17   0   30.20    8.70
   1  17   0   64.29   14.60
   1  17   0   54.39   14.00
  -1  17   0   53.39    8.60
   1  17   0   48.90    9.00
   1  17   0   34.90    7.10
   1  17   0   47.80    7.30
   1  17   0   45.20    9.70
  -1  17   0   53.69   10.20
  -1  17   0   48.70    8.50
  -1  17   0   51.59    7.00
  -2 -17   0   -3.30    3.80
  -2 -17   0    7.00    3.10
   2 -17   0   11.20   12.40
   2 -17   0    5.20   13.30
   2  17   0   -1.70    4.90
  -2  17   0    2.00    4.50
  -2  17   0   -2.00    5.90
   2  17   0    5.60    3.60
  -2  17   0   -1.50    6.40
  -2  17   0   -0.30    7.20
  -2  17   0   -6.30   11.40
   2  17   0   -2.60    7.20
  -2  17   0    3.90   11.20
   2  17   0    4.70   10.40
   2  17   0    0.60    6.10
   2  17   0    6.60    6.70
  -2  17   0    3.50    5.70
   2  17   0    0.10   11.10
  -3 -17   0   87.49    8.90
   3 -17   0   40.60   17.20
  -3 -17   0   52.89    8.80
   3 -17   0   92.49   21.20
  -3  17   0   74.79   13.10
   3  17   0   66.99    9.90
   3  17   0   58.89   12.50
  -3  17   0   73.79   16.00
   3  17   0   93.39   11.70
   3  17   0   70.39   11.10
  -3  17   0   79.19   11.60
  -3  17   0   59.89    9.20
  -3  17   0   82.19   11.30
   3  17   0   51.39   16.20
   3  17   0   50.79   15.00
  -4 -17   0    7.60    5.90
   4 -17   0   23.40    4.10
   4 -17   0   16.90   25.00
   4 -17   0   15.80    8.30
   4 -17   0   39.40   18.20
   4 -17   0   15.70    4.50
  -4 -17   0   17.50    5.20
   4  17   0   13.20    7.20
   4  17   0    7.80   14.50
   4  17   0   13.20    6.90
  -4  17   0   13.20    8.10
   4  17   0    7.20   11.60
   4  17   0    8.90    9.60
   4  17   0   22.50    8.80
  -4  17   0   23.60   11.00
  -4  17   0   24.60   14.30
   5 -17   0   39.00    6.90
   5 -17   0   46.30   11.90
  -5 -17   0   17.20    7.90
   5 -17   0   29.30    5.70
   5 -17   0   61.09   19.10
  -5 -17   0   42.60    8.00
   5  17   0   12.20   11.20
   5  17   0   39.50   12.30
   5  17   0   25.10   10.70
  -5  17   0   31.80   10.20
   5  17   0   29.90    9.10
  -5  17   0   32.50   11.20
   5  17   0    4.40   21.30
   6 -17   0    6.20    4.80
  -6 -17   0   -0.30    7.90
  -6 -17   0   11.10    7.60
   6 -17   0    4.80    5.50
   6  17   0  -13.30   13.80
   6  17   0   -7.30   11.10
   6  17   0   -4.50    8.60
   6  17   0    2.20   17.50
   6  17   0   -0.20   10.20
  -6  17   0    9.30   10.70
  -6  17   0   21.50    8.90
   6  17   0    8.30    8.50
   7 -17   0   64.59   34.40
   7 -17   0    3.00    6.60
   7 -17   0    1.60   12.10
   7 -17   0    5.30    5.70
  -7 -17   0   12.40    8.30
  -7 -17   0   18.10    8.90
  -7  17   0    7.80   10.10
   7  17   0    6.40    9.60
  -7  17   0    6.30   11.30
   7  17   0    8.40    9.70
   7  17   0   16.80   13.50
   7  17   0   15.20   10.30
   7  17   0    3.50   18.60
  -8 -17   0   -2.50   10.20
  -8 -17   0    6.60    9.30
   8 -17   0   22.10   15.10
   8 -17   0   12.00    7.90
   8 -17   0   20.00    7.60
   8  17   0    7.80   14.00
   8  17   0   16.60   10.90
  -8  17   0    5.40   13.10
  -8  17   0   23.10   12.40
   8  17   0   18.30   19.90
   8  17   0   -5.70   13.10
   9 -17   0   58.59    9.30
  -9 -17   0   32.90   10.60
   9 -17   0   43.30    7.70
  -9 -17   0   54.49   10.40
   9 -17   0   46.60    8.90
   9  17   0   53.29   21.10
   9  17   0   70.19   11.70
   9  17   0   39.80   12.90
  -9  17   0   61.79   13.70
  -9  17   0   50.99   12.10
   9  17   0   31.00   13.00
   0 -18   0  227.68   39.30
   0  18   0  305.97   28.70
   0  18   0  266.07   32.60
   0  18   0  241.68   32.60
   0  18   0  342.47   29.10
   0  18   0  279.17   29.50
   0  18   0  283.47   29.80
  -1 -18   0   25.20    4.80
   1 -18   0   52.99   17.20
  -1 -18   0   18.30   16.60
  -1 -18   0   29.40    5.40
   1  18   0   31.10    6.70
  -1  18   0   35.10   13.40
   1  18   0   22.90   12.90
  -1  18   0   37.20    6.30
   1  18   0   15.30    7.20
  -1  18   0   49.90   14.80
  -1  18   0   50.19    9.90
   1  18   0   27.90    8.40
  -1  18   0   47.30    8.80
   1  18   0   22.40    6.10
  -1  18   0   30.10    7.50
  -1  18   0   41.60    7.80
   1  18   0   20.30   13.00
   1  18   0   22.20    7.40
   2 -18   0    4.60   15.40
  -2 -18   0   24.60    4.90
   2 -18   0   18.60   14.30
   2  18   0   17.10   13.70
   2  18   0   13.90    7.50
   2  18   0   10.20    7.50
  -2  18   0    6.90   12.60
  -2  18   0   18.10    8.70
  -2  18   0   20.30    5.80
   2  18   0   19.50    8.50
   2  18   0   23.70    6.00
  -2  18   0   27.20    7.50
  -2  18   0   21.50    8.00
   2  18   0   15.20   11.70
  -2  18   0   15.10   12.60
  -2  18   0   15.40    7.70
  -3 -18   0   96.79   10.10
  -3 -18   0   75.69    9.90
   3 -18   0   58.39   28.40
   3  18   0   60.49   17.90
  -3  18   0   96.69   14.30
   3  18   0   52.79   16.20
   3  18   0   69.89   11.10
  -3  18   0   96.29   18.30
   3  18   0   72.49   13.80
  -3  18   0   98.19   10.60
  -3  18   0  104.09   13.00
   3  18   0   79.09   12.40
   3  18   0   75.89   12.50
   4 -18   0  -14.60   32.70
   4 -18   0    5.30    3.80
  -4 -18   0   27.50    9.70
   4 -18   0    8.20    8.80
  -4 -18   0    6.90    5.80
   4 -18   0   11.60    4.20
   4 -18   0   39.70   18.50
  -4  18   0    4.90   10.40
   4  18   0    6.60   12.70
  -4  18   0   11.10    9.40
  -4  18   0    2.30   15.10
   4  18   0   12.40    7.40
   4  18   0   15.40   10.50
   4  18   0    2.00   10.40
   4  18   0    3.70   15.00
   4  18   0    0.60   10.20
   5 -18   0    5.00    4.30
   5 -18   0   41.40   21.60
  -5 -18   0    3.40    6.80
  -5 -18   0   13.00    6.90
   5 -18   0    9.10   11.20
   5 -18   0    3.00    4.60
   5  18   0   11.00    8.30
  -5  18   0    2.10    8.40
   5  18   0   -0.60   16.10
   5  18   0   14.70   14.60
  -5  18   0    7.20   10.80
   5  18   0   21.20   10.20
   5  18   0   -1.00   11.50
   6 -18   0   81.39   34.40
  -6 -18   0  -10.70    7.80
   6 -18   0   29.70   12.60
   6 -18   0   -3.30    4.70
  -6 -18   0    3.00    7.70
   6 -18   0   -4.40    5.40
  -6  18   0   -1.00   11.20
   6  18   0   -2.70    7.90
   6  18   0    4.00   10.90
   6  18   0   -4.10   13.40
   6  18   0  -14.10   12.20
   6  18   0   -9.70   16.40
  -6  18   0   -5.20    9.90
   6  18   0    0.70    9.00
   7 -18   0   16.50    6.30
  -7 -18   0   35.30    9.60
   7 -18   0   29.70    7.70
   7 -18   0   42.40   12.70
  -7 -18   0   36.60    9.40
   7 -18   0   14.70    8.00
   7  18   0   32.50   15.60
   7  18   0   16.40   10.80
  -7  18   0   21.40   11.20
   7  18   0   33.00   11.10
   7  18   0   11.40   19.20
   7  18   0   58.29   11.20
  -7  18   0   23.30    8.70
   8 -18   0   36.70   15.80
   8 -18   0   33.10    7.60
  -8 -18   0   33.40   10.00
   8 -18   0   25.60    9.60
  -8 -18   0   25.60    9.70
   8  18   0   12.80   14.80
   8  18   0   29.80   11.30
  -8  18   0   30.40   14.70
   8  18   0   10.90    7.80
  -8  18   0   25.80   11.10
   8  18   0   20.20   20.10
   9 -18   0   25.00    7.20
   9 -18   0   23.90    9.50
  -9 -18   0   15.80    8.40
   9  18   0  -17.80   15.30
  -9  18   0   22.50   12.20
   9  18   0   30.20   19.40
   9  18   0    7.80    5.10
   9  18   0    3.70   13.20
   9  18   0   32.00   10.90
  -9  18   0   21.30   10.80
   0 -19   0  -10.30   25.90
   0  19   0   -5.50   12.90
   0  19   0    4.80    7.10
   0  19   0   -1.00    4.70
   0  19   0    3.60    7.80
   0  19   0   -5.60    7.10
   0  19   0    4.80   12.60
   0  19   0   -1.70    5.40
  -1 -19   0   82.19   10.40
   1 -19   0   97.79   30.00
  -1 -19   0   87.79   27.90
  -1 -19   0   88.79   10.20
  -1  19   0  115.09   13.30
  -1  19   0  109.49   11.20
  -1  19   0   98.59   12.20
   1  19   0   91.59   11.30
   1  19   0   84.79   13.20
  -1  19   0  103.79   18.60
  -1  19   0  104.19   14.20
  -1  19   0  125.49   18.50
   1  19   0   85.49   17.90
   1  19   0   84.49   11.40
   1  19   0   66.59   13.20
   1  19   0  106.69   20.50
  -1  19   0  111.29   14.70
  -2 -19   0   -0.60    4.40
   2 -19   0   17.80   17.20
  -2 -19   0  -25.70   22.60
  -2 -19   0    3.70    4.00
  -2  19   0    4.10    5.30
   2  19   0    3.20    5.40
   2  19   0   -2.00    7.70
  -2  19   0   11.80    6.80
  -2  19   0   -2.00   13.00
   2  19   0    0.20    6.80
   2  19   0   -4.90    7.80
  -2  19   0    3.40    7.00
  -2  19   0    3.90   12.20
  -2  19   0    5.20    7.50
   2  19   0    3.80   12.90
   2  19   0   10.10   14.30
  -2  19   0    8.50    8.90
  -3 -19   0   14.30    5.50
  -3 -19   0   10.50    5.20
   3 -19   0   39.00   17.60
  -3  19   0   23.30   15.50
   3  19   0   11.10    6.60
  -3  19   0   17.00    8.30
   3  19   0   19.90    9.90
  -3  19   0   12.10    9.70
  -3  19   0   22.10    9.00
   3  19   0   14.00   12.40
  -3  19   0   17.30    6.20
   3  19   0    3.40   14.80
   3  19   0    5.90   10.70
   3  19   0    1.90   12.70
   4 -19   0   41.40    5.50
  -4 -19   0   33.30    7.50
  -4 -19   0   26.00   10.80
   4 -19   0   42.80   11.10
   4  19   0   16.60   19.10
   4  19   0   28.60    8.70
  -4  19   0   39.80   11.30
   4  19   0   18.40    8.30
   4  19   0   21.90   16.80
   4  19   0   35.50    9.70
   4  19   0   28.60   12.70
  -4  19   0   48.90   10.30
  -4  19   0   71.19   18.60
  -5 -19   0   19.00    7.70
   5 -19   0   65.89   29.30
   5 -19   0    5.90    6.00
   5 -19   0   25.60    5.80
  -5 -19   0    1.80    7.30
   5 -19   0    1.90    9.50
   5  19   0    6.00   17.10
  -5  19   0    8.80   13.00
   5  19   0    5.50    9.50
   5  19   0    6.60   13.40
   5  19   0   15.10    8.30
   5  19   0   22.20    9.20
   5  19   0    0.30   17.10
  -5  19   0   12.90    9.50
  -6 -19   0    6.10    8.30
   6 -19   0   52.69   20.60
   6 -19   0    3.80    5.60
  -6 -19   0   -4.70    8.00
   6 -19   0    2.10    4.80
   6 -19   0   20.70    7.40
   6  19   0    9.40    7.90
   6  19   0    6.30    9.80
   6  19   0    5.80   14.00
   6  19   0    1.30    8.80
   6  19   0   11.20   16.70
  -6  19   0    8.80   10.90
  -6  19   0   -2.40   10.20
   6  19   0   -5.90   17.70
  -7 -19   0  180.98   23.50
   7 -19   0  223.58   22.70
  -7 -19   0  213.08   22.90
   7 -19   0  191.78   25.30
   7 -19   0  222.18   22.00
  -7  19   0  226.48   24.20
  -7  19   0  241.88   26.10
   7  19   0  244.98   26.80
   7  19   0  243.18   28.80
   7  19   0  182.18   30.60
   7  19   0  213.98   24.40
   7  19   0  217.88   25.00
  -8 -19   0    5.20    8.70
   8 -19   0   16.90    6.20
  -8 -19   0   16.70    8.70
   8 -19   0   19.00    6.50
   8  19   0   21.60   14.40
   8  19   0    8.30    6.60
   8  19   0   29.30   12.10
  -8  19   0   30.10   13.30
   8  19   0   21.90    9.40
  -8  19   0   18.20   10.30
   8  19   0   14.50   16.80
   9 -19   0    5.10    9.10
  -9 -19   0  -14.90    9.90
  -9  19   0   11.30   11.80
  -9  19   0   -3.70   11.00
   9  19   0    2.00    4.80
   9  19   0   20.60   11.20
   9  19   0  -11.50   16.80
   0 -20   0    1.60   24.90
   0  20   0   14.90    9.10
   0  20   0   21.80    9.10
   0  20   0    5.30   14.50
   0  20   0   23.70    6.10
   0  20   0   16.40   14.40
  -1 -20   0   36.90    6.30
   1 -20   0   33.90   27.50
  -1 -20   0   36.40    6.50
   1  20   0   21.90   12.90
   1  20   0   36.60    9.70
  -1  20   0   36.80   15.80
  -1  20   0   37.30   10.60
  -1  20   0   37.80    9.60
  -1  20   0   51.89   10.70
   1  20   0   45.40    8.00
   1  20   0   48.90   11.50
  -1  20   0   51.49   24.70
  -1  20   0   50.19    7.80
  -1  20   0   65.69   10.00
   1  20   0   42.20    8.10
   1  20   0   44.90   16.40
  -2 -20   0    0.60    4.90
  -2 -20   0   12.90    5.00
   2 -20   0   18.50   16.80
  -2  20   0   14.30    6.00
  -2  20   0    9.20   11.20
   2  20   0    7.10    7.80
  -2  20   0   11.30    8.60
   2  20   0   13.70    6.50
   2  20   0    8.50   15.80
  -2  20   0   14.90   11.70
   2  20   0    9.10   12.50
   2  20   0    3.50   16.80
   2  20   0    9.40   22.70
  -2  20   0   16.70    8.30
  -3 -20   0   -1.60    4.90
  -3 -20   0   10.80    5.60
   3 -20   0   44.60   21.70
   3 -20   0    3.50    4.20
   3  20   0    8.50   15.20
  -3  20   0    4.40    8.10
  -3  20   0    3.10    8.20
  -3  20   0    3.30   14.60
   3  20   0    6.70    8.10
  -3  20   0    3.90    6.50
   3  20   0    5.50   15.30
   3  20   0   16.10    7.30
   3  20   0    7.80    8.90
  -3  20   0   -2.00   10.30
   3  20   0   -5.00   10.30
  -4 -20   0   -2.90    6.60
   4 -20   0    7.30   12.50
   4 -20   0    9.60    4.30
   4 -20   0   49.90   28.00
   4  20   0  -18.80   11.80
  -4  20   0    9.00    9.60
   4  20   0   -6.70   16.20
   4  20   0   10.80    8.50
   4  20   0   -0.70   15.40
  -4  20   0   11.20   16.00
   4  20   0   -1.80    8.40
   4  20   0    4.30    7.80
  -4  20   0   11.70   13.50
   5 -20   0   55.99   31.30
  -5 -20   0   13.20    7.80
   5 -20   0    9.10    8.60
  -5 -20   0   -9.50    6.80
   5 -20   0    4.00    5.20
   5 -20   0   -0.30    4.90
   5  20   0  -23.70   13.30
   5  20   0   17.10   18.10
   5  20   0    1.70   16.60
  -5  20   0    0.30   10.10
   5  20   0    6.10    8.20
   5  20   0   -0.30    9.30
   5  20   0    3.90    9.20
  -5  20   0   -1.50    9.30
   6 -20   0    3.60    6.80
   6 -20   0    9.80    5.80
  -6 -20   0    7.10    8.40
  -6 -20   0   -1.20    7.60
   6 -20   0    7.30    4.70
   6  20   0  -15.20   13.80
   6  20   0    7.50   19.40
  -6  20   0   -2.60    9.30
   6  20   0    4.60   17.80
   6  20   0   -7.10   10.00
   6  20   0    5.70    7.30
  -6  20   0    4.60   10.20
   6  20   0    4.10    9.10
  -7 -20   0   44.40   10.40
  -7 -20   0   39.30   10.20
  -7  20   0   43.10   14.70
   7  20   0   30.20   20.70
   7  20   0   34.40    9.70
  -7  20   0   60.79   12.70
   7  20   0   67.09   20.90
  -8 -20   0   24.20    9.20
  -8 -20   0   29.20    8.60
   8  20   0   13.00    5.60
  -8  20   0   35.90   12.90
   8  20   0   23.50   18.80
   8  20   0   17.20   12.90
  -8  20   0   41.50   10.90
   0 -21   0   -0.70    4.40
   0  21   0    1.80    5.40
   0  21   0   -2.30   13.80
   0  21   0    3.10    6.60
   0  21   0   -3.20   15.50
   0  21   0    1.00    9.40
   0  21   0   -1.40    8.50
   0  21   0   -5.40    8.70
   1  21   0    5.40    5.80
   1  21   0   -2.70   16.20
  -1  21   0   -1.90   14.00
   1  21   0   14.70    6.10
  -1  21   0    8.90   21.10
  -1  21   0    2.00   13.00
  -1  21   0    1.10    5.60
   1  21   0    6.50    8.80
  -1  21   0   -5.40   11.90
  -1  21   0    7.10    7.00
   1  21   0    4.80   14.30
  -1  21   0   -2.70    8.20
   1  21   0   -0.10    8.00
  -2 -21   0   42.30    7.70
   2 -21   0   69.79   20.90
  -2 -21   0   48.80    7.50
   2  21   0   50.99   17.20
   2  21   0   31.00    9.70
  -2  21   0   52.29   16.30
  -2  21   0   64.59   10.60
  -2  21   0   53.69   12.40
   2  21   0   50.99    9.50
  -2  21   0   57.89   11.60
   2  21   0   50.89   11.00
   2  21   0   23.30   14.60
   3 -21   0   84.99    9.80
  -3 -21   0   75.19   10.50
  -3 -21   0   74.29   11.20
   3  21   0  109.19   13.00
  -3  21   0  109.39   22.10
  -3  21   0  104.59   13.90
   3  21   0   51.69   19.60
  -3  21   0   93.69   16.10
   3  21   0   84.79   14.00
   3  21   0   80.39   21.30
   3  21   0   75.69   16.50
  -3  21   0   84.19   14.30
   3  21   0   75.19   14.10
   4 -21   0    3.20    8.50
   4 -21   0    4.00    4.20
  -4 -21   0    0.80    7.30
   4  21   0   -0.90    7.50
   4  21   0   -5.00   17.10
  -4  21   0  -13.90   11.90
   4  21   0    2.70   16.80
  -4  21   0   11.90   15.80
   4  21   0  -14.70   11.90
   4  21   0   -6.80    9.10
  -4  21   0   14.60   10.00
   5 -21   0    7.10    5.10
   5 -21   0   16.10    7.50
  -5 -21   0   -2.80    6.80
  -5 -21   0   -0.50    7.80
   5  21   0    5.80    8.60
   5  21   0    6.10   18.00
   5  21   0   -9.50   18.60
   5  21   0   -2.50   14.60
  -5  21   0    3.80   13.70
  -5  21   0   10.40   10.30
   5  21   0   25.10   10.10
   5  21   0    4.80    8.50
  -6 -21   0   -3.90   11.40
   6 -21   0    6.00    8.60
  -6 -21   0   13.30   12.80
   6  21   0   15.10   12.40
  -6  21   0   10.50   13.10
  -6  21   0    0.40   17.00
   6  21   0    4.30   13.80
   6  21   0   14.30   13.60
   6  21   0  -23.40   27.40
   7 -21   0   11.90    5.90
  -7 -21   0   -2.70    8.40
  -7 -21   0    4.90    7.70
   7  21   0   -3.70   18.10
  -7  21   0   18.00   13.60
   7  21   0   -7.80   13.50
   7  21   0   12.20    8.50
  -7  21   0    4.00    9.10
   7  21   0    4.60    6.50
  -8 -21   0   -5.70   10.10
  -8 -21   0  -16.60   10.00
   8 -21   0    7.00    7.70
   8  21   0   13.20    9.10
   8  21   0   20.50   20.00
  -8  21   0    3.50    9.50
  -8  21   0   -7.00   16.80
   8  21   0   21.40    9.90
   0  22   0   13.20   15.60
   0  22   0   25.40   10.50
   0  22   0   41.30   12.00
   0  22   0   22.60   16.70
   0  22   0   32.90    8.20
   0  22   0   12.80   10.00
  -1 -22   0   -3.10    4.70
   1 -22   0  -26.10   17.90
   1  22   0    1.70   14.80
  -1  22   0  -10.10   15.40
  -1  22   0  -17.10   10.20
   1  22   0    1.50   15.50
   1  22   0   -2.50    6.70
   1  22   0   10.40    9.50
   1  22   0   -3.20    7.80
  -1  22   0    6.30   15.40
  -1  22   0   -4.60    8.60
  -1  22   0    0.00    7.30
  -1  22   0   14.10    9.40
  -1  22   0    5.60    6.50
  -2 -22   0   30.30    6.70
   2 -22   0   33.30   19.90
  -2 -22   0   33.30    8.30
  -2  22   0   14.90   11.50
  -2  22   0   24.40   10.20
   2  22   0   30.70   10.90
   2  22   0   29.60   10.40
  -2  22   0   27.80   10.00
  -2  22   0   35.40    7.90
   2  22   0   22.70   16.90
   2  22   0   42.30    8.50
  -2  22   0   33.00   18.30
   2  22   0   18.70   16.60
   3 -22   0    4.60    3.70
   3 -22   0    5.20    8.60
   3 -22   0   65.39   31.90
  -3 -22   0   -7.60    6.20
  -3 -22   0  -12.90    5.50
  -3  22   0    0.30    9.30
   3  22   0    1.00    8.20
  -3  22   0    6.10   18.00
   3  22   0   10.30    8.50
  -3  22   0  -18.60   12.70
  -3  22   0    9.00   10.10
   3  22   0    1.80   16.90
   3  22   0    4.50   17.10
   3  22   0    4.50    9.70
   4 -22   0  104.19   10.40
   4 -22   0  104.29   13.40
  -4 -22   0   66.19   12.00
   4  22   0   71.99   13.20
   4  22   0   86.39   14.60
   4  22   0   64.19   14.10
  -4  22   0  106.69   20.40
   4  22   0   80.19   17.40
   4  22   0   64.59   22.80
  -4  22   0  100.29   14.70
   4  22   0   39.80   21.50
  -4  22   0  104.19   18.80
   5 -22   0   26.10    5.70
  -5 -22   0   12.10    8.20
  -5 -22   0    6.60    7.10
  -5  22   0   19.30   13.10
   5  22   0   12.00   17.50
   5  22   0   37.00   13.60
   5  22   0    8.80   18.70
  -5  22   0   42.90   11.10
   5  22   0   13.60    9.00
   5  22   0   15.70    9.50
   5  22   0   13.20   18.50
  -6 -22   0   20.60   14.50
   6 -22   0   -5.90    9.30
  -6  22   0    9.90   11.70
   6  22   0   -1.90   13.00
   6  22   0   23.80   14.40
   6  22   0   13.80    9.10
  -7 -22   0   -3.30    7.10
   7 -22   0   -1.20    5.10
   7  22   0  -13.80   16.60
   7  22   0    5.50    8.60
   7  22   0    7.30    6.10
  -7  22   0   -3.30    8.70
  -7  22   0   -1.00   10.30
   0 -23   0    8.00    5.50
   0  23   0    2.50    9.40
   0  23   0   -3.00   10.40
   0  23   0   -0.10   16.30
   0  23   0    3.90    6.70
   0  23   0    3.40   16.10
   0  23   0    7.80    7.40
   1 -23   0   -6.80   14.70
  -1 -23   0   27.60    6.40
  -1  23   0   21.00    7.50
   1  23   0   18.50    7.40
  -1  23   0   -2.00   16.00
   1  23   0   11.00   10.90
   1  23   0   15.30   16.50
  -1  23   0   -5.20   10.30
   1  23   0   15.20   10.80
   1  23   0    9.80   18.80
  -1  23   0   27.90   10.80
  -1  23   0   20.30   11.70
  -1  23   0   38.60    9.70
  -2 -23   0    0.60    5.60
   2 -23   0   24.50   22.70
   2  23   0    6.10   18.40
   2  23   0    4.60   17.60
  -2  23   0    8.60   10.00
  -2  23   0   -4.60    7.30
   2  23   0   -3.10    9.70
   2  23   0    0.00    7.40
  -2  23   0  -17.80   10.40
  -2  23   0   -4.90    8.60
  -2  23   0    6.30   18.50
   2  23   0    7.40    7.00
   3 -23   0   25.00    7.70
  -3 -23   0   30.10    7.40
  -3 -23   0   52.09    8.60
   3  23   0   40.30   12.10
   3  23   0   24.80   19.90
   3  23   0   37.10    9.80
  -3  23   0   51.19   19.10
  -3  23   0   49.40   12.10
   3  23   0   40.60   19.90
  -3  23   0   62.79   12.30
  -3  23   0   29.50   14.50
  -4 -23   0   -4.40    6.00
   4 -23   0   14.10    4.50
  -4 -23   0   -5.30    7.00
   4 -23   0   14.70    5.50
   4  23   0  -15.60   18.70
   4  23   0   -3.40   12.40
  -4  23   0    2.10   16.60
   4  23   0    5.90    8.10
   4  23   0    8.90   10.30
  -4  23   0    3.60   13.00
  -4  23   0    5.40    9.70
   4  23   0   -1.50   17.40
   5 -23   0   23.40    7.10
  -5 -23   0   14.30    8.50
  -5  23   0   36.40   14.20
   5  23   0   -9.10   26.60
   5  23   0    9.50    9.70
   5  23   0    8.20   17.80
   5  23   0   16.40    9.00
  -5  23   0   12.40    9.50
  -6 -23   0   25.30    9.00
  -6 -23   0   24.10    7.80
   6 -23   0   35.60    6.50
  -6  23   0   28.70    9.50
   6  23   0   29.20   10.00
   6  23   0    4.80   18.10
  -6  23   0   33.40   13.00
   6  23   0   24.80    9.70
   7 -23   0   -2.10    5.20
   7  23   0   30.80   19.70
   7  23   0    3.00    9.70
  -7  23   0    8.70   13.70
  -7  23   0   10.90    9.00
   7  23   0    3.50    9.80
   0  24   0   -1.60   10.50
   0  24   0   -1.70   18.20
   0  24   0    0.10    9.50
   1 -24   0   20.10   14.60
  -1 -24   0   40.40    7.80
   1  24   0   39.80   19.40
   1  24   0   47.60    9.40
  -1  24   0   58.29   10.80
   1  24   0   15.00   18.00
   1  24   0   32.30   12.10
  -1  24   0   51.09   12.50
  -1  24   0   52.59   13.30
  -1  24   0   28.60   18.10
  -1  24   0   28.40    9.20
   1  24   0   28.50   10.30
   2 -24   0   -8.90   13.20
  -2 -24   0    9.50    6.30
  -2  24   0    8.90   17.80
   2  24   0    5.30   18.80
   2  24   0   11.40   18.50
  -2  24   0   -4.60   11.00
   2  24   0   18.00   10.70
  -2  24   0    9.30    9.90
   2  24   0   20.20   11.50
   2  24   0   15.70   11.40
  -2  24   0    5.20    8.80
  -3 -24   0   32.60    8.10
   3 -24   0   24.80    6.80
   3  24   0   26.00   10.50
   3  24   0   35.90   24.50
   3  24   0   17.80    8.30
   3  24   0   27.20   20.00
  -3  24   0   46.10   19.90
  -3  24   0   53.49   13.30
  -3  24   0   19.00   14.50
  -4 -24   0    6.10    7.20
   4 -24   0   28.60    9.50
  -4  24   0   -3.10   13.00
   4  24   0   14.20   11.00
   4  24   0   -4.60   16.50
   4  24   0    4.30    7.80
  -4  24   0   -2.10   16.40
  -4  24   0    9.70    8.80
   4  24   0   -1.90   28.50
   5 -24   0   -2.70    4.30
  -5 -24   0    0.80    7.10
  -5 -24   0   -2.20    6.40
   5  24   0    1.30   14.00
  -5  24   0    1.30   10.10
   5  24   0   11.20   18.30
  -5  24   0    3.20    7.60
   5  24   0    3.80    9.10
   5  24   0    8.80    8.60
  -6 -24   0  -13.20    7.30
  -6 -24   0  -13.20    7.00
   6 -24   0   -7.30    8.50
  -6  24   0    1.60    6.70
   6  24   0   22.00   27.70
   6  24   0    9.00    8.60
   6  24   0    4.30    8.60
  -6  24   0    2.80   12.20
   0 -25   0  -19.10   16.60
   0  25   0   15.90   22.80
   0  25   0    7.90    9.30
   0  25   0  -10.80   12.50
   1 -25   0   13.90   26.40
  -1  25   0   52.29   18.90
   1  25   0   15.10   20.00
  -1  25   0    4.40   21.50
  -1  25   0   39.40   16.50
   1  25   0   18.30   21.80
   1  25   0   29.30   10.70
  -2 -25   0   -1.30    6.60
   2  25   0    7.20   19.80
  -2  25   0   -2.50   19.60
   2  25   0    0.60   17.50
   2  25   0    4.30    9.50
  -2  25   0   13.50    8.20
   2  25   0    5.30   10.90
  -2  25   0    3.20   10.80
  -3 -25   0  -14.30   10.60
   3  25   0   -4.00   12.10
  -3  25   0   17.90   28.30
  -3  25   0   -4.90   14.50
   3  25   0    3.80   24.20
  -3  25   0   10.30    8.60
   3  25   0    2.50   10.60
  -4 -25   0   -4.80    6.50
  -4  25   0    2.80   11.40
   4  25   0   11.10   19.40
   4  25   0    8.20    7.60
  -4  25   0    6.00    6.50
   4  25   0   11.00    9.30
   5  25   0    8.40    9.20
   5  25   0   -1.80    8.70
  -5  25   0    0.80   11.50
  -6 -25   0   -5.50    7.30
   6  25   0   14.90   10.30
  -6  25   0   -1.20    5.10
  -6  25   0  -13.00   17.00
   6  25   0   -0.80    9.40
   0  26   0    0.30   13.60
   0  26   0   -2.90   25.80
  -1  26   0   18.90   12.50
   1  26   0   10.70   19.60
   1  26   0    3.40   12.10
  -1  26   0   25.10   20.60
   1  26   0   36.40   12.40
  -2 -26   0   22.00    6.60
  -2  26   0    4.60   10.20
   2  26   0   15.50    9.40
   2  26   0    5.60   10.70
  -2  26   0   20.20    7.90
  -2  26   0   16.90   19.80
   2  26   0   -5.30   18.10
  -3 -26   0   -2.20    6.50
  -3  26   0    2.80    6.50
   3  26   0   -1.60   17.70
   3  26   0    4.00   10.10
   3  26   0    2.60    9.20
  -3  26   0    5.00   18.00
  -4 -26   0   -4.40    7.10
   4  26   0    7.50    9.50
   4  26   0   16.50   24.70
   4  26   0   24.40   10.00
  -4  26   0   17.30   14.90
  -5 -26   0   -9.00    6.80
   5  26   0   31.80   11.30
   5  26   0    4.90    8.20
   0  27   0   -1.90    8.90
   0  27   0    7.70   18.00
   1  27   0   -1.70   11.30
   1  27   0   14.10   19.20
  -1  27   0   -2.80    9.50
   1  27   0    1.80    9.10
  -1  27   0   -3.90   18.80
   2  27   0   40.30   21.40
  -2  27   0   20.10   19.10
   2  27   0   22.70   12.50
   2  27   0   41.50   11.10
  -3 -27   0   19.30    7.20
   3  27   0    8.50   11.30
   3  27   0   42.50   20.90
   3  27   0    4.40    9.00
  -3  27   0    1.50   19.00
   4  27   0   86.89   14.70
   4  27   0   89.29   13.50
   0  28   0   30.50   20.60
   0  28   0   15.50   12.40
   1  28   0   14.60   18.80
  -1  28   0   -9.50   19.60
  -1  28   0  -14.30    9.80
   1  28   0   -4.30    8.10
   2  28   0   -4.00   12.30
   2  28   0   56.49   32.80
  -2  28   0  -20.90   24.00
   2  28   0    5.70    9.30
  12   0  -1   -3.20    6.30
  12   0  -1   -4.30    8.20
 -11   0   1  -14.30    8.80
  11   0  -1  -13.60   10.40
  11   0  -1   -8.80    6.00
  11   0  -1   10.40    8.40
 -10   0   1    6.00    8.00
  10   0  -1   14.80    8.10
  10   0  -1   52.99   27.90
  10   0  -1   15.50    7.90
  10   0  -1    3.10    5.40
  10   0  -1    7.60    9.70
   9   0  -1   15.90   18.70
   9   0  -1   44.30   16.60
   9   0  -1    4.60    6.90
   9   0  -1    2.00   10.10
   9   0  -1   15.50    7.90
   9   0  -1    1.70    8.30
  -9   0   1   -1.20    7.40
   8   0  -1   -0.50    8.50
  -8   0   1   -1.40    5.30
   8   0  -1   -2.00    7.00
   8   0  -1    2.90    6.30
   8   0  -1    3.70   15.00
  -8   0   1   -5.60    5.80
   8   0  -1    4.00   13.70
   8   0  -1  -14.80   14.40
   8   0  -1  -10.70    6.40
   8   0  -1   -3.80    4.70
   8   0  -1   -6.30    5.50
   7   0  -1   14.30    6.50
  -7   0   1   10.90    5.40
   7   0  -1   19.90   12.00
   7   0  -1   15.00    9.60
  -7   0   1    2.20    6.20
   7   0  -1   13.70    4.40
  -7   0   1   10.50    5.00
   7   0  -1   21.20    7.60
   7   0  -1   12.80   13.80
   7   0  -1   14.40    4.80
   7   0  -1    5.90    5.50
  -6   0   1   13.50    4.30
  -6   0   1   21.70    6.10
   6   0  -1   11.00    6.20
  -6   0   1    9.90    5.30
   6   0  -1   38.00    9.00
  -6   0   1    8.80    5.40
   6   0  -1   10.70    9.30
   6   0  -1    8.00    5.10
   6   0  -1   10.30   13.10
   6   0  -1   19.90    6.00
   5   0  -1    1.20    4.90
  -5   0   1   -6.50    6.10
   5   0  -1    0.40    3.20
  -5   0   1   -6.20    3.90
  -5   0   1   -3.40    2.80
  -5   0   1    3.30    4.30
   5   0  -1  -11.30    8.50
   5   0  -1    1.50    2.70
   5   0  -1    4.70    8.90
   5   0  -1   -7.40    4.00
  -4   0   1    5.30    6.10
   4   0  -1    8.90    3.60
  -4   0   1    6.70    3.50
   4   0  -1   12.20    7.20
  -4   0   1    8.40    3.60
   4   0  -1   12.10    4.10
   4   0  -1    6.20    8.60
   4   0  -1    8.70    3.40
  -3   0   1    6.90    2.80
  -3   0   1    5.00    5.80
   3   0  -1    0.30    2.60
   3   0  -1   -2.50    5.30
   3   0  -1    3.80    7.20
   3   0  -1    8.40    3.80
   2   0  -1    0.80    2.60
   2   0  -1   -5.90    5.10
  -2   0   1    1.30    4.30
   2   0  -1    3.40    1.40
   2   0  -1   -0.70    3.70
   2   0  -1    0.90    4.40
   2   0  -1    2.10    2.30
   2   0  -1    1.50    1.60
  -2   0   1    0.30    2.20
  -2   0   1   -1.30    3.30
  -2   0   1    3.50    1.90
   1   0  -1    2.40    1.30
   1   0  -1   -0.10    1.50
   1   0  -1   -1.90    2.20
  -1   0   1   -1.40    1.70
  -1   0   1    0.10    1.40
  -1   0   1    1.70    1.00
  -1   0   1    2.10    0.90
  -1   0   1   -0.80    2.30
  -1   0   1    0.10    1.30
   0   0  -1   -0.30    1.20
   0   0  -1    0.40    0.50
   0   0  -1    1.00    1.40
   0   0   1    0.40    1.30
   0   0   1    0.40    0.60
   0   0   1    0.30    1.90
   0   0  -1    0.80    0.70
   0   0  -1    0.60    0.50
   0   0  -1    0.60    0.80
   0   0   1    0.30    0.70
   0   0   1    0.80    1.30
   0   0   1    0.70    0.60
   0   0   1    1.10    1.20
  -1   0  -1   -0.20    2.60
  -1   0  -1    1.10    2.70
  -1   0  -1    0.60    0.90
  -1   0  -1    0.30    1.00
   1   0   1   -0.40    2.60
   1   0   1   -0.70    2.80
   1   0   1    0.40    1.10
  -1   0  -1    0.50    1.10
   1   0   1    0.30    1.10
   1   0   1    0.40    1.40
  -2   0  -1   28.20    3.50
   2   0   1   16.80    3.60
  -2   0  -1   21.40    3.20
   3   0   1   -1.40    5.20
  -3   0  -1    1.20    1.90
   3   0   1    0.30    2.10
   3   0   1   -0.20    4.60
  -3   0  -1   -0.30    2.60
   3   0   1    0.10    2.00
   3   0   1    2.10    3.40
   3   0   1    0.50    3.40
  -3   0  -1   -1.00    4.80
  -3   0  -1   -1.30    2.00
   3   0   1   -1.00    2.40
  -4   0  -1    1.90    3.30
   4   0   1   -4.10    7.40
   4   0   1    1.30    2.40
  -4   0  -1   -2.00    3.50
  -4   0  -1   -1.70    5.30
   4   0   1   -5.50    3.80
   4   0   1   -0.60    6.30
  -4   0  -1    0.80    2.50
  -4   0  -1    4.20    3.80
   4   0   1    0.90    2.30
   4   0   1   -1.70    3.20
  -5   0  -1    3.70    3.20
   5   0   1    2.30    5.20
   5   0   1   -0.20    4.00
   5   0   1    1.60    3.10
   5   0   1   -4.00    8.60
   5   0   1    2.30    3.00
  -5   0  -1    2.80    3.30
   5   0   1   -1.60    6.60
  -5   0  -1    3.10    4.00
  -5   0  -1    1.30    4.10
  -6   0  -1    1.70    4.30
   6   0   1   -1.60    7.10
   6   0   1    1.90    3.50
   6   0   1   -2.20    5.40
  -6   0  -1    7.90    4.20
  -6   0  -1    3.30    6.10
   6   0   1    3.00    5.50
   6   0   1    0.00    3.60
   6   0   1    5.80    9.10
  -7   0  -1   13.60    5.30
   7   0   1    8.10   12.70
   7   0   1   11.30    6.50
   7   0   1    3.60    4.30
   7   0   1    3.50    7.30
  -7   0  -1   -4.30    5.30
  -7   0  -1    8.10    6.90
  -7   0  -1    3.10    4.00
   7   0   1    2.70    4.80
   7   0   1   -7.90    5.70
   7   0   1   27.30   23.30
  -8   0  -1   17.00    6.20
  -8   0  -1   28.90    7.20
   8   0   1   37.30   10.30
   8   0   1   42.20   18.30
   8   0   1   25.20    7.70
   8   0   1   18.50    7.90
   8   0   1   23.50    6.40
   8   0   1   37.70   16.80
   8   0   1   21.00    6.60
  -8   0  -1   38.60   11.60
   8   0   1   33.50   12.20
   9   0   1  639.44   63.39
   9   0   1  646.44   63.09
  10   0   1   17.70   12.70
  10   0   1    4.70    6.30
 -10   0  -1   -1.70    8.80
  10   0   1   -6.30    4.40
  10   0   1   -0.90    8.00
  10   0   1   22.40   11.90
  11   0   1    9.00    4.60
  11   0   1    0.80   12.60
  11   0   1   11.10   15.00
  12   0   1   -7.80   10.10
  12   0   1   16.80    9.70
  12  -1  -1   10.30    8.50
  12   1  -1   -1.90    5.40
  12   1  -1    3.50    8.00
  11  -1  -1   30.20   10.50
 -11  -1   1   11.30    9.20
  11  -1  -1   36.80    9.50
  11   1  -1   13.30   11.40
  11   1  -1   26.10    9.20
  10  -1  -1   76.59   10.10
  10  -1  -1   84.89   29.10
 -10  -1   1   45.00   11.30
  10  -1  -1   93.09   12.10
  10  -1  -1   73.39   11.30
  10  -1  -1   53.39   10.30
  10   1  -1   98.29   31.10
  10   1  -1   63.79   11.20
 -10   1   1   55.19   11.10
  10   1  -1   75.29   12.20
  10   1  -1   63.29   10.10
   9  -1  -1   48.30   20.80
   9  -1  -1   26.50   10.60
  -9  -1   1   10.80    8.20
   9  -1  -1   40.70   18.10
   9  -1  -1   21.20    6.10
   9  -1  -1   20.00    8.00
   9  -1  -1   32.50    8.90
   9  -1  -1   31.10   15.90
   9  -1  -1   29.70   11.10
   9   1  -1   31.40    9.60
   9   1  -1   17.80    6.40
   9   1  -1   25.10    8.70
   9   1  -1   11.80    6.50
   9   1  -1   19.80    7.50
   9   1  -1   47.70   21.80
  -9   1   1   16.10    8.50
  -9   1   1   11.80    8.80
   9   1  -1   55.09   16.60
   8  -1  -1   13.80    7.10
  -8  -1   1    5.90    6.30
   8  -1  -1   13.90    8.40
   8  -1  -1    4.70    5.30
   8  -1  -1   22.00   12.60
   8  -1  -1    9.60    6.40
   8  -1  -1   17.90   15.10
   8  -1  -1   -4.90    5.90
   8  -1  -1   11.80   15.60
   8  -1  -1    7.80    5.00
   8   1  -1   10.70   12.50
   8   1  -1   11.20    6.80
   8   1  -1   11.90    7.00
   8   1  -1   18.00   16.10
   8   1  -1    3.20    7.30
   8   1  -1   14.40   14.80
   8   1  -1    6.10    5.70
   8   1  -1    4.30    4.60
  -8   1   1   16.70    7.60
  -8   1   1    6.30    5.90
  -8   1   1   14.20    8.30
   8   1  -1   13.30    8.90
  -7  -1   1  220.68   23.00
   7  -1  -1  280.27   27.50
  -7  -1   1  195.08   23.60
   7  -1  -1  212.68   35.80
  -7  -1   1  229.48   23.20
   7  -1  -1  200.78   23.10
  -7  -1   1  187.58   23.50
   7  -1  -1  247.28   23.20
   7  -1  -1  195.58   23.50
   7  -1  -1  237.88   23.20
   7  -1  -1  238.08   23.80
   7  -1  -1  221.38   25.90
  -7   1   1  226.38   23.30
   7   1  -1  274.37   25.40
   7   1  -1  251.27   23.80
   7   1  -1  236.18   23.50
   7   1  -1  267.57   23.30
  -7   1   1  230.68   23.60
   7   1  -1  216.28   27.40
   7   1  -1  255.67   25.90
   7   1  -1  210.38   23.30
   6  -1  -1  108.59   15.30
  -6  -1   1  148.69   14.50
  -6  -1   1  139.39   14.60
   6  -1  -1  160.48   19.50
   6   1  -1  117.59   15.20
   6   1  -1  137.99   17.40
   6   1  -1  145.69   15.00
  -6   1   1  137.39   14.30
  -6   1   1  145.19   14.80
   6   1  -1  127.39   16.30
   5  -1  -1   61.59   11.40
   5  -1  -1   77.99    8.70
   5  -1  -1   75.39    9.80
   5  -1  -1   66.39   16.10
  -5  -1   1   75.19   14.30
   5  -1  -1   80.19   12.10
   5  -1  -1   77.69    8.70
  -5  -1   1   74.49    8.80
   5  -1  -1   76.39   12.90
  -5  -1   1   79.49    8.80
   5   1  -1   64.49   13.60
   5   1  -1   97.39    9.80
   5   1  -1   74.49    8.90
  -5   1   1   56.59    9.10
  -5   1   1   77.89    8.50
   5   1  -1   74.19    9.10
   5   1  -1   71.09   11.70
   5   1  -1   88.69    8.70
  -5   1   1   57.29    9.00
  -4  -1   1  109.19   15.20
   4  -1  -1   70.19   12.10
   4  -1  -1  108.19   13.00
   4  -1  -1   91.99    9.40
  -4  -1   1   80.89    9.60
  -4  -1   1  104.89    9.40
  -4   1   1   76.79    9.20
  -4   1   1   76.09   15.10
   4   1  -1   99.19    9.40
   4   1  -1   76.19   11.90
   4   1  -1   76.39    9.90
  -4   1   1  107.89   10.00
   4   1  -1   77.59   11.70
   4   1  -1   81.29   11.60
  -4   1   1   85.19    9.70
   4   1  -1   64.29   14.10
   3  -1  -1 2359.76  228.88
  -3  -1   1 2457.95  227.98
  -3  -1   1 2559.04  227.88
   3  -1  -1 2256.97  227.98
   3  -1  -1 2356.66  227.98
   3  -1  -1 2151.18  228.38
  -3  -1   1 2518.65  229.38
   3  -1  -1 2338.07  227.88
  -3  -1   1 2308.47  227.88
   3   1  -1 2554.44  227.98
   3   1  -1 2090.19  227.88
   3   1  -1 2214.88  228.38
   3   1  -1 2498.85  228.48
   3   1  -1 2606.84  227.98
   3   1  -1 2685.23  227.98
  -3   1   1 2365.66  227.88
   3   1  -1 2600.64  227.98
  -3   1   1 2085.09  227.98
  -3   1   1 2136.19  229.08
  -2  -1   1   49.60    5.00
  -2  -1   1   48.30    4.90
  -2  -1   1   51.09    8.70
  -2  -1   1   40.60    5.10
   2  -1  -1   42.40    4.90
   2  -1  -1   39.30    7.80
   2  -1  -1   36.60    7.60
   2  -1  -1   30.60    6.50
   2  -1  -1   34.20    5.30
   2  -1  -1   37.30    4.80
   2   1  -1   51.29    5.10
  -2   1   1   48.30    5.40
  -2   1   1   35.00    5.20
   2   1  -1   58.49    7.90
   2   1  -1   53.09    7.60
   2   1  -1   43.40    5.00
   2   1  -1   39.20    5.00
   2   1  -1   31.50    6.10
   2   1  -1   55.69    5.70
  -2   1   1   49.00    6.80
   2   1  -1   47.40    5.70
  -2   1   1   49.80    5.20
   2   1  -1   46.90    5.10
   1  -1  -1  290.27   31.90
   1  -1  -1  317.87   31.60
   1  -1  -1  285.07   31.70
   1  -1  -1  341.87   31.80
   1  -1  -1  300.57   31.60
  -1   1   1  362.56   32.30
  -1   1   1  365.16   31.80
   1   1  -1  287.37   31.80
   1   1  -1  342.37   31.70
   1   1  -1  372.56   31.70
  -1   1   1  342.37   31.90
   1   1  -1  344.37   32.00
  -1   1   1  380.96   31.70
   1   1  -1  281.97   31.70
   0  -1  -1    6.40    1.30
   0  -1   1    6.90    1.20
   0  -1   1   10.50    2.30
   0  -1  -1    5.90    1.00
   0  -1  -1    8.60    1.80
   0  -1  -1    7.10    1.40
   0  -1   1    7.60    1.30
   0  -1  -1    6.40    1.20
   0   1  -1    6.50    1.10
   0   1  -1    6.30    1.00
   0   1   1   11.40    2.70
   0   1  -1    6.80    1.20
   0   1  -1    9.00    2.20
   0   1  -1    8.00    1.20
   0   1   1    6.60    1.40
   0   1  -1    6.70    1.10
   0   1   1    8.70    1.80
  -1  -1  -1  554.04   51.59
  -1  -1  -1  483.25   50.79
   1  -1   1  550.64   51.29
  -1  -1  -1  503.05   50.89
   1  -1   1  507.35   50.89
   1  -1   1  505.15   50.99
  -1  -1  -1  482.75   51.29
   1  -1   1  528.45   50.89
   1   1   1  508.15   50.89
  -1   1  -1  529.05   50.89
   1   1   1  508.05   50.99
   1   1   1  585.64   51.59
   1   1   1  481.85   50.89
  -1   1  -1  608.24   51.89
  -1   1  -1  604.04   50.89
  -1   1  -1  620.64   51.09
  -1   1  -1  503.25   50.89
  -1   1  -1  528.85   50.79
   1   1   1  493.15   51.09
  -1   1  -1  533.25   50.89
   1   1   1  521.35   51.09
   1   1   1  508.65   50.89
   2  -1   1 3433.76  334.67
  -2  -1  -1 3195.58  334.07
   2  -1   1 3479.75  334.17
   2  -1   1 3495.25  334.17
   2  -1   1 3137.69  334.17
  -2  -1  -1 3487.35  335.27
   2  -1   1 3822.32  335.37
   2  -1   1 4016.00  334.27
  -2  -1  -1 3609.34  334.17
   2  -1   1 3446.36  334.17
  -2  -1  -1 3072.59  334.07
   2   1   1 3640.74  334.17
  -2   1  -1 3542.65  335.37
  -2   1  -1 3160.18  334.07
  -2   1  -1 3338.07  334.07
   2   1   1 3760.92  335.17
   2   1   1 3415.56  334.27
   2   1   1 3037.20  334.07
   2   1   1 3325.17  334.57
   2   1   1 3635.24  334.17
  -2   1  -1 3686.83  334.17
   2   1   1 3928.11  334.47
   3  -1   1   13.30    3.10
   3  -1   1    7.00    2.50
  -3  -1  -1    2.00    2.10
   3  -1   1    5.10    5.70
  -3  -1  -1    4.40    2.50
  -3  -1  -1    7.70    2.40
  -3  -1  -1   -1.00    4.60
   3  -1   1    5.70    6.50
   3  -1   1    1.90    2.20
   3  -1   1   16.10    3.60
   3   1   1    2.90    2.00
   3   1   1    5.80    4.00
  -3   1  -1    3.60    4.00
  -3   1  -1    7.40    2.20
  -3   1  -1    5.80    2.80
   3   1   1   12.30    3.50
   3   1   1    5.30    6.40
   3   1   1   11.10    3.10
   3   1   1    2.80    5.80
  -3   1  -1    9.10    2.80
   3   1   1    6.40    2.30
   4  -1   1   81.49   12.40
  -4  -1  -1   66.59    8.30
  -4  -1  -1   81.29    8.40
   4  -1   1   75.99    8.90
  -4  -1  -1   58.49   11.90
  -4  -1  -1   79.69    8.40
   4  -1   1   83.69    9.40
   4  -1   1   84.69    8.50
   4  -1   1   81.99    8.40
   4  -1   1   69.69   11.90
  -4   1  -1   79.99    9.10
   4   1   1   67.79   12.60
   4   1   1   66.69    8.40
  -4   1  -1   63.89   11.70
  -4   1  -1   84.79    8.40
   4   1   1   58.09    9.00
  -4   1  -1   87.99    8.30
   4   1   1   64.69    9.40
   4   1   1   60.09   11.70
  -4   1  -1   78.49    8.60
   4   1   1   74.39    8.50
  -5  -1  -1   25.70    5.00
  -5  -1  -1   32.80    5.40
  -5  -1  -1   37.10    5.70
   5  -1   1   23.10   10.60
   5  -1   1   28.30    6.90
   5  -1   1   21.00    4.80
   5  -1   1   14.60    4.20
   5  -1   1   15.80    4.20
   5  -1   1   16.30    8.80
  -5   1  -1   26.40    6.80
  -5   1  -1   24.00    5.80
  -5   1  -1   32.30    5.60
   5   1   1   28.80   10.30
   5   1   1   19.60    4.40
   5   1   1   29.40    5.20
   5   1   1   22.50    8.10
   5   1   1   28.80    6.10
   5   1   1   23.90    5.50
   6  -1   1   94.89   17.60
   6  -1   1  110.29   12.70
   6  -1   1  101.69   13.60
   6  -1   1  107.99   12.30
   6  -1   1  126.69   17.20
  -6  -1  -1  116.89   12.30
   6  -1   1  109.99   12.20
  -6  -1  -1  109.09   11.80
  -6  -1  -1  105.49   11.90
  -6  -1  -1  109.99   12.80
  -6   1  -1   96.79   11.70
   6   1   1  127.59   13.50
   6   1   1  113.69   12.10
   6   1   1  103.39   12.70
   6   1   1  133.69   18.20
  -6   1  -1  104.89   12.10
  -6   1  -1   96.79   12.30
  -6   1  -1  115.39   13.30
   6   1   1  117.29   12.30
   6   1   1  101.79   12.70
  -7  -1  -1   14.70    4.50
   7  -1   1    9.40   11.80
   7  -1   1   11.00    5.10
   7  -1   1    7.70   13.00
   7  -1   1    7.50    7.30
   7  -1   1   12.90    4.80
  -7  -1  -1   24.30    5.90
   7  -1   1   16.60    7.70
  -7  -1  -1   23.90    6.80
   7   1   1    7.40    6.00
  -7   1  -1   25.30    5.90
   7   1   1   29.50    6.90
   7   1   1   16.70    8.30
   7   1   1   11.40    5.20
   7   1   1   17.10    4.80
   7   1   1   23.10   14.00
  -7   1  -1    7.10    4.20
  -7   1  -1    8.90    7.10
   7   1   1   18.30   13.80
   8  -1   1  122.49   14.60
   8  -1   1  113.99   15.30
  -8  -1  -1  139.79   16.10
   8  -1   1  143.89   23.20
  -8  -1  -1  131.19   14.70
  -8  -1  -1   95.49   16.20
   8  -1   1  137.89   16.80
   8  -1   1  110.29   15.10
   8  -1   1  115.89   22.10
   8   1   1  134.59   14.80
   8   1   1  113.99   15.20
   8   1   1  151.58   17.40
  -8   1  -1  122.99   14.60
   8   1   1  139.89   15.60
  -8   1  -1  123.69   15.50
   8   1   1  162.68   23.10
   8   1   1  108.79   20.50
  -8   1  -1  157.98   14.90
   9  -1   1    8.70    7.20
   9  -1   1   18.90   22.70
   9  -1   1   12.30    7.70
   9  -1   1   26.30   12.20
   9  -1   1   11.90    8.80
  -9  -1  -1    8.70    8.30
   9  -1   1   15.00    8.10
   9   1   1   -3.40   16.60
   9   1   1   10.90    7.40
   9   1   1    6.40    4.50
   9   1   1   16.30    6.50
   9   1   1    8.60    9.70
  -9   1  -1   11.70    8.50
   9   1   1    4.60    7.70
   9   1   1   16.80   12.30
  10  -1   1  105.99   15.90
  10  -1   1   79.19   13.30
  10  -1   1   81.59   11.70
 -10  -1  -1   72.59   12.70
  10  -1   1   71.39   10.80
  10  -1   1   56.69   10.00
  10   1   1   61.69   10.80
  10   1   1   89.09   12.00
  10   1   1   89.59   14.00
 -10   1  -1   56.09   11.80
  11  -1   1    3.20    4.40
  11  -1   1   -2.70   12.30
  11  -1   1   -6.60   12.30
  11   1   1    2.90   11.00
  11   1   1   -1.20    4.10
  11   1   1    1.30   13.90
  12  -1   1   33.10    9.50
  12   1   1    8.80   11.40
  12   1   1   43.60   14.20
  12  -2  -1   20.10    9.10
  12   2  -1    9.60    8.70
  11  -2  -1    3.70   10.20
  11  -2  -1   26.20    9.10
 -11  -2   1   11.20   10.00
  11   2  -1   40.30   11.50
  11   2  -1   13.20   14.00
  11   2  -1   16.70    8.90
  11   2  -1   10.80    6.80
  10  -2  -1   55.69    9.40
 -10  -2   1   35.10   10.60
  10  -2  -1   43.50    8.70
  10  -2  -1   51.69   10.00
  10  -2  -1   40.90   11.20
  10  -2  -1  112.59   28.40
  10  -2  -1   65.89   12.30
  10   2  -1   53.69   10.40
 -10   2   1   47.30    9.90
  10   2  -1   48.20   12.20
  10   2  -1   38.00    9.70
   9  -2  -1   11.90   17.80
  -9  -2   1    2.60    7.90
   9  -2  -1   17.00    8.10
   9  -2  -1   18.20    6.40
   9  -2  -1   10.50    7.50
   9  -2  -1   14.20   10.90
   9  -2  -1   36.90   23.70
   9  -2  -1   24.40   16.30
  -9   2   1   19.90   10.50
   9   2  -1   13.50    7.20
  -9   2   1    9.70    7.20
  -9   2   1   -9.20    6.90
   9   2  -1    9.50    9.10
   9   2  -1    1.60    6.30
   9   2  -1    4.80    5.20
   9   2  -1    9.70    8.40
   9   2  -1   44.70   21.20
   8  -2  -1   33.30    7.20
   8  -2  -1   26.00    6.40
   8  -2  -1   17.60    8.80
   8  -2  -1   41.50   19.30
   8  -2  -1   54.69   15.50
   8  -2  -1   47.80    9.60
   8  -2  -1   32.00    7.20
   8  -2  -1   32.30   14.00
  -8  -2   1   32.10    7.60
  -8  -2   1   20.10    8.00
   8   2  -1   32.80    9.60
   8   2  -1   27.70    8.00
  -8   2   1   34.80    7.70
   8   2  -1   47.00   17.30
   8   2  -1   26.70    6.70
   8   2  -1   32.00   13.70
  -8   2   1   27.90    7.40
   8   2  -1   30.70    8.30
   8   2  -1   23.70    5.60
   8   2  -1   32.30    8.20
   7  -2  -1   29.60   12.10
   7  -2  -1   48.90    7.70
   7  -2  -1   66.39   14.40
   7  -2  -1   10.10   14.30
   7  -2  -1   44.40    7.20
   7  -2  -1   31.40    7.90
   7  -2  -1   52.59    7.10
   7   2  -1   31.70    8.00
  -7   2   1   38.50    7.40
   7   2  -1   38.30   14.20
   7   2  -1   69.19    9.50
   7   2  -1   40.30   14.40
   7   2  -1   63.79    8.90
  -7   2   1   45.10    7.10
  -6  -2   1   98.89    9.90
   6  -2  -1   91.19   15.40
   6  -2  -1   75.49   11.10
   6  -2  -1   71.99   10.90
   6  -2  -1   69.19   17.90
   6  -2  -1   86.69   14.70
   6  -2  -1  100.19    9.90
   6  -2  -1   86.39   10.20
  -6  -2   1   61.09    9.70
  -6   2   1   83.79    9.80
   6   2  -1   80.39   11.00
   6   2  -1   61.79   16.90
   6   2  -1   64.19   13.00
   6   2  -1  103.09   16.50
   6   2  -1   70.39   10.50
   6   2  -1   90.19   10.30
  -6   2   1   81.09   10.80
   6   2  -1   90.59    9.70
  -6   2   1   77.39   10.70
   6   2  -1   93.59   10.10
  -5  -2   1   59.29    7.20
   5  -2  -1   65.79   11.50
  -5  -2   1   68.49    7.50
   5  -2  -1   30.80   13.90
   5  -2  -1   68.39    7.50
   5  -2  -1   52.39    7.70
   5  -2  -1   75.29   12.10
   5  -2  -1   44.50    8.60
  -5   2   1   75.09    7.40
   5   2  -1   42.90    8.90
   5   2  -1   58.39    7.50
  -5   2   1   46.10   11.10
   5   2  -1   77.89   13.10
   5   2  -1   37.70   20.00
  -5   2   1   59.79    7.90
  -4  -2   1  733.83   67.29
  -4  -2   1  668.43   64.09
  -4  -2   1  663.93   64.09
   4  -2  -1  564.34   65.89
   4   2  -1  686.73   65.49
   4   2  -1  656.23   64.29
   4   2  -1  732.43   64.29
   4   2  -1  679.13   64.99
   4   2  -1  612.04   64.29
   3  -2  -1  190.98   17.10
  -3  -2   1  170.08   22.00
  -3  -2   1  190.98   17.10
   3   2  -1  159.28   17.40
  -3   2   1  155.78   20.20
   3   2  -1  187.78   18.00
  -3   2   1  174.78   17.30
   3   2  -1  166.68   18.90
   3   2  -1  141.19   18.90
   3   2  -1  187.78   17.10
   3   2  -1  171.58   17.20
   3   2  -1  139.59   18.00
   3   2  -1  192.28   17.10
   2  -2  -1  993.70  101.49
  -2  -2   1 1026.60  101.19
   2  -2  -1 1079.09  101.29
  -2  -2   1 1159.18  101.19
   2  -2  -1 1090.59  101.19
   2  -2  -1 1160.68  101.99
   2  -2  -1  917.91  101.19
  -2  -2   1 1139.09  102.09
   2   2  -1  920.51  101.19
  -2   2   1  941.71  101.29
   2   2  -1 1150.78  101.19
  -2   2   1 1093.89  102.09
   2   2  -1 1148.49  101.39
   2   2  -1  930.31  101.29
   2   2  -1 1210.08  101.29
  -2   2   1 1035.00  101.29
   2   2  -1  931.91  101.49
   1  -2  -1   12.40    1.70
  -1  -2   1   10.80    1.90
  -1  -2   1    9.30    2.10
  -1  -2   1   13.10    1.90
   1  -2  -1   13.80    2.30
  -1  -2   1   15.90    2.90
   1  -2  -1   11.80    1.70
  -1   2   1   15.80    2.10
  -1   2   1   17.90    2.80
  -1   2   1   13.30    4.30
   1   2  -1   13.60    2.40
   1   2  -1   16.80    3.30
   1   2  -1   16.00    3.00
   1   2  -1   16.60    2.20
   1   2  -1    9.80    2.30
  -1   2   1   13.20    2.40
   1   2  -1    8.80    1.70
   0  -2   1   92.69   10.30
   0  -2  -1   92.69   10.20
   0  -2   1  112.79   11.30
   0  -2  -1   95.79   10.00
   0  -2   1  119.29   10.80
   0  -2  -1  112.39   10.50
   0  -2   1  120.79   10.20
   0  -2  -1  101.79   10.10
   0  -2   1  105.99   10.20
   0   2  -1  108.49   10.20
   0   2   1  106.49   10.30
   0   2   1   90.09   10.20
   0   2   1  101.69   10.30
   0   2   1   91.89   10.70
   0   2   1   96.29   10.30
   0   2  -1   93.19   10.30
   0   2   1  117.29   10.30
   0   2  -1  111.59   10.20
   0   2   1  109.09   10.20
   0   2  -1  102.39   10.10
   0   2  -1  112.49   10.20
  -1  -2  -1  100.99   11.70
  -1  -2  -1  105.79   10.10
   1  -2   1  118.39   12.40
   1  -2   1  118.59   11.40
   1   2   1  108.19   10.10
  -1   2  -1   92.59   10.20
  -1   2  -1  102.59   10.10
  -1   2  -1  112.29   12.20
  -1   2  -1  109.69   10.10
   1   2   1   86.79   10.00
   1   2   1   98.99   10.80
  -1   2  -1   85.99   10.00
   1   2   1  106.39   11.60
   1   2   1  120.29   10.40
   1   2   1   91.59   10.70
   2  -2   1 1307.37  131.49
   2  -2   1 1338.67  132.19
  -2  -2  -1 1371.16  131.49
   2  -2   1 1228.08  131.59
   2  -2   1 1535.75  133.09
   2  -2   1 1343.87  131.49
  -2  -2  -1 1316.97  131.39
  -2  -2  -1 1462.15  132.79
  -2  -2  -1 1378.06  131.49
   2   2   1 1305.57  131.59
   2   2   1 1339.77  131.59
  -2   2  -1 1353.66  131.49
   2   2   1 1321.27  131.99
   2   2   1 1344.27  131.49
   2   2   1 1427.76  131.49
  -2   2  -1 1312.37  131.49
  -2   2  -1 1373.36  131.49
  -2   2  -1 1425.26  133.09
   2   2   1 1560.14  132.69
   3  -2   1    6.90    3.50
   3  -2   1    7.90    3.00
   3  -2   1    8.10    5.30
   3  -2   1    9.30    2.70
   3  -2   1    7.50    6.10
  -3  -2  -1    8.00    2.50
  -3  -2  -1    9.00    2.50
  -3  -2  -1   10.20    2.60
  -3  -2  -1    6.90    5.00
   3  -2   1   11.30    2.70
  -3   2  -1   10.40    2.40
   3   2   1    5.80    5.00
   3   2   1    6.90    2.50
  -3   2  -1    9.70    6.00
   3   2   1    8.50    5.20
   3   2   1    6.00    3.50
  -3   2  -1   14.40    2.40
   3   2   1    8.00    2.40
  -3   2  -1   14.80    3.30
   3   2   1    9.60    4.20
  -4  -2  -1   21.10    3.50
   4  -2   1   13.10    7.70
   4  -2   1   10.70    5.80
  -4  -2  -1    9.50    6.20
   4  -2   1    9.20    3.20
  -4  -2  -1   13.60    3.20
   4  -2   1    7.60    4.20
   4  -2   1   17.20    3.30
   4  -2   1   12.70    3.20
   4   2   1   16.10    3.30
   4   2   1    8.80    4.00
  -4   2  -1   19.00    3.40
  -4   2  -1    8.10    4.30
  -4   2  -1   20.30    4.20
  -4   2  -1    8.40    5.30
   4   2   1   19.60    6.40
   4   2   1   21.00    8.70
   4   2   1   16.20    3.10
  -4   2  -1   13.70    3.00
   4   2   1   10.70    4.30
  -5  -2  -1   68.69   10.40
   5  -2   1   83.19    9.70
   5  -2   1   97.69   14.70
   5  -2   1   93.89   11.10
   5  -2   1   90.99    9.90
  -5  -2  -1   80.39    9.20
   5  -2   1   86.19   14.20
  -5  -2  -1   83.69    9.80
   5  -2   1   88.99    9.90
  -5  -2  -1   88.99    9.80
   5   2   1   76.59   10.40
   5   2   1   90.79   15.10
  -5   2  -1   81.59    9.10
   5   2   1   80.49    9.60
  -5   2  -1   94.29   10.60
   5   2   1   82.09    9.60
  -5   2  -1   92.29    9.80
   5   2   1   69.79   10.70
  -5   2  -1   85.39   10.00
   5   2   1   93.19   10.90
   6  -2   1    1.20    7.50
  -6  -2  -1   13.80    5.80
   6  -2   1   -0.30    5.80
  -6  -2  -1   14.40    4.30
   6  -2   1    2.00   10.80
  -6  -2  -1   23.80    6.20
  -6  -2  -1    5.60    3.50
   6  -2   1    8.80    5.30
   6  -2   1    2.20    3.70
   6  -2   1    2.70    3.80
   6   2   1    8.40    4.10
  -6   2  -1    5.60    6.40
   6   2   1    1.10    5.60
  -6   2  -1    3.10    3.00
   6   2   1    5.60   10.40
   6   2   1    7.50    6.20
   6   2   1    8.00    6.20
   6   2   1    6.70    3.50
  -6   2  -1    9.60    5.20
  -6   2  -1   -1.00    4.60
   6   2   1   -0.20   10.30
  -7  -2  -1  122.29   13.40
   7  -2   1  113.79   13.60
   7  -2   1  116.69   14.00
   7  -2   1  109.39   13.70
   7  -2   1  119.69   15.10
  -7  -2  -1  110.29   14.00
  -7  -2  -1  119.59   13.60
   7  -2   1  122.19   19.50
   7  -2   1  123.79   21.50
   7   2   1  142.39   15.50
   7   2   1  115.59   18.30
   7   2   1  130.29   14.60
   7   2   1  137.99   16.20
  -7   2  -1  133.59   15.10
   7   2   1  120.79   13.50
  -7   2  -1  116.49   15.60
   7   2   1  144.69   14.50
  -7   2  -1   94.69   13.10
   7   2   1  107.29   14.20
   7   2   1  162.78   20.50
   8  -2   1  119.49   14.50
   8  -2   1  157.68   22.00
   8  -2   1  120.79   14.20
   8  -2   1  140.29   14.40
   8  -2   1  150.78   16.40
  -8  -2  -1  128.29   14.30
   8  -2   1  150.48   22.80
   8   2   1  112.49   14.60
  -8   2  -1  103.79   14.10
  -8   2  -1  133.29   13.90
   8   2   1  121.09   21.80
   8   2   1   93.69   13.80
   8   2   1  164.58   21.20
   8   2   1  116.79   15.60
   8   2   1  117.79   14.30
  -8   2  -1   97.19   14.00
   8   2   1  139.79   17.30
   8   2   1  109.79   14.60
   9  -2   1   16.50    8.80
   9  -2   1   16.00    9.30
   9  -2   1   15.40    7.80
   9  -2   1   22.60   12.00
   9  -2   1   15.30    9.40
   9  -2   1    9.40   19.50
  -9  -2  -1   18.80    8.40
  -9   2  -1   28.90   10.50
   9   2   1   16.70   11.30
   9   2   1   17.90    8.90
  -9   2  -1   16.10    8.10
   9   2   1   18.10    7.70
   9   2   1   28.90   20.30
   9   2   1    4.60    9.90
   9   2   1   19.20    7.30
  10  -2   1   22.20   15.30
  10  -2   1   41.50   11.90
  10  -2   1   34.50    9.80
  10  -2   1   54.59   14.00
 -10  -2  -1   28.20   10.60
  10   2   1   63.39   10.20
  10   2   1   62.29   12.60
 -11  -2  -1  -14.40    8.70
  11  -2   1    1.80   12.70
  11  -2   1  -11.50    9.60
  11  -2   1    4.00    4.70
  11   2   1    0.00   19.30
  11   2   1  -18.50   11.70
  11   2   1    2.60    4.70
  11   2   1   17.80    9.10
  12  -2   1   30.80    9.10
  12   2   1   -0.80    9.90
  12  -3  -1    3.70    8.30
  12   3  -1   13.80    8.40
  11  -3  -1   14.50   11.50
 -11  -3   1    2.70   10.10
  11  -3  -1   11.90   10.40
  11  -3  -1   22.50    9.90
  11   3  -1   34.30   11.00
  11   3  -1    9.40   15.90
  11   3  -1   21.70   11.90
  11   3  -1   18.10    9.20
  10  -3  -1   69.89   24.00
  10  -3  -1    8.50    8.60
  10  -3  -1   14.50   14.80
  10  -3  -1   14.70    8.00
  10  -3  -1   52.99   26.50
 -10  -3   1   17.70    9.30
  10  -3  -1   16.50    9.90
  10  -3  -1   14.30   10.40
  10  -3  -1   21.50    6.30
  10   3  -1   15.20    8.30
  10   3  -1    2.50    7.70
  10   3  -1   83.69   35.90
  10   3  -1   10.80   10.60
   9  -3  -1   17.30   19.10
   9  -3  -1   13.50   21.30
   9  -3  -1    5.50    7.20
   9  -3  -1   -0.40    7.60
  -9  -3   1   -8.10    7.60
   9  -3  -1   -4.10    7.40
   9  -3  -1    3.60    6.00
   9  -3  -1    3.10   11.30
   9  -3  -1    2.90   15.30
  -9   3   1  -10.80    6.70
  -9   3   1  -13.30    9.50
   9   3  -1    8.10    8.50
   9   3  -1    7.00    9.20
  -9   3   1   -7.10    7.10
   9   3  -1   25.70   20.10
   9   3  -1    1.80    6.90
   9   3  -1   -1.40    5.20
   9   3  -1   -9.40    6.00
   9   3  -1   22.80   12.10
   8  -3  -1   32.30   18.70
   8  -3  -1   50.69   16.00
   8  -3  -1   43.70    7.20
   8  -3  -1   35.00    8.80
  -8  -3   1   34.20    7.70
   8  -3  -1   31.30   13.80
   8  -3  -1   25.30    6.30
  -8  -3   1   22.20    8.50
   8  -3  -1   25.00    6.90
   8   3  -1   40.80    9.10
   8   3  -1   51.99   12.90
   8   3  -1   27.20    8.40
  -8   3   1   35.00    7.70
   8   3  -1   24.30    6.80
   8   3  -1   50.39   16.00
   8   3  -1   18.20    5.70
  -8   3   1   22.50    7.10
   8   3  -1   26.90    9.10
  -7  -3   1   72.69    8.10
  -7  -3   1   64.39    9.20
   7  -3  -1   46.80    7.70
   7  -3  -1   46.40   13.30
   7  -3  -1   24.90   15.60
   7  -3  -1   60.89    7.80
   7  -3  -1   48.10    9.00
  -7   3   1   39.40    9.50
   7   3  -1   61.49    9.70
   7   3  -1   52.09    7.50
   7   3  -1   55.99    9.00
   7   3  -1   52.59   11.10
   7   3  -1   50.89    8.00
   7   3  -1   32.40    8.40
   7   3  -1   28.20   14.10
   7   3  -1   63.89    9.60
   6  -3  -1   37.60   11.70
   6  -3  -1   18.20   13.70
   6  -3  -1   42.60    6.10
   6  -3  -1   21.30    7.00
   6  -3  -1   27.90    8.40
   6   3  -1   34.10    9.40
   6   3  -1   25.30    5.40
   6   3  -1   25.50    6.70
   6   3  -1   24.80    6.70
   6   3  -1   10.60   11.10
  -6   3   1   34.20    6.00
   6   3  -1   22.70    7.40
  -6   3   1   41.60    6.80
  -6   3   1   31.30    6.80
  -5  -3   1    5.50    3.40
  -5  -3   1   -1.00    6.80
   5  -3  -1    8.40    3.00
   5  -3  -1    4.50    8.10
   5  -3  -1    1.80    6.60
   5  -3  -1   -3.50    4.80
  -5  -3   1    3.50    3.60
   5  -3  -1    8.60    3.20
   5   3  -1    2.20    3.90
  -5   3   1    0.00    4.60
  -5   3   1   -4.40    4.30
   5   3  -1   -6.60    3.70
   5   3  -1    6.20    5.40
   5   3  -1   -1.10    9.30
   5   3  -1   -2.00    9.30
   5   3  -1    4.30    3.00
  -5   3   1    2.00    6.10
  -5   3   1   -6.80    6.50
  -5   3   1    8.00    3.40
   5   3  -1    4.10    3.30
   5   3  -1    1.00    6.50
   5   3  -1   -0.80    4.50
   4  -3  -1  852.91   92.79
   4  -3  -1  901.01   92.19
   4  -3  -1 1001.10   91.39
  -4  -3   1 1054.29   91.39
   4  -3  -1  833.82   91.49
  -4  -3   1 1004.80   91.29
  -4  -3   1  882.51   93.69
   4  -3  -1  904.01   91.29
  -4   3   1  829.12   93.29
   4   3  -1  989.70   91.39
  -4   3   1  986.30   91.49
   4   3  -1 1097.79   91.49
   4   3  -1  890.41   95.09
   4   3  -1 1067.89   92.99
   4   3  -1  999.70   91.49
  -4   3   1  844.32   91.39
   4   3  -1  906.81   91.49
   4   3  -1  871.21   91.79
  -4   3   1 1013.40   91.29
   4   3  -1 1021.20   91.39
  -3  -3   1  189.98   16.60
   3  -3  -1  144.19   16.50
  -3  -3   1  159.38   16.70
  -3  -3   1  169.88   19.70
   3  -3  -1  183.58   16.70
   3  -3  -1  189.98   19.00
  -3   3   1  148.99   16.80
  -3   3   1  181.38   16.90
   3   3  -1  192.68   16.90
   3   3  -1  139.09   16.70
   3   3  -1  168.48   17.20
   3   3  -1  178.98   16.60
   3   3  -1  142.19   17.30
  -3   3   1  159.68   19.20
  -3   3   1  184.18   16.60
  -2  -3   1 2147.99  220.38
   2  -3  -1 2154.18  220.08
   2  -3  -1 2223.68  219.78
   2  -3  -1 2142.39  219.68
   2  -3  -1 2361.16  219.68
  -2  -3   1 2184.08  219.68
  -2  -3   1 2447.96  219.68
   2  -3  -1 2399.36  220.48
   2   3  -1 2619.14  219.78
   2   3  -1 2021.40  219.78
  -2   3   1 2090.39  219.78
   2   3  -1 2384.16  219.78
  -2   3   1 2221.98  219.78
   2   3  -1 2487.55  219.88
   2   3  -1 2241.08  219.68
  -2   3   1 2411.56  220.58
   2   3  -1 2323.77  219.98
  -2   3   1 2376.86  219.68
   1  -3  -1   10.90    1.20
  -1  -3   1    8.50    2.20
   1  -3  -1    9.30    2.60
  -1  -3   1    4.70    3.00
  -1  -3   1   10.80    2.00
  -1  -3   1    8.30    1.90
   1   3  -1   13.00    4.30
   1   3  -1    8.50    3.90
   1   3  -1   12.40    2.70
   1   3  -1   11.80    2.20
   1   3  -1    4.80    2.20
  -1   3   1    6.40    3.20
  -1   3   1   12.00    2.10
  -1   3   1    6.80    4.10
   1   3  -1    8.70    2.30
  -1   3   1    7.40    2.30
   1   3  -1    3.10    3.40
  -1   3   1    5.90    1.40
  -1   3   1    7.20    1.50
   0  -3   1  602.64   56.19
   0  -3   1  647.04   55.09
   0  -3  -1  501.75   54.99
   0  -3   1  530.05   54.99
   0   3  -1  571.54   55.09
   0   3  -1  496.85   55.09
   0   3   1  497.55   55.49
   0   3   1  585.44   55.19
   0   3  -1  680.83   55.19
   0   3   1  637.64   55.09
   0   3   1  540.35   55.09
   0   3  -1  543.95   55.09
   0   3  -1  510.05   55.19
   0   3  -1  644.64   55.09
   0   3   1  612.94   55.19
   1  -3   1    0.20    3.90
  -1  -3  -1    3.60    3.60
  -1  -3  -1    1.00    1.30
   1  -3   1    2.80    4.80
   1  -3   1    5.00    2.00
  -1  -3  -1    2.00    1.60
   1   3   1   -4.20    3.00
  -1   3  -1    9.80    3.50
  -1   3  -1    4.00    4.40
  -1   3  -1    5.20    3.70
   1   3   1    7.60    2.90
   1   3   1    4.30    1.60
   1   3   1    7.60    2.80
  -1   3  -1    3.60    2.00
  -1   3  -1    4.20    2.10
   1   3   1    8.50    4.90
   1   3   1    6.80    2.60
  -1   3  -1    3.40    1.90
  -1   3  -1    2.70    1.60
  -1   3  -1    3.50    2.50
   1   3   1    1.60    2.00
   1   3   1    2.80    2.40
  -2  -3  -1   14.00    5.60
  -2  -3  -1    9.70    2.30
   2  -3   1    7.70    3.70
   2  -3   1    7.50    5.40
   2  -3   1    8.70    2.30
   2  -3   1    9.00    4.90
  -2   3  -1   16.30    3.00
  -2   3  -1   10.70    5.50
   2   3   1   10.20    3.00
   2   3   1   17.30    4.20
   2   3   1   18.50    6.20
  -2   3  -1   10.60    2.20
  -2   3  -1   10.50    3.80
  -2   3  -1    9.30    4.40
   2   3   1    5.40    3.40
   2   3   1    6.00    3.20
   2   3   1    8.70    2.20
  -2   3  -1   15.50    2.70
   3  -3   1  192.78   19.60
   3  -3   1  189.58   21.40
  -3  -3  -1  195.78   22.80
   3  -3   1  216.38   19.70
   3  -3   1  229.68   19.90
   3  -3   1  192.98   22.70
  -3  -3  -1  178.18   19.60
  -3   3  -1  177.18   19.70
  -3   3  -1  173.28   19.80
   3   3   1  217.78   21.60
   3   3   1  210.48   20.50
  -3   3  -1  224.78   19.60
  -3   3  -1  177.48   22.50
   4  -3   1    4.70    3.90
   4  -3   1    7.10    2.90
  -4  -3  -1    4.50    5.50
   4  -3   1    4.50    6.20
  -4  -3  -1   10.50    3.00
   4  -3   1    3.70    8.00
   4  -3   1    5.80    3.00
   4   3   1   26.00    8.90
   4   3   1   11.50    2.90
  -4   3  -1   -2.00    4.60
  -4   3  -1    4.90    3.90
  -4   3  -1    7.50    4.20
   4   3   1   17.60    4.40
  -4   3  -1   14.00    3.20
  -4   3  -1    6.60    2.70
   4   3   1   11.40    4.30
   4   3   1   17.80    4.50
  -5  -3  -1    7.10    3.90
  -5  -3  -1    8.60    3.40
   5  -3   1    8.80    3.90
   5  -3   1    5.60    5.80
   5  -3   1    5.80    8.90
   5  -3   1    5.90    3.40
   5  -3   1   13.50    7.90
  -5  -3  -1    9.00    3.70
   5  -3   1    9.10    3.40
   5   3   1   11.70    3.80
   5   3   1   14.50    6.10
   5   3   1    4.70    5.20
  -5   3  -1    1.70    4.10
  -5   3  -1    9.40    5.20
  -5   3  -1    6.80    4.80
   5   3   1    9.40    8.80
   5   3   1    5.90    3.20
   5   3   1    8.50    5.30
  -5   3  -1    5.40    2.60
   5   3   1   18.20   10.70
   6  -3   1   61.69   10.80
   6  -3   1   60.19   13.20
  -6  -3  -1   80.69    9.00
   6  -3   1   66.79    9.10
  -6  -3  -1   52.69   10.10
   6  -3   1   66.79    9.30
   6  -3   1   72.59   15.60
   6   3   1   65.49    9.80
  -6   3  -1   67.69    8.30
   6   3   1   62.59   13.10
  -6   3  -1   67.29    9.60
  -6   3  -1   61.39   10.80
   6   3   1   99.69   16.00
   6   3   1   89.29   11.00
  -6   3  -1   80.49    9.50
   6   3   1   74.39   11.60
   6   3   1   87.59    8.90
   6   3   1   74.79   10.00
   6   3   1   72.49    9.00
   7  -3   1  275.27   26.30
   7  -3   1  260.07   26.20
  -7  -3  -1  236.38   26.10
   7  -3   1  292.97   26.20
   7  -3   1  306.47   30.90
   7  -3   1  294.67   27.40
   7  -3   1  245.48   32.20
  -7  -3  -1  250.97   26.40
   7   3   1  242.08   28.20
   7   3   1  231.88   26.60
   7   3   1  243.98   26.10
  -7   3  -1  251.37   26.30
  -7   3  -1  267.37   27.00
   7   3   1  224.38   26.40
   7   3   1  254.27   26.10
   7   3   1  274.37   27.50
   7   3   1  280.87   26.90
  -7   3  -1  260.27   25.90
   7   3   1  266.67   30.90
   7   3   1  218.78   29.30
  -8  -3  -1   11.60    6.20
   8  -3   1   26.50   19.20
   8  -3   1   15.10    9.10
   8  -3   1    8.30    6.20
   8  -3   1    5.30    7.50
   8  -3   1    8.90    5.70
   8  -3   1    8.90   15.20
  -8  -3  -1   11.90    7.30
  -8   3  -1    3.20    5.80
   8   3   1   11.20    6.80
   8   3   1   14.80   10.30
  -8   3  -1    7.60    7.20
   8   3   1    7.20   18.10
   8   3   1   11.20    8.50
   8   3   1    8.90    5.80
   8   3   1    2.70    4.50
  -8   3  -1    9.60    7.20
   8   3   1    8.40    8.20
   9  -3   1   13.20    7.60
   9  -3   1   58.69   32.80
   9  -3   1   12.20   11.80
   9  -3   1    9.20   16.20
   9  -3   1    9.00    7.20
  -9  -3  -1   23.80    8.30
   9  -3   1   17.50    8.10
   9  -3   1   29.20   18.60
  -9   3  -1   23.40    8.60
   9   3   1   13.80   10.40
   9   3   1   14.50    9.00
   9   3   1   26.50   12.10
  -9   3  -1   19.00   10.10
  -9   3  -1   10.20    7.70
   9   3   1   15.30    7.50
  10  -3   1   18.90    8.30
  10  -3   1   22.10   12.50
  10  -3   1    9.70    6.10
  10  -3   1   29.90   11.10
  10  -3   1    8.90   16.10
 -10  -3  -1   18.50    9.80
  10  -3   1    9.40    7.90
  10   3   1   34.60   12.90
  10   3   1   16.20    8.90
  10   3   1   16.40    7.20
  10   3   1    8.40    5.50
  11  -3   1   -8.40   15.60
 -11  -3  -1   -5.40    8.80
  11  -3   1  -13.30    9.10
  11  -3   1  -11.90   10.50
  11   3   1    2.40    4.10
  11   3   1   -8.70    7.50
  11   3   1   -9.70   17.90
  11   3   1   -7.60   11.60
  12  -3   1   28.20    8.90
  12   3   1   -5.60   10.00
  12  -4  -1    0.00    7.90
  12   4  -1   20.20   10.00
  11  -4  -1   25.70   10.50
 -11  -4   1    9.00   13.10
  11  -4  -1   24.40    8.00
  11   4  -1    7.00    6.70
  11   4  -1    6.90   15.00
  11   4  -1   11.00   13.90
  11   4  -1   11.30   11.10
  10  -4  -1   78.19   13.20
  10  -4  -1   51.69   10.80
 -10  -4   1   60.69   11.10
  10  -4  -1   65.59   10.00
  10  -4  -1   45.20   16.10
  10  -4  -1  109.99   22.10
  10  -4  -1   62.79   10.60
 -10   4   1   60.99   10.70
  10   4  -1   95.09   23.00
  10   4  -1   61.09   10.60
  10   4  -1   49.99   13.70
   9  -4  -1   23.00    8.50
  -9  -4   1   15.90   10.50
   9  -4  -1   58.39   33.20
   9  -4  -1   21.10   19.40
   9  -4  -1   19.60    7.00
   9  -4  -1   37.80   17.00
   9  -4  -1   19.60    8.10
   9  -4  -1   30.90   15.30
   9   4  -1   25.10   10.20
   9   4  -1  -15.30   20.10
   9   4  -1    4.10    6.70
  -9   4   1   19.10   10.80
  -9   4   1   -3.60    7.00
   9   4  -1   15.70    7.60
   9   4  -1   14.30    9.00
  -9   4   1   14.80    8.00
  -8  -4   1   66.29   10.20
   8  -4  -1   67.29   16.60
  -8  -4   1   48.20   10.80
   8  -4  -1   53.99   19.90
   8  -4  -1   95.69   17.70
   8  -4  -1   83.29    9.80
   8  -4  -1   66.79   11.10
   8  -4  -1   75.09    9.60
   8  -4  -1   76.69    9.80
   8   4  -1   83.69   11.50
  -8   4   1   61.29   11.70
   8   4  -1   84.59   20.00
   8   4  -1   82.39   11.20
   8   4  -1   67.89    9.90
   8   4  -1   74.99   12.40
  -8   4   1   67.69   10.00
   8   4  -1   58.29   11.60
   8   4  -1   47.00    9.90
  -8   4   1   62.49   10.40
   7  -4  -1  190.28   34.50
   7  -4  -1  221.68   21.90
   7  -4  -1  228.08   21.30
  -7  -4   1  215.48   21.20
   7  -4  -1  208.38   21.20
   7  -4  -1  227.28   24.80
   7  -4  -1  176.88   26.40
   7   4  -1  207.18   22.00
   7   4  -1  197.48   24.40
   7   4  -1  227.98   22.10
   7   4  -1  230.48   21.80
   7   4  -1  171.18   21.00
  -7   4   1  251.17   25.10
  -7   4   1  177.88   21.10
   7   4  -1  221.98   21.20
  -7   4   1  189.88   21.40
   7   4  -1  183.28   22.80
   6  -4  -1  135.59   19.10
   6  -4  -1  136.09   19.40
   6  -4  -1  121.89   16.00
   6  -4  -1  163.88   15.20
  -6  -4   1  154.98   15.20
   6  -4  -1  135.89   15.10
  -6  -4   1  172.98   15.50
   6   4  -1  157.28   15.10
   6   4  -1  110.79   18.20
   6   4  -1  119.09   16.80
   6   4  -1  164.18   16.20
   6   4  -1  149.19   15.10
  -6   4   1  122.69   14.90
  -6   4   1  129.89   16.10
   6   4  -1  139.99   15.70
  -6   4   1  147.79   15.60
   5  -4  -1    3.80    3.10
   5  -4  -1    4.40    8.00
   5  -4  -1    8.10    6.90
  -5  -4   1   13.40    3.80
  -5  -4   1    5.50    3.70
  -5  -4   1    4.60    8.80
   5  -4  -1   -4.30    4.60
   5   4  -1   11.50    4.30
  -5   4   1    4.40    4.70
   5   4  -1   -7.20    8.00
  -5   4   1    8.70    7.10
  -5   4   1    1.00    4.50
  -5   4   1    8.20    5.50
   5   4  -1    0.80    3.20
   5   4  -1   11.10    3.30
   5   4  -1   -1.80    4.50
   5   4  -1    0.70    6.20
   5   4  -1   -0.80    5.00
   4  -4  -1   53.99    6.80
   4  -4  -1   50.49   10.20
  -4  -4   1   58.39    7.00
   4  -4  -1   60.69    7.90
  -4  -4   1   65.89    7.00
   4  -4  -1   60.59    6.90
   4   4  -1   63.09    7.00
   4   4  -1   54.29    7.80
   4   4  -1   67.69    7.60
   4   4  -1   70.19    7.80
   4   4  -1   49.20    9.80
  -4   4   1   47.00    7.60
   3  -4  -1  104.79   14.30
   3  -4  -1  119.69   12.30
   3  -4  -1  103.49   13.40
  -3  -4   1  135.89   11.80
  -3   4   1  127.79   11.90
   3   4  -1  124.49   11.80
  -3   4   1  100.69   14.80
  -3   4   1  129.99   12.50
   3   4  -1  116.49   12.60
   3   4  -1  134.59   12.30
   3   4  -1   94.89   11.90
  -3   4   1   98.29   12.10
   2  -4  -1   24.60    5.10
   2  -4  -1   27.10    4.00
  -2  -4   1   32.30    6.20
  -2  -4   1   22.20    3.60
   2  -4  -1   31.30    5.60
   2  -4  -1   24.80    3.10
  -2  -4   1   27.30    3.80
   2   4  -1   24.60    4.90
   2   4  -1   23.20    6.10
  -2   4   1   38.40    6.40
   2   4  -1   18.00    3.70
   2   4  -1   20.10    3.80
  -2   4   1   27.50    4.00
  -2   4   1   14.80    6.40
  -2   4   1   22.50    5.80
   2   4  -1   14.60    4.00
   2   4  -1   27.50    4.80
   2   4  -1   25.20    4.40
  -2   4   1   29.60    3.90
  -2   4   1   16.60    3.80
   2   4  -1   28.00    5.40
  -1  -4   1   65.19    6.60
  -1  -4   1   59.69    6.80
  -1  -4   1   63.19    6.30
   1  -4  -1   51.89    8.50
   1   4  -1   59.49    6.40
  -1   4   1   55.29    7.70
   1   4  -1   61.79    7.00
  -1   4   1   60.39    7.50
   1   4  -1   63.79    6.90
   1   4  -1   74.09    6.80
   1   4  -1   67.59    7.20
   1   4  -1   69.59    8.10
  -1   4   1   44.90    7.00
   1   4  -1   58.29    7.10
   0  -4   1   55.59    7.70
   0  -4   1   70.69    6.60
   0  -4  -1   61.39    6.30
   0   4   1   64.39    7.70
   0   4  -1   61.59    6.60
   0   4  -1   65.99    6.80
   0   4  -1   70.69    7.00
   0   4   1   56.69    6.70
   0   4  -1   62.69    6.70
   0   4   1   55.79    6.90
   0   4   1   62.99    7.60
   0   4   1   73.29    7.00
   0   4   1   62.49    6.90
   0   4  -1   64.69    8.20
   0   4   1   63.89    7.60
   0   4   1   59.49    7.20
   0   4  -1   66.59    6.70
   0   4   1   65.29    6.40
   0   4  -1   68.19    7.70
   1  -4   1  275.77   24.70
   1  -4   1  255.57   24.70
  -1  -4  -1  233.98   24.60
  -1  -4  -1  262.87   24.60
   1   4   1  298.87   25.40
  -1   4  -1  263.47   24.80
  -1   4  -1  236.78   25.50
  -1   4  -1  265.97   25.40
   1   4   1  243.88   24.50
   1   4   1  225.18   25.00
   1   4   1  231.98   24.80
  -1   4  -1  260.57   24.70
   1   4   1  223.88   25.00
   1   4   1  244.38   25.40
  -1   4  -1  277.77   24.70
  -1   4  -1  252.77   24.60
  -1   4  -1  309.87   27.50
  -1   4  -1  233.28   24.80
   2  -4   1   66.49   11.00
   2  -4   1   44.40    9.40
   2  -4   1   53.39    6.60
  -2  -4  -1   75.99    6.50
  -2   4  -1   58.99    7.10
  -2   4  -1   50.79    6.40
   2   4   1   67.19    7.60
   2   4   1   74.79    7.50
  -2   4  -1   57.69    7.20
   2   4   1   51.39    9.10
  -3  -4  -1  481.95   42.10
   3  -4   1  502.05   42.20
  -3  -4  -1  433.76   44.60
  -3  -4  -1  429.26   42.10
   3  -4   1  420.16   43.40
   3  -4   1  382.16   42.00
   3  -4   1  457.55   44.60
   3   4   1  422.96   42.20
   3   4   1  477.45   42.00
   3   4   1  433.96   42.00
   3   4   1  475.85   43.40
  -3   4  -1  457.45   42.20
  -3   4  -1  414.96   41.90
   3   4   1  400.86   42.20
   3   4   1  400.36   42.30
  -3   4  -1  378.96   42.30
  -3   4  -1  406.56   44.60
   4  -4   1    8.80    6.10
  -4  -4  -1   14.10    3.40
   4  -4   1   13.10    3.40
   4  -4   1   10.30    3.20
  -4  -4  -1   14.10    5.70
   4  -4   1   13.70    5.20
   4  -4   1   15.40    8.30
   4   4   1   12.10    4.50
  -4   4  -1   11.60    5.00
  -4   4  -1   18.70    6.10
  -4   4  -1   10.80    2.60
   4   4   1   19.90    6.00
  -4   4  -1   10.20    6.30
   4   4   1   15.30    5.10
   4   4   1   21.50    5.20
   4   4   1    9.20    6.80
   4   4   1   14.80    3.40
  -5  -4  -1   13.30    4.10
   5  -4   1   26.70    4.60
   5  -4   1   20.60   10.50
   5  -4   1   21.20    6.40
   5  -4   1   14.00    4.00
   5  -4   1   13.80    7.20
   5  -4   1   15.60    4.10
  -5  -4  -1   13.80    4.00
  -5  -4  -1   18.20    4.40
   5   4   1   35.70   10.70
   5   4   1   15.50    7.30
   5   4   1   19.80    5.30
   5   4   1   14.90    4.00
  -5   4  -1   22.90    5.70
   5   4   1   22.60    5.60
   5   4   1   19.40    5.80
   5   4   1   27.50    9.50
   5   4   1   23.70    6.70
  -5   4  -1   17.10    3.30
  -5   4  -1   28.30    5.90
  -5   4  -1   -0.20    6.20
   5   4   1   16.80    4.20
  -6  -4  -1   45.60    8.70
   6  -4   1   33.40    6.90
   6  -4   1   37.50    6.80
  -6  -4  -1   39.10    6.70
   6  -4   1   24.80   12.90
   6  -4   1   40.40   13.40
   6  -4   1   26.00    6.10
   6  -4   1   42.10    9.00
   6   4   1   51.89    8.20
   6   4   1   50.79   11.00
   6   4   1   45.30    7.80
   6   4   1   34.60    6.10
   6   4   1   41.90    8.20
  -6   4  -1   35.60    7.40
   6   4   1   43.80   11.80
   6   4   1   57.29    8.70
   6   4   1   53.09   14.00
   6   4   1   41.80    6.60
  -6   4  -1   45.90    8.70
   7  -4   1   25.30   13.00
   7  -4   1    9.60    4.90
  -7  -4  -1   14.40    5.20
  -7  -4  -1   17.70    5.80
   7  -4   1   25.90    8.00
   7  -4   1   18.10    5.40
   7  -4   1   11.50   11.60
   7   4   1   20.90    5.40
   7   4   1   20.40   11.40
   7   4   1   20.90    8.80
   7   4   1   23.60    7.10
  -7   4  -1   14.20    4.90
   7   4   1   19.40    7.00
  -7   4  -1   22.70    7.00
   7   4   1   21.00    7.80
   8  -4   1   21.20    6.50
  -8  -4  -1   17.00    7.80
   8  -4   1   18.40    6.80
   8  -4   1   43.10   17.00
   8  -4   1   32.90    9.40
  -8  -4  -1   27.30    6.90
   8  -4   1   32.20   20.80
   8   4   1   17.60    9.00
   8   4   1   18.90    8.70
   8   4   1   53.69   17.50
  -8   4  -1    9.60    6.00
   8   4   1   15.80    8.50
   8   4   1   19.70    7.70
   8   4   1   16.80    6.40
  -8   4  -1    9.70    6.30
   8   4   1   15.20    9.50
   9  -4   1   96.39   15.60
  -9  -4  -1  106.29   13.40
   9  -4   1   74.39   33.10
   9  -4   1  104.79   12.90
   9  -4   1  109.39   22.80
   9  -4   1   90.89   12.70
   9  -4   1   83.19   22.60
  -9   4  -1   95.99   12.50
  -9   4  -1   62.99   14.90
   9   4   1   91.59   13.60
   9   4   1   79.29   13.40
   9   4   1   96.79   12.70
   9   4   1  120.49   15.30
 -10  -4  -1   -2.60    9.40
  10  -4   1   10.20    7.90
  10  -4   1   -8.10    7.40
  10  -4   1    9.20   10.50
  10  -4   1   12.00   13.50
  10  -4   1   11.40    5.90
  10  -4   1    6.10   12.10
  10   4   1   -5.10   10.80
  10   4   1    9.20    5.40
  10   4   1    1.80    8.40
  10   4   1   19.60   19.80
  10   4   1   12.30    7.40
  11  -4   1    6.60   11.80
 -11  -4  -1  -15.90    8.80
  11  -4   1    2.60    9.50
  11  -4   1   -8.20   12.00
  11  -4   1  -10.50    5.50
  11   4   1   -3.90   17.10
  11   4   1   16.30    8.10
  11   4   1    5.00    4.70
  11   4   1  -12.20   12.60
  12  -5  -1   13.40    8.30
  12   5  -1    6.90    9.80
  12   5  -1   -2.80    5.70
  11  -5  -1   23.70   10.20
  11  -5  -1   11.00   11.90
  11  -5  -1   15.00    7.40
 -11  -5   1   10.10   11.30
  11   5  -1   14.60    9.50
  11   5  -1    7.10    6.20
  11   5  -1   34.10   12.20
  10  -5  -1   31.20   10.60
 -10  -5   1   22.70    9.80
  10  -5  -1   27.20    8.60
  10  -5  -1  106.89   33.40
  10  -5  -1   26.20   10.20
  10  -5  -1    1.70   17.50
  10  -5  -1   29.60    8.20
  10   5  -1   16.60    7.50
  10   5  -1   57.19   20.40
 -10   5   1   39.20    9.90
  10   5  -1   40.60   11.70
  10   5  -1   20.80    8.60
  -9  -5   1  -12.80    8.20
   9  -5  -1   13.30    7.30
   9  -5  -1   33.50   20.90
   9  -5  -1   13.50   16.10
   9  -5  -1    6.90    6.50
   9  -5  -1   21.50   16.10
  -9  -5   1    2.80    9.00
   9  -5  -1    7.90    7.60
   9   5  -1    3.00    9.20
   9   5  -1    1.70    7.20
   9   5  -1   -2.40   17.60
  -9   5   1    4.40    8.00
  -9   5   1   17.10   10.90
   9   5  -1    6.30   10.60
   9   5  -1   -4.30    6.80
   9   5  -1   17.70   17.70
  -8  -5   1   36.40    7.90
   8  -5  -1   42.50   16.00
   8  -5  -1   37.20    7.30
   8   5  -1   38.60   10.30
   8   5  -1   18.50    6.80
   8   5  -1   21.80   14.80
   8   5  -1   23.30    9.00
   8   5  -1   34.90    9.10
   8   5  -1   35.50    9.40
  -8   5   1   28.70    6.70
   7  -5  -1   32.70   15.40
  -7  -5   1   65.29    9.00
   7  -5  -1   58.59   10.10
  -7  -5   1   62.59    9.80
   7  -5  -1   38.60   13.20
   7  -5  -1   73.99    8.80
   7  -5  -1   81.29   14.80
   7   5  -1   88.99   10.60
  -7   5   1   72.39    9.60
   7   5  -1   59.89   10.30
   7   5  -1   67.29    8.90
   7   5  -1   57.39   10.70
   7   5  -1   57.19   10.60
  -7   5   1   65.09    8.40
  -7   5   1   58.39   10.60
   7   5  -1   64.99    8.50
   6  -5  -1  213.88   22.70
   6  -5  -1  264.27   27.60
  -6  -5   1  219.28   22.70
  -6  -5   1  201.78   22.90
   6  -5  -1  262.77   26.00
   6  -5  -1  236.38   22.70
   6  -5  -1  250.77   23.60
   6   5  -1  231.78   22.70
  -6   5   1  218.98   22.60
  -6   5   1  233.18   23.70
   6   5  -1  241.58   23.40
   6   5  -1  206.88   26.00
  -6   5   1  221.78   23.20
   6   5  -1  203.58   23.60
   6   5  -1  233.78   23.90
   6   5  -1  232.48   25.10
   6   5  -1  196.68   22.60
  -5  -5   1   76.89    8.30
  -5  -5   1   82.49    8.20
   5  -5  -1   60.89    7.80
   5  -5  -1   59.49   12.50
   5  -5  -1   58.79   12.00
   5  -5  -1   60.69    7.80
   5  -5  -1   54.39    9.20
  -5   5   1   63.29    9.30
  -5   5   1   55.49    7.90
  -5   5   1   39.90   10.60
   5   5  -1   69.19    8.80
   5   5  -1   51.99    7.80
  -5   5   1   60.49    8.80
   5   5  -1   83.39   11.10
   5   5  -1   65.99    9.00
   5   5  -1   72.29    9.40
   5   5  -1   86.79    9.20
   5   5  -1   70.49    7.90
  -4  -5   1  221.08   18.40
   4  -5  -1  158.48   18.20
   4  -5  -1  167.18   21.10
   4  -5  -1  178.58   18.20
  -4  -5   1  164.18   21.90
   4  -5  -1  164.18   18.60
   4  -5  -1  161.48   20.20
   4   5  -1  164.08   18.30
   4   5  -1  188.98   18.80
  -4   5   1  170.18   18.60
  -4   5   1  180.08   21.90
   4   5  -1  204.88   18.20
  -4   5   1  187.38   18.20
  -4   5   1  179.38   18.80
   4   5  -1  203.18   18.90
   4   5  -1  221.48   18.80
   3  -5  -1 1024.10  101.99
   3  -5  -1  996.70  100.79
  -3  -5   1 1035.60  100.69
   3  -5  -1  897.81  100.59
  -3  -5   1 1178.48  100.69
   3  -5  -1  998.80  101.39
  -3   5   1 1029.20  102.39
   3   5  -1  989.00  100.59
   3   5  -1 1175.38  100.99
  -3   5   1 1193.28  101.39
  -3   5   1 1085.19  100.89
  -3   5   1  982.20  100.79
  -3   5   1 1126.59  100.59
   3   5  -1  950.40  100.89
  -2  -5   1    9.10    2.20
   2  -5  -1    6.50    4.90
   2  -5  -1    5.90    4.30
   2  -5  -1    9.20    1.80
  -2  -5   1    8.40    4.70
   2   5  -1   14.30    3.30
   2   5  -1   10.90    2.30
  -2   5   1   15.20    5.60
   2   5  -1    3.30    3.20
   2   5  -1    6.30    3.80
  -2   5   1   10.90    4.90
   2   5  -1    8.10    2.40
  -2   5   1   11.10    5.50
   2   5  -1    6.20    5.30
  -2   5   1   13.60    3.20
  -2   5   1    9.20    3.20
   2   5  -1    7.20    2.40
   2   5  -1    9.00    3.40
   2   5  -1   11.70    5.20
  -2   5   1   13.50    2.50
  -1  -5   1   66.69    6.40
   1  -5  -1   84.79    9.80
  -1  -5   1   64.69    7.50
  -1  -5   1   63.99    6.60
   1   5  -1   71.99    6.90
   1   5  -1   48.00    7.40
   1   5  -1   66.59    6.50
  -1   5   1   59.29    6.60
   1   5  -1   52.89    6.90
   1   5  -1   57.49    7.30
   1   5  -1   64.89    6.60
  -1   5   1   62.89    7.00
   1   5  -1   62.19    6.60
  -1   5   1   66.49    6.60
  -1   5   1   69.99    6.40
   1   5  -1   59.99    8.90
  -1   5   1   58.69    8.50
   1   5  -1   46.60    8.20
   1   5  -1   63.19    8.40
   1   5  -1   53.49    7.50
  -1   5   1   61.99    7.50
  -1   5   1   56.69    6.80
   0  -5   1  338.17   37.00
   0  -5   1  423.26   37.00
   0  -5   1  388.96   38.10
   0   5   1  391.16   37.30
   0   5  -1  365.06   37.30
   0   5  -1  330.17   37.10
   0   5   1  445.86   37.80
   0   5   1  376.56   37.00
   0   5  -1  368.26   37.10
   0   5   1  343.07   37.20
   0   5   1  381.26   37.30
   0   5  -1  368.66   37.30
   0   5  -1  394.16   37.20
   0   5   1  369.66   37.60
   0   5  -1  442.36   38.00
   0   5   1  386.26   37.30
   0   5  -1  429.86   37.20
   1  -5   1 2543.15  234.78
   1  -5   1 2352.56  234.68
   1  -5   1 2604.14  236.38
  -1  -5  -1 2085.09  234.68
  -1  -5  -1 2219.88  234.68
   1   5   1 2119.89  234.88
  -1   5  -1 2771.02  235.38
  -1   5  -1 2582.04  236.38
  -1   5  -1 2275.57  234.88
  -1   5  -1 2671.43  234.88
  -1   5  -1 2477.75  234.78
   1   5   1 2632.64  234.88
  -1   5  -1 2486.35  234.78
   1   5   1 2508.35  235.28
   1   5   1 2802.12  235.18
   1   5   1 2651.53  235.18
  -1   5  -1 2219.08  234.88
   1   5   1 2367.16  234.88
  -1   5  -1 2150.78  234.78
  -2  -5  -1   50.99    9.00
  -2  -5  -1   36.00    4.80
   2  -5   1   51.79    5.30
  -2  -5  -1   43.70    5.70
   2  -5   1   44.00    9.00
   2  -5   1   47.70    8.40
  -2   5  -1   51.69    5.00
  -2   5  -1   49.30    7.00
   2   5   1   38.00    6.70
   2   5   1   38.00    5.90
  -2   5  -1   55.39    9.50
   2   5   1   39.50    6.10
  -2   5  -1   36.80    6.20
  -2   5  -1   50.59    5.50
   2   5   1   43.60    5.00
   2   5   1   39.80    7.80
   2   5   1   41.40    7.80
  -2   5  -1   43.80    8.20
   2   5   1   40.80    6.60
  -2   5  -1   42.40    6.80
  -2   5  -1   43.70    6.10
   3  -5   1  427.46   41.60
   3  -5   1  482.85   44.60
   3  -5   1  451.45   42.00
   3  -5   1  434.16   41.60
  -3  -5  -1  369.06   41.50
  -3  -5  -1  416.56   41.60
  -3  -5  -1  385.96   44.20
   3   5   1  416.16   41.80
   3   5   1  432.96   41.70
  -3   5  -1  486.45   42.60
  -3   5  -1  431.86   44.70
   3   5   1  390.66   41.80
   3   5   1  407.96   41.50
  -3   5  -1  451.65   41.80
   3   5   1  420.56   42.00
  -3   5  -1  446.86   41.70
  -3   5  -1  482.75   42.00
   3   5   1  444.66   42.50
   3   5   1  389.46   41.90
   4  -5   1    5.20    4.50
  -4  -5  -1   14.50    3.10
   4  -5   1    9.80    7.80
   4  -5   1    7.50    8.20
   4  -5   1    8.60    3.00
   4  -5   1    7.60    3.10
  -4  -5  -1    8.80    3.10
   4   5   1   21.60    8.80
  -4   5  -1   13.80    4.60
  -4   5  -1    3.70    2.00
   4   5   1    8.80    2.90
   4   5   1   14.70    5.80
  -4   5  -1   10.00    5.00
   4   5   1   12.40    5.20
   4   5   1    7.10    4.50
  -4   5  -1   -0.90    5.10
   4   5   1    5.90    4.70
   5  -5   1   25.00    6.70
   5  -5   1   18.50    4.90
   5  -5   1   27.00    5.00
   5  -5   1   19.40    8.80
  -5  -5  -1   19.80    9.20
   5  -5   1   28.50   11.30
   5  -5   1   29.70    6.10
  -5  -5  -1   23.60    4.70
   5   5   1   25.00    4.50
   5   5   1   27.10    6.10
   5   5   1   56.19   13.10
  -5   5  -1   22.60    4.00
  -5   5  -1   30.10    6.40
   5   5   1   34.70    7.00
   5   5   1   40.30    6.40
   5   5   1   29.10    4.90
   5   5   1   27.40    6.70
   5   5   1   38.90    7.00
   6  -5   1   12.00    4.40
  -6  -5  -1   14.00    4.40
   6  -5   1   18.30   11.50
   6  -5   1   24.90    5.30
   6  -5   1    8.10    4.40
   6  -5   1   11.40   12.20
   6  -5   1   19.70    6.80
  -6  -5  -1   12.40    4.50
   6   5   1   14.90    5.80
  -6   5  -1   27.90    7.70
  -6   5  -1   12.90    3.50
   6   5   1   15.20    9.60
   6   5   1   19.60    6.70
   6   5   1   26.60    7.40
   6   5   1   15.50    4.70
  -6   5  -1   13.90    6.00
   6   5   1   11.20    6.00
   6   5   1   14.90    3.90
   6   5   1   19.70    6.20
   6   5   1   30.20    9.20
   7  -5   1  125.09   14.30
  -7  -5  -1  117.49   14.50
   7  -5   1  122.19   24.80
   7  -5   1  165.28   21.50
   7  -5   1  131.09   14.20
   7  -5   1  152.48   16.20
  -7  -5  -1  120.49   14.10
   7   5   1  120.59   14.80
   7   5   1  122.49   16.50
   7   5   1  115.29   15.30
   7   5   1  119.19   15.10
   7   5   1  114.49   14.70
  -7   5  -1  126.49   14.50
   7   5   1  126.29   15.60
   7   5   1  119.19   13.90
  -7   5  -1  117.69   13.60
  -7   5  -1  151.08   16.00
  -8  -5  -1   -5.20    7.00
   8  -5   1    7.50   17.50
   8  -5   1    4.70    6.40
   8  -5   1   10.10   15.20
  -8  -5  -1   -0.10    6.40
   8  -5   1    4.20    5.70
   8  -5   1    2.00    9.30
   8   5   1    4.00    5.80
   8   5   1    2.00    6.50
  -8   5  -1   10.80    7.30
   8   5   1   15.10    9.00
  -8   5  -1    6.00    6.10
  -8   5  -1    3.40    6.60
   8   5   1   13.70    9.10
   9  -5   1  146.79   26.90
  -9  -5  -1  105.69   15.10
   9  -5   1  134.79   14.90
   9  -5   1  148.89   17.70
   9  -5   1  136.19   14.90
   9  -5   1  176.18   32.60
   9  -5   1   97.99   14.40
   9   5   1  138.59   22.80
   9   5   1   91.59   15.40
   9   5   1  108.79   14.60
  -9   5  -1  117.79   22.50
   9   5   1   99.39   15.80
   9   5   1  130.19   17.60
 -10  -5  -1   -9.30    9.20
  10  -5   1    5.70    8.40
  10  -5   1    1.70   12.30
  10  -5   1  114.59   44.70
  10  -5   1    5.00    7.80
  10  -5   1    5.10    5.80
  10  -5   1   -7.60   14.20
  10  -5   1    1.90   10.30
  10   5   1   -8.10   18.00
  10   5   1    3.30    7.60
  10   5   1    3.20    7.50
  10   5   1   -5.80   12.80
  10   5   1    1.70    6.40
  11  -5   1    4.20    6.00
  11  -5   1   -3.20   11.10
 -11  -5  -1  -16.80    9.10
  11  -5   1  -10.00    9.90
  11  -5   1    3.60    8.60
  11   5   1  -17.30   18.20
  11   5   1    8.30    7.50
  11   5   1    7.60   12.10
  11   5   1    1.40    4.50
  12  -6  -1   11.20    8.20
  12   6  -1   30.10   14.70
  12   6  -1   -1.10    7.00
  11  -6  -1   10.00    8.70
  11  -6  -1    3.40   13.80
  11  -6  -1    1.30    6.70
 -11  -6   1   -6.80    9.10
  11   6  -1    5.60    5.60
  11   6  -1    5.00   14.40
  11   6  -1    3.60   11.60
  11   6  -1    0.40   10.40
  10  -6  -1    3.20    9.10
  10  -6  -1   19.40    8.40
 -10  -6   1   19.90    9.70
  10  -6  -1   13.50    9.40
  10  -6  -1   14.60   17.80
  10  -6  -1   31.40    8.10
  10  -6  -1   33.50   19.90
 -10   6   1   18.00   11.90
  10   6  -1    7.50    6.80
 -10   6   1    9.60    9.70
  10   6  -1   26.00   11.10
  10   6  -1   16.10   17.80
  10   6  -1   23.90    8.30
   9  -6  -1   47.80   16.10
  -9  -6   1   48.90   10.40
   9  -6  -1   32.20    8.50
   9  -6  -1   45.60   11.60
  -9  -6   1   33.10   10.20
   9  -6  -1   51.29   16.60
   9  -6  -1   68.59   34.50
  -9   6   1   40.10   12.00
   9   6  -1   61.99   14.10
   9   6  -1   65.79   19.50
   9   6  -1   28.10   17.40
   9   6  -1   36.90   16.40
   9   6  -1   31.50   10.40
   8  -6  -1   68.09   12.60
  -8  -6   1   97.69   12.00
   8  -6  -1  108.69   11.40
  -8  -6   1   76.19   12.80
   8  -6  -1   87.09   18.70
   8  -6  -1   54.59   20.70
   8  -6  -1   95.89   11.50
  -8   6   1   94.69   12.30
   8   6  -1   74.89   11.30
  -8   6   1   80.09   13.60
   8   6  -1  106.99   18.20
   8   6  -1   55.19   17.70
   8   6  -1   89.89   13.10
   8   6  -1  110.09   13.40
   8   6  -1  111.99   13.20
   8   6  -1   90.99   13.50
   7  -6  -1   27.50    7.20
  -7  -6   1   25.10    6.70
  -7  -6   1   26.40    6.50
   7  -6  -1   29.90   13.10
   7  -6  -1    6.90    8.80
   7  -6  -1   24.20    5.60
   7  -6  -1   18.60   14.00
   7   6  -1   33.30   13.60
   7   6  -1   16.20    5.50
   7   6  -1    4.30   10.00
  -7   6   1   21.50    5.40
  -7   6   1   18.70    7.70
   7   6  -1   18.60    7.90
  -7   6   1   30.90    7.10
   7   6  -1   26.30    8.40
   7   6  -1   27.10    7.70
   7   6  -1   35.70    8.80
   6  -6  -1   58.39   13.70
   6  -6  -1   68.89   10.20
  -6  -6   1  114.99   11.40
   6  -6  -1   86.89   10.30
   6  -6  -1   94.49   15.30
   6   6  -1   91.69   11.70
  -6   6   1   97.79   13.60
  -6   6   1   92.39   10.40
  -6   6   1   73.39   11.20
   6   6  -1   84.49   11.90
   6   6  -1  109.29   10.40
  -5  -6   1   73.39    7.80
   5  -6  -1   61.79    7.30
   5  -6  -1   33.80   11.00
   5  -6  -1   42.40    7.20
  -5  -6   1   55.89    7.60
   5   6  -1   44.60    8.50
   5   6  -1   42.50   10.20
   5   6  -1   49.80    8.60
  -5   6   1   66.29    8.90
   5   6  -1   57.59    7.40
  -5   6   1   75.69    8.60
  -5   6   1   58.69    7.30
   5   6  -1   61.49   12.60
   5   6  -1   57.89    9.30
   5   6  -1   68.69    8.70
  -4  -6   1   56.09    6.50
   4  -6  -1   55.19    6.20
   4  -6  -1   44.30    9.80
  -4   6   1   38.10    7.20
   4   6  -1   37.40    7.70
   4   6  -1   52.49    6.20
  -4   6   1   59.59    6.70
   3  -6  -1  206.98   24.40
   3  -6  -1  214.88   22.30
  -3  -6   1  198.28   22.30
  -3  -6   1  271.97   22.40
   3  -6  -1  215.88   23.70
  -3   6   1  207.98   22.60
   3   6  -1  250.77   22.40
   3   6  -1  267.87   22.30
   3   6  -1  212.98   22.70
  -2  -6   1    5.00    4.40
  -2  -6   1   11.50    2.10
   2  -6  -1   15.50    2.20
   2  -6  -1   18.40    5.70
   2  -6  -1   13.50    5.30
   2   6  -1   13.90    2.90
   2   6  -1    1.70    6.00
   2   6  -1    5.60    4.80
   2   6  -1   11.30    3.30
   2   6  -1    9.50    4.10
  -2   6   1   19.60    2.80
  -2   6   1   19.60    5.60
   2   6  -1    8.60    2.50
   2   6  -1    8.30    4.00
   2   6  -1   10.10    2.30
   2   6  -1   13.60    3.50
   2   6  -1   10.20    3.50
  -2   6   1   17.90    6.00
  -1  -6   1   21.70    2.90
   1  -6  -1    5.90    5.00
   1   6  -1   14.60    2.50
  -1   6   1    5.20    5.20
   1   6  -1   15.80    3.00
  -1   6   1    7.20    2.70
   1   6  -1   11.90    2.60
  -1   6   1    5.10    5.20
   1   6  -1   17.10   10.20
   1   6  -1   14.50    3.30
  -1   6   1    6.60    3.40
   1   6  -1   12.30    2.80
   1   6  -1    9.00    3.60
   1   6  -1   10.90    4.20
  -1   6   1    6.60    2.20
   1   6  -1   15.60    3.30
   1   6  -1   16.20    6.10
   0  -6   1 7991.80  802.72
   0   6  -1 7144.99  802.02
   0   6   1 9269.57  802.42
   0   6   1 8306.37  802.42
   0   6   1 9243.58  802.52
   0   6   1 8239.48  801.82
  -1  -6  -1  248.28   27.00
   1  -6   1  272.77   29.60
  -1  -6  -1  268.07   27.00
   1  -6   1  256.97   27.10
   1  -6   1  244.48   27.00
  -1   6  -1  323.27   28.20
  -1   6  -1  279.17   27.30
   1   6   1  286.47   27.10
  -1   6  -1  270.87   27.20
   1   6   1  331.77   27.90
   1   6   1  320.27   27.60
   1   6   1  285.27   27.60
   1   6   1  261.17   27.10
  -1   6  -1  278.57   27.50
  -2  -6  -1 2171.98  206.38
   2  -6   1 1873.51  206.38
  -2  -6  -1 2184.88  207.88
  -2  -6  -1 1912.11  206.38
   2  -6   1 1885.41  207.38
   2  -6   1 2206.88  209.08
   2   6   1 2308.87  206.68
  -2   6  -1 2266.37  207.28
   2   6   1 2095.09  206.68
  -2   6  -1 2270.07  206.88
   2   6   1 2288.17  206.88
  -2   6  -1 1999.90  208.48
   2   6   1 2468.75  206.58
   2   6   1 2359.06  207.18
   2   6   1 2218.88  206.38
  -2   6  -1 1960.10  206.48
  -2   6  -1 2204.68  207.18
  -2   6  -1 2048.79  206.28
   3  -6   1  523.35   55.59
   3  -6   1  592.24   58.19
   3  -6   1  561.94   56.89
  -3  -6  -1  523.25   57.49
  -3  -6  -1  565.44   55.29
  -3  -6  -1  533.35   55.29
   3  -6   1  511.35   55.29
   3  -6   1  558.94   55.29
  -3   6  -1  532.65   55.09
   3   6   1  629.44   56.39
  -3   6  -1  615.34   56.39
  -3   6  -1  542.45   58.19
   3   6   1  609.24   55.79
  -3   6  -1  563.04   55.39
  -3   6  -1  586.84   55.59
   3   6   1  542.25   55.69
   3   6   1  619.74   55.69
   3   6   1  582.24   55.19
   3   6   1  641.94   56.39
   3   6   1  620.54   55.49
  -4  -6  -1   49.40    6.10
   4  -6   1   33.40    9.70
  -4  -6  -1   45.30   11.40
   4  -6   1   37.40    5.90
   4  -6   1   39.20    5.80
   4  -6   1   47.60    7.50
   4  -6   1   44.90   10.40
  -4   6  -1   40.30    7.30
  -4   6  -1   38.10    5.00
  -4   6  -1   60.79    8.30
   4   6   1   49.00    5.80
   4   6   1   51.09    8.10
  -4   6  -1   25.70    8.70
   4   6   1   33.40    5.70
   4   6   1   46.10    8.50
   4   6   1   42.10    7.20
   5  -6   1   34.40    7.30
   5  -6   1   48.10   12.70
   5  -6   1   42.30    7.10
   5  -6   1   35.60   11.00
  -5  -6  -1   53.99    6.90
   5  -6   1   40.60    6.30
  -5  -6  -1   61.09    7.10
   5   6   1   54.79    8.70
  -5   6  -1   39.70    5.60
  -5   6  -1   53.59    8.20
  -5   6  -1   52.49    9.40
   5   6   1   47.30    9.30
   5   6   1   32.60    6.10
  -6  -6  -1   21.10    5.00
   6  -6   1   14.10    8.80
  -6  -6  -1   16.20    4.90
   6  -6   1   45.10   13.20
   6  -6   1   20.10    4.90
   6   6   1   20.50   11.70
   6   6   1   31.00    7.30
   6   6   1   23.60    6.90
  -6   6  -1   31.90    6.80
   6   6   1   20.60    7.10
   7  -6   1  334.07   32.60
  -7  -6  -1  314.37   32.50
  -7  -6  -1  315.67   32.40
   7  -6   1  351.16   40.40
   7  -6   1  357.66   37.70
   7  -6   1  326.87   32.50
   7  -6   1  330.57   33.60
   7   6   1  358.06   33.50
  -7   6  -1  325.47   33.40
  -7   6  -1  309.37   32.80
  -7   6  -1  288.47   32.10
   7   6   1  325.77   32.40
   7   6   1  339.17   33.00
   7   6   1  293.47   32.90
   8  -6   1   45.00    8.90
   8  -6   1   47.40   12.10
   8  -6   1   49.10    9.20
  -8  -6  -1   47.70    9.20
   8  -6   1   66.89   19.60
  -8  -6  -1   37.50    9.30
   8   6   1   56.79   11.30
  -8   6  -1   47.20    9.20
   8   6   1   49.50   10.80
   8   6   1   52.29   18.20
   8   6   1   41.90    8.00
  -8   6  -1   23.60    8.40
   9  -6   1   63.59   10.40
   9  -6   1   49.40   13.10
  -9  -6  -1   32.50   10.70
  -9  -6  -1   54.49   10.60
   9  -6   1   30.20    9.30
   9  -6   1   75.79   10.80
   9  -6   1   48.30   18.50
   9   6   1   34.20   10.80
  -9   6  -1   54.39   13.10
  -9   6  -1   66.39   10.50
   9   6   1   48.00    9.80
   9   6   1   48.00   21.60
   9   6   1   55.49   12.90
   9   6   1   54.49   11.40
  10  -6   1   16.20    8.40
 -10  -6  -1    6.30    9.50
  10  -6   1    0.80   12.50
  10  -6   1   10.00    5.80
  10  -6   1   10.10   13.10
  10  -6   1    8.60    8.40
  10   6   1   -0.20    6.60
  10   6   1   12.80    8.00
  10   6   1    6.40   12.00
  10   6   1   21.90   17.60
 -10   6  -1  -10.00   13.30
  10   6   1    0.00    7.30
 -11  -6  -1  -21.10    9.00
  11  -6   1   -5.50   10.50
  11  -6   1   -3.60   10.80
  11  -6   1    2.60    8.40
  11  -6   1   -3.70    6.20
  11   6   1   12.20    8.70
  11   6   1  -17.60   17.80
  11   6   1    2.90   11.70
  11   6   1    3.80    4.40
  12  -7  -1   13.80    9.10
  12  -7  -1  -10.40    8.00
  12   7  -1    0.80    7.40
  12   7  -1   -4.00   14.60
 -11  -7   1   -1.60    9.30
  11  -7  -1   -5.70   14.20
  11  -7  -1    1.70   11.50
  11  -7  -1    7.40    9.40
  11  -7  -1    3.70    8.70
  11   7  -1   10.80   14.00
  11   7  -1   25.70   14.00
  10  -7  -1   -8.70   12.60
  10  -7  -1   45.40   18.70
  10  -7  -1   14.30    8.00
  10  -7  -1   21.80    7.90
  10  -7  -1   18.20    9.00
 -10  -7   1   12.20    9.70
  10  -7  -1  111.09   39.60
  10   7  -1   14.90   11.30
  10   7  -1    6.70    6.40
 -10   7   1   -1.30    9.30
 -10   7   1   23.00   11.80
  10   7  -1   13.50    7.50
  10   7  -1    5.20    6.50
  10   7  -1   20.60   17.20
   9  -7  -1  151.98   16.80
   9  -7  -1  133.09   26.90
   9  -7  -1  179.58   23.70
   9  -7  -1  145.59   23.20
   9  -7  -1  148.29   16.80
   9  -7  -1  154.88   16.90
   9  -7  -1  140.89   17.90
   9   7  -1  155.48   24.30
   9   7  -1  141.59   19.00
   9   7  -1  161.98   19.90
  -9   7   1  130.69   19.40
  -8  -7   1  122.89   15.30
  -8  -7   1  102.49   15.80
   8  -7  -1  110.59   14.50
   8  -7  -1  161.18   16.00
   8  -7  -1  167.68   21.60
   8  -7  -1   96.19   26.20
   8  -7  -1  118.99   22.80
   8  -7  -1  154.18   14.90
  -8   7   1  149.59   15.70
   8   7  -1  101.89   14.60
  -8   7   1  160.78   17.10
   8   7  -1  124.29   16.70
   8   7  -1  125.99   16.40
   8   7  -1  110.49   16.10
   8   7  -1  156.38   21.70
   8   7  -1  114.89   16.90
   7  -7  -1  120.79   19.40
  -7  -7   1  110.99   12.80
  -7  -7   1   91.09   12.30
   7  -7  -1   96.89   13.20
   7  -7  -1   98.19   11.70
   7  -7  -1  125.19   18.20
   7   7  -1   73.39   13.10
  -7   7   1  117.39   12.80
   7   7  -1   90.69   17.00
   7   7  -1  125.89   13.90
  -7   7   1   82.59   13.80
   7   7  -1  101.59   12.80
   7   7  -1   92.49   14.10
   6  -7  -1  159.08   14.80
   6  -7  -1  114.59   19.20
   6  -7  -1  126.99   16.10
   6  -7  -1  131.69   18.80
   6  -7  -1  134.69   14.60
   6   7  -1  169.48   15.90
   6   7  -1  125.59   14.50
  -6   7   1  162.98   15.70
  -6   7   1  122.39   14.30
   6   7  -1  120.49   16.30
   6   7  -1  145.39   14.70
  -6   7   1  152.18   16.30
   5  -7  -1  201.78   18.90
   5  -7  -1  181.58   18.80
   5  -7  -1  196.38   23.40
   5  -7  -1  192.78   22.20
  -5  -7   1  166.28   18.90
  -5  -7   1  177.08   19.20
   5  -7  -1  203.58   19.60
  -5   7   1  206.28   19.60
   5   7  -1  183.38   20.90
   5   7  -1  180.98   19.60
   5   7  -1  177.88   19.70
   5   7  -1  217.68   22.20
  -5   7   1  185.08   19.20
   5   7  -1  163.88   19.70
   4  -7  -1   72.99   12.50
   4  -7  -1   78.29   17.50
   4  -7  -1   70.09    7.60
   4  -7  -1   54.79    9.00
   4   7  -1   75.59    9.10
   4   7  -1   53.69   10.00
   4   7  -1   62.09    9.20
  -4   7   1   46.50   11.50
  -4   7   1   64.69   10.10
  -4   7   1   85.69    9.30
   4   7  -1   84.69   12.10
   4   7  -1   66.39    8.80
   4   7  -1   67.99    7.70
  -3  -7   1  496.55   47.10
   3  -7  -1  458.05   46.90
   3  -7  -1  458.05   47.30
   3  -7  -1  490.55   48.20
   3  -7  -1  474.05   47.00
   3  -7  -1  515.15   49.10
  -3  -7   1  450.45   47.00
   3   7  -1  518.65   47.50
   3   7  -1  494.65   47.00
   3   7  -1  458.15   47.90
  -3   7   1  533.65   49.99
   3   7  -1  416.66   47.00
  -3   7   1  567.34   48.30
   3   7  -1  497.65   48.70
   3   7  -1  454.45   47.40
  -3   7   1  516.85   47.40
  -3   7   1  524.25   47.40
  -3   7   1  538.65   47.40
   3   7  -1  465.15   47.40
   3   7  -1  512.45   47.50
  -3   7   1  410.46   47.70
   2  -7  -1  100.49   11.40
   2  -7  -1   98.49   13.70
  -2  -7   1  123.69   11.70
   2  -7  -1  110.59   14.60
  -2  -7   1  107.09   11.60
   2   7  -1  128.89   12.50
   2   7  -1  133.79   12.70
   2   7  -1  134.89   14.10
  -2   7   1  131.89   12.60
  -2   7   1   95.09   12.70
   2   7  -1  128.79   12.50
  -2   7   1  127.79   11.80
   2   7  -1  107.59   11.60
   2   7  -1  106.19   11.70
   2   7  -1  117.39   12.10
  -2   7   1  117.29   11.80
  -2   7   1  126.99   13.40
   2   7  -1  113.99   11.70
   2   7  -1  119.29   11.70
   1  -7  -1  739.33   67.99
  -1  -7   1  725.03   67.29
  -1  -7   1  608.04   66.29
   1   7  -1  718.13   66.69
   1   7  -1  687.43   66.49
  -1   7   1  738.63   66.39
   1   7  -1  738.53   67.39
  -1   7   1  644.04   66.89
   1   7  -1  601.14   66.39
  -1   7   1  705.13   66.39
   1   7  -1  750.32   67.29
  -1   7   1  632.44   66.59
  -1   7   1  792.72   66.49
   1   7  -1  690.33   66.79
   1   7  -1  643.44   66.49
  -1   7   1  590.54   66.59
  -1   7   1  739.13   66.69
   0  -7   1   27.10    2.90
   0  -7   1   28.10    3.70
   0   7  -1   26.90    4.50
   0   7  -1   24.00    6.80
   0   7  -1   15.20    5.60
   0   7   1   23.50    6.20
   0   7   1   28.30    4.00
   0   7   1   20.70    4.20
   0   7  -1   27.90    4.60
   0   7  -1   18.20    3.60
   0   7   1   29.90    4.10
   0   7   1   25.60    3.50
   0   7  -1   20.20    6.30
   0   7   1   24.90    4.80
   0   7  -1   29.20    5.10
   0   7   1   14.70    5.90
   0   7   1   39.50    6.00
  -1  -7  -1  956.30  106.79
   1  -7   1 1111.59  106.79
   1  -7   1 1197.38  109.29
   1  -7   1 1143.89  106.89
  -1  -7  -1 1022.40  106.79
   1   7   1 1163.78  107.59
  -1   7  -1 1110.59  107.19
  -1   7  -1 1167.68  107.09
  -1   7  -1 1166.08  106.99
   1   7   1 1210.78  107.09
   1   7   1  991.20  107.19
   1   7   1  995.30  106.89
  -1   7  -1 1216.68  107.79
  -1   7  -1 1194.68  107.09
   1   7   1 1051.99  106.79
   1   7   1 1248.98  107.79
   1   7   1 1052.39  107.09
  -1   7  -1 1082.29  107.19
  -1   7  -1 1008.20  106.99
   1   7   1 1185.68  107.59
   2  -7   1   84.29   13.00
  -2  -7  -1   85.19    9.60
   2  -7   1   91.69   14.30
   2  -7   1   82.39    9.70
   2   7   1   98.59   10.80
   2   7   1  100.99   11.20
  -2   7  -1  103.19   11.10
  -2   7  -1   88.59   14.70
  -2   7  -1  111.59   11.80
  -2   7  -1   86.49   10.00
   2   7   1   87.69   10.70
   2   7   1  111.69   10.60
  -2   7  -1   96.49   10.30
   2   7   1   74.19   10.90
   2   7   1  114.49   12.40
  -3  -7  -1   16.50    6.90
  -3  -7  -1   26.60    4.50
   3  -7   1   37.00    5.00
   3  -7   1   38.70    4.70
   3  -7   1   42.20   10.10
   3  -7   1   35.60    9.50
  -3  -7  -1   32.20    4.90
   3   7   1   39.80    6.30
  -3   7  -1   41.00    5.10
   3   7   1   47.00    8.20
   3   7   1   22.00    6.70
   3   7   1   22.00    6.40
   3   7   1   26.10    4.20
   3   7   1   24.70    6.20
   3   7   1   18.60    7.00
  -3   7  -1   26.60    8.00
  -3   7  -1   38.80    7.10
   4  -7   1  374.46   42.40
  -4  -7  -1  472.55   42.60
   4  -7   1  426.56   44.90
  -4  -7  -1  385.56   46.40
   4  -7   1  409.56   43.00
  -4  -7  -1  434.06   42.50
   4  -7   1  410.56   42.40
   4  -7   1  429.96   46.20
   4  -7   1  459.55   42.60
   4   7   1  486.85   43.90
   4   7   1  480.35   42.90
  -4   7  -1  373.96   46.10
  -4   7  -1  434.66   42.20
   4   7   1  460.95   43.10
   4   7   1  444.86   42.40
   4   7   1  459.05   44.10
  -4   7  -1  472.05   42.90
   4   7   1  415.36   44.60
  -4   7  -1  437.86   43.20
   5  -7   1  333.97   37.80
  -5  -7  -1  365.86   34.80
   5  -7   1  320.17   39.20
  -5  -7  -1  348.17   34.80
   5  -7   1  382.66   35.00
   5  -7   1  285.07   35.50
   5   7   1  411.46   38.10
   5   7   1  369.36   35.20
  -5   7  -1  338.27   34.50
   5   7   1  339.17   35.40
  -5   7  -1  392.06   36.50
   5   7   1  337.17   34.60
  -5   7  -1  371.46   36.80
  -6  -7  -1   15.70    4.80
   6  -7   1   22.70   12.70
   6  -7   1   18.20    7.20
   6  -7   1   19.70    4.90
   6  -7   1   16.40    4.60
   6  -7   1   15.70    8.90
  -6  -7  -1   17.20    4.90
  -6   7  -1   29.90    4.70
  -6   7  -1   23.70    8.10
   6   7   1   19.70   11.60
  -6   7  -1   29.60    6.80
   6   7   1   10.10    4.00
   6   7   1   16.30    6.60
   6   7   1    8.90    6.70
   6   7   1   10.30    7.30
   6   7   1   10.20    6.50
   7  -7   1   45.60    8.70
  -7  -7  -1   57.29    8.80
   7  -7   1   34.10   11.10
  -7  -7  -1   55.29    9.30
   7  -7   1   64.89   32.00
   7  -7   1   56.09    8.80
   7  -7   1   50.09   17.00
   7   7   1   77.09   15.30
   7   7   1   51.49    8.10
  -7   7  -1   40.70   10.40
  -7   7  -1   63.69    8.00
   7   7   1   40.10    9.90
  -7   7  -1   57.49    9.80
   8  -7   1   10.50   15.30
   8  -7   1   15.70    8.30
  -8  -7  -1   13.40    7.80
   8  -7   1    8.00    8.80
   8  -7   1   24.20   11.80
  -8   7  -1   10.40    7.90
   8   7   1   34.40   14.20
   8   7   1   31.10   20.90
   8   7   1   18.20   11.10
   8   7   1   26.40   15.10
   8   7   1   10.60    6.00
  -8   7  -1   13.90    9.70
   9  -7   1   11.40   11.10
  -9  -7  -1   14.20    9.30
   9  -7   1   24.70    8.10
   9  -7   1   30.10    8.30
   9  -7   1    4.30    7.80
  -9  -7  -1   -1.20    9.30
   9  -7   1   10.60   13.10
   9   7   1   11.20    8.80
   9   7   1   17.30   10.90
  -9   7  -1   19.40    6.40
   9   7   1   11.20    6.80
  -9   7  -1   27.20   12.00
   9   7   1   19.20   17.50
   9   7   1   12.40    8.90
  10  -7   1   46.70    9.80
  10  -7   1   27.80    7.10
  10  -7   1   14.80   13.00
  10  -7   1   43.70   13.30
 -10  -7  -1   33.40   10.50
  10  -7   1   35.80    9.70
  10   7   1   38.00   13.30
  10   7   1   34.80    7.90
  10   7   1   51.69   17.80
 -10   7  -1   42.20   14.30
  10   7   1   15.70    7.90
  10   7   1   27.90   16.90
  11  -7   1   24.10   10.00
  11  -7   1   -5.00    8.20
 -11  -7  -1   -0.40    8.80
  11  -7   1   -2.10    6.40
  11  -7   1   -3.30   10.10
  11   7   1   -3.70    4.10
  11   7   1   -7.90   17.20
  11   7   1    6.20   11.40
  12  -8  -1    3.50    9.10
 -12  -8   1    4.60    8.50
  12  -8  -1  -10.50   13.80
  12   8  -1  -17.60    9.60
  12   8  -1   -3.30    9.70
  11  -8  -1   27.20   11.00
  11  -8  -1   24.10    8.20
 -11  -8   1    7.60   14.30
  11  -8  -1    7.70   10.70
  11   8  -1   26.70   26.60
  11   8  -1   35.80   12.00
  11   8  -1   34.60   13.50
  11   8  -1   12.20    5.10
  10  -8  -1   -2.50    7.90
  10  -8  -1   -8.60    7.40
  10  -8  -1   -4.60    7.10
  10  -8  -1   -6.40   13.60
 -10  -8   1  -10.20    9.00
  10  -8  -1   17.70   16.50
  10  -8  -1   45.30   30.00
  10   8  -1   12.60   11.10
 -10   8   1   -3.00   10.20
  10   8  -1    3.40    7.30
  10   8  -1   -1.10    5.70
 -10   8   1    2.80   12.00
  10   8  -1   -0.70    6.50
  10   8  -1    2.80   14.50
  -9  -8   1   27.60   10.30
   9  -8  -1   58.09   19.80
   9  -8  -1   83.89   18.00
   9  -8  -1   41.20    9.90
   9  -8  -1   41.10   24.10
   9  -8  -1   60.99    9.40
   9   8  -1   67.29   12.60
   9   8  -1   42.10   18.70
   9   8  -1   26.90   10.50
  -9   8   1   48.50   13.40
  -9   8   1   56.19   10.70
   8  -8  -1   87.69   10.30
   8  -8  -1   82.19   20.40
  -8  -8   1   67.39   10.60
   8  -8  -1   98.59   18.30
   8  -8  -1   86.59   10.10
   8  -8  -1   83.39   12.00
  -8  -8   1   58.69   11.50
   8  -8  -1   36.80   17.50
   8   8  -1   71.19   12.70
   8   8  -1   53.99   12.50
   8   8  -1   65.39   13.00
  -8   8   1   82.99   13.20
   8   8  -1   67.79    9.90
   8   8  -1   87.19   17.20
  -8   8   1   75.69   11.60
  -7  -8   1  110.29   12.60
   7  -8  -1   81.19   19.30
   7  -8  -1  124.29   12.30
  -7  -8   1   91.49   12.70
   7  -8  -1  105.69   12.10
   7  -8  -1   95.69   18.60
   7   8  -1  136.09   17.40
   7   8  -1   92.89   12.00
  -7   8   1  118.39   13.20
   7   8  -1   88.39   13.60
   7   8  -1   89.49   13.50
   7   8  -1  111.49   14.70
   7   8  -1   83.29   14.00
  -7   8   1  132.29   14.70
   6  -8  -1  193.18   20.20
  -6  -8   1  206.38   20.40
   6  -8  -1  197.38   20.20
   6  -8  -1  192.38   25.50
  -6  -8   1  204.98   20.50
   6  -8  -1  204.58   21.10
   6  -8  -1  219.08   24.30
  -6   8   1  211.08   21.70
  -6   8   1  213.48   21.10
   6   8  -1  203.68   21.80
   6   8  -1  179.18   20.70
   6   8  -1  201.58   21.40
   6   8  -1  189.38   20.20
   6   8  -1  170.48   21.10
   6   8  -1  209.68   23.70
   5  -8  -1   25.50   10.60
   5  -8  -1   17.00    4.50
  -5  -8   1   26.90    5.10
   5  -8  -1   23.00    4.40
   5  -8  -1   15.90    8.20
   5  -8  -1   21.70    6.20
   5   8  -1   32.00    7.70
   5   8  -1   33.00    9.60
   5   8  -1   17.20    4.50
  -5   8   1   40.00   13.10
   5   8  -1   30.60    9.50
   5   8  -1   28.50    6.60
   5   8  -1   35.90    6.70
   5   8  -1   32.70    8.80
  -5   8   1   15.10   10.30
  -5   8   1   32.30    6.90
   4  -8  -1  681.13   64.99
  -4  -8   1  633.24   65.09
   4  -8  -1  667.73   65.09
  -4  -8   1  702.83   65.09
   4  -8  -1  638.84   65.39
   4  -8  -1  702.53   66.69
   4  -8  -1  706.63   67.69
  -4   8   1  733.13   65.49
  -4   8   1  693.63   65.59
   4   8  -1  697.63   65.69
   4   8  -1  674.53   66.79
   4   8  -1  723.03   65.19
   4   8  -1  611.44   65.39
  -4   8   1  714.13   68.89
   4   8  -1  567.54   65.39
   4   8  -1  656.63   65.59
  -3  -8   1   31.80    4.40
   3  -8  -1   35.30    8.70
   3  -8  -1   28.30    5.00
  -3  -8   1   20.60    6.20
   3  -8  -1   23.40    3.80
  -3  -8   1   25.70    4.40
   3  -8  -1   24.80    7.80
   3  -8  -1   27.50    3.70
   3   8  -1   23.30    3.90
   3   8  -1   28.40    4.30
  -3   8   1   25.60    8.40
   3   8  -1   23.40    5.10
  -3   8   1   40.40    8.30
  -3   8   1   29.40    5.40
  -3   8   1   36.90    5.40
   3   8  -1   37.80    5.50
  -3   8   1   33.60    5.90
   3   8  -1   21.50    6.50
  -3   8   1   35.40    5.50
   3   8  -1   20.50    8.50
   3   8  -1   22.90    5.40
   3   8  -1   27.00    5.80
   3   8  -1   23.40    4.70
   2  -8  -1  655.73   65.19
   2  -8  -1  695.83   67.39
  -2  -8   1  620.84   65.29
  -2  -8   1  617.04   65.99
  -2  -8   1  577.64   65.29
  -2   8   1  723.63   65.59
   2   8  -1  634.14   65.49
   2   8  -1  706.43   65.69
   2   8  -1  703.93   65.39
   2   8  -1  628.34   65.39
  -2   8   1  702.43   66.49
   2   8  -1  679.53   66.59
   2   8  -1  708.53   65.89
   2   8  -1  686.73   66.39
  -2   8   1  624.24   65.89
  -2   8   1  768.12   65.79
  -2   8   1  774.92   65.49
  -2   8   1  705.93   65.79
   2   8  -1  695.63   65.79
  -1  -8   1  687.23   63.09
  -1  -8   1  623.44   61.89
  -1  -8   1  618.34   61.99
   1  -8  -1  605.04   63.79
  -1   8   1  566.44   61.99
   1   8  -1  732.33   63.29
   1   8  -1  745.43   63.19
  -1   8   1  622.54   63.09
   1   8  -1  692.03   62.19
  -1   8   1  667.63   63.39
  -1   8   1  626.94   62.09
   1   8  -1  665.43   62.59
  -1   8   1  596.24   62.09
  -1   8   1  553.74   62.29
   1   8  -1  619.64   62.09
  -1   8   1  617.54   62.59
   1   8  -1  686.03   62.49
   1   8  -1  639.24   62.19
  -1   8   1  620.34   62.29
   1   8  -1  718.63   62.39
   0  -8   1  656.03   64.89
   0   8  -1  599.54   65.29
   0   8   1  649.14   65.19
   0   8   1  738.43   66.09
   0   8   1  688.03   65.09
   0   8   1  672.53   65.09
   0   8  -1  645.04   65.09
   0   8   1  709.23   65.99
   0   8   1  738.93   64.99
   0   8  -1  623.94   65.89
   0   8  -1  621.64   65.09
   0   8  -1  662.63   65.19
   0   8   1  751.62   65.39
   0   8  -1  604.64   65.99
   0   8   1  767.72   66.09
  -1  -8  -1  150.18   16.00
   1  -8   1  174.48   20.20
  -1  -8  -1  156.48   16.10
   1  -8   1  147.09   16.00
   1  -8   1  170.68   16.10
  -1   8  -1  172.88   17.10
   1   8   1  156.18   16.80
   1   8   1  151.18   17.40
  -1   8  -1  171.58   17.00
  -1   8  -1  174.58   18.40
  -1   8  -1  176.38   16.60
   1   8   1  172.68   17.40
  -1   8  -1  180.68   17.90
   1   8   1  166.58   16.20
  -1   8  -1  190.78   16.50
   1   8   1  154.28   17.90
  -1   8  -1  168.68   16.70
   1   8   1  155.08   16.80
   1   8   1  157.98   16.70
   1   8   1  153.58   16.30
   2  -8   1  395.56   39.60
   2  -8   1  423.36   41.50
  -2  -8  -1  341.17   37.40
   2  -8   1  402.76   37.50
  -2   8  -1  433.36   37.70
  -2   8  -1  428.26   37.90
   2   8   1  373.66   37.80
   2   8   1  323.17   38.20
  -2   8  -1  379.26   37.90
   2   8   1  368.56   38.70
  -2   8  -1  438.26   39.20
   2   8   1  338.67   38.00
  -2   8  -1  450.95   39.00
   2   8   1  342.47   38.40
  -3  -8  -1  378.96   44.40
   3  -8   1  442.06   43.90
   3  -8   1  418.16   41.50
   3  -8   1  433.86   45.20
  -3  -8  -1  386.06   41.40
   3  -8   1  446.56   41.40
  -3  -8  -1  436.96   41.40
  -3   8  -1  382.06   44.70
   3   8   1  459.15   41.80
  -3   8  -1  443.46   42.80
   3   8   1  397.06   42.50
   3   8   1  479.65   43.20
  -3   8  -1  454.45   41.60
   3   8   1  381.26   42.10
   3   8   1  454.25   42.50
   4  -8   1   18.50    4.00
   4  -8   1   12.80    3.70
  -4  -8  -1   14.70    3.70
   4  -8   1   18.50    5.60
   4  -8   1   19.30    9.20
   4  -8   1   17.40    8.40
  -4  -8  -1   12.30    3.70
   4  -8   1   21.10    3.80
   4   8   1   21.10    9.70
  -4   8  -1   22.80    5.90
  -4   8  -1   28.30    6.70
   4   8   1   12.70    3.30
  -4   8  -1   23.30    4.00
   4   8   1   20.40    6.80
   4   8   1   14.10    5.30
   4   8   1   17.30    6.10
  -4   8  -1   23.80    8.40
   4   8   1   14.50    6.30
   5  -8   1  481.75   41.60
   5  -8   1  397.76   40.60
   5  -8   1  421.76   51.59
  -5  -8  -1  426.66   40.60
   5  -8   1  422.46   43.80
  -5   8  -1  399.76   41.00
  -5   8  -1  415.26   40.30
   5   8   1  391.96   41.20
   5   8   1  372.16   40.30
   5   8   1  432.16   41.20
  -6  -8  -1  211.78   22.30
   6  -8   1  227.88   29.50
   6  -8   1  208.28   22.40
   6  -8   1  267.17   28.40
  -6  -8  -1  193.28   22.30
   6  -8   1  234.58   22.30
   6   8   1  234.58   23.10
   6   8   1  197.98   21.90
  -6   8  -1  237.28   23.00
   6   8   1  207.38   23.10
   7  -8   1   21.60    9.60
   7  -8   1   29.10   17.50
   7  -8   1   23.80    6.40
  -7  -8  -1   28.90    6.80
   7  -8   1   30.80    6.60
  -7  -8  -1   32.10    6.80
   7  -8   1   28.00   15.70
   7   8   1   13.50    7.40
  -7   8  -1   20.10    8.90
   7   8   1   26.20    9.10
  -7   8  -1   30.40    8.40
   7   8   1   18.50    5.60
   7   8   1   34.70    9.70
   7   8   1   27.40   13.90
  -8  -8  -1   15.80    7.90
   8  -8   1   19.20    7.40
   8  -8   1   14.30   15.30
   8  -8   1   16.70    7.20
   8  -8   1   15.00   16.80
  -8  -8  -1   13.70    8.10
   8   8   1   10.40    9.20
  -8   8  -1   15.90    7.80
   8   8   1   10.40    9.90
   8   8   1   18.20   15.90
   8   8   1    6.40    5.60
   8   8   1    8.50    9.50
  -8   8  -1   13.50    9.90
  -9  -8  -1    8.00    9.20
   9  -8   1   15.00    7.80
   9  -8   1   91.59   31.20
   9  -8   1   23.90    8.40
   9  -8   1   26.70    8.40
   9  -8   1   13.60   11.70
  -9  -8  -1   11.60    9.00
   9   8   1   10.30    9.00
   9   8   1   24.10   12.20
  -9   8  -1   25.50   12.70
   9   8   1    6.30    6.50
  -9   8  -1   11.90    5.20
   9   8   1   14.70   11.10
  10  -8   1    9.50   14.20
  10  -8   1   15.20    9.00
  10  -8   1    9.10   10.00
 -10  -8  -1    0.90   10.10
  10  -8   1   13.40   26.10
  10  -8   1   76.29   32.30
  10   8   1   23.90   13.80
  10   8   1    6.20    9.40
  10   8   1    2.50    6.70
  10   8   1   -5.60   16.10
 -10   8  -1   33.80   13.60
 -10   8  -1   36.90   20.60
  10   8   1   12.10   17.10
  11  -8   1   -8.80    8.60
  11  -8   1   15.60    8.40
  11  -8   1    0.50    9.30
 -11  -8  -1  -15.90    8.10
  11  -8   1  -13.00   10.70
  11   8   1    2.30    4.30
  11   8   1    3.60   11.20
  11   8   1  -15.90   16.60
  12  -9  -1    7.40    7.20
  12   9  -1    1.00   10.20
  11  -9  -1    8.40    8.40
 -11  -9   1    5.00    9.10
  11  -9  -1   -8.30    7.40
  11  -9  -1    8.30    7.10
  11   9  -1   -1.40   11.70
 -11   9   1    3.60   11.60
  11   9  -1   21.00   11.30
  11   9  -1    8.80    4.10
  11   9  -1   -1.40   13.30
  10  -9  -1  -17.20   13.20
  10  -9  -1    8.50   20.50
  10  -9  -1   55.59   36.20
 -10  -9   1   -1.80    9.00
  10  -9  -1    4.10    7.50
  10  -9  -1   -3.50    7.70
  10  -9  -1   -4.80    6.60
  10   9  -1    3.70    6.00
 -10   9   1    2.10   12.60
  10   9  -1    0.20   10.50
  10   9  -1    6.10    7.30
 -10   9   1    0.20   10.10
  10   9  -1    1.90   17.00
  10   9  -1   -0.30    7.40
   9  -9  -1   11.10   18.40
   9  -9  -1   17.60    7.60
   9  -9  -1   18.20   12.90
  -9  -9   1  -15.70    8.70
   9  -9  -1    3.80    7.70
  -9  -9   1   -3.30    8.70
   9  -9  -1   13.80    7.10
   9  -9  -1   41.30   23.30
   9   9  -1    9.10   10.00
   9   9  -1    3.30    7.20
   9   9  -1   -2.00    9.00
   9   9  -1    0.50    8.60
  -9   9   1    7.40    9.60
  -9   9   1   18.40   11.60
   9   9  -1    8.40   13.90
   8  -9  -1   13.70   22.60
   8  -9  -1    6.00   18.70
  -8  -9   1    0.40    7.60
   8  -9  -1   25.90    8.60
  -8  -9   1    5.40    7.90
   8  -9  -1   18.50    6.00
   8  -9  -1    9.30   13.80
   8  -9  -1    6.30    6.30
   8   9  -1    3.10    9.70
   8   9  -1   -3.00   12.50
   8   9  -1    8.60    6.00
   8   9  -1   13.20    8.90
   8   9  -1   -2.80    9.10
  -8   9   1   17.70    7.70
   8   9  -1    3.40   15.90
   7  -9  -1   19.40   16.00
   7  -9  -1   27.40   15.60
  -7  -9   1   48.50    8.20
   7  -9  -1   35.30    7.30
   7  -9  -1   41.00    9.80
   7  -9  -1   48.20   26.30
  -7  -9   1   44.80    8.30
   7  -9  -1   32.70    6.80
   7   9  -1   32.40    9.20
   7   9  -1   31.10    8.80
   7   9  -1   49.70   10.80
   7   9  -1   46.50    7.00
  -7   9   1   33.80    8.50
  -7   9   1   41.80   10.20
   7   9  -1   39.70   12.30
   6  -9  -1  172.28   19.30
   6  -9  -1  172.68   25.80
   6  -9  -1  232.78   24.00
  -6  -9   1  191.28   19.60
  -6  -9   1  172.58   19.60
   6  -9  -1  203.38   19.30
   6  -9  -1  221.28   20.50
   6   9  -1  215.18   23.60
   6   9  -1  175.48   19.30
   6   9  -1  176.28   21.00
   6   9  -1  159.88   20.30
  -6   9   1  196.98   20.30
   6   9  -1  163.08   20.50
  -6   9   1  226.38   21.10
   5  -9  -1   46.40    6.30
   5  -9  -1   39.20    6.40
   5  -9  -1   30.40    9.90
   5  -9  -1   51.39   13.10
   5  -9  -1   39.80    7.90
   5   9  -1   63.69    8.70
   5   9  -1   58.89    6.60
  -5   9   1   48.40    9.40
  -5   9   1   43.30    8.30
   4  -9  -1  237.78   23.90
   4  -9  -1  222.48   24.50
  -4  -9   1  242.68   24.10
  -4  -9   1  240.28   24.10
   4  -9  -1  243.78   26.50
   4  -9  -1  246.38   24.00
   4  -9  -1  248.08   27.80
  -4   9   1  268.27   26.50
   4   9  -1  198.28   24.60
  -4   9   1  269.47   25.10
  -4   9   1  250.37   29.70
  -4   9   1  268.47   24.70
   4   9  -1  260.97   27.60
   4   9  -1  212.78   24.00
   4   9  -1  274.07   24.50
   4   9  -1  251.47   25.80
   4   9  -1  228.58   24.80
  -3  -9   1   11.60    2.80
   3  -9  -1   14.60    8.10
  -3  -9   1   11.60    3.00
   3  -9  -1   16.30    3.00
   3  -9  -1    6.30    6.00
  -3  -9   1   21.30    5.60
   3   9  -1    9.80    4.30
  -3   9   1   12.60    3.90
   3   9  -1   12.20    3.30
  -3   9   1   10.40    4.10
  -3   9   1   20.90    7.60
  -3   9   1    8.90    4.20
   3   9  -1   23.20    9.00
   3   9  -1   13.70    4.80
   3   9  -1    4.90    3.00
   3   9  -1   15.60    5.60
  -3   9   1   11.00    3.50
  -3   9   1   22.20    6.20
   3   9  -1   20.10    7.40
   3   9  -1    8.00    4.10
   2  -9  -1   31.60    8.60
  -2  -9   1   49.30    5.80
  -2  -9   1   53.19    7.40
  -2  -9   1   50.29    6.00
   2   9  -1   35.80    7.60
   2   9  -1   50.19    6.70
   2   9  -1   64.29    7.70
  -2   9   1   43.40    6.20
   2   9  -1   68.49    9.40
  -2   9   1   59.89    8.90
  -2   9   1   66.89    9.90
   2   9  -1   52.09    6.50
   2   9  -1   59.59    8.40
  -2   9   1   55.39    7.10
   2   9  -1   65.39   10.80
  -2   9   1   63.29    6.20
   1  -9  -1    1.60    5.40
  -1   9   1    3.20    2.60
  -1   9   1    1.20    2.80
   1   9  -1   14.10    4.50
   1   9  -1   11.50    3.00
   1   9  -1   10.30    5.70
  -1   9   1    2.70    3.00
  -1   9   1   -3.60    6.40
  -1   9   1    6.30    3.00
   1   9  -1   15.40    4.30
   1   9  -1   12.50    4.30
  -1   9   1    6.10    3.80
  -1   9   1    8.30    3.10
  -1   9   1    1.00    5.80
   1   9  -1    8.50    5.90
   1   9  -1    6.70    3.40
  -1   9   1    5.30    3.90
   0  -9   1    5.80    7.70
   0  -9   1    7.10    2.40
   0   9  -1   10.70    3.10
   0   9  -1   10.00    6.60
   0   9   1   11.30    4.80
   0   9  -1    7.70    4.20
   0   9  -1    7.80    5.90
   0   9  -1    9.20    3.40
   0   9  -1    7.60    3.50
   0   9  -1    6.00    3.00
   0   9  -1    5.90    3.20
   0   9  -1    4.40    3.50
   1  -9   1   19.80    3.30
  -1  -9  -1   10.50    2.30
   1  -9   1   10.20    1.90
  -1  -9  -1   10.40    1.90
   1  -9   1   14.00    8.80
   1   9   1   11.70    4.50
   1   9   1   11.20    4.40
  -1   9  -1    8.80    6.30
   1   9   1   17.20    3.10
   1   9   1    6.40    5.50
  -1   9  -1   19.40    3.80
   1   9   1   18.10    4.30
   1   9   1   13.70    3.00
  -1   9  -1   10.60    6.80
   1   9   1   10.50    3.50
  -1   9  -1   18.60    4.80
  -1   9  -1   16.70    4.10
   1   9   1    6.00    6.30
   2  -9   1   -0.70    7.80
  -2  -9  -1    7.30    1.90
   2  -9   1    4.50    2.50
  -2  -9  -1    4.80    2.30
   2  -9   1    1.50    7.20
   2  -9   1    6.90    2.40
   2   9   1    2.90    6.70
   2   9   1    3.30    3.70
   2   9   1    8.40    3.20
  -2   9  -1   -1.30    7.60
   2   9   1   10.90    4.90
   2   9   1    6.00    4.40
   2   9   1    2.90    5.20
  -2   9  -1   10.40    4.20
  -2   9  -1    4.70    3.30
  -2   9  -1    2.90    6.70
  -2   9  -1    4.30    7.00
  -2   9  -1   14.90    4.30
  -2   9  -1    3.70    3.10
   3  -9   1    6.60    7.70
   3  -9   1   25.50   10.30
  -3  -9  -1   15.20    8.60
   3   9   1   17.30    6.50
   3   9   1   17.90    4.80
  -3   9  -1   10.40    4.60
  -3   9  -1   10.80    8.70
   3   9   1   23.10    5.80
   3   9   1   19.70    8.10
  -3   9  -1    6.50    7.40
  -3   9  -1    3.20   11.10
   3   9   1   15.00    6.00
   3   9   1   18.30    5.00
  -3   9  -1   18.70    5.10
  -3   9  -1   13.50    5.90
  -4  -9  -1  287.27   28.50
   4  -9   1  271.27   28.10
   4  -9   1  287.47   33.10
   4  -9   1  278.17   29.10
   4  -9   1  285.17   34.70
   4  -9   1  286.27   29.10
   4   9   1  313.57   31.00
   4   9   1  259.77   29.10
   4   9   1  299.47   30.10
  -4   9  -1  287.17   32.10
  -4   9  -1  281.17   31.70
   4   9   1  250.37   27.90
   4   9   1  337.87   29.20
   5  -9   1   26.10   12.00
   5  -9   1   16.80    9.40
   5  -9   1   19.90    4.60
   5  -9   1   16.70    7.10
   5   9   1   30.20    4.50
   5   9   1   17.50    6.80
   5   9   1    9.60    6.70
   5   9   1   17.40   10.10
   5   9   1   17.10    6.40
  -5   9  -1   26.90    7.70
  -6  -9  -1  317.17   28.80
   6  -9   1  269.87   29.90
   6  -9   1  325.37   36.00
   6  -9   1  335.67   37.10
   6  -9   1  271.87   28.60
  -6  -9  -1  280.57   28.70
   6   9   1  242.28   29.30
  -6   9  -1  316.97   29.40
   6   9   1  235.48   31.20
  -6   9  -1  275.77   30.00
   6   9   1  260.87   29.30
   6   9   1  329.87   30.10
   7  -9   1   73.89    9.50
   7  -9   1   21.70   19.30
  -7  -9  -1   73.59    9.50
   7  -9   1   53.59   17.60
  -7  -9  -1   67.89   10.00
   7   9   1   68.99   11.30
   7   9   1   59.59   14.90
   7   9   1   43.90    8.20
   7   9   1   58.59   12.40
   7   9   1   54.69    9.80
  -8  -9  -1   29.20    8.30
   8  -9   1   19.40   17.30
   8  -9   1   16.10   11.10
   8  -9   1   19.30    7.50
   8  -9   1    3.80    7.40
  -8  -9  -1   33.40   10.00
   8   9   1   24.80   16.50
  -8   9  -1   15.70    8.60
  -8   9  -1   19.20   12.80
   8   9   1   22.10   10.40
   8   9   1   28.00   10.50
   8   9   1   20.60   11.10
   8   9   1   18.40    6.10
   9  -9   1   87.69   31.80
   9  -9   1   15.90    8.20
  -9  -9  -1    1.10    9.10
  -9  -9  -1   11.30    9.10
   9  -9   1    3.90   12.40
   9  -9   1    3.80   11.30
   9  -9   1    8.00    8.00
   9   9   1   20.50    6.60
  -9   9  -1    3.60    5.40
   9   9   1    7.10    8.70
   9   9   1   18.80   11.90
   9   9   1    5.60   11.00
  -9   9  -1   10.10   12.40
   9   9   1   19.80   18.60
  10  -9   1   52.99   24.50
  10  -9   1   -8.40   12.40
  10  -9   1   -3.50   10.70
 -10  -9  -1   -5.80   11.60
  10  -9   1    2.10   10.00
  10  -9   1  -13.30    9.70
 -10   9  -1    2.30   14.80
  10   9   1   -1.90    6.70
  10   9   1   -5.90   11.60
  10   9   1    3.90   22.00
 -10   9  -1    6.70   11.90
  10   9   1    1.60   12.40
  11  -9   1  -12.60   11.50
 -11  -9  -1  -10.00    8.50
  11  -9   1  -13.00   10.10
  11  -9   1   -3.10    8.00
  11  -9   1    0.40    7.90
  11   9   1   -0.20    4.20
  11   9   1  -31.60   17.00
  11   9   1   -9.10   16.80
  11   9   1    6.00   10.80
  11 -10  -1    5.60    6.90
  11 -10  -1   12.40    7.80
 -11 -10   1   -3.80    8.30
  11 -10  -1    0.30    7.20
  11  10  -1    7.80   11.30
  11  10  -1   -1.10   13.70
  11  10  -1    9.40   10.80
  11  10  -1   -1.10    3.50
 -11  10   1   21.20   12.10
  10 -10  -1  -13.70   11.80
  10 -10  -1    1.50    7.50
 -10 -10   1   16.10    9.00
  10 -10  -1   -3.20    7.20
  10 -10  -1    8.70    7.60
  10  10  -1   18.30   17.70
  10  10  -1    1.90    6.00
  10  10  -1    2.90   10.70
 -10  10   1    0.40   13.30
  10  10  -1   13.50   11.40
 -10  10   1    3.70   10.20
  10  10  -1    0.10    7.70
  -9 -10   1   23.10    9.70
  -9 -10   1    7.10    9.30
   9 -10  -1   26.00   21.30
   9 -10  -1   25.90    7.80
   9 -10  -1   44.40   25.80
   9 -10  -1    5.50    7.90
   9 -10  -1   26.80    7.90
  -9  10   1   27.70   11.40
   9  10  -1   24.50   10.00
   9  10  -1   19.00   17.20
  -9  10   1   23.20   10.70
   9  10  -1   37.20    7.60
   9  10  -1   10.90   10.60
   9  10  -1   19.60   10.40
   8 -10  -1   68.89   10.50
  -8 -10   1   72.69   12.00
   8 -10  -1   55.59   20.40
  -8 -10   1   66.29   11.70
   8 -10  -1   80.89   12.30
   8 -10  -1   89.69   14.20
   8 -10  -1   76.59   18.40
   8  10  -1   68.99   14.20
   8  10  -1   53.99   15.90
   8  10  -1   75.19   10.30
   8  10  -1   96.29   19.70
   8  10  -1   87.29   15.40
  -8  10   1   67.09   13.70
   8  10  -1   73.59   15.70
  -8  10   1   73.69   11.90
  -7 -10   1  101.69   11.80
   7 -10  -1   92.99   10.80
   7 -10  -1   49.50   19.50
   7 -10  -1   70.39   19.00
   7 -10  -1   69.69   13.00
   7 -10  -1  103.99   11.10
   7 -10  -1  111.29   18.30
  -7 -10   1  110.19   11.90
  -7  10   1  102.59   12.60
   7  10  -1   83.49   10.60
   7  10  -1   83.59   17.80
  -7  10   1   77.19   13.70
   7  10  -1   90.39   14.30
   7  10  -1   70.89   12.80
   7  10  -1   58.59   16.20
   6 -10  -1   70.09    8.30
   6 -10  -1   64.89    8.50
   6 -10  -1   58.09   10.60
  -6 -10   1   83.49    9.30
   6 -10  -1   73.39   15.70
   6 -10  -1   54.19   13.70
   6  10  -1   55.59   14.80
   6  10  -1   66.39    8.50
  -6  10   1   59.69   11.10
   6  10  -1   43.40   10.40
   6  10  -1   46.70   13.40
  -6  10   1   69.79   10.30
   6  10  -1   67.39   10.30
   6  10  -1   73.39   12.30
   5 -10  -1  159.08   14.10
   5 -10  -1  138.59   18.60
   5 -10  -1  132.59   19.60
   5 -10  -1  108.59   15.20
  -5  10   1  123.39   15.90
   5  10  -1  147.09   19.20
   5  10  -1  129.69   13.70
  -5  10   1  152.38   15.30
   5  10  -1  118.99   15.10
   5  10  -1  118.59   17.30
  -4 -10   1   65.29    8.30
   4 -10  -1   75.19    7.80
   4 -10  -1   54.69    9.30
   4 -10  -1   78.09   13.00
   4 -10  -1   93.49   14.30
  -4 -10   1   84.09    9.90
   4  10  -1   68.09    9.50
   4  10  -1   46.20   18.60
  -4  10   1   63.59   13.10
   4  10  -1   75.69    9.20
   4  10  -1   59.59    7.80
   4  10  -1   62.19   10.70
  -4  10   1   75.19   12.40
   3 -10  -1    2.20    8.80
  -3 -10   1    8.20    2.90
   3 -10  -1    1.20    2.10
   3 -10  -1    7.60    7.10
  -3 -10   1   14.90    4.90
  -3  10   1    0.80    8.50
  -3  10   1    5.70    3.90
  -3  10   1    7.00    3.20
   3  10  -1    2.00    7.60
  -3  10   1    2.80    5.10
   3  10  -1    8.60    4.50
   3  10  -1    0.20    6.10
  -3  10   1    1.80    4.00
   3  10  -1   -0.30    8.40
   3  10  -1    7.00    4.30
   3  10  -1    7.20    5.80
   3  10  -1    9.20    4.50
  -3  10   1    3.40    3.40
   3  10  -1    6.10    4.90
  -2 -10   1  189.48   23.20
  -2 -10   1  238.18   20.10
   2 -10  -1  201.78   23.60
  -2 -10   1  235.08   20.00
   2  10  -1  173.28   21.90
  -2  10   1  226.98   20.20
   2  10  -1  206.28   20.00
  -2  10   1  195.58   20.70
  -2  10   1  174.38   20.90
   2  10  -1  175.48   20.30
   2  10  -1  192.18   20.30
  -2  10   1  167.88   20.10
   2  10  -1  229.38   20.90
   2  10  -1  235.28   20.50
  -2  10   1  207.58   20.70
   2  10  -1  234.48   21.30
   2  10  -1  182.68   22.80
  -2  10   1  171.48   22.40
  -2  10   1  209.78   20.60
   1 -10  -1  130.49   19.10
  -1  10   1  151.58   15.90
   1  10  -1  156.78   16.00
   1  10  -1  178.68   16.60
   1  10  -1  143.29   17.90
   1  10  -1  158.78   16.10
  -1  10   1  148.19   16.10
   1  10  -1  136.99   15.60
   1  10  -1  175.48   18.70
   0 -10   1  748.83   75.79
   0  10   1  755.02   72.79
   0  10  -1  744.13   73.89
   0  10   1  781.22   72.69
   0  10   1  741.93   72.89
   0  10  -1  777.72   73.09
   0  10  -1  740.73   72.79
   0  10  -1  718.83   72.69
   0  10  -1  728.23   73.89
   0  10  -1  715.13   72.89
   0  10   1  775.72   73.79
   0  10   1  721.83   72.59
   0  10  -1  773.02   72.99
   0  10  -1  747.53   72.69
   0  10   1  746.13   73.69
   0  10   1  834.22   72.99
   1 -10   1  545.45   56.89
  -1 -10  -1  543.05   53.39
   1 -10   1  543.55   53.39
  -1  10  -1  637.54   55.19
   1  10   1  477.55   53.49
   1  10   1  482.55   53.89
  -1  10  -1  550.94   53.69
  -1  10  -1  515.25   53.79
  -1  10  -1  577.44   53.79
   1  10   1  570.74   53.89
  -1  10  -1  575.54   53.99
   1  10   1  551.64   53.49
   1  10   1  603.04   54.49
   1  10   1  555.54   54.59
   1  10   1  576.54   54.89
  -1  10  -1  608.84   55.19
   1  10   1  548.65   53.79
  -1  10  -1  527.95   54.09
   2 -10   1  257.07   27.40
   2 -10   1  270.77   27.50
   2 -10   1  261.67   30.40
   2 -10   1  281.57   31.90
  -2 -10  -1  275.87   27.50
  -2  10  -1  264.77   28.20
  -2  10  -1  328.87   29.70
   2  10   1  265.37   27.60
  -2  10  -1  316.17   29.80
   2  10   1  280.77   28.80
  -2  10  -1  292.97   27.80
   2  10   1  282.07   28.20
   2  10   1  270.87   28.30
   2  10   1  300.87   29.60
   2  10   1  277.67   28.20
   2  10   1  285.27   28.80
  -2  10  -1  280.87   28.10
  -2  10  -1  295.07   27.90
  -3 -10  -1   69.29    7.30
   3 -10   1   63.99   14.20
  -3 -10  -1   70.79    7.20
   3 -10   1   48.00   11.60
   3  10   1   51.69   10.20
   3  10   1   56.39    7.60
  -3  10  -1   63.19    8.00
   3  10   1   41.90   11.20
  -3  10  -1   52.19   10.20
  -3  10  -1   44.20   10.30
   3  10   1   49.10    9.10
   3  10   1   67.49   10.20
  -3  10  -1   76.79    9.10
  -3  10  -1   55.19   11.70
   4 -10   1   64.09    7.60
   4 -10   1   62.29   14.50
  -4 -10  -1   61.79    7.60
   4 -10   1   43.60    7.10
   4 -10   1   36.30   11.00
  -4 -10  -1   69.69    7.40
   4  10   1   59.79    9.50
  -4  10  -1   65.59   12.60
  -4  10  -1   51.89    7.60
   4  10   1   61.49    6.70
  -4  10  -1   53.59   10.10
   4  10   1   41.20    8.40
   4  10   1   57.59    9.50
   4  10   1   49.40   10.00
  -4  10  -1   58.79    9.10
   4  10   1   35.80   21.20
   5 -10   1   66.29   17.00
   5 -10   1   55.99    8.80
   5 -10   1   33.70   15.60
  -5 -10  -1   84.39    8.80
   5 -10   1   65.09   11.10
  -5 -10  -1   74.29    8.50
   5 -10   1   54.29    8.40
   5  10   1   79.89   10.70
  -5  10  -1   66.29   11.70
   5  10   1   79.99   10.90
  -5  10  -1   65.49   10.20
   5  10   1   47.40   10.10
   5  10   1   73.79   10.20
   5  10   1   66.19    7.80
   5  10   1   85.09   14.40
   6 -10   1    3.60    4.60
  -6 -10  -1    8.80    4.60
   6 -10   1    7.10    8.10
   6 -10   1    7.40   13.20
   6 -10   1    3.90    4.40
  -6 -10  -1   12.70    5.00
   6 -10   1   12.10   13.30
   6  10   1    2.30    7.90
  -6  10  -1    7.50    7.20
   6  10   1    7.50    6.90
  -6  10  -1    3.90    8.80
   6  10   1   10.80    3.80
   6  10   1   12.10   11.60
   6  10   1    2.80    4.70
   6  10   1   10.00    7.40
   7 -10   1   57.49   18.60
   7 -10   1   38.00   12.50
   7 -10   1   75.49   10.10
   7 -10   1   52.29    9.30
  -7 -10  -1   76.99    9.80
  -7 -10  -1   63.49    9.70
   7  10   1   39.60   10.90
   7  10   1   53.89    8.30
  -7  10  -1   68.99   11.20
  -7  10  -1   45.40   11.90
   7  10   1   44.40   15.70
  -8 -10  -1  107.99   12.50
   8 -10   1   80.79   21.20
  -8 -10  -1   96.99   11.90
   8 -10   1   61.69   15.10
   8 -10   1   77.79   11.60
  -8  10  -1   86.59   12.30
   8  10   1   48.60   13.30
   8  10   1   73.89   10.20
  -8  10  -1   70.69   14.50
   8  10   1   84.19   14.70
  -9 -10  -1   11.90    9.30
   9 -10   1    2.20   10.50
   9 -10   1  106.29   37.30
  -9 -10  -1   -3.00    9.00
   9 -10   1   16.00    8.10
   9 -10   1   14.00   12.00
   9 -10   1   14.70    7.90
   9  10   1    4.60    8.40
  -9  10  -1    5.40    5.20
  -9  10  -1   12.70   12.50
   9  10   1   20.40   12.20
   9  10   1   23.50   17.60
   9  10   1   18.60   11.00
 -10 -10  -1    0.60    9.10
  10 -10   1  -14.20    8.70
  10 -10   1   -3.50   10.10
  10 -10   1    6.40    8.30
  10 -10   1   -9.90   11.80
  10  10   1    6.80   11.80
  10  10   1    0.10    5.80
  10  10   1    5.40    6.90
 -10  10  -1   -2.30   16.50
 -10  10  -1   15.50   19.10
  10  10   1  -12.80   19.80
  11 -10   1   11.30   12.80
 -11 -10  -1  -17.30   10.10
  11 -10   1    4.60    7.90
  11 -10   1   -7.10    9.90
  11 -10   1   -0.80    9.30
  11  10   1   -7.70   23.70
  11  10   1   -1.80   12.00
  11  10   1  -19.00   11.00
  11  10   1    6.40    4.90
 -11 -11   1  -13.00    7.70
  11 -11  -1    3.30    7.20
  11 -11  -1    4.50    7.80
  11 -11  -1   -4.20    7.40
  11  11  -1    8.00   12.20
 -11  11   1    4.30   15.50
  11  11  -1    1.00    3.20
  11  11  -1   -1.60    9.90
  11  11  -1   -5.80   10.30
 -10 -11   1   -7.90   15.40
  10 -11  -1    8.20    9.00
 -10 -11   1   15.20   10.80
  10 -11  -1   27.90   10.00
  10 -11  -1   14.00    8.40
  10  11  -1   15.30   18.70
  10  11  -1   20.10   10.90
 -10  11   1   20.20   21.50
  10  11  -1   17.80   13.70
 -10  11   1   33.40   12.00
  10  11  -1   26.20   12.50
  10  11  -1    0.50    9.00
  -9 -11   1   16.40    9.30
   9 -11  -1   26.50   23.40
   9 -11  -1   11.60    6.90
  -9 -11   1   10.10    9.30
   9 -11  -1   -0.30    6.50
   9 -11  -1   10.30   11.90
   9 -11  -1   20.00    7.40
   9 -11  -1   12.20   27.50
  -9  11   1   21.70   11.50
   9  11  -1    7.70    8.50
   9  11  -1   14.30   11.00
  -9  11   1   20.10   10.60
   9  11  -1    7.30   10.20
   9  11  -1   18.50   18.80
   9  11  -1   12.70   10.30
   8 -11  -1   25.10    7.20
   8 -11  -1   29.30   10.40
  -8 -11   1   36.50    9.50
   8 -11  -1   44.40    8.10
  -8 -11   1   37.50    9.10
   8 -11  -1   38.10   16.10
   8 -11  -1   31.00   26.20
   8  11  -1   25.40   16.70
  -8  11   1   30.90    8.80
   8  11  -1   26.60   10.70
  -8  11   1   16.80   11.90
   8  11  -1   23.40   11.70
   8  11  -1   41.90    7.10
   8  11  -1   55.09   10.10
   8  11  -1    6.10   13.80
   7 -11  -1    4.70   14.00
   7 -11  -1   46.40    7.40
   7 -11  -1   37.20   17.30
   7 -11  -1   45.70   16.70
   7 -11  -1   32.00    9.90
  -7 -11   1   40.70    8.10
   7 -11  -1   31.60    6.30
  -7  11   1   21.20    9.70
   7  11  -1   31.40    8.50
   7  11  -1   28.40   10.60
   7  11  -1   30.80   14.90
   7  11  -1    5.00   12.40
  -7  11   1   26.80    9.00
   7  11  -1   25.00   10.00
   7  11  -1   13.60    5.80
   7  11  -1   56.39    8.40
   6 -11  -1   94.49   11.00
   6 -11  -1  110.59   18.20
   6 -11  -1  103.09   10.80
   6 -11  -1   63.59   19.00
   6 -11  -1   93.29   13.10
  -6 -11   1  116.29   11.70
   6  11  -1  117.79   17.60
  -6  11   1   82.09   13.90
   6  11  -1   84.39   12.90
   6  11  -1   75.99   10.30
   6  11  -1  113.99   11.90
   6  11  -1   91.29   12.50
   6  11  -1   86.19   15.90
   6  11  -1   99.09   14.30
  -6  11   1   90.59   12.60
   5 -11  -1   62.09   14.20
   5 -11  -1   60.79   10.40
   5 -11  -1   67.49    8.10
   5 -11  -1   64.19    7.90
   5 -11  -1   50.09   13.20
   5  11  -1   80.49   10.20
   5  11  -1   71.49   14.10
  -5  11   1   65.19   10.00
  -5  11   1   55.69   10.70
   5  11  -1   84.59   15.40
   5  11  -1   70.39    7.90
   4 -11  -1   41.40   11.60
   4 -11  -1   37.80    7.40
   4 -11  -1   45.20    6.00
   4 -11  -1   36.60    5.70
   4 -11  -1   28.60    9.70
   4  11  -1   54.69    8.50
   4  11  -1   52.19   12.90
   4  11  -1   50.89    6.10
  -4  11   1   61.69   12.50
   4  11  -1   59.89   11.90
  -4  11   1   55.09    9.60
  -4  11   1   48.60    8.10
   3 -11  -1  123.29   13.00
  -3 -11   1  137.39   13.40
   3 -11  -1  141.09   19.30
   3 -11  -1  128.29   17.80
  -3 -11   1  140.79   13.50
   3  11  -1  121.19   14.80
  -3  11   1  102.49   14.20
  -3  11   1  139.69   17.70
  -3  11   1  152.78   16.30
   3  11  -1  132.69   18.50
   3  11  -1  149.19   18.60
   3  11  -1  127.29   14.10
  -3  11   1  119.79   14.30
   3  11  -1  134.09   16.60
   3  11  -1  150.38   14.70
  -3  11   1  125.49   13.50
  -2 -11   1   17.50    3.20
  -2 -11   1   11.70    3.10
   2 -11  -1   -2.70    6.40
   2  11  -1    9.10    3.90
  -2  11   1    3.40    4.10
  -2  11   1    6.70   10.20
  -2  11   1    2.40    7.80
   2  11  -1   10.00    7.60
   2  11  -1    8.80    6.30
   2  11  -1   10.70    4.10
  -2  11   1    4.90    4.90
  -2  11   1    2.90    3.30
  -2  11   1    4.60    3.90
   2  11  -1   11.50    2.80
   2  11  -1   11.70    8.80
   2  11  -1   11.60    5.30
   2  11  -1   14.50    5.80
  -2  11   1    3.50    3.20
  -1 -11   1   69.19    7.10
   1 -11  -1   56.79   11.10
  -1  11   1   63.49    8.60
   1  11  -1   77.09    8.10
  -1  11   1   65.29    9.20
   1  11  -1   87.79   12.40
  -1  11   1   70.69   11.20
   1  11  -1   74.69   10.90
  -1  11   1   61.59    8.60
  -1  11   1   59.69   12.10
   1  11  -1   79.99    9.10
   1  11  -1   71.39    8.70
  -1  11   1   63.79    8.60
   1  11  -1   84.99   10.80
  -1  11   1   64.89    8.10
   1  11  -1   88.59   10.20
   1  11  -1   70.79    8.00
  -1  11   1   54.49    7.50
   0 -11   1  115.89   11.20
   0 -11   1  113.99   11.60
   0 -11   1  123.19   18.90
   0  11   1  113.09   12.90
   0  11   1  109.39   14.20
   0  11  -1  112.29   12.30
   0  11  -1   97.79   14.00
   0  11  -1  134.29   13.00
   0  11  -1  106.19   15.40
   0  11   1  118.79   12.60
   0  11  -1  102.49   13.00
   0  11   1  121.29   11.70
   0  11  -1   98.09   12.40
   0  11   1  116.19   11.90
   0  11  -1  110.09   11.90
   0  11   1  115.89   15.30
   0  11   1  122.69   12.30
   1 -11   1   55.69    6.60
  -1 -11  -1   55.39    6.10
   1 -11   1   57.49   11.20
  -1 -11  -1   61.49    6.40
   1  11   1   55.99    7.80
  -1  11  -1   59.79    7.80
   1  11   1   76.19    8.80
  -1  11  -1   67.89    8.20
   1  11   1   65.09    7.00
   1  11   1   74.89    8.70
   1  11   1   50.39   11.20
   1  11   1   54.59    8.60
   1  11   1   44.00    9.40
  -1  11  -1   63.69   11.40
  -1  11  -1   45.70    9.90
  -1  11  -1   61.89    7.30
  -1  11  -1   57.59    9.10
  -2 -11  -1   76.39    7.60
  -2 -11  -1   57.99    7.20
   2 -11   1   66.49    7.60
   2 -11   1   59.09    7.60
   2 -11   1   55.79   11.90
  -2  11  -1   71.09    8.30
   2  11   1   75.79    9.40
  -2  11  -1   74.89   12.70
   2  11   1   68.89    9.30
   2  11   1   74.39    8.20
   2  11   1   71.19   12.80
   2  11   1   70.79   10.40
   2  11   1   77.19   10.50
  -2  11  -1   73.99   10.60
  -2  11  -1   69.69    9.20
   2  11   1   60.69    9.50
  -2  11  -1   67.79    8.80
  -2  11  -1   60.09    9.50
  -2  11  -1   82.69   12.00
   3 -11   1   87.49   10.80
   3 -11   1  100.19   17.10
   3 -11   1  110.99   18.70
  -3  11  -1   82.99   14.00
   3  11   1  120.69   12.80
  -3  11  -1   97.29   15.60
  -3  11  -1   81.09   16.10
   3  11   1   88.49   13.00
  -3  11  -1  109.39   12.70
   3  11   1  123.19   13.90
  -3  11  -1  106.39   15.20
  -3  11  -1  111.19   11.60
   3  11   1   99.39   15.70
   3  11   1  114.59   11.20
   4 -11   1   38.00    6.80
  -4 -11  -1   43.30    6.60
   4 -11   1   70.19   16.20
  -4 -11  -1   53.59    6.90
   4 -11   1   50.49    9.30
   4 -11   1   48.60    7.90
  -4  11  -1   37.10    7.00
  -4  11  -1   69.49   12.50
   4  11   1   50.39    8.70
   4  11   1   42.00    9.10
   4  11   1   46.70    9.10
   4  11   1   39.20    6.90
   4  11   1   55.99   12.70
  -4  11  -1   49.80    8.20
   4  11   1   48.10    9.90
  -4  11  -1   69.09   11.40
   4  11   1   30.90    8.60
   5 -11   1   68.69   12.30
   5 -11   1  124.39   21.10
  -5 -11  -1   94.39   10.50
  -5 -11  -1  100.79   10.30
   5 -11   1  108.59   17.70
   5 -11   1   76.29   10.20
   5  11   1   88.99   11.10
   5  11   1   98.59   10.70
   5  11   1   72.69   11.90
  -5  11  -1   94.19   13.50
   5  11   1   65.39   11.80
  -6 -11  -1   17.80    5.80
  -6 -11  -1   19.20    5.30
   6 -11   1   19.40    5.50
   6  11   1   13.60    7.70
   6  11   1    6.90    4.70
   6  11   1   15.20    8.40
   6  11   1   27.90   13.20
   6  11   1   18.70    4.30
   6  11   1   12.70    7.80
   7 -11   1   57.59   19.70
   7 -11   1   53.39    8.90
   7 -11   1   62.59   11.30
   7 -11   1   50.89   13.30
  -7 -11  -1   49.30   11.10
  -7 -11  -1   58.09    9.60
   7  11   1   24.60   11.10
  -7  11  -1   60.59   11.30
   7  11   1   43.80   11.70
  -7  11  -1   45.80   11.40
   7  11   1   37.10   16.10
   8 -11   1   30.30    8.40
   8 -11   1   23.80   19.20
   8 -11   1   38.10   13.20
   8 -11   1   33.30    8.00
  -8 -11  -1   17.00    8.50
  -8 -11  -1   33.10    9.10
   8  11   1    5.90   10.20
  -8  11  -1   19.40    7.30
   8  11   1   20.80   10.00
   8  11   1   23.50   11.20
  -8  11  -1   16.80   12.10
   8  11   1   17.90   17.80
   8  11   1   24.10   10.80
   9 -11   1   44.50    9.70
  -9 -11  -1   19.10   10.30
   9 -11   1   55.69   13.40
   9 -11   1   31.60   13.70
  -9 -11  -1   43.40   10.20
   9 -11   1   41.90    9.10
   9  11   1   47.00   11.70
   9  11   1   36.60   19.00
   9  11   1   43.10   11.60
   9  11   1   31.90   12.10
   9  11   1   19.90    8.80
  -9  11  -1   49.30   13.70
  10 -11   1   -5.60    9.60
  10 -11   1   -2.50   10.90
 -10 -11  -1    2.60   10.60
  10 -11   1   -2.10    9.70
  10  11   1    0.10    6.10
  10  11   1  -12.30   10.70
  10  11   1   14.30   12.60
  10  11   1  -14.10   19.10
 -10  11  -1    2.70   11.40
 -10  11  -1   10.70   13.10
  10  11   1    0.60    5.70
  11 -11   1   10.20    8.60
  11 -11   1   13.20    8.30
  11 -11   1    0.40    7.90
 -11 -11  -1   -8.50    8.50
  11  11   1   28.20   11.50
  11  11   1   20.40   19.70
  11  11   1    7.90    4.00
 -11 -12   1   -6.20    7.60
  11 -12  -1    3.60    6.90
  11 -12  -1    4.60    7.70
  11 -12  -1    2.80    7.10
  11  12  -1  -10.10   10.00
  11  12  -1    2.30   11.10
 -11  12   1   15.00   13.20
 -10 -12   1   38.70   10.40
  10 -12  -1   43.80    9.50
  10 -12  -1   28.50    9.80
  10 -12  -1   54.59    9.70
  10 -12  -1    9.20   16.00
  10  12  -1   60.39   14.00
  10  12  -1   38.40   20.20
 -10  12   1   59.09   13.10
  10  12  -1   44.80   12.30
 -10  12   1   49.10   15.70
  10  12  -1   28.10   16.60
   9 -12  -1   26.60    7.30
   9 -12  -1   18.30   14.90
  -9 -12   1   16.80    9.40
  -9 -12   1   41.90    9.90
   9 -12  -1    9.60    7.80
   9 -12  -1   51.39   34.00
   9 -12  -1   27.70    7.90
   9 -12  -1   28.10   17.80
  -9  12   1   29.60   11.80
   9  12  -1   15.70   11.40
   9  12  -1   16.70    7.80
   9  12  -1   23.80   18.20
  -9  12   1   33.60   14.40
   9  12  -1   29.20   10.50
   9  12  -1   35.90   10.20
   8 -12  -1   79.19   10.20
   8 -12  -1   59.69    9.50
  -8 -12   1   85.69   11.80
   8 -12  -1   61.39   21.40
  -8 -12   1   66.99   10.80
   8 -12  -1   51.59   15.00
  -8  12   1   50.29   12.80
   8  12  -1   59.59   14.20
   8  12  -1   53.19   19.10
  -8  12   1   71.19   12.40
   8  12  -1   76.29   12.90
   8  12  -1   33.10   16.00
   7 -12  -1   10.30   16.60
  -7 -12   1   13.40    7.00
   7 -12  -1   11.50   10.20
   7 -12  -1    9.00    5.60
   7 -12  -1   45.60   32.60
   7 -12  -1   21.10   16.90
   7 -12  -1   12.10    5.50
  -7 -12   1   11.00    7.50
   7  12  -1   14.80   15.00
   7  12  -1   18.60   13.40
   7  12  -1   10.20    7.30
   7  12  -1   -0.80   10.80
   7  12  -1   12.20    9.70
  -7  12   1    8.10    9.50
  -7  12   1    2.00    8.20
   7  12  -1    7.80    7.60
  -6 -12   1   24.80    6.80
  -6 -12   1   40.90    7.20
   6 -12  -1   16.50    5.10
   6 -12  -1   28.10    5.50
   6 -12  -1   23.80    8.80
   6 -12  -1    7.10   14.50
   6 -12  -1   38.40   15.30
  -6  12   1   23.80    7.60
   6  12  -1   16.30   10.00
   6  12  -1   12.30   13.30
   6  12  -1   12.80    8.70
   6  12  -1   36.30    5.60
   6  12  -1    7.10   12.00
   6  12  -1   24.30    6.80
   6  12  -1   27.40    8.00
  -6  12   1    7.50    8.80
   5 -12  -1  164.58   14.40
   5 -12  -1  126.79   14.10
   5 -12  -1  146.99   19.90
  -5 -12   1  160.08   14.70
   5 -12  -1  123.89   25.70
   5 -12  -1  106.99   15.80
   5  12  -1  123.69   14.20
  -5  12   1  148.59   15.80
   5  12  -1  124.79   15.80
  -5  12   1  123.09   17.30
   5  12  -1  122.89   19.90
   5  12  -1  162.68   17.20
   5  12  -1  103.99   18.30
   4 -12  -1  113.49   11.60
   4 -12  -1  112.39   15.60
   4 -12  -1  100.29    9.60
   4 -12  -1  100.59   16.80
  -4 -12   1   84.49   10.20
  -4 -12   1   93.29   10.30
   4 -12  -1   72.39   10.20
   4  12  -1   70.39   11.60
  -4  12   1  101.89   11.50
  -4  12   1  114.29   12.90
   4  12  -1   83.69   12.90
  -4  12   1  123.09   15.90
   4  12  -1   83.69   16.80
   4  12  -1   80.09   10.90
   4  12  -1   60.09   14.80
   4  12  -1   81.89   11.70
  -3 -12   1   87.29   10.40
  -3 -12   1   90.09   10.20
   3 -12  -1   98.99    9.60
   3 -12  -1  117.69   16.90
   3 -12  -1  121.79   16.20
   3  12  -1   81.19   12.10
  -3  12   1  105.89   10.40
  -3  12   1  103.59   12.40
   3  12  -1   74.89   16.30
   3  12  -1   78.99   10.90
  -3  12   1  125.59   16.00
   3  12  -1   89.99   11.80
  -3  12   1  102.59   11.80
   3  12  -1   82.69   12.80
   3  12  -1   78.09   14.20
  -3  12   1   83.29   10.00
  -3  12   1  107.09   11.60
  -2 -12   1    8.40    3.20
   2 -12  -1   -5.50    7.00
   2  12  -1    5.60    4.50
  -2  12   1    0.00    3.30
  -2  12   1    7.90    6.00
   2  12  -1   -0.10    4.70
  -2  12   1    1.40    3.50
   2  12  -1   -0.50    5.80
   2  12  -1    4.60    4.90
  -2  12   1    5.00    3.50
  -2  12   1   -3.90    3.90
  -2  12   1    0.90    4.10
  -2  12   1   14.20    9.30
   2  12  -1    7.00    5.90
   2  12  -1    1.40    7.50
  -2  12   1    1.90    8.30
   2  12  -1   -1.20    9.30
   1 -12  -1   75.39   16.10
   1  12  -1  103.89   12.00
   1  12  -1  117.49   12.50
  -1  12   1   96.39   10.50
   1  12  -1  110.19   12.30
   1  12  -1  116.09   11.00
  -1  12   1   77.19   15.10
  -1  12   1   90.29   10.90
  -1  12   1   76.69   13.90
  -1  12   1  125.79   11.70
   1  12  -1  111.49   10.90
   1  12  -1   83.19   14.70
  -1  12   1   84.19   11.50
  -1  12   1   82.59   12.00
  -1  12   1   94.79   11.10
   1  12  -1   83.59   11.60
  -1  12   1  121.39   11.50
   1  12  -1   98.89   13.90
   0 -12   1  679.03   70.79
   0 -12   1  792.62   70.99
   0 -12   1  754.92   75.19
   0  12   1  754.22   72.79
   0  12   1  748.23   71.39
   0  12  -1  738.13   71.39
   0  12   1  734.03   72.59
   0  12   1  731.93   71.39
   0  12  -1  741.63   71.29
   0  12   1  678.03   71.49
   0  12   1  798.52   71.69
   0  12  -1  754.22   72.79
   0  12   1  689.93   71.19
   0  12  -1  721.53   71.59
   0  12  -1  749.13   72.89
   0  12   1  727.93   71.09
   0  12  -1  739.03   71.19
   1 -12   1   69.19    8.60
   1 -12   1   83.09   16.00
  -1 -12  -1   95.99    8.60
  -1  12  -1   74.49    9.90
   1  12   1   92.49   10.70
  -1  12  -1   76.39   14.20
   1  12   1   87.69    9.10
  -1  12  -1   82.19   11.30
   1  12   1   92.49   11.80
  -1  12  -1   64.09   10.80
  -1  12  -1   79.29    9.30
  -1  12  -1   78.19   12.50
   1  12   1   69.29   10.60
   1  12   1   94.79   13.70
   1  12   1   95.09   10.90
   1  12   1   86.39    9.90
   1  12   1   78.89    9.20
  -1  12  -1   75.09   10.10
   2 -12   1  213.78   21.00
   2 -12   1  228.68   27.10
   2 -12   1  215.18   21.00
  -2 -12  -1  213.98   21.00
   2  12   1  191.48   24.50
   2  12   1  197.28   22.20
   2  12   1  231.88   23.00
   2  12   1  189.78   21.20
   2  12   1  187.38   22.40
  -2  12  -1  236.98   22.00
  -2  12  -1  250.17   21.60
  -2  12  -1  219.48   21.80
  -2  12  -1  221.48   22.40
   2  12   1  180.68   22.90
   3 -12   1   80.89   16.80
   3 -12   1   70.19    9.50
  -3 -12  -1   93.49    9.60
   3 -12   1   75.59   16.10
   3  12   1   83.49   12.30
   3  12   1  107.59   10.20
  -3  12  -1   75.79   11.30
  -3  12  -1   78.99   13.30
  -3  12  -1   83.69   12.70
   3  12   1   86.09   11.30
   3  12   1  105.59   12.60
  -3  12  -1   77.39   15.10
   3  12   1   97.19   11.40
  -3  12  -1   82.89   11.50
  -3  12  -1   82.89   10.40
   3  12   1  111.29   11.80
   4 -12   1    6.90   11.70
  -4 -12  -1    2.80    3.80
   4 -12   1    0.30    8.00
  -4 -12  -1    4.90    3.30
   4 -12   1    3.80    5.70
   4 -12   1    4.40    3.50
   4 -12   1    3.80    3.10
   4  12   1   -0.60    5.80
   4  12   1   -1.00    4.40
   4  12   1    5.80    5.40
  -4  12  -1    5.00    6.10
  -4  12  -1    2.30    7.20
  -4  12  -1    5.80    9.70
   4  12   1    0.50    9.80
   4  12   1    2.50    6.90
  -4  12  -1    3.00    4.80
   4  12   1   -4.60    6.80
   5 -12   1  122.19   30.20
  -5 -12  -1   50.79    8.30
  -5 -12  -1   65.59    8.70
   5 -12   1   74.49   17.70
   5 -12   1   76.59   11.50
   5 -12   1   74.19    9.10
   5 -12   1   74.09    8.50
   5  12   1   52.79   10.60
   5  12   1   45.90    8.60
   5  12   1   39.40   13.50
  -5  12  -1   79.09   10.50
  -6 -12  -1   94.79   10.70
   6 -12   1   99.89   20.20
   6 -12   1  105.89   11.30
   6 -12   1   45.70   23.30
   6 -12   1   68.99   10.30
  -6 -12  -1   86.39   10.80
   6 -12   1   60.99   13.10
  -6  12  -1   94.89   12.60
  -6  12  -1   70.39   14.10
   6  12   1   71.09   10.80
   7 -12   1  154.48   16.10
   7 -12   1  166.88   24.90
  -7 -12  -1  132.59   16.40
  -7 -12  -1  135.29   15.80
   7  12   1  126.19   17.90
  -7  12  -1  131.89   18.00
   7  12   1  163.38   29.90
   7  12   1  127.19   15.60
   7  12   1   99.39   17.60
   7  12   1  132.49   18.10
  -7  12  -1  154.48   20.40
   8 -12   1   13.80   12.10
  -8 -12  -1   22.00    8.70
  -8 -12  -1   21.70    8.70
   8 -12   1   -0.20   11.20
   8 -12   1    7.00    7.20
   8 -12   1   22.00    8.30
   8  12   1   12.50    9.00
   8  12   1   17.70   10.20
  -8  12  -1   10.30    8.50
   8  12   1   20.80   17.00
   8  12   1   18.70   11.80
   8  12   1   -0.40    9.60
  -8  12  -1   -3.10   11.50
   9 -12   1   15.10   11.10
  -9 -12  -1   11.00    9.80
   9 -12   1   24.40    8.30
  -9 -12  -1   35.60    9.80
   9 -12   1   37.40   12.20
   9 -12   1   39.80    9.30
   9  12   1   19.00   18.40
  -9  12  -1   38.10   13.40
   9  12   1   38.10   13.60
   9  12   1   29.40   10.90
   9  12   1   43.10   11.90
   9  12   1   12.00    8.20
 -10 -12  -1    4.70    8.90
  10 -12   1    6.00    7.20
  10 -12   1   -1.10    8.20
  10 -12   1    9.80    7.70
 -10  12  -1   -1.90   11.40
  10  12   1   -1.40    7.70
  10  12   1   16.80   10.90
  10  12   1    5.30   10.40
 -10  12  -1   25.40   13.20
  10  12   1    9.40   17.70
  10  12   1    1.10    5.30
  11 -13  -1   10.80    9.10
  11 -13  -1    6.70    9.60
 -11 -13   1  -11.40   11.50
  11  13  -1   19.00   19.20
 -11  13   1   -9.30   15.00
  11  13  -1    1.60    3.40
  11  13  -1   21.70   11.40
  11  13  -1   -4.10   11.60
 -10 -13   1   23.00   14.00
  10 -13  -1   39.70   12.90
  10 -13  -1   57.59   12.20
 -10  13   1   33.40   13.90
 -10  13   1   57.39   16.00
  10  13  -1   21.10   17.20
  10  13  -1   14.50    9.40
  10  13  -1   39.40   13.50
  10  13  -1   36.50   15.60
   9 -13  -1   22.60    8.50
   9 -13  -1   89.69   22.80
  -9 -13   1   29.60   10.20
   9 -13  -1   38.80    8.50
   9 -13  -1   26.50   14.00
   9 -13  -1   87.79   28.60
   9 -13  -1   56.49    9.30
  -9 -13   1   39.20   10.20
   9  13  -1   27.40   13.50
   9  13  -1   62.49   12.00
   9  13  -1   50.99   12.00
   9  13  -1   28.70   17.90
   9  13  -1   21.60    9.00
  -9  13   1   68.39   12.30
   8 -13  -1  159.18   17.90
   8 -13  -1  162.08   20.00
   8 -13  -1  176.28   24.30
   8 -13  -1  119.59   26.20
   8 -13  -1  187.68   18.40
  -8 -13   1  157.18   19.20
  -8 -13   1  154.78   18.80
  -8  13   1  156.68   21.30
   8  13  -1  161.98   21.50
   8  13  -1  180.58   20.40
   8  13  -1  190.58   26.20
   8  13  -1  148.59   20.10
  -8  13   1  186.48   20.30
   8  13  -1  176.98   19.20
   7 -13  -1    2.50   10.20
   7 -13  -1   12.30   14.50
   7 -13  -1   38.70   23.60
  -7 -13   1   10.20   12.30
   7 -13  -1    3.70    5.20
   7 -13  -1   -4.80   15.90
  -7 -13   1   19.10   10.60
   7  13  -1   31.60   24.70
   7  13  -1    4.90    7.00
   7  13  -1    4.60   11.00
   7  13  -1    1.20   13.70
  -7  13   1   -4.60   12.40
   7  13  -1   -1.10   14.00
   7  13  -1   18.80    8.10
  -7  13   1    8.10   13.10
  -6 -13   1   30.60    7.10
  -6 -13   1   34.20    7.50
   6 -13  -1   44.00    9.80
   6 -13  -1   33.70    5.70
   6 -13  -1   24.80    5.50
   6 -13  -1   21.00   15.20
   6 -13  -1   58.19   33.10
   6  13  -1   23.50   12.90
  -6  13   1   24.30    9.10
   6  13  -1   35.90    7.50
   6  13  -1   31.40   14.40
  -6  13   1   24.30    8.10
   6  13  -1   16.60    7.80
   6  13  -1   22.30    9.30
   6  13  -1   34.70   10.70
   5 -13  -1   44.90   14.00
  -5 -13   1   31.40    6.60
   5 -13  -1   26.40    5.00
   5 -13  -1   28.30   12.60
   5 -13  -1   37.70    5.80
   5 -13  -1   24.40    8.00
   5  13  -1   46.50   14.60
  -5  13   1   15.50    9.00
   5  13  -1   31.30    6.70
   5  13  -1   29.00    8.60
  -5  13   1   39.80    8.20
   5  13  -1   19.50   13.30
   5  13  -1   22.90   11.90
  -4 -13   1    9.20    3.70
   4 -13  -1    7.80   10.40
   4 -13  -1    6.40    5.80
  -4 -13   1    7.50    4.20
   4 -13  -1    4.90    2.70
   4 -13  -1   11.80    9.70
   4 -13  -1   10.50    3.10
   4  13  -1    5.70    6.30
   4  13  -1    6.30    9.60
   4  13  -1   -3.10   11.00
  -4  13   1    7.00    5.80
  -4  13   1    5.20   10.10
   4  13  -1    2.20    7.10
  -4  13   1    8.40    5.50
  -4  13   1   -1.30    5.90
   4  13  -1    2.10    5.70
   4  13  -1    7.80    5.80
   3 -13  -1  199.78   21.80
   3 -13  -1  227.88   26.20
  -3 -13   1  198.28   22.90
  -3 -13   1  242.68   22.20
   3 -13  -1  212.58   27.40
   3  13  -1  249.18   23.20
   3  13  -1  274.17   24.30
  -3  13   1  216.48   23.60
   3  13  -1  241.58   23.50
  -3  13   1  207.48   25.10
  -3  13   1  218.88   22.30
   3  13  -1  207.78   26.70
   3  13  -1  216.38   25.20
   3  13  -1  223.08   23.80
  -3  13   1  219.28   26.00
  -3  13   1  222.28   23.00
   2 -13  -1  394.46   40.70
  -2 -13   1  344.67   36.10
  -2 -13   1  345.97   36.20
  -2  13   1  382.16   36.80
  -2  13   1  359.96   37.10
  -2  13   1  373.46   36.50
  -2  13   1  397.06   36.50
   2  13  -1  351.96   36.50
   2  13  -1  327.27   37.20
   2  13  -1  370.46   36.60
  -2  13   1  371.56   36.80
   2  13  -1  349.77   37.30
   2  13  -1  406.26   39.70
   2  13  -1  415.56   37.10
  -2  13   1  424.06   38.90
  -1 -13   1 1278.97  135.09
   1 -13  -1 1341.57  138.39
  -1 -13   1 1600.44  135.29
  -1  13   1 1188.98  135.59
  -1  13   1 1345.47  135.39
   1  13  -1 1344.37  135.79
   1  13  -1 1452.95  135.49
  -1  13   1 1286.07  135.49
  -1  13   1 1531.25  137.09
   1  13  -1 1534.35  135.89
   1  13  -1 1460.15  137.79
   1  13  -1 1362.46  135.49
  -1  13   1 1442.36  135.89
  -1  13   1 1536.35  137.69
  -1  13   1 1438.96  135.59
  -1  13   1 1341.77  135.79
   1  13  -1 1286.57  135.59
  -1  13   1 1491.35  136.09
   1  13  -1 1499.05  137.29
   0 -13   1 1314.77  123.59
   0 -13   1 1223.68  127.69
   0  13   1 1358.66  124.09
   0  13  -1 1203.78  124.19
   0  13  -1 1327.57  125.69
   0  13  -1 1280.37  124.19
   0  13   1 1282.77  124.39
   0  13  -1 1218.88  123.89
   0  13  -1 1212.08  124.49
   0  13  -1 1277.27  125.79
   0  13   1 1334.97  124.09
   0  13   1 1273.37  124.29
   0  13  -1 1198.58  123.99
   0  13   1 1420.16  125.49
   0  13   1 1225.38  123.89
   0  13   1 1308.87  123.79
   0  13   1 1415.06  125.59
   1 -13   1   49.10   13.20
   1 -13   1   40.10    6.10
  -1 -13  -1   60.39    6.10
  -1  13  -1   54.29    7.10
   1  13   1   54.19   10.60
  -1  13  -1   58.29    8.20
   1  13   1   46.80    8.20
  -1  13  -1   86.09   18.40
   1  13   1   45.90    7.00
  -1  13  -1   83.59   14.60
   1  13   1   62.49   11.80
   1  13   1   65.89    8.90
   1  13   1   59.49    9.00
   1  13   1   37.40    6.70
  -1  13  -1   46.40    8.20
   1  13   1   62.69   12.10
  -2 -13  -1  162.98   17.50
  -2 -13  -1  191.38   17.60
   2 -13   1  217.28   24.70
   2 -13   1  186.08   17.60
   2  13   1  200.28   19.80
   2  13   1  165.08   17.80
   2  13   1  152.88   18.30
  -2  13  -1  191.18   21.50
  -2  13  -1  192.18   19.70
  -2  13  -1  172.38   21.60
  -2  13  -1  198.78   18.80
  -2  13  -1  171.28   18.50
   2  13   1  153.28   17.50
   2  13   1  128.89   21.80
  -2  13  -1  206.28   19.20
   2  13   1  159.18   19.20
   2  13   1  159.28   18.90
   3 -13   1  483.85   49.60
   3 -13   1  546.95   53.59
  -3 -13  -1  439.26   45.80
  -3 -13  -1  522.15   46.00
   3 -13   1  434.86   45.80
   3  13   1  448.76   46.80
  -3  13  -1  485.25   48.70
   3  13   1  454.05   46.50
   3  13   1  467.85   48.70
   3  13   1  400.86   47.30
   3  13   1  484.55   46.10
  -3  13  -1  493.75   46.60
  -3  13  -1  516.05   46.30
   3  13   1  498.85   47.70
  -3  13  -1  512.35   48.70
   3  13   1  443.56   46.50
  -3  13  -1  400.86   46.60
  -3  13  -1  514.45   47.20
   4 -13   1   38.00   14.40
   4 -13   1   42.70    6.80
  -4 -13  -1   43.20    6.60
  -4 -13  -1   44.90    6.60
   4 -13   1   47.00   13.30
   4 -13   1   33.40    8.40
   4 -13   1   36.10    5.90
   4  13   1   33.00    8.80
   4  13   1   32.20    7.80
   4  13   1   25.50   12.20
  -4  13  -1   45.70    7.20
   4  13   1   22.00    9.50
   4  13   1   44.40    8.70
  -4  13  -1   37.80   12.40
  -4  13  -1   40.60    9.50
   4  13   1   44.10    7.00
  -4  13  -1   60.89    9.00
   5 -13   1    0.80   12.80
   5 -13   1   12.20    4.70
   5 -13   1   14.40    7.80
   5 -13   1   22.40   14.40
  -5 -13  -1   25.50    5.50
   5  13   1   22.90    6.10
  -5  13  -1   16.30    9.10
   5  13   1    7.30    4.90
   5  13   1   -0.90    8.60
   5  13   1   35.70    9.90
   5  13   1    8.60   12.10
  -5  13  -1   22.40    7.70
   5  13   1    8.50    6.80
  -6 -13  -1   74.39   10.60
  -6 -13  -1   81.09   10.50
   6 -13   1   74.69   10.10
   6 -13   1   80.19   10.70
   6 -13   1   93.09   14.80
   6 -13   1   31.20   23.30
   6 -13   1  118.99   21.50
  -6  13  -1   81.89   12.30
  -6  13  -1   96.89   14.10
   6  13   1   87.19   18.10
   6  13   1   54.69   12.00
   6  13   1   77.79   14.60
   6  13   1   83.09   12.80
   6  13   1   60.89   10.30
  -7 -13  -1   13.70    7.50
   7 -13   1    4.50   13.00
   7 -13   1    9.30    6.10
  -7 -13  -1    9.20    6.70
   7 -13   1    9.30    6.50
   7 -13   1   12.20   17.60
   7  13   1   10.70   15.40
  -7  13  -1    7.80   10.40
   7  13   1   12.70   10.60
   7  13   1   -2.40    8.70
   7  13   1    5.40    8.50
  -7  13  -1    3.30    8.60
   8 -13   1   -2.00   12.90
   8 -13   1    6.90    6.90
   8 -13   1   -1.40    7.30
  -8 -13  -1    8.10    8.40
  -8 -13  -1    5.90    8.60
   8 -13   1   -1.30   12.10
   8  13   1   -6.10   16.10
   8  13   1    3.10   11.70
   8  13   1   -1.20    9.40
  -8  13  -1   -3.10   11.30
  -8  13  -1    2.30    6.60
   8  13   1    5.10    8.40
   8  13   1    2.40    9.90
   9 -13   1   57.09   11.30
  -9 -13  -1   63.09   12.90
   9 -13   1   18.60   17.40
   9 -13   1   67.09   17.20
   9 -13   1   61.29   10.80
  -9 -13  -1   31.80   13.90
   9  13   1   44.60   13.20
  -9  13  -1   79.09   16.70
   9  13   1   47.30   21.50
   9  13   1   42.10   16.20
   9  13   1   54.29   12.90
   9  13   1   81.79   17.80
 -10 -13  -1   -5.30    8.20
  10 -13   1   -0.30    7.40
  10 -13   1    3.50    6.60
  10 -13   1   -2.60    8.00
 -10  13  -1   32.40   13.70
  10  13   1   11.40   10.40
  10  13   1   -5.00    8.40
  10  13   1   14.60   20.70
  10  13   1    4.60    5.00
  10  13   1  -24.20   10.50
 -10  13  -1   -5.80   10.40
  11 -14  -1   11.40    6.70
  11 -14  -1   13.60    7.10
 -11 -14   1   -9.00    7.30
  11  14  -1  -11.30   15.10
  10 -14  -1   26.00    8.10
 -10 -14   1   28.00    8.90
  10 -14  -1   23.30    7.60
  10  14  -1   25.20   11.00
 -10  14   1   37.10   11.60
  10  14  -1   22.40   11.50
  10  14  -1    8.50   15.10
 -10  14   1   22.60   12.80
  -9 -14   1  -12.70    8.80
   9 -14  -1    6.10    7.20
   9 -14  -1   15.60   18.10
   9 -14  -1   -9.80    6.30
   9 -14  -1    9.70    7.30
  -9 -14   1    1.70    8.70
   9 -14  -1   21.80   12.80
   9  14  -1    3.60    5.90
   9  14  -1   -6.00   10.40
  -9  14   1   -2.70   12.60
   9  14  -1  -11.20   10.80
  -9  14   1    2.00   10.70
   9  14  -1   -8.30   17.70
   9  14  -1    0.90    9.00
   8 -14  -1   58.29    9.30
  -8 -14   1   36.90   10.40
   8 -14  -1   57.89    8.40
  -8 -14   1   41.50   10.90
   8 -14  -1   64.39   24.30
   8  14  -1   38.50   13.60
  -8  14   1   74.29   12.20
   8  14  -1   59.19   12.20
   8  14  -1   38.30   11.10
   8  14  -1   27.10   16.40
   8  14  -1   50.39   10.60
  -8  14   1   78.49   13.80
   8  14  -1   23.00   17.30
  -7 -14   1   18.90    8.40
   7 -14  -1   15.80   10.80
   7 -14  -1   19.50   13.90
   7 -14  -1    1.00   22.60
   7 -14  -1   20.70    6.40
   7 -14  -1   27.00    7.80
  -7 -14   1   28.80    8.40
   7  14  -1   19.10   10.20
  -7  14   1   12.60   10.30
   7  14  -1   17.00   15.50
   7  14  -1    0.90   13.90
   7  14  -1   23.10    9.20
   7  14  -1   15.40    9.90
   7  14  -1   26.10   15.50
  -7  14   1   24.20    9.50
  -6 -14   1   13.60    7.30
   6 -14  -1   12.20   17.70
   6 -14  -1   12.40    4.80
   6 -14  -1   23.90   16.70
  -6 -14   1   26.90    7.00
   6 -14  -1   29.50    9.50
   6  14  -1   14.90    9.10
  -6  14   1   11.90   10.00
   6  14  -1   11.70   13.20
   6  14  -1   10.00   10.50
  -6  14   1   21.40    8.40
   6  14  -1   18.10    7.40
   6  14  -1   21.70   15.00
   6  14  -1   23.60    7.80
   5 -14  -1   21.60   14.10
  -5 -14   1    9.20    5.90
  -5 -14   1   17.10    5.40
   5 -14  -1    5.60    3.80
   5 -14  -1    5.60    3.70
   5 -14  -1   15.90    7.90
   5 -14  -1   17.40   14.40
  -5  14   1    8.00    7.90
   5  14  -1    0.70   11.20
   5  14  -1    1.10    7.60
   5  14  -1    3.90   13.80
   5  14  -1    9.00    6.80
   5  14  -1    9.30    6.20
  -5  14   1    2.00    6.80
   5  14  -1   10.50    9.20
   4 -14  -1   35.60   12.50
   4 -14  -1   26.50    4.70
   4 -14  -1    8.10   12.30
   4 -14  -1   21.70    4.50
   4  14  -1   44.80    8.80
   4  14  -1   54.09   15.20
  -4  14   1   37.50   13.40
  -4  14   1   25.40    7.60
  -4  14   1   25.70    8.20
  -4  14   1   36.00    7.40
   4  14  -1   52.59   10.80
   4  14  -1   53.39   12.90
   3 -14  -1   67.09   14.60
   3 -14  -1   80.79   15.90
  -3 -14   1   76.09    9.20
  -3 -14   1   81.49    9.10
   3  14  -1   99.39   11.10
   3  14  -1   81.29   10.00
   3  14  -1   63.19   11.10
  -3  14   1   90.79   11.90
  -3  14   1  109.39   15.80
  -3  14   1   69.29   10.50
  -3  14   1   68.79    9.40
   3  14  -1   82.99   12.10
   3  14  -1   98.29   17.10
   3  14  -1   93.39   14.50
  -2 -14   1   29.80    4.40
   2 -14  -1   10.50    8.70
  -2 -14   1   29.70    5.10
   2  14  -1   19.00    5.80
  -2  14   1   24.30    5.00
  -2  14   1   18.90    5.90
   2  14  -1   21.90    4.20
  -2  14   1   24.00   10.30
  -2  14   1   20.90    5.20
   2  14  -1   26.00   11.20
   2  14  -1   50.79   10.80
   2  14  -1   29.10   10.40
   2  14  -1   28.50    5.60
  -2  14   1   31.90    5.90
  -2  14   1   22.60    5.80
   2  14  -1   29.80    7.60
  -2  14   1   38.10   11.40
  -2  14   1   30.80    6.80
   2  14  -1   27.20    6.40
  -1 -14   1    3.60    3.40
   1 -14  -1   -5.50    7.30
  -1 -14   1    7.80    2.40
   1  14  -1    4.30    4.70
  -1  14   1    8.50    7.00
   1  14  -1    5.20    5.50
  -1  14   1    6.00    3.50
   1  14  -1    4.70    9.00
   1  14  -1    5.60    4.90
  -1  14   1    2.40    8.60
   1  14  -1   10.10    4.00
  -1  14   1   10.20    4.60
   1  14  -1    8.30   10.20
  -1  14   1    5.30   17.60
   1  14  -1    3.50    5.70
  -1  14   1   11.50    4.80
   1  14  -1    5.20    4.40
  -1  14   1    3.30    4.80
  -1  14   1    5.20    4.90
  -1  14   1    4.20    4.70
   0 -14  -1   20.80   10.00
   0 -14   1   31.70   11.60
   0 -14   1   41.40    5.70
   0 -14   1   33.30    5.10
   0  14  -1   46.00    6.10
   0  14  -1   38.60    7.60
   0  14   1   46.00    7.50
   0  14  -1   38.40    7.10
   0  14   1   33.10    6.90
   0  14   1   50.09    8.00
   0  14   1   19.30   10.60
   0  14   1   31.10    5.50
   0  14   1   19.40    6.80
   0  14   1   39.40    7.20
   0  14  -1   28.70   11.70
   0  14   1   33.30    6.20
   0  14  -1   22.10    9.70
   0  14  -1   35.20    7.40
   0  14   1   17.50   13.10
  -1 -14  -1    5.80    2.30
   1 -14   1    5.90    9.00
   1 -14   1    7.80    2.40
   1 -14   1    6.00    2.70
  -1  14  -1    0.90    9.50
   1  14   1    6.20    5.70
  -1  14  -1    9.20    6.10
   1  14   1    7.90    4.90
   1  14   1    7.00    3.60
  -1  14  -1    3.50    4.80
   1  14   1    6.50    3.70
   1  14   1    8.40    5.30
  -1  14  -1    4.20    9.00
   1  14   1    8.00    9.60
   1  14   1    3.10    5.70
   1  14   1    2.00    8.90
  -1  14  -1    7.90    9.60
   2 -14   1  120.09   22.40
  -2 -14  -1  103.19   11.10
  -2 -14  -1  110.39   11.30
  -2  14  -1  128.89   13.00
   2  14   1   92.69   16.30
  -2  14  -1  120.69   12.10
  -2  14  -1  121.09   13.60
   2  14   1  107.19   13.00
  -2  14  -1  115.89   14.40
   2  14   1  113.39   11.80
   2  14   1   80.29   14.20
   2  14   1  108.19   13.20
  -2  14  -1  118.79   16.30
  -2  14  -1  102.69   16.40
   2  14   1   98.89   11.40
   2  14   1   82.29   13.40
  -2  14  -1  114.89   12.70
   2  14   1  118.49   14.00
  -3 -14  -1   10.90    3.50
   3 -14   1   11.10   20.80
  -3 -14  -1   11.90    3.80
   3 -14   1   27.60   13.30
   3 -14   1   19.10    3.80
   3  14   1    5.40    6.80
   3  14   1   11.90    6.00
  -3  14  -1   15.10    8.50
  -3  14  -1   27.50    6.10
   3  14   1    9.90    6.40
   3  14   1    7.90    7.80
   3  14   1   11.40    6.80
   3  14   1   11.00    5.00
  -3  14  -1   22.20    6.60
  -3  14  -1   21.00    7.90
  -3  14  -1   15.80   11.40
  -3  14  -1   17.10    6.20
   3  14   1    6.70   10.80
   4 -14   1   -0.70    3.70
  -4 -14  -1    3.10    4.20
  -4 -14  -1    2.30    3.10
   4 -14   1   -0.60   14.40
   4 -14   1    1.80    7.20
   4 -14   1    1.00    3.10
   4 -14   1   15.60   12.10
   4  14   1   -0.50    8.40
   4  14   1   -2.70    7.20
  -4  14  -1   -2.50    8.20
   4  14   1    0.20    5.20
   4  14   1   -6.00   12.60
  -4  14  -1    4.80    5.10
   4  14   1   -1.00    7.20
   4  14   1   -2.90    4.90
  -4  14  -1   -4.50    6.60
  -4  14  -1    4.90   11.40
   5 -14   1    5.80    4.10
  -5 -14  -1    8.90    4.40
   5 -14   1  -22.90   21.10
  -5 -14  -1   13.00    5.40
   5 -14   1    8.20    8.70
   5 -14   1   -1.20   12.40
   5 -14   1    8.80    4.90
  -5  14  -1   10.60    9.00
   5  14   1   13.50   13.00
  -5  14  -1    9.60    7.70
   5  14   1    7.90    8.80
   5  14   1    4.80    6.20
   5  14   1    5.80    6.60
   5  14   1   15.00    9.00
   5  14   1    1.70    8.10
   6 -14   1   72.99   10.70
   6 -14   1   79.09   14.10
  -6 -14  -1  103.99   12.20
   6 -14   1  106.49   22.80
   6 -14   1   91.09   15.70
  -6 -14  -1  113.19   15.10
   6  14   1   98.29   14.90
   6  14   1   82.19   11.30
   6  14   1   68.09   14.00
   6  14   1   99.79   15.90
   6  14   1   91.09   19.00
  -6  14  -1   80.59   16.70
  -6  14  -1   82.59   14.40
   6  14   1   57.69   18.50
   7 -14   1   10.30    6.30
  -7 -14  -1    7.70    6.90
  -7 -14  -1    3.90    8.00
   7 -14   1   13.90    7.00
   7 -14   1   27.30   15.30
   7 -14   1   21.30   13.70
   7  14   1   12.90   11.70
   7  14   1   10.10   15.70
  -7  14  -1   10.90    8.50
   7  14   1    0.10   10.20
  -7  14  -1    5.30   11.10
   7  14   1   12.80    8.80
   7  14   1    6.10    7.80
  -8 -14  -1    8.60    8.90
   8 -14   1   18.50   13.10
   8 -14   1    9.80    7.80
  -8 -14  -1    4.40    8.40
   8 -14   1    4.90    6.90
   8 -14   1    1.40   12.10
   8  14   1   -0.80    8.80
   8  14   1    1.50   11.60
  -8  14  -1    2.60   11.10
   8  14   1    4.70    9.10
  -8  14  -1    3.80    6.00
   8  14   1    2.70   18.10
   8  14   1    4.00    9.30
   9 -14   1   24.40   12.70
   9 -14   1   34.70    8.90
   9 -14   1   35.60    8.70
   9 -14   1   11.50   12.00
  -9 -14  -1   22.10    9.90
  -9 -14  -1   10.90    9.70
   9  14   1   28.60   21.60
   9  14   1   35.30   13.40
   9  14   1   31.90   10.70
  -9  14  -1   20.80   12.80
  -9  14  -1   37.60   12.20
  10 -14   1   -2.50   14.80
 -10 -14  -1   -5.60    8.30
  10 -14   1   -8.60    7.40
  10 -14   1   -2.30    6.80
 -10 -14  -1  -21.80   11.20
 -10  14  -1  -24.40   13.80
  10  14   1   -7.00   10.50
  10  14   1   -2.60    4.20
  10  14   1    5.60   18.70
  10  14   1  -30.50   12.30
 -10  14  -1   28.70   16.80
  10  14   1   -3.80    7.30
 -10 -15   1   -5.30    7.90
  10 -15  -1   13.80    7.20
  10 -15  -1    0.20    6.10
 -10  15   1    8.40   12.50
  10  15  -1   -1.20    3.70
 -10  15   1   19.80   10.30
  10  15  -1   -4.10   10.50
  10  15  -1    1.10   15.40
   9 -15  -1   12.80   11.60
  -9 -15   1    5.10   11.40
   9 -15  -1   38.90   24.60
   9 -15  -1   -4.20    9.80
  -9 -15   1  -15.20   11.70
  -9  15   1   17.80   16.10
   9  15  -1   -8.40   13.10
   9  15  -1   20.90   25.40
   9  15  -1    8.80   13.50
   9  15  -1   -0.70   17.30
   9  15  -1    1.60   11.40
  -8 -15   1   56.89   10.60
   8 -15  -1   79.39   11.30
   8 -15  -1   44.90   17.20
   8 -15  -1   67.69   10.00
   8 -15  -1   55.89    9.00
  -8 -15   1   56.49   11.60
   8 -15  -1   83.49   30.90
   8  15  -1   53.19   20.20
   8  15  -1   60.49   12.80
   8  15  -1   66.59   11.30
   8  15  -1   50.09   15.20
  -8  15   1   77.39   12.90
   8  15  -1   45.70   11.50
  -8  15   1   79.39   13.90
  -7 -15   1    8.10    7.90
   7 -15  -1   33.90   17.90
   7 -15  -1    5.70    5.00
   7 -15  -1   22.70   18.80
   7 -15  -1   15.30   14.60
  -7 -15   1   -1.10    8.30
   7 -15  -1    7.60    6.10
   7  15  -1    0.10   18.50
   7  15  -1   -4.00    8.40
   7  15  -1    4.60   11.90
  -7  15   1   14.90   10.90
   7  15  -1    5.00   16.20
   7  15  -1    3.90   10.50
  -7  15   1   12.60    9.10
   7  15  -1    1.90    9.10
   6 -15  -1   43.20   10.70
   6 -15  -1   19.20    5.10
   6 -15  -1   18.30    5.60
  -6 -15   1   22.20    7.80
  -6 -15   1   27.70    9.30
   6 -15  -1   37.50   18.30
   6  15  -1   21.40   12.10
   6  15  -1   21.80    8.00
   6  15  -1   18.20   13.80
  -6  15   1   13.60    8.80
   6  15  -1   27.60   11.10
  -6  15   1   19.40   10.40
   6  15  -1   44.30   19.30
   6  15  -1   24.80    8.90
  -5 -15   1   45.40    7.60
   5 -15  -1   37.00   17.80
   5 -15  -1   44.30   18.50
   5 -15  -1   28.30    9.20
  -5 -15   1   21.10    6.90
   5 -15  -1   28.80    5.10
   5 -15  -1   37.10    6.00
   5  15  -1    5.70   14.80
   5  15  -1   19.10    7.70
   5  15  -1   21.70   10.20
   5  15  -1   13.90   12.40
   5  15  -1   19.90    9.00
  -5  15   1   14.60    8.70
   5  15  -1   36.00    8.50
  -5  15   1   44.20    9.30
   4 -15  -1   66.09    7.60
   4 -15  -1   46.80   14.70
   4 -15  -1   84.59   16.40
   4 -15  -1   57.29    7.70
   4 -15  -1   57.69   10.70
  -4 -15   1   62.19    8.60
   4  15  -1   66.89    9.70
   4  15  -1   27.20   15.40
   4  15  -1   72.69   10.70
   4  15  -1   59.69   12.10
  -4  15   1   46.00   14.60
  -4  15   1   77.59   10.20
   4  15  -1   62.79   10.30
  -4  15   1   62.49   10.50
  -4  15   1   61.89   11.80
   3 -15  -1   15.90   10.50
   3 -15  -1   21.10   12.40
  -3 -15   1    8.00    4.60
  -3 -15   1   18.80    4.00
   3  15  -1   13.10    6.30
  -3  15   1   20.20    9.10
   3  15  -1    8.50   10.60
   3  15  -1   12.50    6.50
   3  15  -1    3.50   11.60
  -3  15   1   22.80    6.20
  -3  15   1   26.80    6.50
  -3  15   1   17.80    4.70
  -3  15   1   13.00   11.80
   3  15  -1    8.40    5.70
   3  15  -1   10.30    7.50
  -2 -15   1  115.29   13.60
   2 -15  -1   99.19   19.30
  -2 -15   1  102.39   11.70
  -2  15   1   99.79   12.30
  -2  15   1  135.59   15.80
   2  15  -1  128.69   18.20
   2  15  -1  108.79   12.70
  -2  15   1  130.89   14.30
   2  15  -1  130.39   17.00
   2  15  -1   99.89   14.20
  -2  15   1  145.69   17.60
   2  15  -1  115.79   12.70
  -2  15   1  107.89   13.00
  -2  15   1   93.69   13.60
  -2  15   1  139.89   16.80
  -2  15   1  109.99   12.20
   2  15  -1  122.09   13.70
  -1 -15   1   14.70    3.10
  -1 -15   1    7.70   10.20
   1 -15  -1    7.10    8.50
  -1  15   1   14.80    5.20
  -1  15   1   11.30    4.00
   1  15  -1   38.40   11.50
  -1  15   1   22.50    9.40
  -1  15   1   23.20   10.40
  -1  15   1   11.90    5.20
  -1  15   1   10.60    5.60
  -1  15   1   15.10    5.40
   1  15  -1   23.70    6.40
   1  15  -1    6.40    5.70
   1  15  -1   17.20    4.40
   1  15  -1   16.60    6.00
   1  15  -1   19.00    5.30
  -1  15   1   19.70    6.70
   1  15  -1   28.10    6.00
  -1  15   1   14.80    5.30
   1  15  -1   54.79   18.10
   0 -15   1   38.60    5.30
   0 -15   1   30.00   12.80
   0  15   1   37.60    9.00
   0  15   1   32.90   12.00
   0  15  -1   40.50    7.00
   0  15  -1   39.60   13.10
   0  15   1   33.30    8.60
   0  15   1   33.80    7.30
   0  15  -1   45.00   10.90
   0  15   1   34.80    7.00
   0  15   1   32.90    5.90
   0  15  -1   39.00    7.70
   0  15   1   33.00   11.50
   0  15  -1   42.00    8.30
   0  15  -1   38.00    6.10
   0  15   1   38.90    7.40
   0  15   1   30.40    5.60
   1 -15   1  156.48   16.80
  -1 -15  -1  189.08   16.70
   1 -15   1  189.18   24.80
   1  15   1  150.58   18.30
   1  15   1  182.18   19.00
  -1  15  -1  183.08   19.00
   1  15   1  145.59   17.10
  -1  15  -1  208.88   22.30
  -1  15  -1  186.98   21.80
  -1  15  -1  175.98   17.50
   1  15   1  156.48   20.50
   1  15   1  131.69   18.40
  -1  15  -1  192.78   18.50
   1  15   1  161.48   18.20
  -1  15  -1  175.18   18.20
   1  15   1  152.98   21.20
   2 -15   1   17.50   11.20
   2 -15   1    2.20   20.30
  -2 -15  -1    6.70    3.50
   2 -15   1    4.70    3.40
  -2 -15  -1    9.60    2.80
   2  15   1    5.40   10.00
  -2  15  -1    8.10    6.80
   2  15   1    6.90    5.80
  -2  15  -1    8.70   13.30
  -2  15  -1   15.00    5.70
   2  15   1    5.90    6.50
  -2  15  -1   14.50    6.10
  -2  15  -1    3.10    5.40
   2  15   1    3.00    5.90
  -2  15  -1    5.40    4.30
  -2  15  -1   -2.10   10.70
   2  15   1    8.20    4.40
   2  15   1    4.40    8.60
   2  15   1    8.10    6.80
  -3 -15  -1   65.09    8.30
   3 -15   1   85.59   17.00
  -3 -15  -1   78.29    8.50
   3 -15   1  103.69   17.80
   3 -15   1   66.69    8.10
  -3  15  -1   84.59   10.70
  -3  15  -1   67.89   13.90
  -3  15  -1   77.29   12.60
  -3  15  -1   76.19   11.10
   3  15   1   62.59    9.10
   3  15   1   62.89   11.00
   3  15   1   63.99   10.90
   3  15   1   59.99   10.90
  -3  15  -1   90.09   16.60
   3  15   1   46.10   14.70
   3  15   1   49.20   12.60
   4 -15   1  186.18   25.80
   4 -15   1  163.58   19.10
  -4 -15  -1  196.68   19.40
   4 -15   1  183.48   19.60
   4 -15   1  213.28   31.30
  -4 -15  -1  209.38   19.50
   4 -15   1  163.78   21.40
   4  15   1  210.58   21.60
   4  15   1  203.88   21.20
  -4  15  -1  196.08   20.00
  -4  15  -1  183.68   22.10
   4  15   1  150.28   25.00
   4  15   1  183.78   21.00
   4  15   1  196.78   20.00
  -4  15  -1  179.88   24.20
  -4  15  -1  201.68   21.00
  -5 -15  -1    9.10    4.80
   5 -15   1   -0.40    9.20
   5 -15   1    7.00    4.80
  -5 -15  -1    6.80    5.60
   5 -15   1    1.80   13.40
   5 -15   1    3.00    4.00
   5  15   1   -1.80    9.40
  -5  15  -1    6.30    9.40
   5  15   1   13.60    9.80
   5  15   1    4.70    6.50
  -5  15  -1    4.60    7.90
   5  15   1    6.60    8.50
   5  15   1    8.20    7.40
   5  15   1    0.30   14.80
   6 -15   1   70.89   21.60
  -6 -15  -1   33.20    7.20
   6 -15   1   16.10   15.60
   6 -15   1   15.30    6.40
  -6 -15  -1   31.70    7.90
   6 -15   1   27.10    6.90
   6  15   1   23.20    8.20
  -6  15  -1   27.10   11.30
   6  15   1   30.80   11.70
  -6  15  -1   27.90    9.70
   6  15   1   21.60   21.30
   6  15   1   52.59   15.20
   6  15   1   32.50   11.50
   6  15   1   16.10   13.00
  -7 -15  -1   42.60    9.40
   7 -15   1   21.30    7.10
  -7 -15  -1   37.90    8.40
   7 -15   1   30.40    8.30
   7 -15   1   48.80   14.60
   7 -15   1   13.70   13.30
   7  15   1   31.30   11.10
   7  15   1   33.80    9.60
   7  15   1   32.20   13.00
  -7  15  -1   36.30   12.70
   7  15   1   22.30   18.80
  -7  15  -1   28.50    9.40
   7  15   1   37.50    8.80
  -8 -15  -1   14.70    9.30
   8 -15   1   29.50   12.70
  -8 -15  -1   16.70    8.90
   8 -15   1   18.30    7.20
   8 -15   1   26.90    8.40
   8 -15   1   25.80    9.40
   8  15   1   32.00   10.20
   8  15   1   17.50   10.00
  -8  15  -1    7.50    6.10
  -8  15  -1   34.20   13.00
   8  15   1   20.90    9.40
   8  15   1   22.80   12.10
   8  15   1   22.20   18.10
   9 -15   1   75.29   13.90
   9 -15   1   45.20    9.30
  -9 -15  -1   34.80   11.60
  -9 -15  -1   22.60   10.70
   9 -15   1   40.30   10.80
   9  15   1   23.00    8.40
  -9  15  -1   41.40   13.90
  -9  15  -1   54.29   13.10
   9  15   1   32.30   11.80
   9  15   1   45.30   12.30
   9  15   1   29.60   23.00
   9  15   1   44.50   14.50
 -10 -15  -1  -11.40   10.70
  10 -15   1   17.20   10.60
  10 -15   1   10.60    8.90
  10 -15   1   15.90    7.80
  10  15   1    8.70   21.80
 -10  15  -1   53.99   14.60
  10  15   1   -1.30    8.60
  10  15   1   20.10   13.00
 -10  15  -1   13.20   11.50
 -10 -16   1   -2.40   11.90
  10 -16  -1   32.00    7.60
 -10 -16   1   11.40    8.40
  10 -16  -1   13.60    9.40
  10  16  -1  -10.30   16.70
  10  16  -1    3.00    3.80
  10  16  -1   26.30   17.60
 -10  16   1   38.90   12.40
 -10  16   1   15.50   17.50
   9 -16  -1    6.20    8.70
  -9 -16   1   -0.20   11.00
   9 -16  -1    6.40    7.10
  -9 -16   1    3.30    9.20
   9 -16  -1   -1.00    9.80
   9 -16  -1   63.09   22.80
  -9  16   1   41.20   20.20
   9  16  -1    1.10   16.60
   9  16  -1    6.80    6.40
   9  16  -1    3.90   12.30
   9  16  -1   21.00   13.00
  -9  16   1   20.40   13.10
   8 -16  -1   -4.60   11.20
  -8 -16   1    2.80    8.40
   8 -16  -1   -5.50    6.00
   8 -16  -1   -3.00    6.40
   8 -16  -1    9.40    7.40
  -8 -16   1    5.20    9.00
  -8  16   1   -0.30   10.00
   8  16  -1   16.10   10.10
   8  16  -1    1.20   13.20
   8  16  -1   16.40    9.80
   8  16  -1   10.50   18.50
  -8  16   1    3.00   11.90
   8  16  -1    4.20    8.00
  -7 -16   1   60.89   10.30
  -7 -16   1   50.19    9.90
   7 -16  -1   52.19   12.80
   7 -16  -1   35.70    9.00
   7 -16  -1   33.10    7.00
   7 -16  -1   37.40   20.20
   7  16  -1   16.80   14.40
   7  16  -1   29.40   19.40
   7  16  -1   37.50   10.50
   7  16  -1   47.90   14.40
  -7  16   1   41.00   11.20
   7  16  -1   36.10   10.40
  -7  16   1   31.60   10.50
   7  16  -1   39.70   10.70
  -6 -16   1   89.99   12.70
   6 -16  -1  111.79   12.30
  -6 -16   1  126.39   13.60
   6 -16  -1   63.99   34.90
   6 -16  -1  104.19   15.40
   6 -16  -1   85.79   11.20
   6 -16  -1   71.39   25.80
  -6  16   1   78.39   15.90
   6  16  -1  107.49   14.70
  -6  16   1  103.59   14.40
   6  16  -1   84.89   17.60
   6  16  -1   65.89   20.80
   6  16  -1  148.39   20.40
   6  16  -1  128.29   14.60
   6  16  -1   87.09   19.00
   5 -16  -1   20.40    4.90
   5 -16  -1   63.19   18.60
   5 -16  -1   33.80    5.10
   5 -16  -1   15.40   20.60
   5 -16  -1   37.10    9.90
  -5 -16   1   26.30    6.70
  -5 -16   1   15.10    6.80
   5  16  -1   17.70    7.90
  -5  16   1   26.10    8.30
   5  16  -1   19.90   11.90
   5  16  -1   11.20    7.80
   5  16  -1    8.60   13.10
   5  16  -1    9.10   15.90
  -5  16   1   30.70   10.40
   5  16  -1   10.30    8.90
   4 -16  -1  250.77   30.20
  -4 -16   1  192.48   18.90
  -4 -16   1  165.78   18.70
   4 -16  -1  201.18   18.10
   4 -16  -1  205.88   18.30
   4  16  -1  163.08   21.30
   4  16  -1  159.28   20.10
   4  16  -1  137.19   24.80
  -4  16   1  187.98   20.20
   4  16  -1  172.28   19.40
   4  16  -1  145.99   23.30
   4  16  -1  175.58   19.90
  -3 -16   1   21.80    4.70
  -3 -16   1   21.90    5.10
   3 -16  -1   23.40   14.00
   3 -16  -1   13.60   12.20
   3  16  -1   15.40   11.40
  -3  16   1   14.80    4.90
  -3  16   1   13.00   11.40
   3  16  -1   20.80    7.00
  -3  16   1   16.70    6.30
  -3  16   1   10.70    6.10
   3  16  -1   19.20    8.40
   3  16  -1   22.50    6.10
  -3  16   1   17.10    9.00
   3  16  -1   21.90    7.00
   3  16  -1   16.60   13.30
  -2 -16   1   66.89    7.60
  -2 -16   1   60.89    7.70
   2 -16  -1   38.90   21.90
  -2  16   1   64.29   13.70
   2  16  -1   47.70    7.50
  -2  16   1   68.79    8.00
   2  16  -1   51.99   10.60
   2  16  -1   60.39    8.60
  -2  16   1   63.79    8.90
  -2  16   1   83.99   10.40
  -2  16   1   74.69   11.10
   2  16  -1   46.50   14.30
   2  16  -1   72.59   10.70
   2  16  -1   58.69   10.20
   2  16  -1   40.80   13.00
  -2  16   1   67.89   14.80
  -1 -16   1   71.59   18.10
  -1 -16   1   55.99    7.50
   1 -16  -1   53.19   14.40
  -1 -16   1   66.59    7.80
  -1  16   1   79.39   11.40
   1  16  -1   83.29   10.20
  -1  16   1   64.29    9.10
   1  16  -1   58.69    8.40
   1  16  -1   65.09   10.10
   1  16  -1   82.89   15.60
   1  16  -1   83.89   13.90
  -1  16   1   59.09    9.90
  -1  16   1   63.99    7.90
   1  16  -1   56.49    8.50
  -1  16   1   85.39    9.40
  -1  16   1   83.79   14.70
  -1  16   1   71.49    9.00
   1  16  -1   44.90   10.30
   0 -16   1   38.50    6.00
   0 -16   1   40.30   13.70
   0 -16   1   56.49    6.30
   0  16   1   52.49    9.10
   0  16   1   42.90    7.40
   0  16   1   62.49    8.50
   0  16   1   59.09    9.50
   0  16   1   46.30    6.50
   0  16  -1   40.70    8.10
   0  16   1   52.79    8.30
   0  16   1   76.09   14.40
   0  16  -1   50.09    9.30
   0  16  -1   35.40    9.70
   0  16   1   41.70    8.70
   0  16  -1   40.90    7.10
   1 -16   1  434.16   41.30
  -1 -16  -1  438.86   41.10
   1 -16   1  418.46   48.20
   1 -16   1  360.66   41.10
  -1 -16  -1  431.66   41.10
   1  16   1  401.46   42.50
   1  16   1  379.76   41.60
   1  16   1  425.16   41.50
  -1  16  -1  437.26   42.20
  -1  16  -1  427.66   41.70
  -1  16  -1  459.55   42.20
   1  16   1  497.35   43.20
  -1  16  -1  475.05   43.00
   1  16   1  415.46   42.10
  -1  16  -1  409.56   42.60
   1  16   1  436.66   42.30
  -1  16  -1  421.86   44.60
   1  16   1  405.36   44.50
  -1  16  -1  390.76   44.40
   1  16   1  424.56   44.20
   2 -16   1  193.18   26.10
   2 -16   1  163.88   16.10
   2 -16   1  161.78   22.40
  -2 -16  -1  146.99   15.80
  -2 -16  -1  146.59   15.80
  -2  16  -1  179.38   21.40
  -2  16  -1  161.48   21.50
   2  16   1  139.79   17.80
  -2  16  -1  177.38   17.60
  -2  16  -1  175.08   18.30
   2  16   1  119.79   20.00
   2  16   1  122.59   21.20
  -2  16  -1  176.78   16.70
   2  16   1  131.39   18.00
   2  16   1  157.58   18.40
  -2  16  -1  190.38   18.90
   2  16   1  141.69   17.60
  -3 -16  -1   92.09    8.90
   3 -16   1   62.49   19.00
   3 -16   1   83.69   20.40
  -3 -16  -1   78.89    9.00
  -3  16  -1   61.19    9.90
  -3  16  -1   50.49   15.10
   3  16   1   81.49    9.80
  -3  16  -1   94.69   11.90
  -3  16  -1   72.79   11.50
   3  16   1   51.39   13.60
   3  16   1   77.29   11.90
  -3  16  -1   48.20   15.20
  -3  16  -1   69.69   13.10
   3  16   1   78.89   11.70
   4 -16   1   35.00    6.30
   4 -16   1    7.50    7.90
  -4 -16  -1   20.70    5.40
   4 -16   1   21.90    4.50
   4 -16   1   32.30   15.10
  -4 -16  -1   21.70    5.00
  -4  16  -1   18.90    9.60
   4  16   1    7.00   10.50
  -4  16  -1   40.00    8.70
   4  16   1   16.30    8.80
  -4  16  -1   28.10    6.60
   4  16   1    7.80   13.80
   4  16   1   32.10   10.60
   4  16   1   19.00    6.90
   4  16   1   13.50    9.10
  -4  16  -1   22.00   13.80
   5 -16   1   24.20    5.60
   5 -16   1    6.60    9.90
   5 -16   1   28.80   15.80
  -5 -16  -1   24.60    7.00
   5 -16   1   39.50    6.80
  -5 -16  -1   36.00   10.10
   5  16   1   46.80   11.80
   5  16   1   36.30   14.40
   5  16   1   21.30    9.40
  -5  16  -1   40.60   12.30
   5  16   1   13.70   11.00
  -5  16  -1   23.40   17.10
   5  16   1   -3.00   15.80
  -6 -16  -1   11.40    6.30
   6 -16   1   -2.60    5.10
   6 -16   1    3.90   12.20
   6 -16   1    2.60    5.60
   6 -16   1   44.40   22.30
  -6 -16  -1    2.80    7.40
  -6  16  -1   -1.70   11.20
   6  16   1    2.40   17.30
  -6  16  -1    6.00    9.40
   6  16   1   19.00   14.40
   6  16   1    4.10    8.60
   6  16   1    5.30   17.70
   6  16   1    5.40   11.30
   7 -16   1   64.29   10.90
   7 -16   1   93.49   14.70
   7 -16   1  107.39   31.90
  -7 -16  -1   57.09   10.80
  -7 -16  -1   65.79   11.20
   7 -16   1   62.99    9.80
   7  16   1   82.29   14.70
  -7  16  -1   71.69   12.30
   7  16   1   48.40   21.30
   7  16   1   69.09   12.30
   7  16   1   67.49   14.30
   7  16   1   47.00   12.50
  -7  16  -1   84.89   15.30
   8 -16   1   40.20    8.10
   8 -16   1   21.60    8.30
   8 -16   1   40.60    9.20
  -8 -16  -1   35.30   10.10
   8 -16   1   47.10   18.20
  -8 -16  -1   38.90   10.30
   8  16   1   34.90   15.50
   8  16   1   22.40   17.00
   8  16   1   38.80   12.00
   8  16   1   54.19   23.10
  -8  16  -1   39.10   12.80
   8  16   1   42.10   12.10
  -9 -16  -1   26.70    9.30
   9 -16   1   30.80    9.50
   9 -16   1   36.20    7.30
   9 -16   1   27.00    8.00
  -9  16  -1   13.80   11.50
  -9  16  -1   27.90   11.20
   9  16   1    4.50   12.60
   9  16   1   22.60   20.40
   9  16   1   14.40   10.70
   9  16   1   25.70   11.40
 -10 -17   1   16.20    9.40
  10 -17  -1   17.70    9.00
 -10 -17   1  -12.00   10.90
  10  17  -1    7.20    3.90
 -10  17   1  -11.20   13.20
  10  17  -1    1.30   11.90
 -10  17   1   36.30   11.00
  -9 -17   1   14.00    8.70
   9 -17  -1   17.30    6.40
   9 -17  -1   21.90    7.40
  -9 -17   1    0.10    8.60
  -9  17   1   34.00   13.60
  -9  17   1   43.00   11.90
   9  17  -1   43.30   11.70
   9  17  -1    4.00   12.00
   9  17  -1   15.30   11.20
   9  17  -1   17.30   18.40
   9  17  -1    5.80    5.70
  -8 -17   1   -6.50    8.40
  -8 -17   1   -1.50    8.60
   8 -17  -1   16.50    7.20
   8 -17  -1    3.70    6.40
   8  17  -1   -4.20   18.20
   8  17  -1    7.50   10.60
   8  17  -1    6.70    9.70
  -8  17   1   10.60   10.70
   8  17  -1    9.70   21.10
   8  17  -1   -1.30    7.60
  -8  17   1    2.40   12.20
   7 -17  -1   18.00   12.90
   7 -17  -1   34.10    7.00
  -7 -17   1   44.50   10.00
   7 -17  -1   67.69   27.70
  -7 -17   1   56.39   10.40
   7 -17  -1   52.79   12.00
   7 -17  -1   39.70    7.90
   7  17  -1   33.00   10.90
   7  17  -1   28.90   14.90
   7  17  -1   21.30   15.10
  -7  17   1   20.10   12.00
   7  17  -1   21.90   11.10
  -7  17   1   59.89   12.20
   7  17  -1   18.70   18.40
   7  17  -1   37.40   10.60
   6 -17  -1   25.90    5.90
  -6 -17   1   21.10    8.20
   6 -17  -1   15.10    5.40
   6 -17  -1   39.00   12.00
   6 -17  -1   20.80   18.20
   6  17  -1   23.00    9.30
   6  17  -1    9.30   21.30
   6  17  -1   32.20    9.40
   6  17  -1   21.90    9.90
  -6  17   1   13.30   11.40
  -6  17   1   33.40   10.60
   6  17  -1   19.30   13.40
   6  17  -1   23.60   18.20
   5 -17  -1   22.80   30.20
   5 -17  -1    6.00    3.80
   5 -17  -1    4.90    4.10
   5 -17  -1    0.00    9.70
   5 -17  -1   46.50   21.00
  -5 -17   1   19.70   10.10
  -5 -17   1    6.70    6.50
   5  17  -1   10.80    7.80
   5  17  -1  -20.50   16.10
   5  17  -1    0.30   11.50
   5  17  -1    8.10    9.40
   5  17  -1   -0.10   12.90
   5  17  -1    1.00   12.90
   4 -17  -1  119.79   26.10
   4 -17  -1  119.29   14.60
   4 -17  -1  116.99   11.40
  -4 -17   1   88.49   11.90
  -4 -17   1  117.29   12.50
   4 -17  -1   94.19   11.00
   4 -17  -1  150.08   23.70
   4  17  -1   85.89   13.20
  -4  17   1  125.99   14.10
   4  17  -1   72.89   15.60
   4  17  -1   97.99   13.80
  -4  17   1  111.39   15.60
  -4  17   1  118.79   14.50
   4  17  -1   88.09   13.50
  -4  17   1  111.99   19.60
  -3 -17   1  130.39   14.20
   3 -17  -1  145.39   26.30
   3 -17  -1  172.68   22.50
  -3 -17   1  134.39   14.30
  -3  17   1  133.29   20.80
  -3  17   1  149.79   15.60
   3  17  -1  106.29   21.30
   3  17  -1  124.79   15.10
  -3  17   1  136.59   14.30
  -3  17   1  151.58   17.40
   3  17  -1  101.39   19.50
   3  17  -1  116.39   17.10
   3  17  -1  143.89   16.40
   3  17  -1  120.39   15.90
   2 -17  -1   28.30   25.30
   2 -17  -1   57.49   17.00
  -2 -17   1   51.89    6.70
  -2 -17   1   38.00    6.80
  -2  17   1   47.10   14.10
   2  17  -1   53.19    8.20
   2  17  -1   52.49   10.00
  -2  17   1   50.69    8.40
  -2  17   1   45.60    7.10
   2  17  -1   46.70    6.70
  -2  17   1   40.80   14.00
   2  17  -1   40.50    9.00
  -2  17   1   41.30    9.20
  -2  17   1   59.89    8.70
   2  17  -1   36.50   13.60
   2  17  -1   39.50    9.50
  -2  17   1   58.19    9.80
   2  17  -1   26.50   14.40
  -1 -17   1  104.19   11.50
  -1 -17   1   91.79   20.80
  -1 -17   1  117.19   11.40
   1 -17  -1   80.19   19.40
  -1  17   1   95.69   11.60
   1  17  -1  108.39   13.30
  -1  17   1   93.49   14.40
  -1  17   1  135.89   14.10
   1  17  -1  102.39   13.60
  -1  17   1  101.59   17.00
   1  17  -1  124.79   14.50
  -1  17   1   88.39   17.40
   1  17  -1   94.89   18.60
  -1  17   1  118.79   12.70
  -1  17   1   95.99   12.80
   1  17  -1   94.19   16.60
   1  17  -1  117.49   12.30
   0 -17   1   99.79   22.00
   0 -17   1  121.69   12.70
   0 -17   1  111.69   12.70
   0  17   1  138.99   18.40
   0  17   1  127.29   14.40
   0  17  -1   99.19   17.90
   0  17  -1  113.89   13.40
   0  17   1  145.09   13.30
   0  17   1  119.79   15.10
   0  17   1  135.49   14.90
   0  17  -1   94.49   15.30
   0  17   1  128.69   18.90
   0  17   1  146.59   13.80
   0  17   1  146.29   14.70
   0  17  -1  102.39   14.80
   0  17  -1  120.49   13.90
   0  17   1  132.19   15.00
   0  17  -1  106.79   14.80
   0  17  -1   86.89   18.50
   1 -17   1   10.30    3.30
   1 -17   1    2.70   12.70
  -1 -17  -1    7.40    2.80
   1 -17   1   14.50    4.00
   1  17   1    5.40   10.70
  -1  17  -1   10.10   10.80
   1  17   1   10.10    4.50
   1  17   1    7.70    6.40
  -1  17  -1    5.40   10.60
  -1  17  -1    8.00    4.70
   1  17   1   10.00    4.60
  -1  17  -1    9.00    6.90
   1  17   1    2.30    6.20
  -1  17  -1    7.10    7.30
   1  17   1    1.90   11.10
   1  17   1    0.70    6.40
  -1  17  -1   10.60    6.80
  -1  17  -1   17.70    6.30
   2 -17   1   21.00    4.80
   2 -17   1   13.60   13.70
   2 -17   1   12.60   13.00
  -2 -17  -1   23.30    4.60
  -2  17  -1    3.90   12.20
   2  17   1   26.20   12.60
   2  17   1   31.00    8.40
  -2  17  -1   20.70   12.60
  -2  17  -1   32.70    8.70
   2  17   1   19.50    5.30
  -2  17  -1   25.60    9.20
   2  17   1   23.20    7.40
   2  17   1   32.60    7.60
  -2  17  -1   22.00    7.70
  -2  17  -1   28.40    7.70
   2  17   1   18.90   11.30
  -2  17  -1   20.90    6.00
   3 -17   1  103.09   25.30
  -3 -17  -1   85.69   10.50
  -3 -17  -1   98.69   10.60
   3 -17   1  117.69   22.20
   3 -17   1  103.49   10.30
   3  17   1   74.09   18.10
  -3  17  -1   95.59   13.60
  -3  17  -1  118.19   13.20
   3  17   1   64.29   15.50
  -3  17  -1  110.39   11.60
  -3  17  -1   85.29   18.40
   3  17   1   89.99   13.30
   3  17   1   84.69   13.90
   3  17   1   79.59   13.20
   3  17   1   86.69   11.40
  -3  17  -1   79.39   17.10
   4 -17   1   24.30   24.20
   4 -17   1   19.50    5.10
  -4 -17  -1   22.30    5.80
   4 -17   1   16.00   16.50
   4 -17   1   10.50    4.20
   4 -17   1   13.30    9.40
   4  17   1   22.10    7.10
   4  17   1   18.00    9.20
   4  17   1   16.30   12.10
   4  17   1   21.20    8.30
   4  17   1    8.10   14.40
  -4  17  -1   22.90    8.70
  -4  17  -1   17.30   14.60
   4  17   1   15.90   12.90
  -4  17  -1   18.00   10.60
  -5 -17  -1   15.30    7.50
   5 -17   1   14.90    4.90
  -5 -17  -1   18.50    5.90
   5 -17   1    9.80    5.40
   5 -17   1   39.10   18.70
   5 -17   1    9.30   11.80
   5  17   1   18.90   13.80
   5  17   1   27.40    8.50
  -5  17  -1   17.20    9.30
   5  17   1   20.80    9.30
  -5  17  -1   17.70   11.80
   5  17   1    7.90   16.90
   5  17   1   17.30   11.40
   5  17   1    9.10    9.30
  -6 -17  -1   87.59   10.70
   6 -17   1   40.50   13.80
   6 -17   1  128.99   39.90
  -6 -17  -1   65.99   10.50
   6 -17   1   70.49   10.80
   6  17   1   24.20   19.50
   6  17   1   48.00   14.50
  -6  17  -1   47.20   18.20
   6  17   1   41.60   13.10
  -6  17  -1   73.09   13.30
   6  17   1   53.59   11.70
   6  17   1   82.79   13.30
  -7 -17  -1   73.49   11.40
   7 -17   1   74.39   11.50
   7 -17   1   83.39   15.00
   7 -17   1   62.79   10.10
   7 -17   1   51.59   12.00
  -7 -17  -1   84.89   11.90
   7  17   1   91.49   16.50
   7  17   1   50.49   20.80
   7  17   1   84.69   13.40
   7  17   1   69.09   13.90
   7  17   1   85.79   13.90
  -7  17  -1   73.89   12.50
  -7  17  -1   96.99   16.10
   8 -17   1   21.30    7.40
   8 -17   1   36.40   12.60
  -8 -17  -1   34.30    9.70
  -8 -17  -1   38.10    9.90
   8 -17   1   31.40    8.00
   8  17   1   10.10   19.70
   8  17   1   38.90   16.40
   8  17   1   24.80    8.90
  -8  17  -1   31.10   12.00
   9 -17   1   14.60    6.20
  -9 -17  -1  -14.30    8.10
   9 -17   1   13.60    8.20
   9 -17   1    4.20    6.70
  -9  17  -1   14.20   13.00
   9  17   1   -3.80    5.50
   9  17   1    3.10   19.90
  -9  17  -1   14.00   10.70
   9  17   1   16.00   10.30
   9  17   1    1.10   11.50
   9 -18  -1   24.70    6.30
  -9 -18   1   -3.40    8.70
   9 -18  -1    9.60    6.40
  -9 -18   1    5.50    8.40
   9  18  -1   27.40   10.10
  -9  18   1   18.90   10.70
   9  18  -1    8.60    5.00
   9  18  -1    2.00   11.90
   9  18  -1   30.90   18.50
  -9  18   1   19.90   10.60
   8 -18  -1    9.30    7.40
  -8 -18   1   18.50    9.60
   8 -18  -1   14.50    7.20
  -8 -18   1   10.90   10.20
  -8  18   1   23.30   13.10
   8  18  -1   11.40   11.20
   8  18  -1   20.50    9.60
   8  18  -1   17.70   15.50
  -8  18   1   14.80   11.90
   8  18  -1    6.90   19.30
   8  18  -1    8.60    6.30
   7 -18  -1   13.20    6.30
   7 -18  -1   19.60   16.10
  -7 -18   1   16.10    8.80
  -7 -18   1   11.20    8.30
  -7  18   1    5.50   12.80
   7  18  -1   11.90    9.80
   7  18  -1   10.60   14.20
   7  18  -1    9.50   15.80
  -7  18   1   11.60   10.40
   7  18  -1   13.00    9.30
   7  18  -1   18.10    9.40
   7  18  -1    9.10   18.00
   6 -18  -1  156.28   18.40
  -6 -18   1  125.59   15.50
   6 -18  -1  128.99   26.70
   6 -18  -1  125.39   14.80
  -6 -18   1  124.39   16.10
   6  18  -1  127.99   17.00
   6  18  -1  149.59   17.40
   6  18  -1  149.79   16.90
  -6  18   1  142.59   17.70
   6  18  -1  133.59   20.70
  -6  18   1  114.29   18.70
   5 -18  -1   25.80   23.00
   5 -18  -1    6.00    3.80
  -5 -18   1   12.40    7.00
   5 -18  -1   49.90   22.90
   5 -18  -1   11.50    5.30
  -5 -18   1   34.20    7.80
   5 -18  -1   25.70   11.30
   5  18  -1   15.10    6.90
   5  18  -1   -3.30   12.10
  -5  18   1   18.90    8.80
   5  18  -1   12.40    8.60
   5  18  -1   21.30   34.10
  -5  18   1    5.90   10.50
   5  18  -1   -1.90   16.00
   4 -18  -1   41.40    7.00
  -4 -18   1   71.99    9.60
   4 -18  -1   17.00   26.50
  -4 -18   1   57.69    8.10
   4 -18  -1   82.09   19.90
   4  18  -1   59.09   10.80
   4  18  -1   61.89   14.60
   4  18  -1   60.29   10.00
   4  18  -1   55.59   16.50
   4  18  -1   37.50    9.40
   4  18  -1   41.80   17.50
  -3 -18   1   60.39    8.40
   3 -18  -1   24.90   21.40
   3 -18  -1   82.19   22.10
  -3 -18   1   50.79    7.80
   3  18  -1   34.30   16.70
   3  18  -1   66.89   10.80
  -3  18   1   60.59   12.50
  -3  18   1   57.99   10.10
   3  18  -1   41.00   15.00
  -3  18   1   57.79   10.70
  -3  18   1   50.09   16.90
   3  18  -1   59.79   12.30
   3  18  -1   53.29   11.50
   3  18  -1   50.99    9.20
   2 -18  -1   -8.10   13.80
  -2 -18   1    9.10    3.90
  -2 -18   1   -3.00   23.60
   2 -18  -1   -5.60   15.00
  -2 -18   1    4.80    4.50
  -2  18   1   -0.70    4.40
  -2  18   1    2.00    7.50
  -2  18   1   -5.10   12.70
   2  18  -1    2.10   10.80
   2  18  -1   -1.00    5.50
   2  18  -1   -2.10    6.30
  -2  18   1    3.90    6.00
   2  18  -1    1.70    3.70
  -2  18   1   -1.90    6.30
  -2  18   1    0.60    6.10
   2  18  -1   -0.40   12.70
   2  18  -1    2.60    6.80
  -1 -18   1   47.40    7.00
  -1 -18   1   48.30    7.00
  -1 -18   1   13.20   19.40
   1 -18  -1   46.40   16.00
  -1  18   1   49.90    8.80
   1  18  -1   38.90    7.70
  -1  18   1   88.69   16.40
   1  18  -1   71.49   16.10
   1  18  -1   51.49    9.40
   1  18  -1   50.39    8.20
  -1  18   1   54.39   10.60
  -1  18   1   49.70    7.00
  -1  18   1   75.19   14.80
   1  18  -1   55.49   15.60
  -1  18   1   64.59    9.30
  -1  18   1   61.39   10.40
   1  18  -1   56.09    9.60
   0 -18   1   38.60    5.40
   0 -18  -1   29.30   15.60
   0 -18   1   23.30    5.00
   0 -18   1   -7.80   14.80
   0  18  -1   22.20    6.20
   0  18  -1   30.60   13.10
   0  18  -1   25.80   11.50
   0  18  -1   17.80    8.20
   0  18   1   16.80    7.00
   0  18   1   35.40   12.50
   0  18   1   35.10    7.70
   0  18   1   37.80    7.00
   0  18  -1   25.10    6.60
   0  18   1   39.20    9.00
   0  18   1   35.80    8.50
   0  18  -1   13.60    8.10
   0  18  -1   37.70    9.00
   0  18   1   29.40    5.60
   0  18   1   29.50   12.70
   1 -18   1   96.59    9.80
  -1 -18  -1   39.40   17.70
  -1 -18  -1   92.69    9.10
   1 -18   1   89.49   19.90
   1 -18   1   68.69    9.00
   1  18   1   77.49    9.70
  -1  18  -1   71.49   13.00
   1  18   1   90.89   12.50
   1  18   1   73.79   15.80
  -1  18  -1   76.19   10.10
   1  18   1  101.29   11.10
   1  18   1   76.49   17.50
  -1  18  -1   92.29   11.50
  -1  18  -1   64.29   17.20
   1  18   1   66.69   12.50
   1  18   1   69.49   11.80
  -1  18  -1   64.79   12.10
  -1  18  -1   83.79   17.90
   2 -18   1   22.60   15.60
  -2 -18  -1    7.80    3.20
  -2 -18  -1    2.90    4.00
   2 -18   1    4.30    4.10
   2 -18   1    0.60    2.90
  -2  18  -1   12.10    7.30
  -2  18  -1   11.80    6.80
  -2  18  -1    4.10   12.00
   2  18   1    7.60    4.90
   2  18   1    1.70    7.10
  -2  18  -1    8.20    5.40
   2  18   1    1.80    7.50
  -2  18  -1    8.50    8.00
  -2  18  -1   -1.70   13.00
  -2  18  -1    9.50    8.00
   2  18   1    5.10   11.90
   2  18   1    4.90    6.60
   2  18   1    5.40   12.40
   3 -18   1   40.90   19.60
  -3 -18  -1   36.90    6.60
   3 -18   1   40.30    5.70
   3 -18   1   15.70   21.80
  -3 -18  -1   36.60    6.50
  -3  18  -1   61.79   12.10
   3  18   1   29.40    7.80
  -3  18  -1   51.69    9.90
  -3  18  -1   44.00    7.70
   3  18   1   49.00   14.30
   3  18   1   26.60    8.30
   3  18   1   43.30   10.60
   3  18   1   48.40    9.90
   3  18   1   26.10   16.10
  -3  18  -1   33.70    9.50
  -3  18  -1   54.89   16.10
  -4 -18  -1   94.49   11.60
   4 -18   1  115.19   22.60
   4 -18   1   77.89   10.30
   4 -18   1   96.99   15.00
  -4 -18  -1   94.79   11.20
   4 -18   1   92.09   11.40
   4  18   1   55.29   19.50
  -4  18  -1   94.79   19.50
   4  18   1   95.49   13.90
   4  18   1   98.49   15.40
  -4  18  -1   88.69   16.60
   4  18   1   84.59   17.30
   4  18   1   87.29   13.80
  -4  18  -1   99.89   14.30
   4  18   1   90.59   12.10
   5 -18   1  198.18   24.30
   5 -18   1  197.38   21.30
  -5 -18  -1  228.38   21.30
  -5 -18  -1  183.18   21.20
   5  18   1  143.19   24.60
   5  18   1  199.38   24.40
   5  18   1  206.08   23.20
  -5  18  -1  218.18   24.90
   5  18   1  196.78   23.00
  -5  18  -1  214.28   23.20
  -6 -18  -1  100.29   13.70
   6 -18   1  130.99   16.00
   6 -18   1  112.79   12.50
  -6 -18  -1   78.99   13.40
   6 -18   1  122.99   13.70
   6  18   1   95.49   18.00
   6  18   1   83.29   14.20
   6  18   1   93.19   15.50
   6  18   1   91.59   15.50
  -6  18  -1  145.19   18.50
  -6  18  -1  137.19   15.80
  -7 -18  -1   45.60   10.30
   7 -18   1   48.50    7.90
   7  18   1   34.60   11.60
  -7  18  -1   60.59   15.10
   7  18   1   33.20   21.60
   7  18   1   45.30   17.40
   7  18   1   39.10   12.30
  -8 -18  -1   44.60   10.40
   8 -18   1   41.50    7.50
  -8 -18  -1   16.70    9.70
   8 -18   1   42.80    9.60
   8  18   1   37.50   11.70
   8  18   1   33.90   13.10
  -8  18  -1   28.50   11.10
   8  18   1   44.80   20.90
  -9 -18  -1   13.10    9.90
   9 -18   1   12.50    6.40
   9 -18   1    6.90    7.50
  -9 -18  -1    1.90    9.60
   9  18   1    8.20    7.50
   9  18   1   30.50   19.30
   9  18   1    0.30   11.70
  -9  18  -1   15.10   13.30
  -9  18  -1   43.50   17.10
   9  18   1   28.40   12.70
  -9 -19   1   12.00    8.40
   9 -19  -1   29.30    6.80
  -9 -19   1   15.50   11.70
   9  19  -1    9.90   15.70
  -9  19   1   26.10   13.20
   9  19  -1   31.50   12.70
   9  19  -1   32.00   15.70
  -9  19   1   34.60   11.30
   8 -19  -1   29.80   10.50
  -8 -19   1   16.30   10.70
  -8 -19   1   37.20   11.50
   8 -19  -1   37.60    6.20
  -8  19   1   13.30   10.70
   8  19  -1    9.90    7.40
  -8  19   1   30.00   12.80
   8  19  -1   20.80    9.00
   8  19  -1   33.00   11.50
   8  19  -1   19.60   21.50
   7 -19  -1   56.59    7.90
   7 -19  -1   38.80    7.20
  -7 -19   1   30.80    9.40
  -7 -19   1   36.00    9.70
   7  19  -1   40.20   10.40
  -7  19   1   50.89   13.60
   7  19  -1   11.30   16.90
   7  19  -1   18.90    9.60
   7  19  -1   32.10   19.30
   7  19  -1   25.30   11.00
  -7  19   1   47.20   12.20
   6 -19  -1   59.69    9.50
   6 -19  -1   87.19   10.50
  -6 -19   1   75.89   11.20
  -6 -19   1   99.99   12.70
  -6  19   1   97.79   13.90
   6  19  -1   75.09   17.30
   6  19  -1   89.69   13.40
   6  19  -1   69.79   12.90
   6  19  -1   83.19   13.90
   5 -19  -1  123.79   27.90
   5 -19  -1   84.39   13.70
  -5 -19   1   74.09   10.90
  -5 -19   1   63.19    9.80
   5 -19  -1   58.39    8.80
  -5  19   1   77.29   16.60
   5  19  -1   64.19   12.00
   5  19  -1   64.19   15.60
  -5  19   1   84.99   12.70
   5  19  -1   71.99   12.70
   5  19  -1   33.30   18.80
   5  19  -1   26.10   17.20
   5  19  -1   70.99   12.40
   4 -19  -1   95.89   14.00
   4 -19  -1   95.19   27.80
   4 -19  -1   80.69    8.70
  -4 -19   1   65.69   10.50
  -4 -19   1   68.99   10.50
  -4  19   1   90.19   19.30
   4  19  -1   66.09   12.60
   4  19  -1   58.99   14.00
   4  19  -1   63.49   12.30
   4  19  -1   39.80   18.70
  -4  19   1   83.69   12.10
   4  19  -1   58.59   23.30
  -4  19   1   81.39   15.50
   4  19  -1   60.19   12.50
   3 -19  -1   31.40   14.30
  -3 -19   1   24.80    5.80
  -3 -19   1   18.50    5.60
   3 -19  -1   29.60   44.00
  -3  19   1   15.60    7.60
  -3  19   1   21.80    8.50
  -3  19   1   10.80   10.40
   3  19  -1   12.50   13.20
   3  19  -1    9.80   16.00
  -3  19   1   15.20   15.90
   3  19  -1   12.80    7.20
   3  19  -1   23.50    9.70
   3  19  -1   13.10    8.80
  -2 -19   1  134.69   14.00
  -2 -19   1  131.09   14.00
   2 -19  -1   99.59   22.80
  -2  19   1  109.69   21.20
   2  19  -1  132.89   15.00
  -2  19   1  123.49   14.20
   2  19  -1  139.09   16.60
   2  19  -1  100.69   20.00
  -2  19   1  154.18   16.70
   2  19  -1  131.99   16.30
   2  19  -1   96.39   21.80
   2  19  -1  129.59   14.90
  -2  19   1  159.88   15.80
  -2  19   1  125.29   17.50
  -2  19   1  130.39   15.60
  -1 -19   1    7.60    4.00
   1 -19  -1   31.40   15.20
   1 -19  -1   21.40   17.30
  -1 -19   1  -17.10   20.90
  -1 -19   1    6.00    4.50
   1  19  -1    2.10    6.40
   1  19  -1    2.50   12.80
   1  19  -1    6.00    4.80
  -1  19   1    6.90   13.10
  -1  19   1   -0.30    7.20
   1  19  -1    2.50    5.70
  -1  19   1    0.80    4.70
  -1  19   1   -5.10    8.10
  -1  19   1    7.30   12.70
   1  19  -1   -1.10   10.60
  -1  19   1   -0.30    5.80
  -1  19   1    1.60    6.40
   1  19  -1    0.60    7.40
   1  19  -1   -0.80    6.50
   0 -19   1  113.79   11.20
   0 -19  -1   66.39   24.20
   0 -19   1   96.29   10.60
   0 -19   1   67.99   24.70
   0  19   1   87.39   18.20
   0  19  -1   92.69   13.60
   0  19  -1   77.79   14.30
   0  19  -1   96.29   11.70
   0  19   1   85.39   13.00
   0  19  -1   88.79   13.80
   0  19   1  104.99   11.20
   0  19   1  111.79   12.40
   0  19  -1  120.09   22.80
   0  19  -1   86.49   18.90
   0  19  -1  102.89   12.60
   0  19   1   84.99   17.50
   0  19   1   98.69   13.60
   1 -19   1   89.59    9.80
   1 -19   1   67.69   24.50
  -1 -19  -1   81.49    8.70
   1  19   1   52.59   15.70
   1  19   1   61.79   16.10
  -1  19  -1   84.99   13.30
  -1  19  -1   72.49   12.70
  -1  19  -1   73.99   17.60
   1  19   1   75.69    9.60
   1  19   1   62.79   12.30
   1  19   1   83.49   10.10
   1  19   1   65.29   12.10
  -1  19  -1   88.49   14.40
  -1  19  -1   89.89   11.60
  -1  19  -1   81.99   10.10
  -1  19  -1   81.79   17.60
   1  19   1   59.19   12.50
  -2 -19  -1   72.59   10.20
   2 -19   1  112.99   21.80
   2 -19   1   89.29    9.90
   2 -19   1   48.00   28.50
  -2 -19  -1  101.29   10.30
   2 -19   1  101.69   10.80
  -2  19  -1   96.99   15.00
  -2  19  -1  111.99   21.50
   2  19   1   87.49   11.20
   2  19   1   84.29   13.20
   2  19   1   79.19   19.00
  -2  19  -1  112.59   13.30
  -2  19  -1   90.49   18.40
   2  19   1   91.19   13.90
   2  19   1   64.89   13.80
  -2  19  -1   93.29   11.40
   2  19   1   80.59   18.60
  -3 -19  -1   52.99    9.10
   3 -19   1  107.79   23.40
   3 -19   1   64.29    8.50
   3  19   1   85.99   14.80
   3  19   1   39.10   18.10
  -3  19  -1   89.99   15.50
   3  19   1   71.69   17.40
  -3  19  -1   69.79   18.30
  -3  19  -1   87.59   16.50
   3  19   1   81.19   10.40
   3  19   1   62.99   13.40
   3  19   1   92.79   12.60
  -3  19  -1   84.59   10.30
   4 -19   1   48.30   15.20
   4 -19   1   33.20    5.60
   4 -19   1   62.49   21.00
   4 -19   1   21.60    5.80
  -4 -19  -1   14.60    7.40
  -4 -19  -1   42.40    7.60
   4  19   1   20.70   16.80
   4  19   1   28.10   17.70
   4  19   1   40.30    8.80
   4  19   1   31.10   11.60
  -4  19  -1   43.20   17.40
   4  19   1   18.30    8.70
  -4  19  -1   32.10   12.70
   4  19   1   37.00   10.20
  -4  19  -1   31.70   10.80
  -5 -19  -1    3.70    7.30
   5 -19   1    3.10    5.50
   5 -19   1   84.89   36.40
   5 -19   1   12.70    9.20
  -5 -19  -1   19.60    6.90
   5  19   1   18.80    8.90
   5  19   1    8.00   12.20
   5  19   1    5.10   17.50
  -5  19  -1   16.00   10.60
   5  19   1   12.60    8.90
   5  19   1   20.50    9.40
  -5  19  -1   15.50   11.80
   5  19   1   -6.40   14.70
   6 -19   1    5.30    6.10
   6 -19   1    4.20    6.60
  -6 -19  -1    9.90    8.00
   6 -19   1   -0.40    5.40
  -6 -19  -1   -3.40    7.90
   6  19   1   -4.90   14.00
   6  19   1  -13.60    9.90
   6  19   1   12.10    9.40
  -6  19  -1   11.80   10.90
   6  19   1    2.70    9.90
   6  19   1    0.00   19.10
  -6  19  -1   11.40    9.90
  -7 -19  -1   -4.10    9.70
   7 -19   1    0.70    7.60
  -7 -19  -1   -1.20    9.00
   7 -19   1    2.90    6.60
   7  19   1   -2.00   14.70
   7  19   1    9.10   10.50
   7  19   1    0.80   19.90
  -7  19  -1   23.80   13.00
  -7  19  -1    5.50    9.10
   7  19   1   17.70   12.10
   8 -19   1    2.90    6.60
  -8 -19  -1    7.10    7.90
  -8 -19  -1  -14.10    8.30
   8 -19   1   21.40    6.10
   8  19   1    5.00    5.20
   8  19   1   11.10    9.60
   8  19   1   13.00   19.90
  -8  19  -1   18.10   10.10
  -8  19  -1   26.20   10.90
   8  19   1    7.80   13.80
  -9 -20   1   22.90    8.80
   9 -20  -1   42.70    7.10
  -9 -20   1   13.80    9.50
  -9  20   1   60.69   10.40
   9  20  -1   61.79   11.50
   9  20  -1   22.60   16.30
  -9  20   1   30.90   12.20
  -8 -20   1   -2.00    8.20
  -8 -20   1   12.50    8.10
   8 -20  -1    8.00    5.80
   8  20  -1   19.90    9.40
   8  20  -1   27.10   12.40
   8  20  -1    2.80    4.60
  -8  20   1    3.80    9.30
  -8  20   1    6.90   10.10
   8  20  -1   -4.00   14.90
   7 -20  -1   49.90    9.40
  -7 -20   1   39.30   11.30
  -7 -20   1   64.29   12.30
  -7  20   1   54.09   12.30
   7  20  -1   51.99   12.80
  -7  20   1   47.70   14.40
   7  20  -1   36.30   11.60
   7  20  -1   31.90   10.20
   7  20  -1   43.40   32.50
   7  20  -1   29.30   19.40
  -6 -20   1   77.49   12.10
   6 -20  -1   68.29    9.80
  -6 -20   1   83.79   10.90
   6  20  -1   46.80   20.20
  -6  20   1   83.39   13.60
   6  20  -1   83.89   16.40
   6  20  -1   84.69   13.60
   6  20  -1   83.19   13.40
   6  20  -1   37.10   18.40
   6  20  -1   84.69   13.00
  -6  20   1   72.69   17.10
   5 -20  -1   26.90   12.20
   5  20  -1   -9.70   15.90
  -5  20   1    7.40    9.80
   5  20  -1    9.80   16.10
   4 -20  -1   77.49    9.80
  -4 -20   1   81.09   10.90
   4 -20  -1   85.49   14.50
  -4 -20   1   84.69   11.80
   4  20  -1   74.29   19.60
   4  20  -1   84.59   14.00
   4  20  -1   95.19   13.80
   4  20  -1  104.89   13.20
  -4  20   1   96.09   19.90
  -4  20   1  100.39   13.70
   4  20  -1   91.29   16.40
   4  20  -1   76.59   22.30
  -4  20   1  101.89   17.50
   3 -20  -1   19.10   20.00
   3 -20  -1    5.90    8.50
  -3 -20   1    4.50    5.40
  -3 -20   1   -7.60    5.20
  -3  20   1    3.60    8.00
  -3  20   1    5.80    7.90
   3  20  -1    3.70    7.20
   3  20  -1   -0.50   15.80
   3  20  -1    5.20    7.50
   3  20  -1    0.40    7.80
  -3  20   1    3.10    9.00
  -3  20   1   -2.90   16.30
   3  20  -1    7.20   14.60
  -2 -20   1   15.40    5.60
   2 -20  -1  -38.80   23.80
  -2 -20   1    9.10    5.30
   2 -20  -1   -5.20   17.80
  -2  20   1   22.20    7.60
   2  20  -1    8.70    6.50
  -2  20   1   19.10   11.00
   2  20  -1   15.70    7.10
  -2  20   1   10.70    8.50
  -2  20   1    8.20   14.60
  -2  20   1   22.90    8.10
  -2  20   1   14.20    5.50
   2  20  -1   -5.30   17.30
   2  20  -1    5.60   12.80
   1 -20  -1  140.59   44.30
  -1 -20   1  144.39   15.30
   1 -20  -1  153.68   20.50
  -1 -20   1  167.68   15.20
   1  20  -1  134.19   16.00
  -1  20   1  132.09   18.20
   1  20  -1  139.79   16.80
   1  20  -1  148.59   15.90
  -1  20   1  144.39   17.10
  -1  20   1  156.08   24.00
  -1  20   1  143.69   16.60
   1  20  -1  132.89   17.60
   1  20  -1  116.59   23.70
  -1  20   1  152.58   18.10
  -1  20   1  136.49   15.30
   1  20  -1  106.09   21.10
   1  20  -1  134.09   23.60
  -1  20   1  117.89   22.00
   0 -20  -1  -18.00   22.30
   0  20  -1   -3.40    5.30
   0  20   1    9.00    8.00
   0  20  -1    4.70    9.60
   0  20  -1    7.00    8.90
   0  20   1    9.50    6.40
   0  20   1    3.70   13.10
   0  20   1    1.90    7.40
   0  20   1    4.40    4.70
   0  20  -1   -3.40   13.30
   0  20  -1    5.40    8.10
   0  20  -1    1.90    8.50
   0  20  -1   -0.10   14.40
   0  20   1   -2.30   13.00
   1 -20   1   25.80    5.70
   1  20   1    7.60    8.80
  -1  20  -1   16.70    9.00
  -1  20  -1   13.20    7.40
  -1  20  -1    0.80   24.80
   1  20   1   14.50   13.00
   1  20   1   10.30    5.40
  -1  20  -1   14.90    9.90
  -1  20  -1   15.60   11.50
   1  20   1   11.90   12.40
  -1  20  -1   18.50    6.20
   1  20   1   25.30    6.30
   1  20   1    3.80   14.70
   1  20   1   11.00    8.10
  -1  20  -1    2.70   20.30
  -2 -20  -1  194.38   21.20
   2 -20   1  218.08   20.40
   2 -20   1  213.48   30.50
  -2 -20  -1  179.08   19.90
  -2  20  -1  229.18   24.80
   2  20   1  183.18   23.40
  -2  20  -1  204.38   26.90
   2  20   1  176.88   20.60
  -2  20  -1  186.18   28.00
  -2  20  -1  207.68   26.80
   2  20   1  199.18   22.90
  -2  20  -1  198.68   21.00
   2  20   1  160.28   22.50
  -2  20  -1  232.38   23.20
   3 -20   1   68.19   22.90
   3 -20   1   27.90    5.00
  -3 -20  -1   35.50    6.50
   3 -20   1   32.50    6.00
  -3 -20  -1   23.40    6.60
   3  20   1   33.70   16.50
  -3  20  -1   16.60   15.40
   3  20   1   22.40    9.20
  -3  20  -1   34.50   10.60
   3  20   1   14.00   16.40
  -3  20  -1   35.60   10.00
   3  20   1   31.10   10.30
  -3  20  -1   22.00   11.30
   3  20   1   42.50    8.30
  -3  20  -1   25.70    7.70
   3  20   1   12.70   11.70
   4 -20   1  236.38   24.20
   4 -20   1  191.68   21.20
  -4 -20  -1  211.48   22.20
   4  20   1  169.48   23.30
   4  20   1  197.38   27.40
   4  20   1  183.18   29.00
  -4  20  -1  230.58   25.80
   4  20   1  173.68   24.70
  -4  20  -1  228.08   23.90
  -4  20  -1  245.98   28.70
   4  20   1  213.08   23.30
   5 -20   1  130.59   13.60
   5 -20   1   91.29   12.30
  -5 -20  -1   87.69   13.30
   5 -20   1   92.99   15.70
   5  20   1  103.99   18.50
  -5  20  -1  120.89   18.60
   5  20   1  138.69   16.30
   5  20   1  109.79   15.70
   5  20   1  115.69   14.70
  -5  20  -1  149.29   16.60
   6 -20   1    6.60    5.50
   6 -20   1   46.40   15.30
   6 -20   1    3.50    5.60
   6 -20   1   16.70    6.50
  -6 -20  -1   18.60    8.40
  -6 -20  -1   18.50    8.20
   6  20   1   20.00   16.40
   6  20   1    5.20   18.20
   6  20   1   12.20   10.10
  -6  20  -1    8.80   12.70
  -6  20  -1   28.00   10.40
   6  20   1   16.00    9.10
   7 -20   1   20.90   10.90
   7 -20   1    5.90    4.00
   7 -20   1   13.40    5.60
  -7 -20  -1   18.20    9.30
  -7 -20  -1   15.10   10.40
   7  20   1   10.80   14.50
  -7  20  -1   12.00   13.60
   7  20   1   20.30   10.10
   7  20   1    1.50   18.90
   7  20   1    2.90   10.90
  -7  20  -1    8.50    7.40
  -8 -20  -1    9.80    8.40
   8 -20   1    4.70    6.20
   8  20   1    5.30   15.00
   8  20   1   11.30    8.80
  -8  20  -1   14.70   13.70
  -8  20  -1   12.10    9.60
   8  20   1    8.10    5.00
  -8 -21   1   11.40    8.50
   8 -21  -1    8.20    5.80
  -8 -21   1   14.60    8.90
  -8  21   1   14.10   12.20
  -8  21   1   21.10    9.90
   8  21  -1   12.00   16.10
   8  21  -1   14.40    9.20
   8  21  -1   26.70   10.00
  -7 -21   1   49.70   10.10
   7 -21  -1   53.59    8.20
  -7 -21   1   51.39   11.40
   7  21  -1   52.09   24.90
  -7  21   1   49.60   15.10
   7  21  -1   47.40   13.20
   7  21  -1   32.00   10.30
  -7  21   1   69.39   16.80
   7  21  -1   28.20    8.80
  -6 -21   1   60.19   10.10
  -6 -21   1   65.59   11.80
   6 -21  -1   76.69    9.00
   6  21  -1   37.90   12.00
   6  21  -1   33.90   18.60
   6  21  -1   41.10   24.80
   6  21  -1   54.99   14.50
   6  21  -1   77.59   12.90
  -6  21   1   98.19   13.30
  -6  21   1   57.99   15.80
   5 -21  -1    4.10    4.60
  -5 -21   1   -3.30    7.80
   5  21  -1    3.70    9.70
   5  21  -1   12.90    7.90
   5  21  -1   -9.50   18.60
   5  21  -1    6.50   18.30
   5  21  -1   -1.90    9.80
  -5  21   1  -10.50   11.30
  -5  21   1    1.60    9.70
  -4 -21   1    5.60    7.20
   4 -21  -1   14.30    3.90
   4 -21  -1    0.60   11.60
   4  21  -1    8.70    9.40
  -4  21   1   -9.10   10.60
  -4  21   1   -2.20   15.90
   4  21  -1    3.10    8.20
   4  21  -1    3.20    8.50
   4  21  -1   -6.40   15.40
  -4  21   1   16.60    9.70
   4  21  -1   -5.40   17.20
  -3 -21   1   41.90    7.80
   3 -21  -1   49.50   11.00
  -3  21   1   27.20   13.30
  -3  21   1   33.70   18.50
   3  21  -1   33.60   10.60
  -3  21   1   51.39   11.10
   3  21  -1   24.50    8.90
  -3  21   1   50.89   10.50
   3  21  -1   19.30   16.80
   3  21  -1   13.50   17.50
   3  21  -1   35.70    9.60
   2 -21  -1   80.39   21.70
  -2 -21   1   56.59    8.70
  -2 -21   1   47.30    8.40
  -2  21   1   79.19   12.40
  -2  21   1   68.59   12.00
   2  21  -1   50.49   11.70
  -2  21   1   60.99   18.10
   2  21  -1   33.70   17.60
  -2  21   1   69.19    9.70
  -2  21   1   48.00   12.80
   2  21  -1   50.19   11.80
  -2  21   1   76.49   19.30
   2  21  -1   34.30   16.00
  -1 -21   1    4.50    5.40
  -1 -21   1   16.60    4.60
  -1  21   1   11.90    5.80
   1  21  -1   -5.80   14.50
   1  21  -1    5.50    9.30
   1  21  -1    8.70    7.70
  -1  21   1    4.70   14.80
   1  21  -1    4.70   12.90
   1  21  -1   13.50    6.00
  -1  21   1    6.00    8.70
  -1  21   1   -1.00   15.70
   1  21  -1   -0.30    8.90
  -1  21   1   13.80    7.30
   0  21   1   -2.30   14.20
   0  21  -1   -2.80    6.30
   0  21   1   -5.40    8.90
   0  21   1   17.40    5.20
   0  21  -1   -4.00    8.40
   0  21   1    1.40    6.80
   0  21   1    2.20    8.40
   0  21  -1   -7.90    8.20
   0  21  -1   -5.90    7.30
   0  21   1    2.60   14.30
   0  21  -1    2.30   14.60
   0  21  -1   -1.50   13.60
   0  21  -1   -7.90    9.80
   1 -21   1   12.80    8.90
  -1 -21  -1    1.10    5.80
   1 -21   1   -6.40   17.90
  -1  21  -1   -0.20   13.30
   1  21   1    3.50    8.80
   1  21   1    4.20    5.20
  -1  21  -1    1.60    8.60
   1  21   1   -2.50   12.80
   1  21   1   -2.20   13.70
  -1  21  -1   14.00   10.20
  -1  21  -1    4.10   13.10
  -1  21  -1    9.50   16.10
   1  21   1   14.00    8.60
  -1  21  -1   -0.50   13.10
   2 -21   1   12.20   16.20
  -2 -21  -1    0.40    4.60
   2 -21   1    8.20    4.80
   2  21   1   -8.40   15.20
  -2  21  -1    5.40   11.70
   2  21   1    3.50   14.60
   2  21   1    1.90    9.00
  -2  21  -1   -1.50   14.20
   2  21   1    9.70    5.80
  -2  21  -1    7.10    7.90
   2  21   1   -4.60    7.40
  -2  21  -1    7.00    9.20
  -2  21  -1    6.60   15.70
  -2  21  -1    3.60    6.50
   3 -21   1    9.10    4.60
  -3 -21  -1   -9.60    5.30
   3 -21   1   53.29   33.00
  -3 -21  -1   -0.80    5.70
   3  21   1    5.60    9.60
   3  21   1  -14.80   11.80
  -3  21  -1    5.00    8.70
  -3  21  -1   -2.00    9.80
  -3  21  -1    8.70    9.20
   3  21   1    3.00   16.40
  -3  21  -1    4.00    7.10
  -3  21  -1    3.40   17.40
   3  21   1   -4.80    8.30
   3  21   1    9.50   16.10
  -4 -21  -1   92.59   12.80
   4 -21   1  140.29   13.00
   4 -21   1   93.79   15.80
  -4 -21  -1  130.09   14.00
   4  21   1   71.09   22.20
   4  21   1   85.69   18.90
   4  21   1  114.69   15.20
  -4  21  -1  115.39   21.80
   4  21   1  105.79   15.90
   4  21   1  122.59   16.40
   4  21   1   85.29   22.90
  -4  21  -1  113.79   18.60
   5 -21   1   61.19    8.50
  -5 -21  -1   45.50    8.60
  -5 -21  -1   43.10    9.40
  -5  21  -1   48.90   14.00
  -5  21  -1   70.39   12.70
   5  21   1   26.30    9.40
   5  21   1   25.60   21.50
   5  21   1   40.10   15.70
   5  21   1   12.10   19.00
   5  21   1   25.70   11.00
   6 -21   1   60.79    9.00
  -6 -21  -1   46.10   10.50
  -6 -21  -1   33.50    9.50
  -6  21  -1   45.30   12.90
   6  21   1   57.19   20.20
   6  21   1   39.10   11.20
  -6  21  -1   60.19   11.50
   6  21   1   14.20   20.80
   6  21   1   59.89   12.00
   7 -21   1   13.60    6.10
  -7 -21  -1    1.40    8.40
  -7 -21  -1    6.20    7.50
   7 -21   1   11.30    4.10
   7  21   1    4.60   14.50
  -7  21  -1    8.60    9.00
  -7  21  -1   23.40   14.00
   7  21   1    8.90   21.90
   7  21   1   10.30    8.10
   7  21   1    8.90    8.60
   8 -21   1    2.60    5.70
  -8 -21  -1   -0.60    8.40
  -8 -21  -1   -4.00    7.40
   8  21   1  -22.20   16.90
  -8  21  -1   10.50   10.80
  -8  21  -1    5.60    8.40
   8  21   1   24.50    9.90
   8  21   1    6.40    5.20
  -8 -22   1    8.50    7.70
  -8 -22   1    3.60    8.40
  -8  22   1    0.20   10.50
   8  22  -1    0.40    8.40
   8  22  -1   -3.50   13.90
   8  22  -1   26.70   10.10
  -8  22   1   21.20    8.40
  -7 -22   1   -1.30    7.20
  -7 -22   1    4.10    8.20
   7 -22  -1    4.50    4.70
  -7  22   1    4.10   12.50
   7  22  -1   13.90    9.20
   7  22  -1   -5.30   16.30
  -7  22   1    5.40    9.20
   7  22  -1   15.70   20.10
   7  22  -1    3.80    8.10
   6 -22  -1   26.90    7.00
  -6 -22   1   15.20    9.00
  -6 -22   1   20.00    9.90
  -6  22   1   36.90   12.10
   6  22  -1   41.70   16.10
   6  22  -1   10.30   26.20
   6  22  -1   20.30   18.30
  -6  22   1   30.70   11.00
   6  22  -1   20.90    9.80
   6  22  -1   14.80    9.20
   5 -22  -1    5.50    4.50
  -5 -22   1    6.30    7.00
  -5 -22   1    7.10    7.90
  -5  22   1   14.20   10.00
   5  22  -1    7.70    8.10
   5  22  -1   -3.60   16.90
   5  22  -1   20.80   11.30
  -5  22   1   10.10   11.30
   5  22  -1   13.20   19.90
   5  22  -1    1.10    8.60
  -4 -22   1   55.89    9.40
  -4 -22   1   64.79   10.50
   4  22  -1   55.09   20.80
  -4  22   1   64.99   19.50
  -4  22   1   77.99   13.10
   4  22  -1   33.10   19.40
   4  22  -1   51.39   11.80
  -4  22   1   70.99   16.50
   4  22  -1   75.29   11.90
   4  22  -1   64.29   12.30
   3 -22  -1  158.88   17.90
  -3 -22   1  124.79   15.20
  -3 -22   1  142.79   15.50
   3 -22  -1  200.88   32.50
   3  22  -1  137.19   17.00
   3  22  -1  115.19   24.30
  -3  22   1  143.49   18.20
  -3  22   1  133.79   23.90
  -3  22   1  148.09   17.50
   3  22  -1  116.29   17.70
   3  22  -1  129.59   18.00
  -3  22   1  107.79   19.30
   2 -22  -1   27.90   19.60
  -2 -22   1   -0.20    5.70
  -2 -22   1   11.40    5.70
   2  22  -1    0.70    8.30
   2  22  -1   -0.20    9.10
  -2  22   1   -9.60   11.50
  -2  22   1    6.50    8.10
   2  22  -1    1.90    7.50
  -2  22   1    5.00    9.00
  -2  22   1   -3.50   16.70
   2  22  -1    8.70   14.90
   2  22  -1   -1.20   14.10
  -1 -22   1   40.50    7.40
  -1  22   1   30.30   10.60
  -1  22   1   29.30    8.20
  -1  22   1   27.30   10.30
   1  22  -1   30.00    8.40
   1  22  -1   16.00   16.20
   1  22  -1   46.90   10.30
  -1  22   1   26.50   16.90
   1  22  -1   32.70   18.20
  -1  22   1   38.40    9.70
   1  22  -1   21.00   11.10
   0 -22   1    6.10    6.00
   0  22   1   -0.10    8.50
   0  22   1   -0.90   15.80
   0  22  -1   10.20   10.90
   0  22   1    1.90    8.80
   0  22  -1   -1.60   13.90
   0  22  -1   -5.00    8.80
   0  22  -1    9.40    8.50
   0  22  -1    5.50   14.50
   0  22  -1    5.20    6.70
   0  22   1    0.10    6.00
   0  22  -1    0.20    9.10
   0  22   1   -5.90    6.70
   1 -22   1  -14.90   15.70
   1 -22   1   21.70    6.10
  -1 -22  -1   10.90    4.70
   1  22   1    5.30   16.10
  -1  22  -1   -9.50   10.30
   1  22   1   19.70    9.80
  -1  22  -1    6.00   16.30
  -1  22  -1    8.90   10.20
   1  22   1    1.60    8.70
   1  22   1   25.70   16.20
  -1  22  -1   13.50    7.00
  -1  22  -1   37.80   11.50
  -1  22  -1   11.50    8.40
  -1  22  -1   19.90   15.90
   1  22   1   23.00    6.90
   2 -22   1   69.69   35.70
  -2 -22  -1   12.00    5.50
   2  22   1   -0.60   15.60
  -2  22  -1   12.30    6.90
  -2  22  -1   20.30   10.30
   2  22   1    5.10    8.50
  -2  22  -1   14.80   16.40
  -2  22  -1   -3.00   12.80
   2  22   1   18.50    9.90
  -2  22  -1    3.30    8.40
   2  22   1   12.60   17.30
   2  22   1   -5.30   11.40
   3 -22   1  120.89   17.50
  -3 -22  -1  132.09   15.10
  -3 -22  -1  168.68   16.00
   3  22   1  130.29   19.60
   3  22   1  111.09   23.80
   3  22   1  138.29   18.30
   3  22   1  173.58   19.20
   3  22   1  112.89   24.50
  -3  22  -1  147.39   20.50
  -3  22  -1  134.49   24.20
   4 -22   1    4.40    5.90
  -4 -22  -1    3.00    7.20
  -4 -22  -1    5.30    6.00
   4 -22   1    7.40    4.90
   4  22   1    0.80   18.00
   4  22   1   -0.60    8.60
   4  22   1    2.90   19.00
  -4  22  -1   14.40   17.70
  -4  22  -1   13.40   10.90
   4  22   1    1.80    9.90
  -4  22  -1    9.30   12.10
   4  22   1    2.30   13.20
  -5 -22  -1   77.79   16.50
   5  22   1   89.29   17.70
  -5  22  -1   70.79   20.40
   5  22   1   74.39   15.40
  -5  22  -1   95.19   17.80
   5  22   1   74.49   30.70
   5  22   1   45.60   13.10
   6 -22   1    6.80    3.90
   6 -22   1   15.70    6.20
  -6 -22  -1    2.20    7.00
  -6 -22  -1    5.60    8.40
   6  22   1   23.10   19.30
  -6  22  -1   10.70    8.10
   6  22   1   14.00    9.30
   6  22   1   15.40   14.60
   6  22   1   18.40    9.70
  -6  22  -1   13.50   14.20
   7 -22   1   46.50    8.20
   7  22   1   55.79   26.60
   7  22   1   37.10   11.10
   7  22   1   24.10   18.10
  -7  22  -1   49.50   13.30
  -7  22  -1   58.09   10.90
  -7 -23   1   -2.10    8.90
   7 -23  -1   10.00    7.00
  -7 -23   1    7.40    8.60
  -7  23   1   -8.10   11.40
   7  23  -1   17.90   10.40
  -7  23   1    7.90    7.60
   7  23  -1    9.30    8.80
   7  23  -1   30.70   18.90
  -6 -23   1   -7.40    7.80
   6 -23  -1    2.00    4.30
  -6 -23   1    1.60    7.10
   6  23  -1   12.70   13.40
  -6  23   1    8.00   12.30
   6  23  -1    3.80    7.70
  -6  23   1    8.10    8.30
   6  23  -1    9.20   18.60
   6  23  -1   12.20   21.60
   6  23  -1   17.10    8.80
  -5 -23   1    3.80    8.10
   5 -23  -1    0.20    4.30
  -5 -23   1    1.40    7.90
   5  23  -1    2.90    8.30
  -5  23   1   13.40    9.70
   5  23  -1    1.00   19.50
   5  23  -1   -1.10   17.60
  -5  23   1    5.50   12.90
   5  23  -1    2.40    7.60
  -4 -23   1   19.30    7.30
  -4 -23   1   18.40    7.40
   4  23  -1   -0.40   18.10
  -4  23   1   28.80   10.50
  -4  23   1   26.40   12.50
   4  23  -1   21.70   10.80
   4  23  -1    6.50   18.30
  -4  23   1   20.60   18.70
   4  23  -1   12.00   10.30
   4  23  -1   12.80    8.90
  -3 -23   1  105.59   13.10
  -3 -23   1  117.19   12.50
  -3  23   1   90.89   17.80
  -3  23   1   91.89   15.70
  -3  23   1  121.19   15.50
  -3  23   1  106.49   21.80
   3  23  -1  116.79   14.80
   3  23  -1   89.99   15.50
   3  23  -1   96.99   15.60
   3  23  -1   76.89   24.20
  -2 -23   1  126.09   12.30
   2 -23  -1  153.08   24.30
  -2 -23   1  102.69   13.10
   2  23  -1   98.69   16.50
  -2  23   1  107.49   15.10
   2  23  -1  103.79   14.20
  -2  23   1   97.89   23.30
   2  23  -1   99.79   24.10
   2  23  -1   68.69   24.00
  -2  23   1  102.19   16.00
   2  23  -1   93.09   16.20
   1 -23  -1   -9.60   28.50
  -1  23   1   15.70   17.10
   1  23  -1   33.80    8.80
  -1  23   1   27.50    9.60
  -1  23   1   31.50    9.40
  -1  23   1   34.20   10.80
   1  23  -1   30.90   20.20
   1  23  -1   28.70   18.90
   1  23  -1   30.80   11.70
  -1  23   1   27.70   10.70
   1  23  -1   26.30   10.80
   0 -23   1   11.90    6.60
   0  23  -1   -7.10    9.00
   0  23  -1    1.30   16.10
   0  23  -1   -3.30   10.80
   0  23  -1   12.70    7.50
   0  23  -1   17.60   17.40
   0  23   1    9.00    8.90
   0  23  -1   10.90    6.90
   0  23   1   10.90   16.40
   0  23   1    1.40    9.40
   0  23   1   -6.40   10.60
   1 -23   1   -0.20   15.20
  -1 -23  -1    6.60    5.30
  -1  23  -1   12.70   10.60
   1  23   1   14.00    9.50
   1  23   1   22.80   18.10
  -1  23  -1   19.10    7.90
  -1  23  -1   17.30   11.80
  -1  23  -1   27.10    8.80
  -1  23  -1   -6.10   10.00
  -1  23  -1   15.10   15.90
   1  23   1   20.40   10.30
  -1  23  -1    9.70   16.40
  -2 -23  -1   -1.10    5.70
   2 -23   1    8.60   13.00
   2  23   1    6.50   10.80
   2  23   1    5.10   18.00
  -2  23  -1   13.80   10.10
  -2  23  -1   -8.00   12.50
  -2  23  -1   16.20    9.20
  -2  23  -1    7.30    7.00
   2  23   1    5.70    9.20
   2  23   1   19.40   15.90
  -2  23  -1   -3.70   19.10
   3 -23   1    6.60    4.50
  -3 -23  -1   -3.60    6.50
   3 -23   1    2.40    6.20
  -3 -23  -1   -7.90    6.20
   3  23   1   -2.40    8.10
   3  23   1    2.30   10.20
  -3  23  -1    1.00   10.30
   3  23   1    8.70   14.30
   3  23   1   -7.70   17.80
  -3  23  -1  -22.40   11.50
  -3  23  -1   -9.00   16.10
   4 -23   1   12.70    6.30
   4 -23   1   21.90    7.40
  -4 -23  -1   10.70   10.90
   4  23   1    1.60   11.80
   4  23   1    7.70    9.70
  -4  23  -1   18.00   17.10
  -4  23  -1   32.50   14.20
  -4  23  -1    6.30   19.20
   4  23   1   11.20   22.40
   4  23   1   12.00   14.90
  -5 -23  -1   14.90   12.90
   5 -23   1   30.10    7.60
   5 -23   1    7.20    4.20
  -5 -23  -1   18.80    7.00
   5  23   1   16.80   14.60
  -5  23  -1   19.90   13.50
  -5  23  -1    6.10   14.90
   5  23   1   22.10   11.50
   5  23   1   22.80   20.50
  -6 -23  -1   10.80    8.20
   6 -23   1   26.60    6.40
  -6  23  -1   28.60    9.00
   6  23   1   16.40    9.60
  -6  23  -1   25.70   11.10
   6  23   1    5.10   13.30
   6  23   1   11.20   20.50
   6  23   1   18.50    9.70
   7 -23   1   33.40    6.90
  -7 -23  -1    9.60    8.50
  -7  23  -1   18.90    7.40
  -7  23  -1   25.00   13.60
   7  23   1   24.90    9.70
   7  23   1   52.19   11.40
  -6 -24   1   17.60   10.30
   6 -24  -1   -1.70    8.20
  -6 -24   1  -11.00    7.60
   6  24  -1    5.00   15.70
   6  24  -1    5.30    9.30
   6  24  -1   11.00    7.70
  -6  24   1   14.40    6.80
  -5 -24   1   11.10    7.70
  -5 -24   1    4.80    7.10
   5  24  -1    3.50   16.60
  -5  24   1   11.00   11.70
   5  24  -1   22.10   19.30
  -5  24   1   23.10    8.90
   5  24  -1   41.90   16.40
   5  24  -1   11.80    9.40
   5  24  -1    4.60    6.60
  -4 -24   1    5.10    7.40
  -4  24   1   19.00    8.50
   4  24  -1   22.10   10.00
   4  24  -1   11.00   20.80
   4  24  -1    7.30    6.60
   4  24  -1    7.30   17.80
  -4  24   1    3.00   13.40
  -3 -24   1   45.20   10.40
   3  24  -1   10.10   19.30
  -3  24   1   19.20   19.00
  -3  24   1   23.20    9.40
   3  24  -1   18.40   10.60
   3  24  -1    9.40   14.50
   3  24  -1   15.30    9.00
  -3  24   1    5.40   10.40
   3  24  -1   25.00   11.00
  -2 -24   1    1.40    6.70
   2  24  -1    9.40   18.00
   2  24  -1    1.00    8.50
   2  24  -1   -0.20   17.60
  -2  24   1    1.40    7.70
   2  24  -1    3.50    9.60
  -2  24   1    8.90    9.60
  -2  24   1   10.70   16.80
   2  24  -1    4.70   10.50
  -1 -24   1   17.00    7.20
   1 -24  -1  -23.80   19.60
  -1  24   1   14.00    8.70
   1  24  -1    4.80   16.20
  -1  24   1   14.30    9.90
  -1  24   1   25.30   17.80
   1  24  -1   33.00    9.30
   1  24  -1    6.40    9.80
  -1  24   1    1.50   11.40
   1  24  -1   13.00   11.50
   1  24  -1    7.10   16.30
   0 -24   1   16.30    6.80
   0  24  -1  -13.20   10.80
   0  24  -1    4.30    7.40
   0  24   1   -3.40    9.00
   0  24  -1   -1.90   18.10
   0  24  -1   -0.10   10.00
   0  24  -1    5.40   16.90
   0  24   1   11.00   19.00
   0  24   1   -2.30   10.70
   0  24  -1   12.30    9.30
   1 -24   1   35.50   14.60
  -1 -24  -1   44.20    8.20
  -1  24  -1   50.39   19.20
   1  24   1   68.19   13.30
  -1  24  -1   66.69   10.90
  -1  24  -1   57.29   12.70
  -1  24  -1   62.89   11.20
   1  24   1   69.29   21.00
   1  24   1   57.19   13.50
  -1  24  -1   36.20   11.20
   2 -24   1   34.70    6.10
   2 -24   1   10.60   13.60
  -2 -24  -1   29.20    7.20
   2  24   1   26.40   20.00
  -2  24  -1   36.30   19.30
  -2  24  -1   19.90   11.80
  -2  24  -1   46.00   10.10
   2  24   1   41.00   11.40
  -2  24  -1   42.80   12.80
  -2  24  -1   31.40    9.50
   2  24   1   20.10    8.90
  -3 -24  -1   10.90   11.50
  -3  24  -1   12.10   26.10
   3  24   1   14.30   18.90
  -3  24  -1   12.10   12.20
  -3  24  -1   13.40   17.40
   3  24   1   15.80   15.40
   3  24   1    5.20   21.60
   4  24   1   15.80    9.30
   4  24   1   34.20   15.10
   4  24   1   18.80   22.30
  -4  24  -1   27.20    9.60
  -4  24  -1   25.40   13.70
  -4  24  -1   27.50   23.10
   5 -24   1   -4.30    4.90
  -5 -24  -1   -9.50    7.10
   5  24   1   -7.80    8.80
   5  24   1   10.00    9.20
   5  24   1   29.00   19.80
  -5  24  -1    3.40   12.50
  -5  24  -1    8.90    7.80
   6 -24   1   16.00    5.70
   6  24   1   -1.70   12.40
  -6  24  -1    1.50    9.00
   6  24   1   59.99   24.40
  -6  24  -1    2.50   11.70
   6  24   1   -0.80   12.60
  -6 -25   1  -13.20    7.90
   6  25  -1   12.30    7.50
   6  25  -1   22.90   14.30
  -6  25   1    6.90    5.70
   6  25  -1    1.50    8.20
  -5 -25   1   -6.90    7.30
   5  25  -1    9.20    7.10
   5  25  -1    2.10    8.70
   5  25  -1   20.10   18.80
  -5  25   1    8.90    6.00
  -4 -25   1   27.20    7.70
   4  25  -1   14.00    8.90
   4  25  -1    7.10   21.70
   4  25  -1    4.20   13.90
  -4  25   1   24.60    7.90
   4  25  -1   24.90   10.20
  -3  25   1   11.70   20.90
   3  25  -1   25.70   12.60
  -3  25   1   11.60   11.60
   3  25  -1  -15.50   20.10
   3  25  -1    7.30   11.70
   3  25  -1    6.40   23.10
   3  25  -1   11.80   13.00
  -2 -25   1   24.30    7.80
  -2  25   1   17.00   10.80
  -2  25   1   22.50   10.70
   2  25  -1    2.00   18.60
  -2  25   1   12.00   19.60
   2  25  -1    0.40   10.00
   2  25  -1   12.80   13.80
   2  25  -1  -10.90   11.70
   2  25  -1   14.40   17.20
  -1  25   1   20.80   21.60
   1  25  -1    2.10   10.60
   1  25  -1    5.50   27.30
  -1  25   1   -3.80   26.00
  -1  25   1    0.80   12.50
   1  25  -1   -9.00   19.50
   1  25  -1    6.20   22.50
   0 -25   1   16.20   18.80
   0  25   1   70.99   15.50
   0  25   1   57.59   29.40
   0  25   1   30.50   16.20
   0  25  -1   35.30   21.10
   0  25  -1   43.10   14.10
   0  25  -1   23.90   16.00
   1 -25   1  -24.70   16.40
   1  25   1   -1.30   23.00
  -1  25  -1    6.80   10.10
   1  25   1   -1.40   18.00
  -1  25  -1    8.80    8.90
   2 -25   1   16.30    5.50
   2  25   1   25.00   21.50
  -2  25  -1   12.20   13.90
  -2  25  -1    5.20   18.70
   2  25   1    4.10    9.30
   2  25   1    2.30   10.80
  -2  25  -1    9.80    9.30
  -2  25  -1   16.80   11.30
  -3 -25  -1   -5.70    6.50
   3 -25   1   14.90    4.60
  -3  25  -1    5.30    7.50
   3  25   1    8.50   20.50
   3  25   1   15.10   11.90
   3  25   1    3.80    9.90
  -3  25  -1   12.70   22.90
  -3  25  -1    2.00   11.50
  -4 -25  -1   19.70    7.80
   4 -25   1   41.20    6.40
  -4  25  -1   18.70    7.10
   4  25   1   33.00    9.00
   4  25   1   53.99   20.00
  -4  25  -1   25.40   12.80
   4  25   1   34.60   11.60
   5 -25   1   15.80    6.30
   5  25   1   16.40   13.50
   5  25   1   45.40   21.00
   5  25   1   12.80    9.60
  -5  25  -1   14.40   14.30
  -5  25  -1   12.10   16.20
   5  26  -1   35.20   12.30
   5  26  -1   17.10   13.80
  -4 -26   1   11.50    7.20
   4  26  -1    6.30    8.90
   4  26  -1    9.30    9.70
   4  26  -1   18.20   17.70
   4  26  -1    7.40   16.40
  -3 -26   1   48.00    8.70
   3  26  -1    4.20   20.40
   3  26  -1   19.40   11.20
   3  26  -1   18.90   18.70
   3  26  -1   29.00   10.10
  -3  26   1   26.30   19.50
  -2 -26   1   30.30    7.40
   2  26  -1    6.90   18.00
  -2  26   1    9.40   10.20
   2  26  -1  -12.50   16.30
   2  26  -1   12.50   11.40
  -2  26   1   -3.90    9.90
   2  26  -1   17.90    9.00
  -2  26   1   12.90   19.40
   1  26  -1   13.00   11.40
   1  26  -1   13.10   21.90
   1  26  -1   16.90   19.20
   1  26  -1   12.10   15.60
  -1  26   1   33.90   20.10
   1  26  -1    7.80   13.60
  -1  26   1   25.80   11.60
   0  26   1   -8.10   11.40
   0  26  -1  -16.60   12.20
   0  26  -1   -7.80   14.20
   0  26   1    7.60   18.80
   0  26  -1   -2.40   19.70
   0  26   1   -5.90   11.60
   1  26   1    4.60   10.50
   1  26   1   -6.40   11.40
  -1  26  -1   -1.00   18.30
   1  26   1   28.70   20.00
  -1  26  -1  -19.50    9.70
  -1  26  -1    0.70   10.00
   2 -26   1   11.50    6.00
  -2 -26  -1   -1.20    6.10
   2  26   1   21.50   11.10
  -2  26  -1   35.20   19.70
  -2  26  -1    8.10    7.30
   2  26   1   16.50   19.70
   2  26   1   13.00    9.60
   3  26   1   35.20   21.60
   3  26   1    9.00   10.70
  -3  26  -1   -3.00    5.70
  -3  26  -1    1.80   17.10
  -3  26  -1   -9.00    9.80
   3  26   1  -12.30    9.90
  -4  26  -1   -2.80    5.20
   4  26   1   22.60   10.30
   4  26   1    7.10   13.40
  -4  26  -1    6.70   11.60
   4  26   1   38.50   24.00
  -4 -27   1   12.60    7.40
   4  27  -1   10.80    9.30
   4  27  -1   20.20   16.60
   4  27  -1    8.00    8.30
  -3 -27   1   36.60   11.70
   3  27  -1   11.70    9.00
   3  27  -1    0.50   12.50
   3  27  -1    5.80   26.00
   2  27  -1    0.10   16.50
  -2  27   1   -2.20   19.00
  -2  27   1   27.20   11.90
   2  27  -1   22.40    9.70
   2  27  -1   20.80   11.30
  -1  27   1   38.90   20.20
   1  27  -1   19.30   12.00
   1  27  -1   15.60    9.40
   1  27  -1   15.90   16.40
  -1  27   1   23.10   10.70
   0  27   1  -18.00   12.70
   0  27  -1   -5.00   16.00
   0  27  -1    3.10    9.30
   0  27   1    9.80   20.10
   0  27   1   -3.60    8.60
   1  27   1    8.20   11.30
  -1  27  -1   -1.20   10.30
   1  27   1    8.60    9.90
  -1  27  -1   -1.00   15.90
   1  27   1   40.20   21.20
  -2 -27  -1   43.40    9.40
   2  27   1  102.69   28.60
  -2  27  -1   -0.40   17.70
   2  27   1   17.40   14.20
   2  27   1   17.70   10.70
   3  27   1   98.69   38.50
   3  27   1   36.30   12.10
   2  28  -1   16.60   18.30
   2  28  -1    0.60   11.80
   2  28  -1   15.40    9.70
   1  28  -1    2.10   11.10
   1  28  -1   19.50   17.50
   0  28   1   18.10   10.10
   0  28  -1   21.80   20.30
   0  28   1  -14.00   28.90
   0  28  -1    4.40   13.80
   1  28   1   11.10   10.60
  -1  28  -1   -4.90   18.70
  -1  28  -1    0.60    9.50
   2  28   1   65.59   12.60
  -2  28  -1   29.30   21.70
  12   0  -2   -0.10    4.80
  12   0  -2   -2.00    8.20
 -11   0   2  -11.40    8.40
  11   0  -2  -11.20    9.00
  11   0  -2  -28.80   70.29
  11   0  -2   -3.30    5.60
  11   0  -2   -4.40    8.30
  10   0  -2   25.90   23.80
  10   0  -2   23.50    9.20
 -10   0   2   10.50    8.70
  10   0  -2   49.70   11.70
  10   0  -2   19.50    8.70
  10   0  -2   26.10    7.00
  -9   0   2   14.90    7.40
   9   0  -2   11.60    5.60
   9   0  -2   17.60    7.10
   9   0  -2   17.90    8.90
   9   0  -2   39.90   15.10
   9   0  -2   26.10   19.90
   9   0  -2   17.00    8.40
   8   0  -2    3.50    7.40
   8   0  -2    8.10    4.60
   8   0  -2    2.50    5.50
   8   0  -2   10.00    6.80
   8   0  -2   11.50   15.00
  -8   0   2    0.50    6.10
  -8   0   2   -0.30    6.00
   8   0  -2    4.00    7.50
   8   0  -2    0.20   16.50
   7   0  -2   68.29   10.80
  -7   0   2   62.69   10.60
  -7   0   2   69.09   10.70
   7   0  -2   76.89   24.30
   7   0  -2   92.39    9.90
  -7   0   2   78.59    9.80
   7   0  -2   94.99   11.30
   7   0  -2  111.89   16.30
  -7   0   2   70.39   11.00
   7   0  -2   83.99   14.00
   7   0  -2   68.89    9.70
   6   0  -2  879.81   84.59
   6   0  -2  816.62   84.49
   6   0  -2  958.40   84.69
   6   0  -2  798.32   84.79
   6   0  -2  843.52   84.59
  -6   0   2  962.00   85.39
   6   0  -2  882.11   86.09
  -6   0   2  853.41   84.59
   6   0  -2  821.12   87.19
  -6   0   2  850.11   84.69
   6   0  -2  968.70   84.89
   5   0  -2  397.76   36.40
   5   0  -2  393.96   36.00
  -5   0   2  318.37   36.00
  -5   0   2  381.36   36.20
  -5   0   2  347.07   36.20
   5   0  -2  330.97   38.90
   5   0  -2  345.07   36.50
  -5   0   2  361.66   39.70
   5   0  -2  416.86   36.10
  -5   0   2  395.36   36.20
   5   0  -2  363.86   37.50
   4   0  -2  425.46   40.80
   4   0  -2  371.46   39.60
  -4   0   2  373.96   39.50
  -4   0   2  449.36   39.50
  -4   0   2  412.36   42.50
  -3   0   2 9999.00  868.91
   3   0  -2 7907.51  869.21
  -3   0   2 8169.08  868.91
  -3   0   2 9024.20  868.91
  -3   0   2 8998.80  868.91
  -3   0   2 9519.05  870.01
   3   0  -2 9168.58  869.41
   3   0  -2 9731.73  868.81
  -2   0   2 4955.20  468.55
   2   0  -2 5120.79  468.55
   2   0  -2 4364.96  468.45
  -2   0   2 5192.48  468.55
   2   0  -2 4888.41  468.85
   2   0  -2 5301.57  468.45
  -2   0   2 4941.21  468.55
  -2   0   2 4331.67  468.75
   1   0  -2  493.15   43.80
  -1   0   2  458.25   44.60
   1   0  -2  437.66   44.20
   1   0  -2  510.65   44.70
   1   0  -2  412.66   43.90
   1   0  -2  510.25   43.80
  -1   0   2  419.56   44.20
   1   0  -2  400.96   43.80
   0   0   2   37.30    5.30
   0   0   2   26.80    6.60
   0   0  -2   48.00    6.40
   0   0  -2   31.40    4.30
   0   0   2   51.19    6.90
   0   0   2   44.60    4.40
   0   0  -2   40.90    5.00
   0   0  -2   38.70    4.50
  -1   0  -2  419.06   46.10
  -1   0  -2  485.05   47.50
   1   0   2  535.15   46.20
   1   0   2  420.66   46.60
   1   0   2  509.55   47.50
   1   0   2  529.65   46.20
  -1   0  -2  541.05   46.20
   1   0   2  405.96   46.10
  -1   0  -2  464.85   46.00
  -2   0  -2  680.83   74.99
   2   0   2  851.81   76.79
  -2   0  -2  812.42   75.09
   2   0   2  656.33   75.09
   2   0   2  779.02   75.79
   2   0   2  903.91   75.29
   2   0   2  721.63   75.39
  -2   0  -2  867.41   74.99
  -2   0  -2  706.83   74.99
   2   0   2  828.92   75.09
   3   0   2 6566.64  695.43
   3   0   2 7834.62  697.33
   3   0   2 7592.44  695.53
  -3   0  -2 6844.42  695.33
   3   0   2 7320.97  695.63
   3   0   2 7942.51  695.83
  -3   0  -2 7412.56  695.43
  -3   0  -2 6508.85  697.23
  -4   0  -2   39.70    6.10
  -4   0  -2   49.40    5.80
   4   0   2   45.90   10.80
   4   0   2   25.20    7.40
   4   0   2   27.60    6.40
   4   0   2   35.80    7.00
   4   0   2   43.30    6.00
   4   0   2   38.20    5.80
  -4   0  -2   39.50    5.90
   4   0   2   43.10    7.40
   5   0   2   36.80    7.90
  -5   0  -2   53.59    6.90
   5   0   2   55.19   12.80
  -5   0  -2   52.39    8.10
  -5   0  -2   40.80    7.20
  -5   0  -2   53.59    7.00
   5   0   2   49.20    7.10
   5   0   2   30.20   10.60
   5   0   2   50.59    7.10
   6   0   2  326.27   33.40
  -6   0  -2  322.17   29.90
   6   0   2  268.57   30.60
  -6   0  -2  299.87   30.00
   6   0   2  291.17   30.10
   7   0   2   95.79   19.70
  -7   0  -2   54.89   12.10
  -7   0  -2   65.69    9.80
   7   0   2   68.59    9.50
   7   0   2   82.19    9.50
  -7   0  -2   74.29    9.10
  -7   0  -2   56.69    8.80
   7   0   2   54.79   11.20
   7   0   2   45.90   10.00
   7   0   2   60.49   10.50
  -8   0  -2   18.00    6.10
   8   0   2   61.69   21.40
   8   0   2    3.10   16.00
   8   0   2   23.90    8.60
   8   0   2   21.60   12.30
   8   0   2   27.20    9.00
   8   0   2   14.40    6.70
  -8   0  -2   13.70    5.90
   8   0   2   13.40    6.30
   9   0   2  475.55   47.70
   9   0   2  388.86   40.80
   9   0   2  344.47   41.10
   9   0   2  340.57   39.80
   9   0   2  406.06   39.90
   9   0   2  484.75   50.29
  -9   0  -2  354.76   39.70
   9   0   2  459.65   43.40
  10   0   2   18.20   16.90
  10   0   2   59.59   12.90
  10   0   2   41.40   10.20
  10   0   2   42.10   14.10
  11   0   2  110.69   17.20
  11   0   2  134.79   15.80
  12  -1  -2   -6.80    8.20
  12  -1  -2   -1.00    4.30
  12   1  -2    1.10    5.50
  12   1  -2   -3.50    7.90
  11  -1  -2   67.69   65.19
  11   1  -2   58.29   34.50
 -10  -1   2    8.10    8.50
  10  -1  -2  -16.00   14.30
  10  -1  -2    5.80    6.00
  10  -1  -2    6.80    8.30
  10  -1  -2    7.40    9.90
  10  -1  -2   52.69   19.60
  10  -1  -2   45.30   24.30
  10   1  -2   -0.90    5.50
  10   1  -2   42.40   18.00
  10   1  -2    0.30   10.00
  10   1  -2   -8.40   28.50
  10   1  -2    8.50   10.70
  10   1  -2    1.20    7.80
 -10   1   2   -8.60    8.70
   9  -1  -2    5.40    5.40
   9  -1  -2    7.00    8.20
   9  -1  -2   30.10   18.70
   9  -1  -2   21.10   15.30
   9  -1  -2    6.80    7.90
  -9  -1   2    8.40    7.00
   9  -1  -2    9.00    7.00
  -9   1   2   10.90    7.00
   9   1  -2   40.50   15.80
   9   1  -2    7.20    5.30
   9   1  -2   18.90    9.10
   9   1  -2   24.20   17.70
   9   1  -2   10.90    7.10
   9   1  -2   11.90    8.40
   8  -1  -2   10.90    8.10
   8  -1  -2   11.70   17.00
   8  -1  -2   -5.00   13.00
   8  -1  -2    5.00    4.80
   8  -1  -2    3.10    5.60
  -8  -1   2    4.40    6.40
   8  -1  -2    3.50    5.90
   8  -1  -2   12.80   14.00
   8   1  -2   -2.00    7.30
  -8   1   2    7.20    6.00
   8   1  -2   10.20   12.50
  -8   1   2    9.10    9.40
   8   1  -2   12.00   11.60
   8   1  -2    7.80    5.80
   8   1  -2   17.90   15.00
   8   1  -2    7.00    4.50
   8   1  -2    6.00    6.90
   7  -1  -2   21.50    5.70
   7  -1  -2   47.60   13.90
   7  -1  -2   34.20    6.00
  -7  -1   2   11.60    5.80
   7  -1  -2   24.10   14.40
   7  -1  -2   26.40    9.90
   7  -1  -2   40.00    6.60
   7  -1  -2   18.50    5.10
   7   1  -2   31.50   11.40
  -7   1   2   33.70    6.30
   7   1  -2   37.90    7.60
   7   1  -2   22.10    5.20
   7   1  -2   31.50    6.50
   7   1  -2   13.80    7.60
   7   1  -2   35.50   15.40
  -7   1   2   30.60    8.10
   7   1  -2   29.90    5.70
   7   1  -2   29.00    7.00
  -7   1   2   23.20    6.20
  -6  -1   2  274.37   29.20
  -6  -1   2  313.87   29.40
  -6  -1   2  311.37   29.60
   6  -1  -2  263.37   32.00
   6  -1  -2  266.17   30.60
   6   1  -2  334.97   32.40
   6   1  -2  278.37   29.90
   6   1  -2  289.37   29.20
   6   1  -2  304.17   29.40
   6   1  -2  317.07   33.30
  -5  -1   2  123.79   11.80
   5  -1  -2  101.19   14.50
   5  -1  -2  124.09   12.20
   5  -1  -2   81.59   12.00
  -5  -1   2   97.59   16.90
   5  -1  -2  113.49   11.40
   5  -1  -2   95.99   16.70
   5  -1  -2  129.09   15.20
   5  -1  -2  105.99   11.40
   5   1  -2   98.99   11.60
   5   1  -2  132.69   14.40
  -5   1   2   87.39   12.10
   5   1  -2  118.59   16.30
  -5   1   2  107.29   12.00
   5   1  -2  125.89   15.30
  -5   1   2   72.29   16.80
  -5   1   2  100.59   11.50
  -5   1   2   85.79   11.90
   5   1  -2  120.19   11.40
   4  -1  -2 2662.73  263.77
  -4  -1   2 2633.74  265.37
   4  -1  -2 2520.25  264.17
  -4  -1   2 2814.52  263.57
  -4  -1   2 2692.33  263.57
  -4  -1   2 2557.34  263.47
   4  -1  -2 2910.41  263.47
   4  -1  -2 2995.90  265.27
   4  -1  -2 2739.93  263.47
   4  -1  -2 2733.23  263.57
   4  -1  -2 2919.71  264.17
   4   1  -2 2902.91  264.27
   4   1  -2 3066.59  264.17
  -4   1   2 2847.11  263.57
   4   1  -2 2584.04  263.47
  -4   1   2 2701.03  263.77
  -4   1   2 2785.62  263.57
   4   1  -2 2383.56  263.47
   4   1  -2 2803.82  263.57
  -4   1   2 2553.84  265.17
   4   1  -2 2593.14  264.17
   4   1  -2 2867.41  263.57
   4   1  -2 3052.19  263.47
  -4   1   2 2598.74  263.67
   3  -1  -2 2235.88  226.08
  -3  -1   2 2721.53  226.08
  -3  -1   2 2685.23  226.18
  -3  -1   2 2480.85  227.38
   3  -1  -2 2356.16  227.38
   3  -1  -2 2055.29  226.38
   3  -1  -2 2066.59  225.98
  -3   1   2 2079.09  226.08
  -3   1   2 2006.90  226.98
   3   1  -2 2421.66  226.08
  -3   1   2 2421.46  226.08
   3   1  -2 2625.44  226.08
  -3   1   2 2074.49  226.08
   3   1  -2 2755.22  226.08
  -2  -1   2  294.97   31.30
  -2  -1   2  271.07   29.90
   2   1  -2  345.27   29.80
   2   1  -2  317.17   29.80
  -1  -1   2  515.35   49.00
   1  -1  -2  553.64   49.80
   1  -1  -2  475.65   48.90
  -1  -1   2  581.24   49.00
   1   1  -2  449.76   48.90
  -1   1   2  474.35   49.80
   1   1  -2  516.15   48.90
   1   1  -2  544.65   48.90
  -1   1   2  458.45   48.90
   1   1  -2  515.95   49.20
   1   1  -2  507.55   48.90
   0  -1   2  318.47   28.80
   0  -1  -2  260.77   27.50
   0  -1  -2  278.67   27.80
   0  -1  -2  294.67   28.20
   0  -1  -2  279.87   27.60
   0  -1   2  321.67   27.70
   0  -1   2  282.77   27.70
   0  -1  -2  246.08   27.90
   0   1   2  308.27   28.30
   0   1  -2  288.77   27.60
   0   1  -2  293.87   27.60
   0   1   2  291.17   27.70
   0   1  -2  273.57   27.90
   0   1  -2  245.58   27.60
   0   1   2  312.97   28.00
  -1  -1  -2  705.43   70.09
   1  -1   2  718.33   69.69
   1  -1   2  811.52   70.59
   1  -1   2  612.34   69.49
  -1  -1  -2  710.63   69.09
   1  -1   2  683.23   69.09
   1  -1   2  828.92   69.99
   1   1   2  688.43   69.09
   1   1   2  762.52   70.19
  -1   1  -2  654.33   69.09
  -1   1  -2  754.82   70.49
   1   1   2  663.03   69.49
  -1   1  -2  735.63   69.09
   1   1   2  657.73   69.59
   1   1   2  822.52   69.69
  -1   1  -2  700.63   68.99
   1   1   2  713.73   69.09
   2  -1   2  147.29   15.00
  -2  -1  -2  136.99   20.40
  -2  -1  -2  135.09   13.50
   2   1   2  112.79   14.80
  -2   1  -2  153.28   13.40
  -2   1  -2  148.19   13.50
   2   1   2  138.79   15.90
   2   1   2  111.19   13.50
   2   1   2  130.99   14.30
   2   1   2  134.29   13.60
  -3  -1  -2 1099.79  103.29
  -3  -1  -2 1047.90  103.69
   4  -1   2  147.89   14.40
   4  -1   2  129.09   16.80
   4  -1   2  125.69   13.80
  -4  -1  -2  138.39   13.60
   4  -1   2  133.69   13.70
   4  -1   2  111.79   13.50
  -4  -1  -2  129.79   13.60
   4  -1   2  133.29   17.60
   4   1   2  116.99   13.40
   4   1   2  142.09   18.20
   4   1   2  130.99   13.50
  -4   1  -2  128.39   13.70
  -4   1  -2  136.79   13.50
  -4   1  -2  126.59   13.50
   4   1   2  122.69   13.90
   4   1   2  141.49   14.30
   4   1   2  136.39   16.90
   4   1   2  128.19   14.50
   5  -1   2   69.69   10.40
   5  -1   2   90.09   17.30
   5  -1   2   78.69   10.50
   5  -1   2   84.79   15.80
  -5  -1  -2   94.69   10.10
  -5   1  -2   71.59   10.20
  -5   1  -2   81.39   10.50
   5   1   2  113.19   15.20
   5   1   2   98.89   11.10
   5   1   2  100.09   15.60
   5   1   2  105.39   10.30
  -5   1  -2   94.89   11.30
   5   1   2  105.89   10.40
  -5   1  -2   79.19   10.10
  -6  -1  -2  224.48   23.40
   6  -1   2  218.18   23.30
   6  -1   2  240.98   28.90
  -6  -1  -2  194.68   23.00
   6  -1   2  247.28   23.60
  -6  -1  -2  201.98   23.30
  -6  -1  -2  230.88   23.30
   6  -1   2  271.37   23.50
   6  -1   2  265.97   27.50
  -6   1  -2  213.08   23.20
  -6   1  -2  264.57   23.80
   6   1   2  242.48   27.20
   6   1   2  269.67   24.30
   6   1   2  220.28   23.30
  -6   1  -2  205.68   23.00
   6   1   2  205.28   23.70
  -6   1  -2  271.07   23.30
   6   1   2  191.08   23.20
   7  -1   2   84.99   10.60
   7  -1   2   68.69   18.60
   7  -1   2   83.09   10.80
  -7  -1  -2  101.19    9.90
   7  -1   2   85.59   12.90
   7  -1   2   71.59   11.80
   7   1   2   91.59   13.10
  -7   1  -2   77.99   12.40
   7   1   2   76.19   11.60
  -7   1  -2   66.99    9.90
   7   1   2   72.89   18.00
   7   1   2   98.19   27.70
   7   1   2   80.79   10.20
   8  -1   2    5.00    7.40
  -8  -1  -2    3.90    5.70
   8  -1   2   15.00   16.20
   8  -1   2   13.20   12.00
  -8  -1  -2   12.20    5.60
   8  -1   2   14.30    6.60
   8  -1   2    7.80    5.80
   8  -1   2   19.30    8.90
   8  -1   2   56.19   22.10
   8   1   2   25.10   11.40
  -8   1  -2   15.10    7.40
   8   1   2   10.20    7.90
  -8   1  -2   21.40    7.00
   8   1   2   23.90    8.90
  -8   1  -2    8.00    5.70
   8   1   2   16.00    6.60
   8   1   2   38.30   13.10
   8   1   2   19.80   16.40
   8   1   2   25.90    8.40
   8   1   2    7.70    5.90
  -9  -1  -2   69.79   12.00
   9  -1   2   88.19   12.00
   9  -1   2  126.69   25.30
   9  -1   2   68.49   11.60
   9  -1   2   62.09   13.20
   9  -1   2  109.29   15.90
   9   1   2   73.99   12.60
  -9   1  -2   76.89   11.80
   9   1   2   75.49   10.90
   9   1   2   83.09   12.40
   9   1   2  113.29   16.90
   9   1   2   57.59   20.10
   9   1   2  106.09   14.30
  10  -1   2   10.80    8.20
  10  -1   2   32.00   13.80
  10  -1   2   28.80   11.40
  10  -1   2   10.70    6.40
 -10  -1  -2   -1.40    9.20
  10  -1   2   14.90   15.50
  10   1   2   25.00   12.80
  10   1   2    1.70    8.40
  10   1   2   18.90   12.10
  10   1   2   15.20    6.50
  11  -1   2   53.29   14.40
  11  -1   2   55.39   11.30
  11   1   2   43.90   20.40
  11   1   2   56.99   13.90
  11   1   2   55.19   11.50
  12  -2  -2   18.40    8.70
  12   2  -2    9.90    8.40
  12   2  -2   -3.40    6.40
  11  -2  -2    4.40    6.30
 -11  -2   2   22.60    9.40
  11  -2  -2   22.50    8.80
  11   2  -2   22.90    8.90
  11   2  -2   16.60    9.60
  11   2  -2   19.40   14.00
  10  -2  -2   16.10    9.90
 -10  -2   2   20.50    9.10
  10  -2  -2   28.20    8.70
  10  -2  -2   12.10    6.30
  10  -2  -2   33.60   23.00
  10   2  -2   -0.70    5.90
  10   2  -2   14.00    9.40
 -10   2   2   16.50    9.80
  10   2  -2   17.40    8.40
  10   2  -2   -0.20    9.90
  10   2  -2   40.40   18.00
   9  -2  -2   18.00    8.30
   9  -2  -2    8.40    7.70
   9  -2  -2   34.10   19.50
   9  -2  -2   14.50    5.90
   9  -2  -2   21.50    9.00
   9  -2  -2   25.50   15.20
   9  -2  -2   10.70    7.10
  -9  -2   2    9.80    7.30
   9   2  -2   17.30    8.80
   9   2  -2   25.40   14.00
   9   2  -2   15.20    8.80
   9   2  -2    6.90    5.60
  -9   2   2   -0.40    7.90
   9   2  -2   19.20    7.40
  -9   2   2    6.40    7.00
   8  -2  -2    6.60   14.40
   8  -2  -2    7.60    7.80
   8  -2  -2    9.10    5.90
   8  -2  -2    4.30    5.60
   8  -2  -2   -5.20   14.20
   8  -2  -2    5.70    5.00
  -8  -2   2    5.20    6.50
   8  -2  -2    3.00    6.60
   8  -2  -2   -5.70   10.30
  -8   2   2   -8.00    8.20
   8   2  -2    8.00    7.00
   8   2  -2    4.50    4.80
   8   2  -2    9.70   15.70
   8   2  -2   15.90   12.40
   8   2  -2    6.50    7.30
   8   2  -2    4.90    5.70
  -8   2   2   11.10    6.30
   8   2  -2    7.30    6.90
  -8   2   2   -6.40    5.60
   7  -2  -2    4.20    4.40
   7  -2  -2   -4.50   13.70
  -7  -2   2   -0.40    5.10
   7  -2  -2    0.70    6.90
   7  -2  -2  -10.00   11.00
   7  -2  -2   -2.20    5.30
   7  -2  -2    5.80   11.20
   7  -2  -2    5.30    4.10
  -7   2   2    1.00    5.60
   7   2  -2    0.10    5.80
   7   2  -2    1.50    9.20
   7   2  -2    5.40   13.00
   7   2  -2  -13.70    7.20
   7   2  -2    2.10    4.60
   7   2  -2    4.90    4.10
  -7   2   2   -2.40    5.00
   7   2  -2   -3.10    6.20
  -6  -2   2  247.48   22.30
   6  -2  -2  174.18   24.80
   6  -2  -2  272.07   26.00
   6   2  -2  251.57   24.80
  -6   2   2  228.78   22.70
   6   2  -2  173.28   25.70
   6   2  -2  215.18   23.30
  -6   2   2  222.58   22.90
   6   2  -2  257.37   22.30
   6   2  -2  197.28   22.40
  -6   2   2  187.08   22.10
   5  -2  -2  590.64   55.39
   5  -2  -2  498.25   55.19
  -5  -2   2  570.64   55.39
   5  -2  -2  506.75   57.99
  -5  -2   2  567.64   55.59
   5  -2  -2  661.03   56.99
  -5  -2   2  528.95   58.79
   5  -2  -2  588.54   55.59
   5  -2  -2  518.05   56.79
   5  -2  -2  607.24   55.39
  -5   2   2  545.15   55.49
   5   2  -2  591.64   55.49
   5   2  -2  593.34   55.89
   5   2  -2  622.74   55.39
  -5   2   2  537.95   56.09
  -5   2   2  530.45   55.59
   5   2  -2  617.64   57.69
   5   2  -2  590.04   55.39
   5   2  -2  578.84   56.49
  -5   2   2  549.85   55.29
   5   2  -2  624.44   55.39
  -5   2   2  554.84   58.79
   4  -2  -2  526.35   49.00
   4  -2  -2  501.55   48.30
  -4  -2   2  435.16   50.49
   4  -2  -2  468.95   48.10
   4  -2  -2  499.65   48.10
   4   2  -2  508.35   48.20
   4   2  -2  544.45   48.20
   4   2  -2  492.35   48.10
  -4   2   2  433.76   48.30
  -4   2   2  503.35   48.30
  -4   2   2  469.75   51.39
   4   2  -2  533.95   48.20
  -4   2   2  492.45   48.10
   4   2  -2  547.05   49.99
   3  -2  -2 1957.50  200.18
   3  -2  -2 2334.97  201.08
   3  -2  -2 1914.01  199.88
   3  -2  -2 2182.38  199.58
  -3   2   2 1870.21  199.68
  -3   2   2 2020.10  200.58
   3   2  -2 1947.41  199.98
  -3   2   2 2257.67  199.58
  -3   2   2 2170.88  199.68
   3   2  -2 2352.36  200.68
   3   2  -2 1882.91  199.58
  -2  -2   2 1281.27  114.09
   2  -2  -2 1297.27  114.09
   2  -2  -2 1110.89  112.89
  -2  -2   2 1210.18  112.99
   2  -2  -2 1184.18  112.99
  -2   2   2  983.30  112.99
   2   2  -2 1298.37  112.99
  -2   2   2 1216.18  112.89
   2   2  -2 1271.07  112.99
   2   2  -2 1050.29  112.99
   2   2  -2 1227.08  113.39
   2   2  -2 1061.29  112.99
  -2   2   2 1111.49  113.09
   1  -2  -2   -7.90    4.60
   1  -2  -2    0.40    1.60
  -1  -2   2   -0.20    2.30
  -1  -2   2   -0.60    2.20
   1  -2  -2   -2.50    3.50
  -1  -2   2    2.80    8.10
   1   2  -2    1.80    4.90
  -1   2   2   -4.50    5.50
   1   2  -2    2.50    2.30
   1   2  -2    3.10    3.60
   1   2  -2    1.50    1.80
   1   2  -2    1.60    2.80
  -1   2   2   -0.10    1.80
   1   2  -2    1.80    2.10
  -1   2   2   -6.20    5.30
  -1   2   2    2.60    1.10
   1   2  -2   -1.40    1.70
  -1   2   2    2.50    3.00
   1   2  -2    1.20    2.20
   0  -2  -2  624.24   59.19
   0  -2  -2  669.43   59.59
   0  -2  -2  566.24   59.09
   0  -2   2  703.43   60.09
   0  -2   2  666.93   60.39
   0  -2   2  615.84   59.19
   0  -2   2  634.84   59.19
   0  -2  -2  545.25   58.99
   0   2   2  526.55   59.79
   0   2  -2  564.54   59.39
   0   2  -2  643.64   59.09
   0   2  -2  710.53   60.59
   0   2  -2  595.04   59.09
   0   2   2  537.65   58.99
   0   2  -2  627.94   59.39
   0   2  -2  595.74   59.19
   0   2  -2  591.64   59.09
   0   2   2  629.14   59.69
   0   2   2  621.04   59.29
   0   2   2  694.23   59.59
   0   2   2  565.64   59.19
  -1  -2  -2  722.43   69.69
   1  -2   2  722.93   70.39
   1  -2   2  779.72   71.29
   1  -2   2  815.22   69.79
  -1  -2  -2  715.33   70.69
   1   2   2  675.23   69.99
  -1   2  -2  759.42   71.19
   1   2   2  773.12   69.59
   1   2   2  630.94   70.19
  -1   2  -2  700.93   69.59
  -1   2  -2  637.54   69.69
   1   2   2  711.83   69.59
   1   2   2  772.72   70.59
  -1   2  -2  751.52   69.69
   1   2   2  657.03   69.69
   1   2   2  766.52   69.89
   2  -2   2  723.03   66.69
  -2  -2  -2  683.73   66.49
  -2  -2  -2  715.73   66.29
   2  -2   2  693.73   66.69
   2  -2   2  681.23   67.49
   2  -2   2  764.42   68.49
   2  -2   2  686.73   66.59
   2   2   2  707.13   67.09
   2   2   2  675.73   66.49
   2   2   2  748.73   68.09
  -2   2  -2  629.54   66.49
   2   2   2  603.44   66.49
   2   2   2  715.23   67.09
   2   2   2  668.03   66.69
  -2   2  -2  626.94   66.49
  -2   2  -2  785.42   66.49
  -2   2  -2  693.83   68.39
   2   2   2  651.73   67.19
  -2   2  -2  670.33   66.49
   2   2   2  697.93   66.59
   3  -2   2  151.58   14.10
   3  -2   2  115.39   13.70
  -3  -2  -2  144.09   13.70
  -3  -2  -2  137.39   17.30
   3  -2   2  118.39   15.90
  -3  -2  -2  152.38   13.50
   3  -2   2  142.19   13.80
   3  -2   2  139.59   17.80
  -3   2  -2  148.29   13.70
   3   2   2  118.29   14.00
   3   2   2  117.19   14.10
   3   2   2  140.69   13.70
  -3   2  -2  131.69   13.80
  -3   2  -2  103.19   16.70
  -4  -2  -2   54.79    6.10
   4  -2   2   45.30    7.30
   4  -2   2   29.40    8.90
  -4  -2  -2   46.40    5.80
  -4  -2  -2   33.00   11.70
  -4  -2  -2   46.40    6.10
   4  -2   2   38.00    6.00
   4  -2   2   27.00    6.10
   4  -2   2   36.70   10.10
   4  -2   2   35.70    6.80
   4   2   2   42.20    7.90
  -4   2  -2   28.20    5.60
   4   2   2   50.59    5.90
   4   2   2   51.49   10.20
   4   2   2   51.39    7.40
  -4   2  -2   34.90    6.50
   4   2   2   36.70    5.80
   4   2   2   48.30   10.10
  -4   2  -2   33.30    5.70
   5  -2   2  116.29   13.30
   5  -2   2   96.09   17.60
   5  -2   2  115.49   17.30
   5  -2   2  141.79   15.90
  -5  -2  -2  111.59   13.90
   5  -2   2  108.89   12.80
  -5  -2  -2  106.69   12.70
   5  -2   2  154.68   17.30
  -5  -2  -2  120.09   12.80
  -5   2  -2  113.59   12.50
   5   2   2  124.09   12.80
   5   2   2   99.79   12.50
  -5   2  -2  134.09   14.30
   5   2   2  132.69   16.80
  -5   2  -2  121.19   13.00
   5   2   2  114.39   13.40
   5   2   2  110.19   17.50
   6  -2   2    8.20   10.00
   6  -2   2   10.70    4.20
   6  -2   2   10.90   11.60
   6  -2   2    8.10    4.20
   6  -2   2    4.10    6.20
   6  -2   2    2.60    4.50
   6   2   2   10.10    3.90
  -6   2  -2    1.80    2.90
   6   2   2   14.10    7.00
   6   2   2   13.00    4.00
  -6   2  -2    1.80    4.60
  -6   2  -2    6.70    6.40
   6   2   2    8.50   11.30
  -6   2  -2    6.40    5.50
   6   2   2    6.90    5.90
   6   2   2   21.60    6.50
   7  -2   2  309.67   29.50
   7  -2   2  337.17   29.60
  -7  -2  -2  289.77   29.50
   7  -2   2  317.07   30.70
   7  -2   2  328.97   29.90
  -7  -2  -2  256.37   29.20
   7   2   2  316.67   34.40
   7   2   2  243.38   29.80
  -7   2  -2  270.47   29.00
   7   2   2  240.18   29.60
   7   2   2  229.98   32.60
  -7   2  -2  295.77   30.50
  -7   2  -2  301.67   29.50
   7   2   2  345.07   30.30
   7   2   2  281.17   29.40
   7   2   2  305.27   29.70
   7   2   2  279.07   30.30
   8  -2   2   49.10    9.40
   8  -2   2   34.20   17.50
   8  -2   2   18.30   12.50
  -8  -2  -2   25.50    7.30
   8  -2   2   20.80    9.00
   8  -2   2   21.30    8.10
   8  -2   2   33.80    7.40
  -8  -2  -2    7.80    7.90
   8  -2   2   67.29   25.00
  -8   2  -2   43.60    7.80
   8   2   2   33.00    9.10
   8   2   2   29.40    9.70
   8   2   2   20.10    8.60
  -8   2  -2   11.10    7.70
   8   2   2   30.20    7.20
   8   2   2   42.10   15.60
  -8   2  -2   16.00    6.10
   8   2   2   45.60   20.70
   8   2   2   19.20    6.40
  -9  -2  -2    4.80    7.90
   9  -2   2   -0.10    7.60
   9  -2   2    2.30    6.90
   9  -2   2    7.50   17.30
   9  -2   2   13.70    8.10
   9  -2   2   51.39   33.80
   9  -2   2   25.50   13.10
   9  -2   2   51.79   19.80
  -9   2  -2    7.50    7.80
  -9   2  -2   27.80   12.20
   9   2   2  -12.90   20.40
   9   2   2    3.50   11.20
   9   2   2    6.40    8.30
   9   2   2    0.60    7.70
   9   2   2   -0.10    7.20
   9   2   2   10.30   11.00
  10  -2   2   -7.60    3.80
  10  -2   2   14.90   13.20
  10  -2   2    3.90   10.50
 -10  -2  -2  -15.90    9.10
  10  -2   2   -4.30   16.60
  10  -2   2    5.80    5.70
  10  -2   2   -2.60    8.00
  10   2   2    0.50    8.40
  10   2   2    9.80   11.70
  10   2   2   -0.80    5.70
  11  -2   2   -8.80   11.30
  11  -2   2    8.40    9.10
  11  -2   2   -3.10    3.50
  11   2   2   -0.10    3.60
  11   2   2   -5.60   18.30
  11   2   2   -6.00   12.10
  11   2   2   -0.60    9.20
  12  -3  -2    5.10    8.20
  12   3  -2   -2.80    6.20
  12   3  -2   13.00    8.50
  11  -3  -2   -0.10    6.20
  11  -3  -2   59.39   21.90
  11  -3  -2    6.10    8.30
  11  -3  -2    7.20    9.50
 -11  -3   2    4.00    8.70
  11   3  -2   23.40    9.10
  11   3  -2    6.00   12.30
  11   3  -2   -5.80    8.30
  10  -3  -2   15.40   25.90
  10  -3  -2   49.60   24.60
 -10  -3   2   14.20    8.60
  10  -3  -2    0.30    9.10
  10  -3  -2    3.30    5.90
  10  -3  -2    1.40    8.10
  10   3  -2    0.90   17.30
  10   3  -2  -45.30   38.80
  10   3  -2   17.70    8.70
  10   3  -2   10.10    8.00
  10   3  -2   13.70   18.10
  10   3  -2    2.90    9.50
   9  -3  -2   51.99   19.90
   9  -3  -2   35.40   18.10
   9  -3  -2   50.79   20.70
   9  -3  -2   27.20    8.80
   9  -3  -2   46.50    8.60
  -9  -3   2   40.00    9.00
   9  -3  -2   39.40    9.70
   9  -3  -2   45.20    7.80
   9  -3  -2   31.30    9.70
   9   3  -2   19.10    7.60
   9   3  -2   45.40   10.30
  -9   3   2   32.70    7.90
   9   3  -2   22.40    6.70
   9   3  -2   31.70   18.80
   9   3  -2   28.20    8.10
   9   3  -2   37.20   10.00
  -9   3   2   33.00    8.50
  -8  -3   2   27.80    7.20
   8  -3  -2   28.30    6.40
   8  -3  -2   21.80    6.70
   8  -3  -2   19.40   11.10
  -8  -3   2   27.30   10.70
   8  -3  -2    2.00   15.10
   8  -3  -2   49.99   17.50
   8  -3  -2   23.70    8.40
   8   3  -2   38.20   12.20
  -8   3   2   31.80   10.20
   8   3  -2   24.70    5.80
   8   3  -2   13.50   14.90
   8   3  -2   41.10    8.80
  -8   3   2   18.80    6.70
   8   3  -2   20.70    6.50
   8   3  -2   43.80    8.90
   8   3  -2   17.80    7.60
   7  -3  -2   -1.40    6.30
  -7  -3   2    6.00    5.00
   7  -3  -2    2.80    4.50
   7  -3  -2  -13.50   12.60
   7  -3  -2   -5.40    9.70
   7  -3  -2   -3.70   11.00
   7  -3  -2    2.60    4.20
  -7  -3   2   -1.20    6.10
   7  -3  -2    4.00    4.10
   7   3  -2   -2.90    8.40
   7   3  -2  -17.50   12.90
  -7   3   2   -9.50   10.70
   7   3  -2    0.50    6.70
  -7   3   2   -7.60    4.80
   7   3  -2   -0.40   10.40
   7   3  -2   -1.20    6.50
   7   3  -2   -3.60    4.00
   7   3  -2    1.80    4.50
  -7   3   2   -4.90    6.50
   6  -3  -2   12.20    4.50
   6  -3  -2   13.30   11.90
   6  -3  -2   19.00   10.60
   6  -3  -2   17.10   10.10
   6  -3  -2   20.00    5.80
   6  -3  -2   14.50    4.60
   6   3  -2   14.70    8.80
  -6   3   2   22.50    6.40
  -6   3   2   16.60    9.70
  -6   3   2    9.30    5.60
   6   3  -2    7.40   11.10
   6   3  -2   13.40    5.40
   6   3  -2   19.50    6.10
   5  -3  -2   24.00    8.10
  -5  -3   2    7.60    8.40
   5  -3  -2   23.40    5.80
   5  -3  -2   23.30    6.80
   5  -3  -2   10.50   11.90
  -5   3   2   24.40    5.30
   5   3  -2   17.60    4.90
   5   3  -2   10.00    7.50
  -5   3   2   17.10    5.50
   5   3  -2   17.20   10.20
  -5   3   2   17.90    8.10
   4  -3  -2  191.78   16.60
  -4  -3   2  154.98   16.50
   4  -3  -2  200.08   18.70
   4  -3  -2  141.59   20.00
  -4  -3   2  139.39   16.20
  -4  -3   2  140.69   20.20
   4   3  -2  151.28   17.50
   4   3  -2  161.28   17.60
  -4   3   2  189.58   16.70
   4   3  -2  159.58   17.20
   4   3  -2  151.88   16.30
   4   3  -2  138.69   16.50
  -4   3   2  184.08   16.90
   3  -3  -2 1056.59   98.89
  -3  -3   2  960.50   98.89
   3  -3  -2 1035.20   98.89
   3  -3  -2 1108.09   99.79
   3  -3  -2 1080.29  100.59
   3  -3  -2 1067.39   99.19
   3  -3  -2 1064.39   99.29
  -3  -3   2  900.31   99.09
  -3   3   2 1043.00  100.09
   3   3  -2  970.70   98.99
  -3   3   2 1062.39   99.09
   3   3  -2 1053.49   99.29
  -3   3   2 1061.39   98.89
   3   3  -2 1050.29   98.99
   3   3  -2 1094.49   99.49
   3   3  -2  964.10   98.99
  -3   3   2 1011.80   99.09
   3   3  -2  949.31   99.09
   2  -3  -2 3193.98  297.87
  -2  -3   2 3069.29  298.77
   2  -3  -2 3433.96  298.97
   2  -3  -2 2907.91  298.07
  -2  -3   2 3485.35  297.97
   2  -3  -2 2716.43  298.27
   2  -3  -2 2720.93  297.87
  -2  -3   2 3282.67  297.97
   2   3  -2 3320.57  298.17
   2   3  -2 3026.70  298.27
   2   3  -2 3280.57  297.97
  -2   3   2 3262.07  297.87
   2   3  -2 3083.39  297.97
   2   3  -2 3353.26  298.37
  -2   3   2 3097.09  298.07
  -2   3   2 2808.32  297.97
   2   3  -2 2776.32  297.87
  -1  -3   2   18.30    3.30
   1  -3  -2   12.20    4.70
   1  -3  -2   18.60    2.80
  -1  -3   2   20.80    5.20
  -1  -3   2   25.90    3.90
   1  -3  -2   23.40    6.70
  -1   3   2   23.30    3.10
   1   3  -2   23.10    3.70
   1   3  -2   28.60    5.30
  -1   3   2   13.60    7.00
   1   3  -2   20.60    3.80
   1   3  -2   20.90    3.30
  -1   3   2   22.10    3.90
  -1   3   2   15.80    6.70
   1   3  -2   23.10    4.70
   1   3  -2   32.70    7.50
  -1   3   2   26.70    4.00
   1   3  -2   21.10    3.60
   0  -3   2  396.16   41.20
   0  -3  -2  409.56   41.40
   0  -3   2  479.45   41.30
   0  -3   2  452.65   43.00
   0  -3  -2  428.26   41.10
   0  -3  -2  440.56   41.70
   0  -3  -2  441.26   41.40
   0   3  -2  436.26   41.20
   0   3   2  434.16   41.10
   0   3   2  366.36   42.00
   0   3  -2  392.46   41.60
   0   3   2  395.16   41.40
   0   3  -2  430.26   41.20
   0   3   2  474.45   41.40
  -1  -3  -2   67.59    7.70
   1  -3   2   79.69    8.10
   1  -3   2   67.09   10.20
   1  -3   2   60.19    8.00
  -1  -3  -2   79.69   10.40
  -1  -3  -2   83.39    7.90
   1  -3   2   73.49   11.60
  -1   3  -2   72.89    7.80
  -1   3  -2   86.09    7.80
   1   3   2   74.79    8.90
   1   3   2   64.29    9.30
  -1   3  -2   69.99    8.10
   1   3   2   86.19    7.90
  -1   3  -2   77.29   12.00
   1   3   2   82.79    8.70
  -1   3  -2   73.69    7.80
  -1   3  -2   62.29    7.60
   1   3   2   77.29    8.00
   1   3   2   81.79    8.10
  -1   3  -2   83.49    9.40
  -2  -3  -2  136.59   14.40
   2  -3   2  151.18   14.60
   2  -3   2  140.09   16.30
  -2  -3  -2  122.19   20.60
   2  -3   2  121.69   14.50
  -2  -3  -2  150.18   14.50
  -2   3  -2  136.09   17.50
   2   3   2  153.18   14.40
   2   3   2  162.28   14.80
   2   3   2  160.68   17.10
  -2   3  -2  141.29   14.60
   2   3   2  167.58   15.00
  -2   3  -2  128.29   14.40
   2   3   2  133.79   14.50
  -2   3  -2  146.29   14.50
   2   3   2  134.99   15.60
  -2   3  -2  167.68   14.50
  -2   3  -2  149.88   14.40
   2   3   2  138.89   15.50
  -3  -3  -2 1481.15  146.69
   3  -3   2 1385.56  144.89
  -3  -3  -2 1452.75  144.49
  -3  -3  -2 1609.14  144.79
   3  -3   2 1371.86  144.79
   3  -3   2 1467.65  144.79
   3  -3   2 1490.35  145.89
  -3  -3  -2 1500.55  144.69
   3  -3   2 1571.04  147.09
   3   3   2 1743.63  145.49
   3   3   2 1582.84  144.99
  -3   3  -2 1462.25  144.69
   3   3   2 1700.33  144.79
  -3   3  -2 1428.46  144.59
  -3   3  -2 1293.77  146.79
   3   3   2 1596.44  144.69
   3   3   2 1478.95  144.69
  -3   3  -2 1478.25  144.79
  -4  -3  -2   29.70    5.20
   4  -3   2   16.60    5.20
   4  -3   2   19.00    8.60
   4  -3   2   16.70    4.20
  -4  -3  -2   13.40    6.90
   4  -3   2   23.10    9.00
  -4  -3  -2   31.10    4.50
  -4   3  -2   16.60    3.90
   4   3   2   14.80    5.10
   4   3   2   42.30    7.70
  -4   3  -2   32.60    5.10
   4   3   2   22.30    5.70
   4   3   2   45.60    9.70
   4   3   2   28.70    4.90
   5  -3   2  446.76   42.10
   5  -3   2  391.56   39.20
   5  -3   2  407.46   39.20
   5  -3   2  399.46   43.20
  -5  -3  -2  383.96   39.50
  -5  -3  -2  354.26   39.10
   5  -3   2  382.86   39.20
   5   3   2  344.77   39.00
   5   3   2  387.96   39.10
  -5   3  -2  393.16   39.00
  -5   3  -2  454.15   39.60
   5   3   2  399.76   39.90
  -5   3  -2  425.66   39.00
  -5   3  -2  404.26   39.30
   5   3   2  423.66   41.10
   5   3   2  375.56   39.60
   5   3   2  432.76   41.80
   6  -3   2   37.90    6.90
   6  -3   2   14.90   10.80
   6  -3   2   24.80    8.60
  -6  -3  -2   44.70    7.20
   6  -3   2   32.90   13.80
  -6  -3  -2   58.29    7.10
   6   3   2   40.60    7.90
  -6   3  -2   35.70    8.20
   6   3   2   23.20    7.00
   6   3   2   40.50    6.70
   6   3   2   34.10   13.20
   6   3   2   37.70    6.30
   6   3   2   17.70    6.90
  -6   3  -2   22.80    7.30
   6   3   2   30.50   11.30
   6   3   2   42.30    8.30
  -7  -3  -2   66.79    9.30
   7  -3   2   52.59   10.50
  -7  -3  -2   64.19    8.90
   7  -3   2   37.00   15.70
   7  -3   2   42.10   11.10
   7  -3   2   52.09    9.10
   7   3   2   55.39    8.30
   7   3   2   69.19   14.40
   7   3   2   47.10   16.10
   7   3   2   69.99   10.80
   7   3   2   62.89    8.90
   7   3   2   66.59   10.70
  -7   3  -2   59.39    9.40
   7   3   2   49.40   11.10
  -7   3  -2   39.30    7.90
  -7   3  -2   68.09   11.90
   7   3   2   86.89   12.70
  -8  -3  -2   11.70    7.60
   8  -3   2   17.80   16.90
   8  -3   2   26.10   13.10
   8  -3   2   11.30   13.90
  -8  -3  -2   17.10    6.70
   8  -3   2   15.10    6.70
   8  -3   2   38.80   24.40
  -8   3  -2   15.40    8.20
   8   3   2   27.00   16.70
   8   3   2   53.29   21.40
   8   3   2   32.30   12.50
   8   3   2   27.20    7.00
  -8   3  -2   12.10    5.90
  -8   3  -2   24.70    7.90
   8   3   2   12.90    7.10
   8   3   2   23.90    9.10
   9  -3   2   63.49   21.30
   9  -3   2   71.99   12.80
   9  -3   2   75.29   12.50
   9  -3   2  137.99   25.80
   9  -3   2   65.49   12.30
  -9  -3  -2  100.69   13.00
   9  -3   2  127.79   28.60
   9  -3   2   89.69   16.60
  -9   3  -2   95.79   17.50
   9   3   2   98.59   15.60
   9   3   2   88.79   12.50
   9   3   2   80.89   13.30
   9   3   2  105.59   13.60
   9   3   2   90.99   14.70
  10  -3   2   14.10   15.80
  10  -3   2   32.50   11.70
  10  -3   2   36.40   14.10
  10  -3   2   37.40   10.00
 -10  -3  -2   17.90   10.70
  10   3   2   24.30    9.50
  10   3   2   39.00   20.50
  10   3   2   40.40   13.20
  11  -3   2   18.60   12.20
  11  -3   2    3.30   10.30
  11  -3   2    5.10    4.10
 -11  -3  -2  -11.40    9.00
  11  -3   2   16.70    9.20
  11   3   2   31.80    8.70
  11   3   2   15.50   13.70
  11   3   2    5.00    3.70
  11   3   2    3.10   17.80
 -12  -4   2  -14.80    9.00
  12  -4  -2    8.70    8.10
  12   4  -2   -0.30    5.30
  12   4  -2   16.20    8.20
  11  -4  -2   30.40    9.00
  11   4  -2   13.70    9.50
  11   4  -2   35.90   10.80
  11   4  -2   13.90    8.90
  11   4  -2   10.80   13.30
  10  -4  -2   48.50   20.00
 -10  -4   2   10.30    8.50
  10  -4  -2    6.50    6.20
  10  -4  -2    6.60    8.30
  10  -4  -2   19.90   21.90
  10   4  -2   -2.50    7.80
 -10   4   2    8.70   10.00
  10   4  -2   25.20   21.70
  10   4  -2    7.20   17.50
  10   4  -2   -5.20    8.20
  10   4  -2    5.80    9.90
  -9  -4   2   30.70    8.40
   9  -4  -2    4.40   31.10
   9  -4  -2   25.40    9.70
   9  -4  -2   46.00   21.60
   9  -4  -2   32.40    8.00
   9  -4  -2   34.90    7.40
  -9  -4   2    4.30    8.70
   9  -4  -2   22.50    9.10
   9  -4  -2   35.00   16.30
   9  -4  -2   23.00   10.90
  -9   4   2   22.70    8.40
   9   4  -2   16.50    9.60
   9   4  -2   60.39   14.50
   9   4  -2   29.80    7.70
   9   4  -2   24.10    6.40
  -9   4   2   20.30   10.80
   9   4  -2   37.20   10.10
   9   4  -2   16.90   19.20
   8  -4  -2   26.90    6.60
   8  -4  -2   54.79   16.70
   8  -4  -2   20.50   15.60
   8  -4  -2   41.90    8.70
   8  -4  -2   28.60    7.30
   8  -4  -2   29.70   13.20
   8  -4  -2   43.00    6.80
  -8  -4   2    9.30    7.40
   8   4  -2   23.70    8.30
   8   4  -2   24.60   10.70
   8   4  -2   12.00    6.40
  -8   4   2   30.00    7.60
   8   4  -2   16.10    8.80
  -8   4   2   32.90    6.80
   8   4  -2    6.40    8.30
   8   4  -2   27.70   14.40
  -8   4   2   17.70   10.00
   7  -4  -2    5.50    4.70
   7  -4  -2    4.20    5.90
   7  -4  -2    7.40   11.80
  -7  -4   2   10.10    5.50
   7  -4  -2   12.10    4.30
   7  -4  -2    0.10   14.60
   7  -4  -2    1.30    4.60
  -7  -4   2    5.30    6.20
   7  -4  -2   -4.20   10.20
   7   4  -2    7.10    6.10
   7   4  -2    0.40    4.60
  -7   4   2    3.60    5.00
   7   4  -2   -1.00    7.50
  -7   4   2    2.60    5.70
  -7   4   2    4.90    6.90
   7   4  -2   10.10   10.80
   7   4  -2   -8.10    7.30
   7   4  -2   -1.30    4.20
   7   4  -2   -3.80    6.60
   6  -4  -2   21.30    5.00
   6  -4  -2   26.90   14.00
   6   4  -2   13.90    7.60
   6   4  -2   30.90   11.00
   6   4  -2   31.80    6.80
  -6   4   2   29.00    5.50
   6   4  -2   27.30    7.70
   6   4  -2   13.50    4.60
  -6   4   2    8.30    9.40
   6   4  -2   21.00    4.80
  -6   4   2   41.30    7.10
   6   4  -2   16.20    5.90
   5  -4  -2  485.55   45.60
  -5  -4   2  474.85   45.60
   5  -4  -2  474.85   45.80
  -5  -4   2  439.26   45.70
   5  -4  -2  504.95   45.60
   5  -4  -2  460.65   47.60
   5  -4  -2  433.16   48.80
   5  -4  -2  462.35   47.00
   5   4  -2  497.65   47.60
   5   4  -2  431.66   45.60
   5   4  -2  436.06   45.60
   5   4  -2  503.45   46.30
  -5   4   2  472.95   45.90
  -5   4   2  446.16   48.90
  -5   4   2  465.75   45.80
   5   4  -2  487.15   48.30
   5   4  -2  512.65   45.80
   5   4  -2  456.15   45.90
   4  -4  -2   76.99   14.90
  -4  -4   2   95.29   10.10
  -4  -4   2   87.89   14.70
   4  -4  -2  104.99   10.50
  -4  -4   2  106.99   10.40
   4   4  -2   97.99   10.60
   4   4  -2   86.69   11.40
   4   4  -2   70.39   12.70
   4   4  -2   98.89   11.50
  -4   4   2  110.49   10.70
   4   4  -2   75.79    9.90
   3  -4  -2   33.40    5.30
  -3  -4   2   46.70    5.40
   3  -4  -2   41.10    5.50
   3  -4  -2   63.39   11.20
   3  -4  -2   34.30    6.30
  -3  -4   2   41.40    5.60
   3  -4  -2   33.10    6.50
  -3   4   2   33.00    6.90
   3   4  -2   42.40    7.10
  -3   4   2   40.90    6.40
  -3   4   2   46.90    6.30
   3   4  -2   42.50    5.80
   3   4  -2   35.80    5.10
  -3   4   2   25.60    5.70
   3   4  -2   43.20    7.30
   3   4  -2   49.10    5.40
  -2  -4   2 2938.01  262.37
  -2  -4   2 2463.65  262.37
   2  -4  -2 2960.90  262.27
   2  -4  -2 2994.20  263.47
   2  -4  -2 2501.05  262.27
  -2  -4   2 2591.94  263.17
   2   4  -2 2697.53  262.67
  -2   4   2 2434.76  262.37
   2   4  -2 2492.45  262.37
   2   4  -2 2499.65  262.47
   2   4  -2 3144.19  263.37
   2   4  -2 2995.10  262.97
   2   4  -2 2790.42  262.37
  -2   4   2 2832.62  262.47
  -2   4   2 3038.10  262.67
   2   4  -2 2401.76  262.37
  -1  -4   2  842.62   80.69
   1  -4  -2  768.32   80.99
  -1  -4   2  831.62   80.59
   1  -4  -2  932.21   81.49
  -1  -4   2  891.31   81.49
   1  -4  -2  883.71   80.49
[truncated: 1,438,135 more chars]
